# Supplementary material for: A symbiotic footprint in the plant root microbiome
Source: Environ Microbiome. 2023 Jul 31;18:65. doi: 10.1186/s40793-023-00521-w (PMC10391997; doi:10.1186/s40793-023-00521-w)
Supplement: Supplementary file 2 — Additional file 2: XLSX table with sample ID, barcode assignments, and primer sequences for each sample sequenced in both 16S rRNA and ITS MiSeq libraries. [file 40793_2023_521_MOESM2_ESM.xlsx]

## Sheet: 16S
Sample_ID	Sample_name	AMF	Rhizobia	Species_name	Replicate	Pot	Type_sample	Padding_Seq	Barcode	FPrimer_799f	Padding_Seq	Barcode	RevPrimer_1193r
Sample16S1	Wheat_1	AMF	nonRhizo	Wheat	1	Grey	Root	GGTAG	CGATCGAT	AACMGGATTAGATACCCKG	GGTAG	ACTGCACT	ACGTCATCCCCACCTTCC
Sample16S10	Maize_2	AMF	nonRhizo	Maize	2	Grey	Root	GGTAG	ACGCAGTA	AACMGGATTAGATACCCKG	GGTAG	GATACCTG	ACGTCATCCCCACCTTCC
Sample16S11	Petunia_2	AMF	nonRhizo	Petunia	2	Brown	Root	GGTAG	TACTAGCG	AACMGGATTAGATACCCKG	GGTAG	CATGTGTG	ACGTCATCCCCACCTTCC
Sample16S12	Lupin_1	nonAMF	Rhizo	Lupin	1	Grey	Root	GGTAG	AGCGTGTA	AACMGGATTAGATACCCKG	GGTAG	CATGTGTG	ACGTCATCCCCACCTTCC
Sample16S13	Alfalfa_2	AMF	Rhizo	Alfalfa	2	Brown	Root	GGTAG	TGAGCTGT	AACMGGATTAGATACCCKG	GGTAG	CATGTGTG	ACGTCATCCCCACCTTCC
Sample16S14	Brome_1	AMF	nonRhizo	Brome	1	Brown	Root	GGTAG	CTATGCCT	AACMGGATTAGATACCCKG	GGTAG	GCTACTCT	ACGTCATCCCCACCTTCC
Sample16S15	Sugarbeet_2	nonAMF	nonRhizo	Sugarbeet	2	Brown	Root	GGTAG	TCAGACAC	AACMGGATTAGATACCCKG	GGTAG	AGTACACG	ACGTCATCCCCACCTTCC
Sample16S16	Lotus_4	AMF	Rhizo	Lotus	4	Brown	Root	GGTAG	AGCGTGTA	AACMGGATTAGATACCCKG	GGTAG	TAGCTGAG	ACGTCATCCCCACCTTCC
Sample16S17	Pea_2	AMF	Rhizo	Pea	2	Grey	Root	GGTAG	CTATGCCT	AACMGGATTAGATACCCKG	GGTAG	CATGTGTG	ACGTCATCCCCACCTTCC
Sample16S18	Cardamine_1	nonAMF	nonRhizo	Cardamine	1	Brown	Root	GGTAG	ACGCAGTA	AACMGGATTAGATACCCKG	GGTAG	CGTGTGAT	ACGTCATCCCCACCTTCC
Sample16S19	Pea_1	AMF	Rhizo	Pea	1	Grey	Root	GGTAG	GCATCCTA	AACMGGATTAGATACCCKG	GGTAG	GATACCTG	ACGTCATCCCCACCTTCC
Sample16S2	Tobacco_2	AMF	nonRhizo	Tobacco	2	Grey	Root	GGTAG	ATCGTCTC	AACMGGATTAGATACCCKG	GGTAG	CATGTGTG	ACGTCATCCCCACCTTCC
Sample16S20	Brassica_1	nonAMF	nonRhizo	Brassica	1	Brown	Root	GGTAG	TGAGCTGT	AACMGGATTAGATACCCKG	GGTAG	TAGCTGAG	ACGTCATCCCCACCTTCC
Sample16S21	Wheat_2	AMF	nonRhizo	Wheat	2	Grey	Root	GGTAG	CAGTCACA	AACMGGATTAGATACCCKG	GGTAG	GCTACTCT	ACGTCATCCCCACCTTCC
Sample16S22	Petunia_1	AMF	nonRhizo	Petunia	1	Brown	Root	GGTAG	GCATCCTA	AACMGGATTAGATACCCKG	GGTAG	ACTGCACT	ACGTCATCCCCACCTTCC
Sample16S23	Medicago_1	AMF	Rhizo	Medicago	1	Brown	Root	GGTAG	GACTACGA	AACMGGATTAGATACCCKG	GGTAG	GCTACTCT	ACGTCATCCCCACCTTCC
Sample16S24	Tobacco_1	AMF	nonRhizo	Tobacco	1	Grey	Root	GGTAG	TACTAGCG	AACMGGATTAGATACCCKG	GGTAG	CGTGTGAT	ACGTCATCCCCACCTTCC
Sample16S25	Tomato_1	AMF	nonRhizo	Tomato	1	Grey	Root	GGTAG	AGCGTGTA	AACMGGATTAGATACCCKG	GGTAG	ACTGCACT	ACGTCATCCCCACCTTCC
Sample16S26	Brassica_2	nonAMF	nonRhizo	Brassica	2	Brown	Root	GGTAG	CGATCGAT	AACMGGATTAGATACCCKG	GGTAG	GATACCTG	ACGTCATCCCCACCTTCC
Sample16S27	Tomato_2	AMF	nonRhizo	Tomato	2	Grey	Root	GGTAG	CTATGCCT	AACMGGATTAGATACCCKG	GGTAG	CGTGTGAT	ACGTCATCCCCACCTTCC
Sample16S28	Lotus_1	AMF	Rhizo	Lotus	1	Brown	Root	GGTAG	GCATCCTA	AACMGGATTAGATACCCKG	GGTAG	AGTACACG	ACGTCATCCCCACCTTCC
Sample16S29	Spinach_4	nonAMF	nonRhizo	Spinach	4	Brown	Root	GGTAG	AGCGTGTA	AACMGGATTAGATACCCKG	GGTAG	GATACCTG	ACGTCATCCCCACCTTCC
Sample16S3	Spinach_1	nonAMF	nonRhizo	Spinach	1	Brown	Root	GGTAG	ATCGTCTC	AACMGGATTAGATACCCKG	GGTAG	GATACCTG	ACGTCATCCCCACCTTCC
Sample16S30	Trifolium_1	AMF	Rhizo	Trifolium	1	Brown	Root	GGTAG	CTATGCCT	AACMGGATTAGATACCCKG	GGTAG	TAGCTGAG	ACGTCATCCCCACCTTCC
Sample16S31	Maize_1	AMF	nonRhizo	Maize	1	Grey	Root	GGTAG	ATCGTCTC	AACMGGATTAGATACCCKG	GGTAG	AGTACACG	ACGTCATCCCCACCTTCC
Sample16S32	Petunia_3	AMF	nonRhizo	Petunia	3	Brown	Root	GGTAG	TACTAGCG	AACMGGATTAGATACCCKG	GGTAG	GATACCTG	ACGTCATCCCCACCTTCC
Sample16S33	Tobacco_3	AMF	nonRhizo	Tobacco	3	Grey	Root	GGTAG	GACTACGA	AACMGGATTAGATACCCKG	GGTAG	ACTGCACT	ACGTCATCCCCACCTTCC
Sample16S34	Alfalfa_3	AMF	Rhizo	Alfalfa	3	Brown	Root	GGTAG	ACGCAGTA	AACMGGATTAGATACCCKG	GGTAG	CATGTGTG	ACGTCATCCCCACCTTCC
Sample16S35	Arabidopsis_3	nonAMF	nonRhizo	Arabidopsis	3	Brown	Root	GGTAG	AGCGTGTA	AACMGGATTAGATACCCKG	GGTAG	GCTACTCT	ACGTCATCCCCACCTTCC
Sample16S36	Cardamine_3	nonAMF	nonRhizo	Cardamine	3	Brown	Root	GGTAG	TACTAGCG	AACMGGATTAGATACCCKG	GGTAG	GCTACTCT	ACGTCATCCCCACCTTCC
Sample16S37	Tomato_4	AMF	nonRhizo	Tomato	4	Grey	Root	GGTAG	CAGTCACA	AACMGGATTAGATACCCKG	GGTAG	TCGCTATC	ACGTCATCCCCACCTTCC
Sample16S38	Pea_3	AMF	Rhizo	Pea	3	Grey	Root	GGTAG	GTAGCGTA	AACMGGATTAGATACCCKG	GGTAG	GCTACTCT	ACGTCATCCCCACCTTCC
Sample16S39	Tobacco_4	AMF	nonRhizo	Tobacco	4	Grey	Root	GGTAG	ACGCAGTA	AACMGGATTAGATACCCKG	GGTAG	AGTACACG	ACGTCATCCCCACCTTCC
Sample16S4	Sugarbeet_1	nonAMF	nonRhizo	Sugarbeet	1	Brown	Root	GGTAG	CAGTCACA	AACMGGATTAGATACCCKG	GGTAG	ATGCGTCA	ACGTCATCCCCACCTTCC
Sample16S40	Wheat_3	AMF	nonRhizo	Wheat	3	Grey	Root	GGTAG	ATCGTCTC	AACMGGATTAGATACCCKG	GGTAG	TAGCTGAG	ACGTCATCCCCACCTTCC
Sample16S41	Pea_4	AMF	Rhizo	Pea	4	Grey	Root	GGTAG	GCATCCTA	AACMGGATTAGATACCCKG	GGTAG	CATGTGTG	ACGTCATCCCCACCTTCC
Sample16S42	Cardamine_4	nonAMF	nonRhizo	Cardamine	4	Brown	Root	GGTAG	TGAGCTGT	AACMGGATTAGATACCCKG	GGTAG	CGTGTGAT	ACGTCATCCCCACCTTCC
Sample16S43	Brassica_4	nonAMF	nonRhizo	Brassica	4	Brown	Root	GGTAG	CGATCGAT	AACMGGATTAGATACCCKG	GGTAG	TCGCTATC	ACGTCATCCCCACCTTCC
Sample16S44	Tomato_3	AMF	nonRhizo	Tomato	3	Grey	Root	GGTAG	GCATCCTA	AACMGGATTAGATACCCKG	GGTAG	TCGCTATC	ACGTCATCCCCACCTTCC
Sample16S45	Sugarbeet_3	nonAMF	nonRhizo	Sugarbeet	3	Brown	Root	GGTAG	CGATCGAT	AACMGGATTAGATACCCKG	GGTAG	ATGCGTCA	ACGTCATCCCCACCTTCC
Sample16S46	Brassica_3	nonAMF	nonRhizo	Brassica	3	Brown	Root	GGTAG	TACTAGCG	AACMGGATTAGATACCCKG	GGTAG	TCGCTATC	ACGTCATCCCCACCTTCC
Sample16S47	Medicago_5	AMF	Rhizo	Medicago	5	Brown	Root	GGTAG	TCAGACAC	AACMGGATTAGATACCCKG	GGTAG	ATGCGTCA	ACGTCATCCCCACCTTCC
Sample16S48	Brome_2	AMF	nonRhizo	Brome	2	Brown	Root	GGTAG	TGAGCTGT	AACMGGATTAGATACCCKG	GGTAG	ACTGCACT	ACGTCATCCCCACCTTCC
Sample16S49	Trifolium_4	AMF	Rhizo	Trifolium	4	Brown	Root	GGTAG	CAGTCACA	AACMGGATTAGATACCCKG	GGTAG	AGTACACG	ACGTCATCCCCACCTTCC
Sample16S5	Alfalfa_1	AMF	Rhizo	Alfalfa	1	Brown	Root	GGTAG	GTAGCGTA	AACMGGATTAGATACCCKG	GGTAG	GATACCTG	ACGTCATCCCCACCTTCC
Sample16S50	Maize_4	AMF	nonRhizo	Maize	4	Grey	Root	GGTAG	TGAGCTGT	AACMGGATTAGATACCCKG	GGTAG	GATACCTG	ACGTCATCCCCACCTTCC
Sample16S51	Trifolium_2	AMF	Rhizo	Trifolium	2	Brown	Root	GGTAG	GACTACGA	AACMGGATTAGATACCCKG	GGTAG	AGTACACG	ACGTCATCCCCACCTTCC
Sample16S52	Medicago_2	AMF	Rhizo	Medicago	2	Brown	Root	GGTAG	TCAGACAC	AACMGGATTAGATACCCKG	GGTAG	GATACCTG	ACGTCATCCCCACCTTCC
Sample16S53	Lotus_2	AMF	Rhizo	Lotus	2	Brown	Root	GGTAG	TCAGACAC	AACMGGATTAGATACCCKG	GGTAG	CATGTGTG	ACGTCATCCCCACCTTCC
Sample16S54	Maize_3	AMF	nonRhizo	Maize	3	Grey	Root	GGTAG	TACTAGCG	AACMGGATTAGATACCCKG	GGTAG	AGTACACG	ACGTCATCCCCACCTTCC
Sample16S55	Arabidopsis_4	nonAMF	nonRhizo	Arabidopsis	4	Brown	Root	GGTAG	AGCGTGTA	AACMGGATTAGATACCCKG	GGTAG	CGTGTGAT	ACGTCATCCCCACCTTCC
Sample16S56	Spinach_2	nonAMF	nonRhizo	Spinach	2	Brown	Root	GGTAG	TGAGCTGT	AACMGGATTAGATACCCKG	GGTAG	GCTACTCT	ACGTCATCCCCACCTTCC
Sample16S57	Lupin_2	nonAMF	Rhizo	Lupin	2	Grey	Root	GGTAG	ATCGTCTC	AACMGGATTAGATACCCKG	GGTAG	TCGCTATC	ACGTCATCCCCACCTTCC
Sample16S58	Alfalfa_4	AMF	Rhizo	Alfalfa	4	Brown	Root	GGTAG	CTATGCCT	AACMGGATTAGATACCCKG	GGTAG	TCGCTATC	ACGTCATCCCCACCTTCC
Sample16S59	Sugarbeet_4	nonAMF	nonRhizo	Sugarbeet	4	Brown	Root	GGTAG	GTAGCGTA	AACMGGATTAGATACCCKG	GGTAG	CGTGTGAT	ACGTCATCCCCACCTTCC
Sample16S6	Arabidopsis_1	nonAMF	nonRhizo	Arabidopsis	1	Brown	Root	GGTAG	TACTAGCG	AACMGGATTAGATACCCKG	GGTAG	ACTGCACT	ACGTCATCCCCACCTTCC
Sample16S60	Wheat_4	AMF	nonRhizo	Wheat	4	Grey	Root	GGTAG	CTATGCCT	AACMGGATTAGATACCCKG	GGTAG	AGTACACG	ACGTCATCCCCACCTTCC
Sample16S61	Petunia_4	AMF	nonRhizo	Petunia	4	Brown	Root	GGTAG	CTATGCCT	AACMGGATTAGATACCCKG	GGTAG	ACTGCACT	ACGTCATCCCCACCTTCC
Sample16S62	Lotus_5	AMF	Rhizo	Lotus	5	Brown	Root	GGTAG	GCATCCTA	AACMGGATTAGATACCCKG	GGTAG	ATGCGTCA	ACGTCATCCCCACCTTCC
Sample16S63	Cardamine_6	nonAMF	nonRhizo	Cardamine	6	Brown	Root	GGTAG	TCAGACAC	AACMGGATTAGATACCCKG	GGTAG	CGTGTGAT	ACGTCATCCCCACCTTCC
Sample16S64	Trifolium_3	AMF	Rhizo	Trifolium	3	Grey	Root	GGTAG	GTAGCGTA	AACMGGATTAGATACCCKG	GGTAG	AGTACACG	ACGTCATCCCCACCTTCC
Sample16S65	Trifolium_5	AMF	Rhizo	Trifolium	5	Brown	Root	GGTAG	ACGCAGTA	AACMGGATTAGATACCCKG	GGTAG	TAGCTGAG	ACGTCATCCCCACCTTCC
Sample16S66	Brassica_6	nonAMF	nonRhizo	Brassica	6	Brown	Root	GGTAG	TCAGACAC	AACMGGATTAGATACCCKG	GGTAG	GCTACTCT	ACGTCATCCCCACCTTCC
Sample16S67	Wheat_6	AMF	nonRhizo	Wheat	6	Grey	Root	GGTAG	GACTACGA	AACMGGATTAGATACCCKG	GGTAG	TAGCTGAG	ACGTCATCCCCACCTTCC
Sample16S68	Tobacco_5	AMF	nonRhizo	Tobacco	5	Grey	Root	GGTAG	GACTACGA	AACMGGATTAGATACCCKG	GGTAG	CGTGTGAT	ACGTCATCCCCACCTTCC
Sample16S69	Petunia_5	AMF	nonRhizo	Petunia	5	Brown	Root	GGTAG	TGAGCTGT	AACMGGATTAGATACCCKG	GGTAG	AGTACACG	ACGTCATCCCCACCTTCC
Sample16S7	Cardamine_2	nonAMF	nonRhizo	Cardamine	2	Brown	Root	GGTAG	GCATCCTA	AACMGGATTAGATACCCKG	GGTAG	TAGCTGAG	ACGTCATCCCCACCTTCC
Sample16S70	Brassica_5	nonAMF	nonRhizo	Brassica	5	Brown	Root	GGTAG	CGATCGAT	AACMGGATTAGATACCCKG	GGTAG	AGTACACG	ACGTCATCCCCACCTTCC
Sample16S71	Maize_5	AMF	nonRhizo	Maize	5	Grey	Root	GGTAG	AGCGTGTA	AACMGGATTAGATACCCKG	GGTAG	ATGCGTCA	ACGTCATCCCCACCTTCC
Sample16S72	Alfalfa_6	AMF	Rhizo	Alfalfa	6	Brown	Root	GGTAG	CAGTCACA	AACMGGATTAGATACCCKG	GGTAG	TAGCTGAG	ACGTCATCCCCACCTTCC
Sample16S73	Pea_6	AMF	Rhizo	Pea	6	Grey	Root	GGTAG	ATCGTCTC	AACMGGATTAGATACCCKG	GGTAG	GCTACTCT	ACGTCATCCCCACCTTCC
Sample16S74	Wheat_5	AMF	nonRhizo	Wheat	5	Grey	Root	GGTAG	GTAGCGTA	AACMGGATTAGATACCCKG	GGTAG	CATGTGTG	ACGTCATCCCCACCTTCC
Sample16S75	Lotus_3	AMF	Rhizo	Lotus	3	Brown	Root	GGTAG	ACGCAGTA	AACMGGATTAGATACCCKG	GGTAG	TCGCTATC	ACGTCATCCCCACCTTCC
Sample16S76	Tomato_6	AMF	nonRhizo	Tomato	6	Grey	Root	GGTAG	ATCGTCTC	AACMGGATTAGATACCCKG	GGTAG	CGTGTGAT	ACGTCATCCCCACCTTCC
Sample16S77	Tomato_5	AMF	nonRhizo	Tomato	5	Grey	Root	GGTAG	GACTACGA	AACMGGATTAGATACCCKG	GGTAG	TCGCTATC	ACGTCATCCCCACCTTCC
Sample16S78	Maize_6	AMF	nonRhizo	Maize	6	Grey	Root	GGTAG	ATCGTCTC	AACMGGATTAGATACCCKG	GGTAG	ACTGCACT	ACGTCATCCCCACCTTCC
Sample16S79	Arabidopsis_5	nonAMF	nonRhizo	Arabidopsis	5	Brown	Root	GGTAG	TCAGACAC	AACMGGATTAGATACCCKG	GGTAG	ACTGCACT	ACGTCATCCCCACCTTCC
Sample16S8	Arabidopsis_2	nonAMF	nonRhizo	Arabidopsis	2	Brown	Root	GGTAG	GTAGCGTA	AACMGGATTAGATACCCKG	GGTAG	TAGCTGAG	ACGTCATCCCCACCTTCC
Sample16S80	Sugarbeet_5	nonAMF	nonRhizo	Sugarbeet	5	Brown	Root	GGTAG	CAGTCACA	AACMGGATTAGATACCCKG	GGTAG	ACTGCACT	ACGTCATCCCCACCTTCC
Sample16S81	Lupin_3	nonAMF	Rhizo	Lupin	3	Grey	Root	GGTAG	TCAGACAC	AACMGGATTAGATACCCKG	GGTAG	TAGCTGAG	ACGTCATCCCCACCTTCC
Sample16S82	Pea_5	AMF	Rhizo	Pea	5	Grey	Root	GGTAG	ACGCAGTA	AACMGGATTAGATACCCKG	GGTAG	GCTACTCT	ACGTCATCCCCACCTTCC
Sample16S83	Petunia_6	AMF	nonRhizo	Petunia	6	Brown	Root	GGTAG	TACTAGCG	AACMGGATTAGATACCCKG	GGTAG	ATGCGTCA	ACGTCATCCCCACCTTCC
Sample16S84	Brome_3	AMF	nonRhizo	Brome	3	Brown	Root	GGTAG	ACGCAGTA	AACMGGATTAGATACCCKG	GGTAG	ATGCGTCA	ACGTCATCCCCACCTTCC
Sample16S85	Arabidopsis_6	nonAMF	nonRhizo	Arabidopsis	6	Brown	Root	GGTAG	CTATGCCT	AACMGGATTAGATACCCKG	GGTAG	GATACCTG	ACGTCATCCCCACCTTCC
Sample16S86	Sugarbeet_6	nonAMF	nonRhizo	Sugarbeet	6	Brown	Root	GGTAG	GACTACGA	AACMGGATTAGATACCCKG	GGTAG	CATGTGTG	ACGTCATCCCCACCTTCC
Sample16S87	Cardamine_5	nonAMF	nonRhizo	Cardamine	5	Brown	Root	GGTAG	GCATCCTA	AACMGGATTAGATACCCKG	GGTAG	CGTGTGAT	ACGTCATCCCCACCTTCC
Sample16S88	Spinach_3	nonAMF	nonRhizo	Spinach	3	Brown	Root	GGTAG	CGATCGAT	AACMGGATTAGATACCCKG	GGTAG	GCTACTCT	ACGTCATCCCCACCTTCC
Sample16S89	Medicago_3	AMF	Rhizo	Medicago	3	Brown	Root	GGTAG	CAGTCACA	AACMGGATTAGATACCCKG	GGTAG	CGTGTGAT	ACGTCATCCCCACCTTCC
Sample16S9	Medicago_4	AMF	Rhizo	Medicago	4	Brown	Root	GGTAG	AGCGTGTA	AACMGGATTAGATACCCKG	GGTAG	TCGCTATC	ACGTCATCCCCACCTTCC
Sample16S90	Alfalfa_5	AMF	Rhizo	Alfalfa	5	Brown	Root	GGTAG	GTAGCGTA	AACMGGATTAGATACCCKG	GGTAG	ACTGCACT	ACGTCATCCCCACCTTCC
Sample16S91	Tobacco_6	AMF	nonRhizo	Tobacco	6	Grey	Root	GGTAG	CGATCGAT	AACMGGATTAGATACCCKG	GGTAG	CATGTGTG	ACGTCATCCCCACCTTCC
Sample16SNod12	Lupin_1_Nod	nonAMF	Rhizo	Lupin	1	Grey	Nodule	GGTAG	CATCTGCT	AACMGGATTAGATACCCKG	GGTAG	CGTCCATT	ACGTCATCCCCACCTTCC
Sample16SNod30	Trifolium_1_Nod	AMF	Rhizo	Trifolium	1	Brown	Nodule	GGTAG	CCTTCCAT	AACMGGATTAGATACCCKG	GGTAG	GTGAATGG	ACGTCATCCCCACCTTCC
Sample16SNod34	Alfalfa_3_Nod	AMF	Rhizo	Alfalfa	3	Brown	Nodule	GGTAG	CCTTCCAT	AACMGGATTAGATACCCKG	GGTAG	GGTAACGT	ACGTCATCCCCACCTTCC
Sample16SNod38	Pea_3_Nod	AMF	Rhizo	Pea	3	Grey	Nodule	GGTAG	CCTTCCAT	AACMGGATTAGATACCCKG	GGTAG	GCTGAATC	ACGTCATCCCCACCTTCC
Sample16SNod41	Pea_4_Nod	AMF	Rhizo	Pea	4	Grey	Nodule	GGTAG	CCTTCCAT	AACMGGATTAGATACCCKG	GGTAG	GATCAGAC	ACGTCATCCCCACCTTCC
Sample16SNod47	Medicago_5_Nod	AMF	Rhizo	Medicago	5	Brown	Nodule	GGTAG	CCTTCCAT	AACMGGATTAGATACCCKG	GGTAG	CTGGTCAT	ACGTCATCCCCACCTTCC
Sample16SNod49	Trifolium_4_Nod	AMF	Rhizo	Trifolium	4	Brown	Nodule	GGTAG	CCTTCCAT	AACMGGATTAGATACCCKG	GGTAG	CGTCCATT	ACGTCATCCCCACCTTCC
Sample16SNod51	Trifolium_2_Nod	AMF	Rhizo	Trifolium	2	Brown	Nodule	GGTAG	CCTTCCAT	AACMGGATTAGATACCCKG	GGTAG	CCTTAGGT	ACGTCATCCCCACCTTCC
Sample16SNod57	Lupin_2_Nod	nonAMF	Rhizo	Lupin	2	Grey	Nodule	GGTAG	CATCTGCT	AACMGGATTAGATACCCKG	GGTAG	CCTTAGGT	ACGTCATCCCCACCTTCC
Sample16SNod62	Lotus_5_Nod	AMF	Rhizo	Lotus	5	Brown	Nodule	GGTAG	CCTTCCAT	AACMGGATTAGATACCCKG	GGTAG	CATCCAAG	ACGTCATCCCCACCTTCC
Sample16SNod64	Trifolium_3_Nod	AMF	Rhizo	Trifolium	3	Brown	Nodule	GGTAG	CATCTGCT	AACMGGATTAGATACCCKG	GGTAG	GTGAATGG	ACGTCATCCCCACCTTCC
Sample16SNod65	Trifolium_5_Nod	AMF	Rhizo	Trifolium	5	Brown	Nodule	GGTAG	CATCTGCT	AACMGGATTAGATACCCKG	GGTAG	GGTAACGT	ACGTCATCCCCACCTTCC
Sample16SNod75	Lotus_3_Nod	AMF	Rhizo	Lotus	5	Brown	Nodule	GGTAG	CATCTGCT	AACMGGATTAGATACCCKG	GGTAG	GCTGAATC	ACGTCATCCCCACCTTCC
Sample16SNod81	Lupin_3_Nod	nonAMF	Rhizo	Lupin	3	Grey	Nodule	GGTAG	CATCTGCT	AACMGGATTAGATACCCKG	GGTAG	GATCAGAC	ACGTCATCCCCACCTTCC
Sample16SNod82	Pea_5_Nod	AMF	Rhizo	Pea	5	Grey	Nodule	GGTAG	CATCTGCT	AACMGGATTAGATACCCKG	GGTAG	CTGGTCAT	ACGTCATCCCCACCTTCC

## Sheet: ITS
Sample_ID	Sample_name	AMF	Rhizobia	Species_name	Replicate	Pot	Type_sample	Padding_Seq	Barcode	FPrimer_ITS1F	Padding_Seq	Barcode	RevPrimer_ITS2
SampleITS1	Wheat_1	AMF	nonRhizo	Wheat	1	Grey	Root	GGTAG	ACAACAGC	CTTGGTCATTTAGAGGAAGTAA	GGTAG	GGTACTTC	GCTGCGTTCTTCATCGATGC
SampleITS10	Maize_2	AMF	nonRhizo	Maize	2	Grey	Root	GGTAG	GCCAATAC	CTTGGTCATTTAGAGGAAGTAA	GGTAG	TTCGGCTA	GCTGCGTTCTTCATCGATGC
SampleITS11	Petunia_2	AMF	nonRhizo	Petunia	2	Brown	Root	GGTAG	CAACACAG	CTTGGTCATTTAGAGGAAGTAA	GGTAG	TATGCGGT	GCTGCGTTCTTCATCGATGC
SampleITS12	Lupin_1	nonAMF	Rhizo	Lupin	1	Grey	Root	GGTAG	CAACACAG	CTTGGTCATTTAGAGGAAGTAA	GGTAG	GTGATCCA	GCTGCGTTCTTCATCGATGC
SampleITS13	Alfalfa_2	AMF	Rhizo	Alfalfa	2	Brown	Root	GGTAG	GTATCGAG	CTTGGTCATTTAGAGGAAGTAA	GGTAG	GATCTCAG	GCTGCGTTCTTCATCGATGC
SampleITS14	Brome_1	AMF	nonRhizo	Brome	1	Brown	Root	GGTAG	GCCAATAC	CTTGGTCATTTAGAGGAAGTAA	GGTAG	CGTCTTCA	GCTGCGTTCTTCATCGATGC
SampleITS15	Sugarbeet_2	nonAMF	nonRhizo	Sugarbeet	2	Brown	Root	GGTAG	AACAACCG	CTTGGTCATTTAGAGGAAGTAA	GGTAG	GATCTCAG	GCTGCGTTCTTCATCGATGC
SampleITS16	Lotus_4	AMF	Rhizo	Lotus	4	Brown	Root	GGTAG	TAACGTCG	CTTGGTCATTTAGAGGAAGTAA	GGTAG	GTGATCCA	GCTGCGTTCTTCATCGATGC
SampleITS17	Pea_2	AMF	Rhizo	Pea	2	Grey	Root	GGTAG	GTATCGAG	CTTGGTCATTTAGAGGAAGTAA	GGTAG	GGTACTTC	GCTGCGTTCTTCATCGATGC
SampleITS18	Cardamine_1	nonAMF	nonRhizo	Cardamine	1	Brown	Root	GGTAG	CCACATTG	CTTGGTCATTTAGAGGAAGTAA	GGTAG	TTCGGCTA	GCTGCGTTCTTCATCGATGC
SampleITS19	Pea_1	AMF	Rhizo	Pea	1	Grey	Root	GGTAG	GCCAATAC	CTTGGTCATTTAGAGGAAGTAA	GGTAG	GCTTCACA	GCTGCGTTCTTCATCGATGC
SampleITS2	Tobacco_2	AMF	nonRhizo	Tobacco	2	Grey	Root	GGTAG	GTATCGAG	CTTGGTCATTTAGAGGAAGTAA	GGTAG	GTGATCCA	GCTGCGTTCTTCATCGATGC
SampleITS20	Brassica_1	nonAMF	nonRhizo	Brassica	1	Brown	Root	GGTAG	TCGATGAC	CTTGGTCATTTAGAGGAAGTAA	GGTAG	GATCTCAG	GCTGCGTTCTTCATCGATGC
SampleITS21	Wheat_2	AMF	nonRhizo	Wheat	2	Grey	Root	GGTAG	AAGACGAG	CTTGGTCATTTAGAGGAAGTAA	GGTAG	TGTCACAC	GCTGCGTTCTTCATCGATGC
SampleITS22	Petunia_1	AMF	nonRhizo	Petunia	1	Brown	Root	GGTAG	ACAACAGC	CTTGGTCATTTAGAGGAAGTAA	GGTAG	GCTTCACA	GCTGCGTTCTTCATCGATGC
SampleITS23	Medicago_1	AMF	Rhizo	Medicago	1	Brown	Root	GGTAG	AAGACGAG	CTTGGTCATTTAGAGGAAGTAA	GGTAG	TCTTCGAC	GCTGCGTTCTTCATCGATGC
SampleITS24	Tobacco_1	AMF	nonRhizo	Tobacco	1	Grey	Root	GGTAG	CCACATTG	CTTGGTCATTTAGAGGAAGTAA	GGTAG	TATGCGGT	GCTGCGTTCTTCATCGATGC
SampleITS25	Tomato_1	AMF	nonRhizo	Tomato	1	Grey	Root	GGTAG	ACAACAGC	CTTGGTCATTTAGAGGAAGTAA	GGTAG	GTGATCCA	GCTGCGTTCTTCATCGATGC
SampleITS26	Brassica_2	nonAMF	nonRhizo	Brassica	2	Brown	Root	GGTAG	GCCAATAC	CTTGGTCATTTAGAGGAAGTAA	GGTAG	GGTACTTC	GCTGCGTTCTTCATCGATGC
SampleITS27	Tomato_2	AMF	nonRhizo	Tomato	2	Grey	Root	GGTAG	CAACACAG	CTTGGTCATTTAGAGGAAGTAA	GGTAG	CGTCTTCA	GCTGCGTTCTTCATCGATGC
SampleITS28	Lotus_1	AMF	Rhizo	Lotus	1	Brown	Root	GGTAG	AACAACCG	CTTGGTCATTTAGAGGAAGTAA	GGTAG	GCTTCACA	GCTGCGTTCTTCATCGATGC
SampleITS29	Spinach_4	nonAMF	nonRhizo	Spinach	4	Brown	Root	GGTAG	GCCAATAC	CTTGGTCATTTAGAGGAAGTAA	GGTAG	GTGATCCA	GCTGCGTTCTTCATCGATGC
SampleITS3	Spinach_1	nonAMF	nonRhizo	Spinach	1	Brown	Root	GGTAG	TCGATGAC	CTTGGTCATTTAGAGGAAGTAA	GGTAG	TTCGGCTA	GCTGCGTTCTTCATCGATGC
SampleITS30	Trifolium_1	AMF	Rhizo	Trifolium	1	Brown	Root	GGTAG	TCGATGAC	CTTGGTCATTTAGAGGAAGTAA	GGTAG	GGTACTTC	GCTGCGTTCTTCATCGATGC
SampleITS31	Maize_1	AMF	nonRhizo	Maize	1	Grey	Root	GGTAG	ACAACAGC	CTTGGTCATTTAGAGGAAGTAA	GGTAG	CTGTATGC	GCTGCGTTCTTCATCGATGC
SampleITS32	Petunia_3	AMF	nonRhizo	Petunia	3	Brown	Root	GGTAG	GCCAATAC	CTTGGTCATTTAGAGGAAGTAA	GGTAG	TATGCGGT	GCTGCGTTCTTCATCGATGC
SampleITS33	Tobacco_3	AMF	nonRhizo	Tobacco	3	Grey	Root	GGTAG	ACAACAGC	CTTGGTCATTTAGAGGAAGTAA	GGTAG	TCTTCGAC	GCTGCGTTCTTCATCGATGC
SampleITS34	Alfalfa_3	AMF	Rhizo	Alfalfa	3	Brown	Root	GGTAG	CAACACAG	CTTGGTCATTTAGAGGAAGTAA	GGTAG	TTCGGCTA	GCTGCGTTCTTCATCGATGC
SampleITS35	Arabidopsis_3	nonAMF	nonRhizo	Arabidopsis	3	Brown	Root	GGTAG	AAGACGAG	CTTGGTCATTTAGAGGAAGTAA	GGTAG	GTGATCCA	GCTGCGTTCTTCATCGATGC
SampleITS36	Cardamine_3	nonAMF	nonRhizo	Cardamine	3	Brown	Root	GGTAG	AAGACGAG	CTTGGTCATTTAGAGGAAGTAA	GGTAG	TATGCGGT	GCTGCGTTCTTCATCGATGC
SampleITS37	Tomato_4	AMF	nonRhizo	Tomato	4	Grey	Root	GGTAG	CCTACCTA	CTTGGTCATTTAGAGGAAGTAA	GGTAG	TGTCACAC	GCTGCGTTCTTCATCGATGC
SampleITS38	Pea_3	AMF	Rhizo	Pea	3	Grey	Root	GGTAG	GCCAATAC	CTTGGTCATTTAGAGGAAGTAA	GGTAG	CCTTGGAA	GCTGCGTTCTTCATCGATGC
SampleITS39	Tobacco_4	AMF	nonRhizo	Tobacco	4	Grey	Root	GGTAG	AACAACCG	CTTGGTCATTTAGAGGAAGTAA	GGTAG	TTCGGCTA	GCTGCGTTCTTCATCGATGC
SampleITS4	Sugarbeet_1	nonAMF	nonRhizo	Sugarbeet	1	Brown	Root	GGTAG	AACAACCG	CTTGGTCATTTAGAGGAAGTAA	GGTAG	CGTCTTCA	GCTGCGTTCTTCATCGATGC
SampleITS40	Wheat_3	AMF	nonRhizo	Wheat	3	Grey	Root	GGTAG	TCGATGAC	CTTGGTCATTTAGAGGAAGTAA	GGTAG	GTGATCCA	GCTGCGTTCTTCATCGATGC
SampleITS41	Pea_4	AMF	Rhizo	Pea	4	Grey	Root	GGTAG	CAACACAG	CTTGGTCATTTAGAGGAAGTAA	GGTAG	GCTTCACA	GCTGCGTTCTTCATCGATGC
SampleITS42	Cardamine_4	nonAMF	nonRhizo	Cardamine	4	Brown	Root	GGTAG	CAACACAG	CTTGGTCATTTAGAGGAAGTAA	GGTAG	CATGAGCA	GCTGCGTTCTTCATCGATGC
SampleITS43	Brassica_4	nonAMF	nonRhizo	Brassica	4	Brown	Root	GGTAG	CCTACCTA	CTTGGTCATTTAGAGGAAGTAA	GGTAG	GGTACTTC	GCTGCGTTCTTCATCGATGC
SampleITS44	Tomato_3	AMF	nonRhizo	Tomato	3	Grey	Root	GGTAG	AAGACGAG	CTTGGTCATTTAGAGGAAGTAA	GGTAG	CCTTGGAA	GCTGCGTTCTTCATCGATGC
SampleITS45	Sugarbeet_3	nonAMF	nonRhizo	Sugarbeet	3	Brown	Root	GGTAG	CCACATTG	CTTGGTCATTTAGAGGAAGTAA	GGTAG	CGTCTTCA	GCTGCGTTCTTCATCGATGC
SampleITS46	Brassica_3	nonAMF	nonRhizo	Brassica	3	Brown	Root	GGTAG	CCTACCTA	CTTGGTCATTTAGAGGAAGTAA	GGTAG	TATGCGGT	GCTGCGTTCTTCATCGATGC
SampleITS47	Medicago_5	AMF	Rhizo	Medicago	5	Brown	Root	GGTAG	CCACATTG	CTTGGTCATTTAGAGGAAGTAA	GGTAG	CATGAGCA	GCTGCGTTCTTCATCGATGC
SampleITS48	Brome_2	AMF	nonRhizo	Brome	2	Brown	Root	GGTAG	GTATCGAG	CTTGGTCATTTAGAGGAAGTAA	GGTAG	TATGCGGT	GCTGCGTTCTTCATCGATGC
SampleITS49	Trifolium_4	AMF	Rhizo	Trifolium	4	Brown	Root	GGTAG	AACAACCG	CTTGGTCATTTAGAGGAAGTAA	GGTAG	TGTCACAC	GCTGCGTTCTTCATCGATGC
SampleITS5	Alfalfa_1	AMF	Rhizo	Alfalfa	1	Brown	Root	GGTAG	TCGATGAC	CTTGGTCATTTAGAGGAAGTAA	GGTAG	TCTTCGAC	GCTGCGTTCTTCATCGATGC
SampleITS50	Maize_4	AMF	nonRhizo	Maize	4	Grey	Root	GGTAG	TCGATGAC	CTTGGTCATTTAGAGGAAGTAA	GGTAG	TATGCGGT	GCTGCGTTCTTCATCGATGC
SampleITS51	Trifolium_2	AMF	Rhizo	Trifolium	2	Brown	Root	GGTAG	AACAACCG	CTTGGTCATTTAGAGGAAGTAA	GGTAG	TCTTCGAC	GCTGCGTTCTTCATCGATGC
SampleITS52	Medicago_2	AMF	Rhizo	Medicago	2	Brown	Root	GGTAG	GCCAATAC	CTTGGTCATTTAGAGGAAGTAA	GGTAG	GATCTCAG	GCTGCGTTCTTCATCGATGC
SampleITS53	Lotus_2	AMF	Rhizo	Lotus	2	Brown	Root	GGTAG	CAACACAG	CTTGGTCATTTAGAGGAAGTAA	GGTAG	GATCTCAG	GCTGCGTTCTTCATCGATGC
SampleITS54	Maize_3	AMF	nonRhizo	Maize	3	Grey	Root	GGTAG	AACAACCG	CTTGGTCATTTAGAGGAAGTAA	GGTAG	TATGCGGT	GCTGCGTTCTTCATCGATGC
SampleITS55	Arabidopsis_4	nonAMF	nonRhizo	Arabidopsis	4	Brown	Root	GGTAG	CCACATTG	CTTGGTCATTTAGAGGAAGTAA	GGTAG	GTGATCCA	GCTGCGTTCTTCATCGATGC
SampleITS56	Spinach_2	nonAMF	nonRhizo	Spinach	2	Brown	Root	GGTAG	GCCAATAC	CTTGGTCATTTAGAGGAAGTAA	GGTAG	CATGAGCA	GCTGCGTTCTTCATCGATGC
SampleITS57	Lupin_2	nonAMF	Rhizo	Lupin	2	Grey	Root	GGTAG	TAACGTCG	CTTGGTCATTTAGAGGAAGTAA	GGTAG	CTGTATGC	GCTGCGTTCTTCATCGATGC
SampleITS58	Alfalfa_4	AMF	Rhizo	Alfalfa	4	Brown	Root	GGTAG	TAACGTCG	CTTGGTCATTTAGAGGAAGTAA	GGTAG	CGTCTTCA	GCTGCGTTCTTCATCGATGC
SampleITS59	Sugarbeet_4	nonAMF	nonRhizo	Sugarbeet	4	Brown	Root	GGTAG	CAACACAG	CTTGGTCATTTAGAGGAAGTAA	GGTAG	CCTTGGAA	GCTGCGTTCTTCATCGATGC
SampleITS6	Arabidopsis_1	nonAMF	nonRhizo	Arabidopsis	1	Brown	Root	GGTAG	ACAACAGC	CTTGGTCATTTAGAGGAAGTAA	GGTAG	TATGCGGT	GCTGCGTTCTTCATCGATGC
SampleITS60	Wheat_4	AMF	nonRhizo	Wheat	4	Grey	Root	GGTAG	ACAACAGC	CTTGGTCATTTAGAGGAAGTAA	GGTAG	CGTCTTCA	GCTGCGTTCTTCATCGATGC
SampleITS61	Petunia_4	AMF	nonRhizo	Petunia	4	Brown	Root	GGTAG	GTATCGAG	CTTGGTCATTTAGAGGAAGTAA	GGTAG	TGTCACAC	GCTGCGTTCTTCATCGATGC
SampleITS62	Lotus_5	AMF	Rhizo	Lotus	5	Brown	Root	GGTAG	CCACATTG	CTTGGTCATTTAGAGGAAGTAA	GGTAG	CCTTGGAA	GCTGCGTTCTTCATCGATGC
SampleITS63	Cardamine_6	nonAMF	nonRhizo	Cardamine	6	Brown	Root	GGTAG	CCACATTG	CTTGGTCATTTAGAGGAAGTAA	GGTAG	GATCTCAG	GCTGCGTTCTTCATCGATGC
SampleITS64	Trifolium_3	AMF	Rhizo	Trifolium	3	Grey	Root	GGTAG	ACAACAGC	CTTGGTCATTTAGAGGAAGTAA	GGTAG	CCTTGGAA	GCTGCGTTCTTCATCGATGC
SampleITS65	Trifolium_5	AMF	Rhizo	Trifolium	5	Brown	Root	GGTAG	TAACGTCG	CTTGGTCATTTAGAGGAAGTAA	GGTAG	TTCGGCTA	GCTGCGTTCTTCATCGATGC
SampleITS66	Brassica_6	nonAMF	nonRhizo	Brassica	6	Brown	Root	GGTAG	AAGACGAG	CTTGGTCATTTAGAGGAAGTAA	GGTAG	GATCTCAG	GCTGCGTTCTTCATCGATGC
SampleITS67	Wheat_6	AMF	nonRhizo	Wheat	6	Grey	Root	GGTAG	TAACGTCG	CTTGGTCATTTAGAGGAAGTAA	GGTAG	TCTTCGAC	GCTGCGTTCTTCATCGATGC
SampleITS68	Tobacco_5	AMF	nonRhizo	Tobacco	5	Grey	Root	GGTAG	CCACATTG	CTTGGTCATTTAGAGGAAGTAA	GGTAG	TCTTCGAC	GCTGCGTTCTTCATCGATGC
SampleITS69	Petunia_5	AMF	nonRhizo	Petunia	5	Brown	Root	GGTAG	ACAACAGC	CTTGGTCATTTAGAGGAAGTAA	GGTAG	CATGAGCA	GCTGCGTTCTTCATCGATGC
SampleITS7	Cardamine_2	nonAMF	nonRhizo	Cardamine	2	Brown	Root	GGTAG	AAGACGAG	CTTGGTCATTTAGAGGAAGTAA	GGTAG	CTGTATGC	GCTGCGTTCTTCATCGATGC
SampleITS70	Brassica_5	nonAMF	nonRhizo	Brassica	5	Brown	Root	GGTAG	AACAACCG	CTTGGTCATTTAGAGGAAGTAA	GGTAG	GGTACTTC	GCTGCGTTCTTCATCGATGC
SampleITS71	Maize_5	AMF	nonRhizo	Maize	5	Grey	Root	GGTAG	CCACATTG	CTTGGTCATTTAGAGGAAGTAA	GGTAG	CTGTATGC	GCTGCGTTCTTCATCGATGC
SampleITS72	Alfalfa_6	AMF	Rhizo	Alfalfa	6	Brown	Root	GGTAG	TAACGTCG	CTTGGTCATTTAGAGGAAGTAA	GGTAG	TGTCACAC	GCTGCGTTCTTCATCGATGC
SampleITS73	Pea_6	AMF	Rhizo	Pea	6	Grey	Root	GGTAG	GCCAATAC	CTTGGTCATTTAGAGGAAGTAA	GGTAG	CTGTATGC	GCTGCGTTCTTCATCGATGC
SampleITS74	Wheat_5	AMF	nonRhizo	Wheat	5	Grey	Root	GGTAG	GTATCGAG	CTTGGTCATTTAGAGGAAGTAA	GGTAG	GCTTCACA	GCTGCGTTCTTCATCGATGC
SampleITS75	Lotus_3	AMF	Rhizo	Lotus	3	Brown	Root	GGTAG	CCTACCTA	CTTGGTCATTTAGAGGAAGTAA	GGTAG	TTCGGCTA	GCTGCGTTCTTCATCGATGC
SampleITS76	Tomato_6	AMF	nonRhizo	Tomato	6	Grey	Root	GGTAG	CAACACAG	CTTGGTCATTTAGAGGAAGTAA	GGTAG	CTGTATGC	GCTGCGTTCTTCATCGATGC
SampleITS77	Tomato_5	AMF	nonRhizo	Tomato	5	Grey	Root	GGTAG	CCTACCTA	CTTGGTCATTTAGAGGAAGTAA	GGTAG	TCTTCGAC	GCTGCGTTCTTCATCGATGC
SampleITS78	Maize_6	AMF	nonRhizo	Maize	6	Grey	Root	GGTAG	GTATCGAG	CTTGGTCATTTAGAGGAAGTAA	GGTAG	TTCGGCTA	GCTGCGTTCTTCATCGATGC
SampleITS79	Arabidopsis_5	nonAMF	nonRhizo	Arabidopsis	5	Brown	Root	GGTAG	ACAACAGC	CTTGGTCATTTAGAGGAAGTAA	GGTAG	GATCTCAG	GCTGCGTTCTTCATCGATGC
SampleITS8	Arabidopsis_2	nonAMF	nonRhizo	Arabidopsis	2	Brown	Root	GGTAG	TCGATGAC	CTTGGTCATTTAGAGGAAGTAA	GGTAG	GCTTCACA	GCTGCGTTCTTCATCGATGC
SampleITS80	Sugarbeet_5	nonAMF	nonRhizo	Sugarbeet	5	Brown	Root	GGTAG	ACAACAGC	CTTGGTCATTTAGAGGAAGTAA	GGTAG	TGTCACAC	GCTGCGTTCTTCATCGATGC
SampleITS81	Lupin_3	nonAMF	Rhizo	Lupin	3	Grey	Root	GGTAG	AAGACGAG	CTTGGTCATTTAGAGGAAGTAA	GGTAG	CGTCTTCA	GCTGCGTTCTTCATCGATGC
SampleITS82	Pea_5	AMF	Rhizo	Pea	5	Grey	Root	GGTAG	AAGACGAG	CTTGGTCATTTAGAGGAAGTAA	GGTAG	TTCGGCTA	GCTGCGTTCTTCATCGATGC
SampleITS83	Petunia_6	AMF	nonRhizo	Petunia	6	Brown	Root	GGTAG	AACAACCG	CTTGGTCATTTAGAGGAAGTAA	GGTAG	CATGAGCA	GCTGCGTTCTTCATCGATGC
SampleITS84	Brome_3	AMF	nonRhizo	Brome	3	Brown	Root	GGTAG	AACAACCG	CTTGGTCATTTAGAGGAAGTAA	GGTAG	CTGTATGC	GCTGCGTTCTTCATCGATGC
SampleITS85	Arabidopsis_6	nonAMF	nonRhizo	Arabidopsis	6	Brown	Root	GGTAG	TCGATGAC	CTTGGTCATTTAGAGGAAGTAA	GGTAG	TGTCACAC	GCTGCGTTCTTCATCGATGC
SampleITS86	Sugarbeet_6	nonAMF	nonRhizo	Sugarbeet	6	Brown	Root	GGTAG	CAACACAG	CTTGGTCATTTAGAGGAAGTAA	GGTAG	TCTTCGAC	GCTGCGTTCTTCATCGATGC
SampleITS87	Cardamine_5	nonAMF	nonRhizo	Cardamine	5	Brown	Root	GGTAG	CCACATTG	CTTGGTCATTTAGAGGAAGTAA	GGTAG	GCTTCACA	GCTGCGTTCTTCATCGATGC
SampleITS88	Spinach_3	nonAMF	nonRhizo	Spinach	3	Brown	Root	GGTAG	AAGACGAG	CTTGGTCATTTAGAGGAAGTAA	GGTAG	GGTACTTC	GCTGCGTTCTTCATCGATGC
SampleITS89	Medicago_3	AMF	Rhizo	Medicago	3	Brown	Root	GGTAG	CCACATTG	CTTGGTCATTTAGAGGAAGTAA	GGTAG	TGTCACAC	GCTGCGTTCTTCATCGATGC
SampleITS9	Medicago_4	AMF	Rhizo	Medicago	4	Brown	Root	GGTAG	CCTACCTA	CTTGGTCATTTAGAGGAAGTAA	GGTAG	GTGATCCA	GCTGCGTTCTTCATCGATGC
SampleITS90	Alfalfa_5	AMF	Rhizo	Alfalfa	5	Brown	Root	GGTAG	GTATCGAG	CTTGGTCATTTAGAGGAAGTAA	GGTAG	TCTTCGAC	GCTGCGTTCTTCATCGATGC
SampleITS91	Tobacco_6	AMF	nonRhizo	Tobacco	6	Grey	Root	GGTAG	CAACACAG	CTTGGTCATTTAGAGGAAGTAA	GGTAG	GGTACTTC	GCTGCGTTCTTCATCGATGC
