# Supplementary material for: A symbiotic footprint in the plant root microbiome
Source: Environ Microbiome. 2023 Jul 31;18:65. doi: 10.1186/s40793-023-00521-w (PMC10391997; doi:10.1186/s40793-023-00521-w)
Supplement: Supplementary file 3 — Additional file 3: TXT file of all bacteria OTU representative sequences. [file 40793_2023_521_MOESM3_ESM.txt]

>bOTU327
GTAGTCCACGCCCTAAACGATGTCAACTGGTTGTTGGGTCTTCACTGACTCAGTAACGAAGCTAACGCGTGAAGTTGACC
GCCTGGGGAGTACGGCCGCAAGGTTGAAACTCAAAGGAATTGACGGGGACCCGCACAAGCGGTGGATGATGTGGTTTAAT
TCGATGCAACGCGAAAAACCTTACCCACCTTTGACATGTACGGAATTTGCCAGAGATGGCTTAGTGCTCGAAAGAGAGCC
GTAACACAGGTGCTGCATGGCTGTCGTCAGCTCGTGTCGTGAGATGTTGGGTTAAGTCCCGCAACGAGCGCAACCCTTGT
CATTAGTTGCTACATTTAGTTGGGCACTCTAATGAGACTGCCGGTGACAAACCGGA
>bOTU2038
GTAGTCCACGCCGTAAACGATGGGTGCTAGACGTTGGCGAGCTTGCTCGTCAGTGTCGCAGCTAACGCGTTAAGCACCCC
GCCTGGGGAGTACGGCCGCAAGGTTGAAACTCAAAGGAATTGACGGGGGCCCGCACAAGCGGTGGAGCATGTGGTTCAAT
TCGACGCAACGCGCAGAACCTTACCAGCCCTTGACATGTGACTCGCCGGGACCAGAGACGGTCCCTTCGGTTCGGCCGGA
GTCAGCACAGGTGCTGCATGGCTGTCGTCAGCTCGTGTCGTGAGATGTTGGGTTAAGTCCCGCAACGAGCGCAACCCTCG
TCTCCAGTTGCCATCAGGTAATGCTGGGCACTTTGGAGAAACTGCCGGTGACAAGCCGGA
>bOTU2068
GTAGTCCACGCCCTAAACGATGTCTACTAGTTGTCGGGTCTTAATTGACTTGGTAACGCAGCTAACGCGTGAAGTAGACC
GCCTGGGGAGTACGGTCGCAAGATTAAAACTCAAAGGAATTGACGGGGACCCGCACAAGCGGTGGATGATGTGGATTAAT
TCGATGCAACGCGAAAAACCTTACCTACCCTTGACATGGATGGAATCCTCGAGAGATCGGGGAGTGCCCGAAAGGGAACC
ATTACACAGGTGCTGCATGGCTGTCGTCAGCTCGTGTCGTGAGATGTTGGGTTAAGTCCCGCAACGAGCGCAACCCTTGT
CATTAGTTGCTACGAAAGGGCACTCTAATGAGACTGCCGGTGACAAACCGGA
>bOTU3299
GTAGTCCACGCCCTAAACGATGTCTACTAGTTGTCGGGTTTTAATTAACTTGGTAACGCAGCTAACGCGTGAAGTAGACC
GCCTGGGGAGTACGGTCGCAAGATTAAAACTCAAAGGAATTGACGGGGACCCGCACAAGCGGTGGATGATGTGGATTAAT
TCGATGCAACGCGAAAAACCTTACCTACCCTTGACATGGAAGGAATCCTGGAGAGATCTGGGAGTGCCCGAAAGGGAGCC
TTCACACAGGTGCTGCATGGCTGTCGTCAGCTCGTGTCGTGAGATGTTGGGTTAAGTCCCGCAACGAGCGCAACCCTTGT
CATTAGTTGCTACATTTAGTTGAGCACTCTAATGAGACTGCCGGTGACAAACCGGA
>bOTU266
GTAGTCCACGCCCTAAACGATGTCTACTAGTTGTCGGGTTTTAATTAACTTGGTAACGCAGCTAACGCGTGAAGTAGACC
GCCTGGGGAGTACGGTCGCAAGATTAAAACTCAAAGGAATTGACGGGGACCCGCACAAGCGGTGGATGATGTGGATTAAT
TCGATGCAACGCGAAAAACCTTACCTACCCTTGACATGGAAGGAATCCTGAAGAGATTTGGGAGTGCCCGAAAGGGAACC
TTCACACAGGTGCTGCATGGCTGTCGTCAGCTCGTGTCGTGAGATGTTGGGTTAAGTCCCGCAACGAGCGCAACCCTTGT
CATTAGTTGCTACGCAAGAGCACTCTAATGAGACTGCCGGTGACAAACCGGA
>bOTU718
GTAGTCCACGCCCTAAACGATGTCTACTAGTTGTCGGGTCTTAATTGACTTGGTAACGCAGCTAACGCGTGAAGTAGACC
GCCTGGGGAGTACGGTCGCAAGATTAAAACTCAAAGGAATTGACGGGGACCCGCACAAGCGGTGGATGATGTGGATTAAT
TCGATGCAACGCGAAAAACCTTACCTACCCTTGACATGTCAGGAATCCTGGAGAGATCTGGGAGTGCCCGAAAGGGAACC
TGAACACAGGTGCTGCATGGCTGTCGTCAGCTCGTGTCGTGAGATGTTGGGTTAAGTCCCGCAACGAGCGCAACCCTTGT
CATTAGTTGCTACGCAAGAGCACTCTAATGAGACTGCCGGTGACAAACCGGA
>bOTU6326
GTAGTCCACGCTGTAAACGATGGCAACTAGATGTGGGGGGTGTCGACTCCCCCCGTGTCGAAGCTAACGCATTAAGTTGC
CCGCCTGGGGAGTACGGCCGCAAGGCTAAAACTCAAAGGAATTGACGGGGGCCCGCACAAGCAGCGGAGCATGTGGTTTA
ATTCGACGCGACGCGAAGAACCTTACCTGGGCTTGACATGTGAGTGACCGGTGTGGAAACACATCTTCCCTTCGGGGCAC
TTTCACAGGTGGTGCATGGCTGTCGTCAGCTCGTGTCGTGAGATGTTGGGTTAAGTCCCGCAACGAGCGCAACCCCCGTC
GCATGTTGCCAGCATTTAGTTGGGGACTCATGCGAGACTGCCGGTGACAAACCGGA
>bOTU892
GTAGTCCACGCCCTAAACGATGTCTACTAGTTGTCGGGTCTTAATTGACTTGGTAACGCAGCTAACGCGTGAAGTAGACC
GCCTGGGGAGTACGGTCGCAAGATTAAAACTCAAAGGAATTGACGGGGACCCGCACAAGCGGTGGATGATGTGGATTAAT
TCGATGCAACGCGAAAAACCTTACCTACCCTTGACATGGAAGGAATCCTTGAGAGATTGGGGAGTGCCCGAAAGGGAACC
TTCACACAGGTGCTGCATGGCTGTCGTCAGCTCGTGTCGTGAGATGTTGGGTTAAGTCCCGCAACGAGCGCAACCCTTGT
CATTAGTTGCTACGAAAGGGCACTCTAATGAGACTGCCGGTGACAAACCGGA
>bOTU3684
GTAGTCCACGCCCTAAACGATGATGACTAGTTGTTGGAGGAGTTAAATCCTTTAGTAACGCAGCTAACGCGCGAAGTCAT
CCGCCTGGGGAGTACGGTCGCAAGATTAAAACTCAAAGGAATTGACGGGGGCCCGCACAAGCGGTGGATGATGTGGTTTA
ATTCGACGCAACGCGAAAAACCTTACCTACCCTTGACATGTACGGAACCTCATAGAGATGTGAGGGTGCCCGAAAGGGAG
CCGTAACACAGGTGCTGCATGGCTGTCGTCAGCTCGTGTCGTGAGATGTTGGGTTAAGTCCCGCAACGAGCGCAACCCTT
GCCATTAGTTGCCACATTCAGTTGAGCACTCTAATGGGACTGCCGGTGACAAACCGGA
>bOTU6187
GTAGTCCATGCCGTAAACGATGAGTGTTCGCCCTTGGTCTACGCGGATCAGGGGCCCAGCTAACGCGTGAAACACTCCGC
CTGGGGAGTACGGTCGCAAGACCGAAACTCAAAGGAATTGACGGGGGCCTGCACAAGCGGTGGAGCATGTGGTTTAATTC
GATACAACGCGCAAAACCTTACCAGCCCTTGACATATGAACAACAAAACCTGTCCTTAACAGGATGGTACTGACTTTCAT
ACAGGTGCTGCATGGCTGTCGTCAGCTCGTGTCGTGAGATGTTGGGTTAAGTCCCGCAACGAGCGCAACCCTCGCCCTTA
GTTGCCATCATTTAGTTGGGCACTCTAAGGGGACTGCCGGTGATAAGCCGGA
>bOTU74
GTAGTCCACGCTGTAAACGATGAGTGCTAGTTGTCGGCATGCATGCATGTCGGTGACGCAGCTAACGCATTAAGCACTCC
GCCTGGGGAGTACGGTCGCAAGATTAAAACTCAAAGGAATTGACGGGGGCCCGCACAAGCGGTGGAGCATGTGGTTTAAT
TCGAAGCAACGCGCAGAACCTTACCACCTTTTGACATGCCCTGACCGCCGGAGAGATCCGGTTTTCCCTTCGGGGACAGG
GACACAGGTGCTGCATGGCTGTCGTCAGCTCGTGTCGTGAGATGTTGGGTTAAGTCCCGCAACGAGCGCAACCCTCGCCA
TTAGTTGCCATCATTAAGTTGGGCACTCTAATGGGACCGCCGGTGGTAAGCCGGA
>bOTU2852
GTAGTCCACGCCGTAAACGATGAGTGCTAAGTGTTAGAGGGTTTCCGCCCTTTAGTGCTGCAGCTAACGCATTAAGCACT
CCGCCTGGGGAGTACGGCCGCAAGGCTGAAACTCAAAGGAATTGACGGGGGCCCGCACAAGCGGTGGAGCATGTGGTTTA
ATTCGAAGCAACGCGAAGAACCTTACCAGGTCTTGACATCCTCTGACACTCCTAGAGATAGGACGTTCCCCTTCGGGGGA
CAGAGTGACAGGTGGTGCATGGTTGTCGTCAGCTCGTGTCGTGAGATGTTGGGTTAAGTCCCGCAACGAGCGCAACCCTT
GTTCTTAGTTGCCAGCATTCAGTTGGGCACTCTAAGGAGACTGCCGGTGACAAACCGGA
>bOTU3774
GTAGTCCACGCCGTAAACGATGAGTGCTAGGTGTTAGGGGTTTCGATACCCTTGGTGCCGAAGTTAACACAGTAAGCACT
CCGCCTGGGGAGTACGGTCGCAAGACTGAAACTCAAAGGAATTGACGGGGACCCGCACAAGCAGTGGAGTATGTGGTTTA
ATTCGAAGCAACGCGAAGAACCTTACCAGGTCTTGACATCCAACTAACGAAGCAGAGATGCATTAGGTGCCCTTCGGGGA
AAGTTGAGACAGGTGGTGCATGGTTGTCGTCAGCTCGTGTCGTGAGATGTTGGGTTAAGTCCCGCAACGAGCGCAACCCT
TGACTTTAGTTGCCAGCAGGTGAAGCTGGGCACTCTAGAGTGACTGCCGGTGACAAACCGGA
>bOTU4807
GTAGTCCATGCCGTAAACGATGAGTGTTCGCCCTTGGTCTACGCGGATCAGGGGCCCAGCTAACGCGTGAAACACTCCGC
CTGGGGAGTACGGTCGCAAGACCGAAACTCAAAGGAATTGACGGGGGCCTGCACAAGCGGTGGAGCATGTGGTTTAATTC
GATACAACGCGCAAAACCTTACCAGCCCTTGACATATGAACAACAAAACCTGTCCTTAACGGGATGGTACTGACTTTCAT
ACAGGTGCTGCATGGCTGTCGTCAGCTCGTGTCGTGAGATGTTTGGTCAAGTCCTATAACGAGCGAAACCCTCGTTTTGT
GTTGCCAGCATGCCCTTCGGGGTGATGGGGACTCACAGGAGACTGCCGGGGTCAACTCGGA
>bOTU2599
GTAGTCCACGCCGTAAACGATGGATGCTAGCCGTTGGCAGGCTTGCCTGTCAGTGGCGCAGCTAACGCATTAAGCATCCC
GCCTGGGGAGTACGGTCGCAAGATTAAAACTCAAAGGAATTGACGGGGGCCCGCACAAGCGGTGGAGCATGTGGTTCAAT
TCGAAGCAACGCGCAGAACCTTACCAACCTTTGACATGTCCCGTATGAGCACCAGAGATGGAGCTCTTCAGTTCGGCTGG
CGGGAACACAGGTGCTGCATGGCTGTCGTCAGCTCGTGTCGTGAGATGTTGGGTTAAGTCCCGCAACGAGCGCAACCCTC
GCCCTTAGTTGCCATCATTCAGTTGGGCACTCTAAGGGGACTGCCGGTGATAAGCCGCGA
>bOTU3120
GTAGTCCATGCCGTAAACGATGAGTGTTCGCCCTTGGTCTACGCGGATCAGGGGCCCAGCTAACGCGTGAAACACTCCGC
CTGGGGAGTACGGTCGCAAGACCGAAACTCAAAGGAATTGACGGGGGCCTGCACAAGCGGTGGAGCATGTGGTTTAATTC
GATACAACGCGCAAAACCTTACCAGCCCTTGACATATGAACAACAAAACCTGTCCTTAACGGGATGGTACTGACTTTCAT
ACAGGTGCTGCATGGCTGTCGTCAGCTCGTGTCGTGAGATGTTGGGTTAAGTCCCGCAACGAGCGCAACCCTCGCCCTTA
GTTGCCAGCATTCAGTTGGGCACTCTAAGGGGACTGCCGGTGATAAGCCGAGA
>bOTU7904
GTAGTCCACGCCGTAAACGATGGGTGCTAGACGTTGGCGAGCTTGCTCGTCAGTGTCGCAGCTAACGCGTTAAGCACCCC
GCCTGGGGAGTACGGCCGCAAGGTTGAAACTCAAAGGAATTGACGGGGGCCCGCACAAGCGGTGGAGCATGTGGTTCAAT
TCGACGCAACGCGCAGAACCTTACCAGCCCTTGACATGTGACTCGCCGGCTCCAGAGACGGAGCCTTCGGTTCGGCCGGA
GTCAGCACAGGTGCTGCATGGCTGTCGTCAGCTCGTGTCGTGAGATGTTGGGTTAAGTCCCGCAACGAGCGCAACCCTCG
TCTCCAGTTGCCATCAGGTTATGCTGGGCACTTTGGAGAAACTGCCGGTGACAAGCCGGA
>bOTU5672
GTAGTCCATGCCGTAAACGATGAGTGTTCGCCCTTGGTCTACGCAGATCAGGGGCTCAGCTAACGCGTGAAACACTCCGC
CTGGGGAGTACGGTCGCAAGACCGAAACTCAAAGGAATTGACGGGGGCCTGCACAAGCGGTGGAGCATGTGGTTTAATTC
GATACAACGCGCAAAACCTTACCAGCCCTTGACATATGAACAACAAAACCTATCCTTAACGGGATGGTACTCACTTTCAT
ACAGGTGCTGCATGGCTGTCGTCAGCTCGTGTCGTGAGATGTTTGGTTAAGTCCCGCAACGAGCGCAACCCTTGTCATTA
GTTGCTACGAAAGGGCACTCTAATGAGACTGCCGGTGACAAACCGGA
>bOTU2742
GTAGTCCACGCCGTAAACGATGCATACTAGGTGTTGGGGATTCGATTCCTCGGTGCCGAAGTTAACACAGTAAGTATGCC
GCCTGGGGAGTACGCTCGCAAGAGTGAAACTCAAAGGAATTGACGGGGACCCGCACAAGCAGTGGAGTATGTGGTTTAAT
TCGAAGCAACGCGAAGAACCTTACCAGGTCTTGACATCCCTCTGCAAGCTCTAGAGATAGGGCCCTCCTTCGGGACAGAG
GAGACAGGTGGTGCATGGTTGTCGTCAGCTCGTGTCGTGAGATGTTGGGTTAAGTCCCGCAACGAGCGCAACCCTTGATC
TTAGTTGCCAGCACTTCGGGTGGGCACTCTAAGATGACTGCCGGTGACAAACCGGA
>bOTU7585
GTAGTCCACGCTGTAAACGATGAGTGCTAAGTGTTAGAGGGTTTCCGCCCTTTAGTGCTGCAGCTAACGCATTAAGCACT
CCGCCTGGGGAGTACGGCCGCAAGGCTGAAACTCAAAGGAATTGACGGGGGCCCGCACAAGCGGTGGAGCATGTGGTTTA
ATTCGAAGCAACGCGAAGAACCTTACCAGGTCTTGACATCCTCTGACAATCCTAGAGATAGGACGTTCCCCTTCGGGGGA
CAGAGTGACAGGTGGTGCATGGTTGTCGTCAGCTCGTGTCGTGAGATGTTGGGTTAAGTCCCGCAACGAGCGCAACCCTT
GATCTTAGTTGCCAGCATTTAGTTGGGCACTCTAAGGTGACTGCCGGTGACAAACCGGA
>bOTU1633
GTAGTCCACGCCGTAAACGATGGGCACTAGGTGTGGGAGGTGTCGACTCCTCCCGTGCCGGCGCTAACGCATTAAGTGCC
CCGCCTGGGGAGTACGGCCGCAAGGCTAAAACTCAAAGGAATTGACGGGGACCCGCACAAGCAGCGGAGCATGTGGTTTA
ATTCGACGCAACGCGAAGAACCTTACCTGGGCTTGACATGTTCCTGACCGCCCTGGAAACAGGGCTTCCCTTCGGGGCAG
GATCACAGGTGGTGCATGGCTGTCGTCAGCTCGTGTCGTGAGATGTTGGGTTAAGTCCCGCAACGAGCGCAACCCCCGTC
GCATGTTGCCAGCATTTAGTTGGGGACTCATGCGAGACTGCCGGTGACAAACCGGA
>bOTU3009
GTAGTCCACGCCGTAAACGATGAATGCTAGGTGTTAGGGGTTTCAATACCCTTGGTGCCGAAGTTAACACATTAAGCATT
CCGCCTGGGGAGTACGGTCGCAAGACTGAAACTCAAAGGAATTGACGGGGACCCGCACAAGCAGTGGAGTATGTGGTTTA
ATTCGAAGCAACGCGAAGAACCTTACCAGGTCTTGACATCCCGATGAAAGCATTAGAGATAGTGCCCCTCTTCGGAGCAT
CGGAGACAGGTGGTGCATGGTTGTCGTCAGCTCGTGTCGTGAGATGTTGGGTTAAGTCCCGCAACGAGCGCAACCCTTGA
TCTTAGTTGCCAGCACATTATGGTGGGCACTCTAGGATGACTGCCGGTGACAAACCGGA
>bOTU2174
GTAGTCCACGCCGTAAACGATGGCCACTCGGCCTTTGGAGGCGGAATCTCCGTCTGTGGGGGCCTTAGCTAACGCGGGAA
GTGGCCCGCCTGGGAACTACGAGCGCAAGCTTAAAACTCAAAGGAATTGACGGGGGCCCGCACAAGCAGCGGAGCGTGTG
GTTTAATTCGACGCAACGCGCAGAACCTTACCCAGGTTTGACATGGCCCTGCAAGCCGGTGAAAGCCGGTCGCCTTCGAG
GGTGGGCCACAGATGCTGCATGGCTGTCGTCAGCTCGTGTCGTGAGATGTTGGGTTAAGTCCCGCAACGAGCGCAACCCC
TACGGTCAGTTACTTGTGTCTGGCCGGACTGCCCCTTTGGGGA
>bOTU79
GTAGTCCACGCCGTAAACGATGGAAGCTAGCCGTTGGCAAGTTTACTTGTCGGTGGCGCAGCTAACGCATTAAGCTTCCC
GCCTGGGGAGTACGGTCGCAAGATTAAAACTCAAAGGAATTGACGGGGGCCCGCACAAGCGGTGGAGCATGTGGTTTAAT
TCGAAGCAACGCGCAGAACCTTACCAGCCCTTGACATCCCGGTCGCGGTTTCCAGAGATGGATACCTTCAGTTCGGCTGG
ACCGGTGACAGGTGCTGCATGGCTGTCGTCAGCTCGTGTCGTGAGATGTTGGGTTAAGTCCCGCAACGAGCGCAACCCTC
GCCCTTAGTTGCCAGCATTCAGTTGGGCACTCTAAGGGGACTGCCGGTGATAAGCCGAGA
>bOTU1813
GTAGTCCACGCCCTAAACGATGTCAACTGGTTGTTGGGTCTTCACTGACTCAGTAACGAAGCTAACGCGTGAAGTTGACC
GCCTGGGGAGTACGGCCGCAAGGTTGAAACTCAAAGGAATTGACGGGGACCCGCACAAGCGGTGGATGATGTGGTTTAAT
TCGATGCAACGCGAAAAACCTTACCCACCTTTGACATGTACGGAATCCTTTAGAGATAGAGGAGTGCTCGAAAGAGAGCC
ATAACACAGGTGCTGCATGGCTGTCGTCAGCTCGTGTCGTGAGATGTTGGGTTAAGTCCCGCAACGAGCGCAACCCTTGC
CATTAGTTGCTACGAAAGGGCACTCTAATGGGACTGCCGGTGACAAACCGGA
>bOTU2631
GTAGTCCACGCCGTAAACGATGAGTGCTAGGTGTTAGGGGTTTCGATACCCTTGGTGCCGAAGTTAACACATTAAGCACT
CCGCCTGGGGAGTACGGTCGCAAGACTGAAACTCAAAGGAATTGACGGGGACCCGCACAAGCAGTGGAGTATGTGGTTTA
ATTCGAAGCAACGCGAAGAACCTTACCAGGTCTTGACATCCAACTAACGAGGCAGAGATGCGTTAGGTGCCCTTCGGGGA
AAGTTGAGACAGGTGGTGCATGGTTGTCGTCAGCTCGTGTCGTGAGATGTTGGGTTAAGTCCCGCAACGAGCGCAACCCT
TATATTTAGTTGCCAGCACTTCGGGTGGGCACTCTAGATAGACTGCCGGTGACAAACCGGA
>bOTU743
GTAGTCCACGCCCTAAACGATGTCTACTAGTTGTCGGGTCTTAATTGACTTGGTAACGCAGCTAACGCGTGAAGTAGACC
GCCTGGGGAGTACGGTCGCAAGATTAAAACTCAAAGGAATTGACGGGGACCCGCACAAGCGGTGGATGATGTGGATTAAT
TCGATGCAACGCGAAAAACCTTACCTACCCTTGACATGGCAGGAATCCCGGAGAGATCTGGGAGTGCTCGAAAGAGAACC
TGCACACAGGTGCTGCATGGCTGTCGTCAGCTCGTGTCGTGAGATGTTGGGTTAAGTCCCGCAACGAGCGCAACCCTTGT
CATTAGTTGCTACGAAAGGGCACTCTAATGAGACTGCCGGTGACAAACCGGA
>bOTU2864
GTAGTCCATGCCGTAAACGTTGGGCGCTAGGTGTGGGGACCTTCCACGGTTTCCGTGCCGCAGCTAACGCATTAAGCGCC
CCGCCTGGGGAGTACGGCCGCAAGGCTAAAACTCAAAGGAATTGACGGGGGCCCGCACAAGCGGCGGAGCATGCTGATTA
ATTCGATGCAACGCGAAGAACCTTACCTAGGTTTGACATATAGAGAAAACTTATAGAGATATAAGGTCCTTTTGGGCTCT
ATACAGGTGGTGCATGGCTGTCGTCAGCTCGTGTCGTGAGATGTTGGGTTAAGTCCCGCAACGAGCGCAACCCTCGTCCT
ATGTTGCCAGCACGTAATGGTGGGGACTCATAGGAGACTGCCGGGGTCAACTCGGA
>bOTU1354
GTAGTCCACGCCGTAAACGATGGATACTAGCTGTTGGAAGCAATTTCAGTGGCTAAGCGAAAGTGATAAGTATCCCACCT
GGGGAGTACGTTCGCAAGAATGAAACTCAAAGGAATTGACGGGGGCCCGCACAAGCGGTGGAGCATGTGGTTTAATTCGA
TGATACGCGAGGAACCTTACCAAGGCTTAAATGTAGATTGACCGATTTGGAAACAGATCTTTCGCAAGACAATTTACAAG
GTGCTGCATGGTTGTCGTCAGCTCGTGCCGTGAGGTGTCAGGTTAAGTCCTATAACGAGCGCAACCCCTGTTGTTAGTTG
CCAGCGAGTCAAGTCGGGAACTCTAACAAGACTGCCAGTGCAAACTGTGA
>bOTU716
GTAGTCCACGCTGTAAACGTTGGGCGCTAGGTGTGGGGGACCTCTCCGGTTCTCTGTGCCGCAGCTAACGCATTAAGCGC
CCCGCCTGGGGAGTACGGCCGCAAGGCTAAAACTCAAAGGAATTGACGGGGGCCCGCACAAGCGGCGGAGCATGCGGATT
AATTCGATGCAACGCGAAGAACCTTACCTGGGTTTGACATCGCCGGAAATCTCGCAGAGATGCGGGGTCCTTCGGGGCCG
GTGACAGGTGGTGCATGGCTGTCGTCAGCTCGTGTCGTGAGATGTTGGGTTAAGTCCCGCAACGAGCGCAACCCTCGTTC
GATGTTGCCAGCGCGTTATGGCGGGGACTCATCGAAGACTGCCGGGGTCAACTCGGA
>bOTU6188
GTAGTCCATGCCGTAAACGATGAGTGTTCGCCCTTGGTCTACGCGGATCAGGGGCCCAGCTAACGCGTGAAACACTCCGC
CTGGGGAGTACGGTCGCAAGACCGAAACTCAAAGGAATTGACGGGGGCCTGCACAAGCGGTGGAGCATGTGGTTTAATTC
GATACAACGCGCAAAACCTTACCAGCCCTTGACATATGAACAACAAAACCTGTCCTTAACAGGATGGTACTGACTTTCAT
ACAGGTGCTGCATGGCTGTCGTCAGCTCGTGTCGTGAGATGTTTGGTCAAGTCCTATAACGAGCGAAACCCTCGCCCTTA
GTTGCCAGCATTCAGTTGGGCACTCTAAGGGGACTGCCGGTGATAAGCCGAGA
>bOTU1903
GTAGTCCATGCCGTAAACGATGAGTGTTCGCCCTTGGTCTACGCGGATCAGGGGCCCAGCTAACGCGTGAAACACTCCGC
CTGGGGAGTACGGTCGCAAGACCGAAACTCAAAGGAATTGACGGGGGCCTGCACAAGCGGTGGAGCATGTGGTTTAATTC
GATACAACGCGCAAAACCTTACCAGCCCTTGACATATGAACAACAAAACCTGTCCTTAACAGGATGGTACTGACTTTCAT
ACAGGTGCTGCATGGCTGTCGTCAGCTCGTGTCGTGAGATGTTGGGTTAAGTCCCGCAACGAGCGCAACCCTTGTCATTA
GTTGCTACATTTAGTTGGGCACTCTAATGAGACTGCCGGTGACAAACCGGA
>bOTU2798
GTAGTCTATGCTGTAAACGATGTGCACTTGGTGTTGGGCCGATTAGGCTCAGTGCCGTAGCTAACGCGATAAGTGCACCG
CCTGGGGAGTATGCCCGCAAGGGTGAAACTCAAAGGAATTGACGGGGGCCCGCACAAGCGGTGGATTATGTGGTTTAATT
CGATGATACGCGAGGAACCTTACCAGGGTTTGACATGCACAGGAACAGTTTAGAGATAGGCTGGCCCGCAAGGGTCTGTG
CACAGGTGCTGCATGGCTGTCGTCAGCTCGTGCCGTGAGGTGTTGGGTTAAGTCCCGCAACGAGCGCAACCCCTATTGCC
AGTTACCATCATTGAGTTGGGGACTCTGGCGAGACTGCCGGTGACAAACCGGA
>bOTU229
GTAGTCCACGCCGTAAACGATGATAACTAGCTGTCCGGGCACTTGGTGCTTGGGTGGCGCAGCTAACGCATTAAGTTATC
CGCCTGGGGAGTACGGTCGCAAGATTAAAACTCAAAGGAATTGACGGGGGCCTGCACAAGCGGTGGAGCATGTGGTTTAA
TTCGAAGCAACGCGCAGAACCTTACCAGCGTTTGACATCCCGCGCTATCCAGAGAGATCTGGGGTTCCCTTCGGGGACGC
GGTGACAGGTGCTGCATGGCTGTCGTCAGCTCGTGTCGTGAGATGTTGGGTTAAGTCCCGCAACGAGCGCAACCCTCGTC
CTTAGTTGCCATCATTTAGTTGGGCACTCTAAGGAAACCGCCGGTGATAAGCCGGA
>bOTU2710
GTAGTCCACGCCGTAAACGATGGATGCTAGCCGTTGGCAGGCTTGCCTGTCAGTGGCGCAGCTAACGCATTAAGCATCCC
GCCTGGGGAGTACGGTCGCAAGATTAAAACTCAAAGGAATTGACGGGGGCCCGCACAAGCGGTGGAGCATGTGGTTCAAT
TCGAAGCAACGCGCAGAACCTTACCAACCTTTGACATGTCCCGTATGGGCTCCAGAGATGGAGTCCTTCAGTTCGGCTGG
CGGGAACACAGGTGCTGCATGGCTGTCGTCAGCTCGTGTCGTGAGATGTTGGGTTAAGTCCCGCAACGAGCGCAACCCTC
GCCCTTAGTTGCCATCATTCAGTTGGGCACTCTAAGGGGACTGCCGGTGATAAGCCGCGA
>bOTU2929
GTAGTCCACGCCGTAAACGATGAATGCTAGGTGTTAGGGGTTTCAATACCCTTGGTGCCGAAGTTAACACATTAAGCATT
CCGCCTGGGGAGTACGGTCGCAAGACTGAAACTCAAAGGAATTGACGGGGACCCGCACAAGCAGTGGAGTATGTGGTTTA
ATTCGAAGCAACGCGAAGAACCTTACCAGGTCTTGACATCCCTCTGACCGCTCTAGAGATAGGGCTTTCCTTCGGGACAG
AGGAGACAGGTGGTGCATGGTTGTCGTCAGCTCGTGTCGTGAGATGTTGGGTTAAGTCCCGCAACGAGCGCAACCCTTGA
TCTTAGTTGCCAGCACTTTAAGGTGGGCACTCTAGGATGACTGCCGGTGACAAACCGGA
>bOTU6138
GTAGTCCACGCCGTAAACGATGAGTGCTAAGTGTTAGAGGGTTTCCGCCCTTTAGTGCTGCAGCTAACGCATTAAGCACT
CCGCCTGGGGAGTACGGCCGCAAGGCTGAAACTCAAAGGAATTGACGGGGGCCCGCACAAGCGGTGGAGCATGTGGTTTA
ATTCGAAGCAACGCGAAGAACCTTACCAGGTCTTGACATCCTCTGACACTCCTAGAGATAGGAATTTCCCCTTCGGGGGA
CAGAGTGACAGGTGGTGCATGGTTGTCGTCAGCTCGTGTCGTGAGATGTTGGGTTAAGTCCCGCAACGAGCGCAACCCTT
GATCTTAGTTGCCAGCATTTAGTTGGGCACTCTAAGGTGACTGCCGGTGACAAACCGGA
>bOTU2722
GTAGTCCACGCCGTAAACGATGAGCGCTAGGTGCTTTGGGTATTGACCCCCGAGGTGCCGAAGCTAACGCGTTAAGCGCT
CCGCCTGGGGAGTACGGCCGCAAGGCTAAAACTCAAAGGAATTGACGGGGGCCCGCACAAGCGGTGGAGCATGTGGTTCA
ATTCGACGCAACGCGCAGAACCTTACCTGGGTTAAATCCACTCGAACCTTGCAGAGATGCAGGGGTGCCCTTCTGGGGAG
CGAGTGAGAAGGTGCTGCATGGCTGTCGTCAGCTCGTGTCGTGAGATGTTGGGTTAAGTCCCGCAACGAGCGCAACCTCT
GTCGTTAGTTGCCAGCATTCAGTTGGGCACTCTAACGAGACTGCCGCCGTCAAGGCGGA
>bOTU3023
GTAGTCCACGCCCTAAACGATGCGAACTGGACGTTGGGAGCAATCAGGCTCTCAGTGTCGAAGCTAACGCGTTAAGTTCG
CCGCCTGGGGAGTACGGTCGCAAGACTGAAACTCAAAGGAATTGACGGGGGCCCGCACAAGCGGTGGAGTATGTGGTTTA
ATTCGATGCAACGCGCAGAACCTTACCTGGCCTTGACATCCACGGAATCCTTGAGAGATCGAGGAGTGCCTTCGGGAACC
GTGAGACAGGTGCTGCATGGCTGTCGTCAGCTCGTGTCGTGAGATGTTGGGTTAAGTCCCGCAACGAGCGCAACCCTTGT
CCTTAGTTGCCAGCGAGTAATGTCGGGAACTCTAAGGAGACTGCCGGTGACAAACCGGA
>bOTU5496
GTAGTCCACGCCGTAAACGTTGGGCGCTAGGTGTGGGGCTCATTCCACGAGTTCCGTGCCGCAGCTAACGCATTAAGCGC
CCCGCCTGGGGAGTACGGCCGCAAGGCTAAAACTCAAAGGAATTGACGGGGGCCCGCACAAGCGGCGGAGCATGTTGCTT
AATTCGATGCAACGCGAAGAACCTTACCTAGGCTTGACATGCACGGAAATCTCGCAGAGATGCGGGGTCCGTAAGGGCCG
TGCACAGGTGGTGCATGGTTGTCGTCAGCTCGTGTCGTGAGATGTTGGGTTAAGTCCCGCAACGAGCGCAACCCTCGTTC
TATGTTGCCAGCACGTGATGGTGGGGACTCATAGGAGACTGCCGGGGTCAACTCGGA
>bOTU646
GTAGTCCACGCCGTAAACGATGGCCACTCGGCCTTTGCGGGCGGAATCTCCGTTCGTGGGGGCCTTAGCTAACGCGGGAA
GTGGCCCGCCTGGGAACTACGAGCGCAAGCTTAAAACTCAAAGGAATTGACGGGGGCCCGCACAAGCAGCGGAGCGTGTG
GTTTAATTCGACGCAACGCGCAGAACCTTACCCAGGTTTGACATGGCCCTGCAAGCCGGTGAAAGCCGGTCGCCTTCGAG
GGTGGGCCACAGATGCTGCATGGCTGTCGTCAGCTCGTGTCGTGAGATGTTGGGTTAAGTCCCGCAACGAGCGCAACCCC
TACGGTCAGTTACCTGTGTCTGGCCGGACTGCCCCTTTGGGGA
>bOTU782
GTAGTCCACGCCGTAAACGATGAGAACTAGGTGTCGTGGGTGTTGACCCCCGCGGTGCCGAAGCTAACGCATTAAGTTCT
CCGCCTGGGAAGTACGGTCGCAAGACTAAAACTCAAAGGAATTGACGGGGGCCCGCACAAGCGGTGGAGCATGTGGTTTA
ATTCGACGCAACGCGCAGAACCTTACCTGGTCTTGACATCCTTGGAATCCTTCAGAGATGAGGGAGTGCCCGCAAGGGAA
CCAAGAGACAGGTGCTGCATGGCTGTCGTCAGCTCGTGTCGTGAGATGTTGGGTTAAGTCCCGCAACGAGCGCAACCCTC
GCCTTTAGTTGCCACGCAAGTGGATCTCTAGAGGGACTGCCGGTGTTAAACCGGA
>bOTU2786
GTAGTCCACGCCCTAAACGATGTCTACTAGTTGTCGGGTCTTAATTGACTTGGTAACGCAGCTAACGCGTGAAGTAGACC
GCCTGGGGAGTACGGTCGCAAGATTAAAACTCAAAGGAATTGACGGGGACCCGCACAAGCGGTGGATGATGTGGATTAAT
TCGATGCAACGCGAAAAACCTTACCTACCCTTGACATGGATGGAATCCCTGAGAGATTGGGGAGTGCTCGAAAGAGAACC
ATTACACAGGTGCTGCATGGCTGTCGTCAGCTCGTGTCGTGAGATGTTGGGTTAAGTCCCGCAACGAGCGCAACCCTTGT
CATTAGTTGCTACGAAAGGGCACTCTAATGAGACTGCCGGTGACAAACCGGA
>bOTU1002
GTAGTCCACGCCGTAAACGATGAGTACTAGGTGTCGGGGGTTACCCCCCTCGGTGCCGCAGCTAACGCATTAAGTACTCC
GCCTGGGAAGTACGCTCGCAAGAGTGAAACTCAAAGGAATTGACGGGGACCCGCACAAGTAGCGGAGCATGTGGTTTAAT
TCGAAGCAACGCGAAGAACCTTACCTAAGCTTGACATCCCACTGACCTCTCCCTAATCGGAGATTTCCCTTCGGGGACAG
TGGTGACAGGTGGTGCATGGTTGTCGTCAGCTCGTGTCGTGAGATGTTGGGTTAAGTCCCGCAACGAGCGCAACCCTTGC
CTTTAGTTGCCAGCATTAAGTTGGGCACTCTAGAGGGACTGCCGAGGATAACTCGGA
>bOTU2906
GTAGTCCTGGCCGTAAACGATGAGCACTAGGCCGGAGGGCTGCACAGCTTTCCGGCCGTAGCTAAAGTGTTAAGTGCTCC
GCCTGGGGAGTATGGTCGCAAGGCTGAAACTCAAAGGAATTGACGGGGGCTCACACAAGCGGTGGAGGATGTGGCTCAAT
TCGAGGCTACGCGAAGAACCTTATCCTAGTCTTGACATGGTTAAGAATCCTCCTGAAAGGGAGGAGTGCCCGCAAGGGAG
CTTTTTCACAGGTGCTGCATGGCTGTCGTCAGCTCGTGTCGTGAGATGTCGGGTTAAGTCCCTTAACGAGCGAAACCCTT
GTCCTTAGTTACCAGCGGGTCATGCCGGGGACTCTAAGGAGACTGCCGGTGTTAAACCGGA
>bOTU2147
GTAGTCCACGCCCTAAACGATGTCTACTAGTTGTCGGGTCTTAATTGACTTGGTAACGCAGCTAACGCGTGAAGTAGACC
GCCTGGGGAGTACGGTCGCAAGATTAAAACTCAAAGGAATTGACGGGGACCCGCACAAGCGGTGGATGATGTGGATTAAT
TCGATGCAACGCGAAAAACCTTACCTACCCTTGACATGTACGGAAGCCACGAGAGATCGAGGTGTGCTCGAAAGAGAGCC
GTAACACAGGTGCTGCATGGCTGTCGTCAGCTCGTGTCGTGAGATGTTGGGTTAAGTCCCGCAACGAGCGCAACCCTTGT
CATTAGTTGCTACGCAAGAGCACTCTAATGAGACTGCCGGTGACAAACCGGA
>bOTU298
GTAGTCCACGCCCTAAACGATGTCTACTAGTTGTCGGGTTTTAATTAACTTGGTAACGCAGCTAACGCGTGAAGTAGACC
GCCTGGGGAGTACGGTCGCAAGATTAAAACTCAAAGGAATTGACGGGGACCCGCACAAGCGGTGGATGATGTGGATTAAT
TCGATGCAACGCGAAAAACCTTACCTACCCTTGACATGGAAGGAATCCCGGAGAGATCTGGGAGTGCCCGAAAGGGAGCC
TTCACACAGGTGCTGCATGGCTGTCGTCAGCTCGTGTCGTGAGATGTTGGGTTAAGTCCCGCAACGAGCGCAACCCTTGT
CATTAGTTGCTACGCAAGAGCACTCTAATGAGACTGCCGGTGACAAACCGGA
>bOTU2803
GTAGTCCACGCCGTAAACGATGCATACTAGGTGTCGGGGATTCGATTTCTCGGTGCCGAAGTTAACACAGTAAGTATGCC
GCCTGGGGAGTACGCTCGCAAGAGTGAAACTCAAAGGAATTGACGGGGACCCGCACAAGCAGTGGAGTATGTGGTTTAAT
TCGAAGCAACGCGAAGAACCTTACCAGGTCTTGACATCCCGATGTAACACCTAGAGATAGGTGCCCTCTTCGGAGCATTG
GAGACAGGTGGTGCATGGTTGTCGTCAGCTCGTGTCGTGAGATGTTGGGTTAAGTCCCGCAACGAGCGCAACCCTTGATC
TTAGTTGCCAGCACTTCGGGTGGGCACTCTAGGATGACTGCCGGTGACAAACCGGA
>bOTU3714
GTAGTCCACGCCCTAAACGATGCATATTTGGTGTGGGCAGTTCATTCTGTCCGTGCCGGAGCTAACGCGTTAAATATGCC
GCCTGGGGAGTACAGTCGCAAGGCTGAAACTCAAAGGAATTGACGGGGGCCCGCACAAGCGGTGGAGCATGTGGTTCAAT
TCGACGCAACGCGAAGAACCTTACCTAGGCTCGAACGGCTGGTCAACGGCGGTGGAAACATCGCTACCCCGCAAGGGGGT
CCAGTCGAGGTGCTGCATGGCTGTCGTCAGCTCGTGTCGTGAGATGTTGGGTTAAGTCCCGCAACGAGCGCAACCCTTGT
CCTGTGTTGCCATCATTCAGTTGGGAACTCGCAGGAGACCGCCAGGGATAACCTGGA
>bOTU1656
GTAGTCCACGCCCTAAACGATGTCAACTGGTTGTTGGACGGCTTGCTGTTCAGTAACGAAGCTAACGCGTGAAGTTGACC
GCCTGGGGAGTACGGCCGCAAGGTTGAAACTCAAAGGAATTGACGGGGACCCGCACAAGCGGTGGATGATGTGGTTTAAT
TCGATGCAACGCGAAAAACCTTACCTACCCTTGACATGTCTAGAATCCTGAAGAGATTTAGGAGTGCTCGAAAGAGAACT
AGAACACAGGTGCTGCATGGCCGTCGTCAGCTCGTGTCGTGAGATGTTGGGTTAAGTCCCGCAACGAGCGCAACCCTTAT
CATTAGTTGCTACGCAAGGGCACTCTAATGAGACTGCCGGTGACAAACCGGA
>bOTU1022
GTAGTCCACGCCGTAAACGTTGGGCGCTAGGTGTGGGGGTCCTTCCACGACCTCCGTGCCGCAGCTAACGCATTAAGCGC
CCCGCCTGGGGAGTACGGCCGCAAGGCTAAAACTCAAAGGAATTGACGGGGGCCCGCACAAGCGGCGGAGCATGCGGATT
AATTCGATGCAACGCGAAGAACCTTACCAAGGCTTGACATGCACGGGTAAGTTCCAGAGATGGTTCCCCCGCAAGGTCCG
TGCACAGGTGGTGCATGGTTGTCGTCAGCTCGTGTCGTGAGATGTTGGGTTAAGTCCCGCAACGAGCGCAACCCTTGTCT
TATGTTGCCAGCGGGTTATGCCGGGGACTCATAAGAGACTGCCGGGGTCAACTCGGA
>bOTU3435
GTAGTCCACGCCGTAAACGATGAGTGCTAAGTGTTAGAGGGTTTCCGCCCTTTAGTGCTGCAGCAAACGCATTAAGCACT
CCGCCTGGGGAGTACGGCCGCAAGGCTGAAACTCAAAGGAATTGACGGGGACCCGCACAAGCGGTGGAGCATGTGGTTTA
ATTCGAAGCAACGCGAAGAACCTTACCAGGTCTTGACATCCTCTGACACTCCTAGAGATAGGACGTTCCCCTTCGGGGGA
CAGAGTGACAGGTGGTGCATGGTTGTCGTCAGCTCGTGTCGTGAGATGTTGGGTTAAGTCCCGCAACGAGCGCAACCCTT
GATCTTAGTTGCCAGCATTCAGTTGGGCACTCTAAGGTGACTGCCGGTGACAAACCGGA
>bOTU5835
GTAGTCCACGCCGTAAACGATGGGTGCTAGGTGTCGCGGGCTTTGACTCCTGCGGTGCCGTAGCTAACGCATTAAGCACC
CCGCCTGGGAAGTACGGCCGCAAGGCTAAAACTCAAAGGAATTGACGGGGGCCCGCACAAGCGGTGGAGCATGTGGTTTA
ATTCGACGCAACGCGAAGAACCTTACCTGGGCTAGAAAATGCAGGAACCTGGGAGAAGTCTCGGGGTGCTCTTCGGAGAG
CCTGTAGTTAGGTGCTGCATGGCTGTCGTCAGCTCGTGTCGTGAGATGTTGGGTTAAGTCCCGCAACGAGCGCAACCCCT
ATCATTAGTTACCAGCGGGTCATGCCGGGAACTCTAATGAGACCGCCGATATTCAAATCGGA
>bOTU4989
GTAGTCCATGCCGTAAACGATGAGTGTTCGCCCTTGGTCTACGCAGATCAGGGGCTCAGCTAACGCGTGAAACACTCCGC
CTGGGGAGTACGGTCGCAAGACCGAAACTCAAAGGAATTGACGGGGGCCTGCACAAGCGGTGGAGCATGTGGTTTAATTC
GACGCAACGCGCAGAACCTTACCAGCCCTTGACATCCCGGTCGCGGGCTCCAGAGATGGAGCTCTTCAGTTCGGCTGGAC
CGGAGACAGGTGCTGCATGGCTGTCGTCAGCTCGTGTCGTGAGATGTTGGGTTAAGTCCCGCAACGAGCGCAACCCCCGT
CCTTAGTTGCTACCATTTAGTTGAGCACTCTAAGGAGACTGCCGGTGATAAGCCGCGA
>bOTU4670
GTAGTCCATGCCGTAAACGATGAGTGTTCGCCCTTGGTCTACGCGGATCAGGGGCCCAGCTAACGCGTGAAACACTCCGC
CTGGGGAGTACGGTCGCAAGACCGAAACTCAAAGGAATTGACGGGGGCCTGCACAAGCGGTGGAGCATGTGGTTTAATTC
GATACAACGCGCAGAACCTTACCAGCCCTTGACATGCCGGTCGCGGACAGTGGAGACATTGTCCTTCAGTTAGGCTGGAC
CGGACACAGGTGCTGCATGGCTGTCGTCAGCTCGTGTCGTGAGATGTTGGGTTAAGTCCCGCAACGAGCGCAACCCTCGC
CTCTAGTTGCCATCATTCAGTTGGGCACTCTAGAGGGACTGCCGGTGATAAGCCGAGA
>bOTU4682
GTAGTCCACGCCGTAAACGATGAATGCTAGGTGTTAGGGGTTTCGATACCCTTGGTGCCGAAGTTAACACATTAAGCATT
CCGCCTGGGGAGTACGGTCGCAAGACTGAAACTCAAAGGAATTGACGGGGACCCGCACAAGCAGTGGAGTATGTGGTTTA
ATTCGAAGCAACGCGAAGAACCTTACCAGGTCTTGACATCCCTCTGACCGTCCTAGAGATAGGGCTTTCCTTCGGGACAG
AGGAGACAGGTGGTGCATGGTTGTCGTCAGCTCGTGTCGTGAGATGTTGGGTTAAGTCCCGCAACGAGCGCAACCCTTGA
TCTTAGTTGCCAGCATTTCGGATGGGCACTCTAAGGTGACTGCCGGTGACAAACCGGA
>bOTU6379
GTAGTCCTAGCCCTAAACGATGATTGCTTGGTGTAGCAGGTACCCAATCCTGCTGTGCCGCAGCTAACGCGTTAAGCAAT
CCGCCTGGGGAGTACGGTCGCAAGGCTGAAACTCAAAGGAATTGACGGGGGCCCGCACAAGCGGTGGAGCATGTGGTTCA
ATTCGACGCAACGCGAAGAACCTTACCTGGGCTCGAAGCGCAGTGGACAGCGGTAGAAATATCGTCTTCCCGCAAGGGAC
TGCTGCGTAGGTGCTGCATGGCTGTCGTCAGCTCGTGTCGTGAGATGTTGGGTTAAGTCCCGCAACGAGCGCAACCCTTA
TTGCCAGTTGCCACCATTAAGTTGGGCACTCTGGCGAAACTGCCCCGGATAACGGGGA
>bOTU2060
GTAGTCCACGCCGTAAACGATGATTGCTAGTTGTCGGGAAGCTTGCTTTTCGGTGACGCAGCTAACGCATTAAGCAATCC
GCCTGGGGAGTACGGTCGCAAGATTAAAACTCAAAGGAATTGACGGGGGCCCGCACAAGCGGTGGAGCATGTGGTTTAAT
TCGAAGCAACGCGCAGAACCTTACCACCTTTTGACATGCCTGGACCGCCAGAGAGATCTGGCTTTCCCTTCGGGGACTAG
GACACAGGTGCTGCATGGCTGTCGTCAGCTCGTGTCGTGAGATGTTGGGTTAAGTCCCGCAACGAGCGCAACCCTCGCCA
TTAGTTGCCATCATTTAGTTGGGAACTCTAATGGGACTGCCGGTGCTAAGCCGGA
>bOTU7745
GTAGTCCACGCCGTAAACGATGGGCACTAGGTGTGGGAGGTGTCGACTCCTCCCGTGCCGAAGCTAACGCATTAAGTGCC
CCGCCTGGGGAGTACGGCCGCAAGGCTAAAACTCAAAGGAATTGACGGGGGCCCGCACAAGCAGCGGAGCATGTGGTTTA
ATTCGACGCAACGCGAAGAACCTTACCTGGGCTTGACATGTGCCTGACCGCCCTGGAAACAGGGTTTCCCTTCGGGGCAG
GTTCACAGGTGGTGCATGGCTGTCGTCAGCTCGTGTCGTGAGATGTTGGGTTAAGTCCCGCAACGAGCGCAACCCCCGTC
GCATGTTGCCAGCATTTAGTTGGGGACTCATGCGAGACTGCCGGTGACAAACCGGA
>bOTU4756
GTAGTCCACGCCGTAAACGATGGATACTAGCTGTTTGGTAGCAATACTGAGTGGCTAAGCGAAAGTGATAAGTATCCCAC
CTGGGGAGTACGAACGCAAGTTTGAAACTCAAAGGAATTGACGGGGGCCCGCACAAGCGGTGGAGCATGTGGTTTAATTC
GATGATACGCGAGGAACCTTACCAGGGCTTAAATGTAGGTTGACAGGCTTGGAAACAGGTTTTTCTTCGGACAACTTACA
AGGTGCTGCATGGTTGTCGTCAGCTCGTGCCGTGAGGTGTCAGGTTAAGTCCTATAACGAGCGCAACCCCTGTCGTTAGT
TGCCAGCGAGTCATGTCGGGAACTCTAACGAGACTGCCGGTGCAAACCGTGA
>bOTU3667
GTAGTCCACGCCCTAAACGATGTCTACTAGTTGTTGGGTCTTAATTGACTTAGTAACGCAGCTAACGCGTGAAGTAGACC
GCCTGGGGAGTACGGTCGCAAGATTAAAACTCAAAGGAATTGACGGGGACCCGCACAAGCGGTGGATGATGTGGTTTAAT
TCGATGCAACGCGAAAAACCTTACCCACCTTTGACATGTACGGAATCCTTTAGAGATAGAGGAGTGCTCGAAAGAGAACC
GTAACACAGGTGCTGCATGGCTGTCGTCAGCTCGTGTCGTGAGATGTTGGGTTAAGTCCCGCAACGAGCGCAACCCTTGT
CATTAGTTGCTACATTCAGTTGGGCACTCTAATGAGACTGCCGGTGACAAACCGGA
>bOTU2772
GTAGTCCACGCCGTAAACGATGAATGCTAGGTGTTAGGGGTTTCGATACCCTTGGTGCCGAAGTTAACACATTAAGCATT
CCGCCTGGGGAGTACGGTCGCAAGACTGAAACTCAAAGGAATTGACGGGGACCCGCACAAGCAGTGGAGTATGTGGTTTA
ATTCGAAGCAACGCGAAGAACCTTACCAGGTCTTGACATCCCTCTGACCGGTCTAGAGATAGATCTTTCCTTCGGGACAG
AGGAGACAGGTGGTGCATGGTTGTCGTCAGCTCGTGTCGTGAGATGTTGGGTTAAGTCCCGCAACGAGCGCAACCCTTAT
GCTTAGTTGCCAGCAGGTCAAGCTGGGCACTCTAAGCAGACTGCCGGTGACAAACCGGA
>bOTU1336
GTAGTCCACGCCCTAAACGATGCGAACTGGACGTTGGGAGCAACTAGGCTCTCAGTGTCGAAGCTAACGCGTTAAGTTCG
CCGCCTGGGGAGTACGGTCGCAAGACTGAAACTCAAAGGAATTGACGGGGGCCCGCACAAGCGGTGGAGTATGTGGTTTA
ATTCGATGCAACGCGAAGAACCTTACCTGGTCTTGACATCCACGGAAGTCTGCAGAGATGCGGATGTGCCTTCGGGAACC
GTGAGACAGGTGCTGCATGGCTGTCGTCAGCTCGTGTCGTGAGATGTTGGGTTAAGTCCCGCAACGAGCGCAACCCTTGT
CCTTAGTTGCCAGCGCGTAATGGCGGGAACTCTAAGGAGACTGCCGGTGACAAACCGGA
>bOTU5001
GTAGTCCATGCCGTAAACGATGAGTGTTCGCCCTTGGTCTACGCGGATCAGGGGCCCAGCTAACGCGTGAAACACTCCGC
CTGGGGAGTACGGTCGCAAGACCGAAACTCAAAGGAATTGACGGGGGCCTGCACAAGCGGTGGAGCATGTGGTTTAATTC
GATACAACGCGCAAAACCTTACCAGCCCTTGACATGTCCAGGACCGGTCGCAGAGATGTGACCTTCTCTTCGGAGCCTGG
AACACAGGTGCTGCATGGCTGTCGTCAGCTCGTGTCGTGAGATGTTGGGTTAAGTCCCGCAACGAGCGCAACCCCCGTCC
TTAGTTGCTACCATTTAGTTGAGCACTCTAAGGAGACTGCCGGTGATAAGCCGCGA
>bOTU2237
GTAGTCCACGCCGTAAACGATGGGTGCTAGGTGTCAGGGGCTTTGACCCCTCTGGTGCCGAAGCTAACGCATTAAGCACC
CCGCCTGGGGAGTACGGCCGCAAGGCTAAAACTCAAAGGAATTGACGGGGGCCCGCACAAGCGGTGGAGCATGTGGTTCA
ATTCGACGCAACGCGCAGAACCTTACCTGGGCTAGAAAATGCAGGAATCTGGTCGAAAGATCGGGGTGCTCTTCGGAGAA
CCTGTAGTTAGGTGCTGCATGGCTGTCGTCAGCTCGTGTCGTGAGATGTTGGGTTAAGTCCCGCAACGAGCGCAACCCCT
ATCGTTAGTTGCCATCAGGTTAAGCTGGGCACTCTAGCGAGACTGCCGATATTCAAATCGGA
>bOTU87
GTAGTCCACGCCCTAAACGATGTCAACTGGTTGTTGGGAGGGTTTCTTCTCAGTAACGAAGCTAACGCGTGAAGTTGACC
GCCTGGGGAGTACGGCCGCAAGGTTGAAACTCAAAGGAATTGACGGGGACCCGCACAAGCGGTGGATGATGTGGTTTAAT
TCGATGCAACGCGAAAAACCTTACCTACCCTTGACATGTCTGGAATCCTGAAGAGATTTGGGAGTGCTCGAAAGAGAGCC
AGAACACAGGTGCTGCATGGCCGTCGTCAGCTCGTGTCGTGAGATGTTGGGTTAAGTCCCGCAACGAGCGCAACCCTTGT
CATTAGTTGCTACGAAAGGGCACTCTAATGAGACTGCCGGTGACAAACCGGA
>bOTU879
GTAGTCCACGCCGTAAACGTTGGGAACTAGGTGTTGGCGACATTCCACGTCGTCGGTGCCGCAGCTAACGCATTAAGTTC
CCCGCCTGGGGAGTACGGCCGCAAGGCTAAAACTCAAAGGAATTGACGGGGGCCCGCACAAGCAGCGGAGCATGTGGCTT
AATTCGACGCAACGCGAAGAACCTTACCAAGGCTTGACATACACCGGAAAGCATCAGAGATGGTGCCCCCCTTGTGGTCG
GTGTACAGGTGGTGCATGGCTGTCGTCAGCTCGTGTCGTGAGATGTTGGGTTAAGTCCCGCAACGAGCGCAACCCTTGTT
CTGTGTTGCCAGCATGCCCTTCGGGGTGATGGGGACTCACAGGAGACCGCCGGGGTCAACTCGGA
>bOTU2694
GTAGTCCATGCCGTAAACGATGAGTGTTCGCCCTTGGTCTACGCGGATCAGGGGCCCAGCTAACGCGTGAAACACTCCGC
CTGGGGAGTACGGTCGCAAGACCGAAACTCAAAGGAATTGACGGGGGCCCGCACAAGCGGTGGAGCATGTGGTTTAATTC
GATGATACGCGAGGAACCTTACCAAGGCTTAAATGTAGATTGACCGGTTTGGAAACAGACTTTTCGCAAGACAATTTACA
AGGTGCTGCATGGTTGTCGTCAGCTCGTGCCGTGAGGTGTCAGGTTAAGTCCTATAACGAGCGCAACCCCTGTTGTTAGT
TGCCAGCGAGTCAAGTCGGGAACTCTAACAAGACTGCCAGTGCAAACTGTGA
>bOTU3519
GTAGTCCACGCCGTAAACGATGGGCACTAGGTGTGGGGGGTGTCGACTCCCTCCGTGCCGAAGCTAACGCATTAAGTGCC
CCGCCTGGGGAGTACGGCCGCAAGGCTAAAACTCAAAGGAATTGACGGGGGCCCGCACAAGCAGCGGAGCATGTGGTTTA
ATTCGACGCAACGCGAAGAACCTTACCCGGGCTTGACATGTGCCTGACAGCCGTGGAAACACGGTCTCCCTTCGGGGCAG
GTACACAGGTGGTGCATGGCTGTCGTCAGCTCGTGTCGTGAGATGTTGGGTTAAGTCCCGCAACGAGCGCAACCCCCGTC
GCATGTTGCCAGCATTTAGTTGGGGACTCATGCGAGACTGCCGGTGACAAACCGGA
>bOTU1013
GTAGTCCACGCCCTAAACGATGTCTACTAGTTGTCGGGTCTTAATTGACTTGGTAACGCAGCTAACGCGTGAAGTAGACC
GCCTGGGGAGTACGGTCGCAAGATTAAAACTCAAAGGAATTGACGGGGACCCGCACAAGCGGTGGATGATGTGGATTAAT
TCGATGCAACGCGAAAAACCTTACCTACCCTTGACATGGCTGGAATCCTTGAGAGATTGAGGAGTGCCCGAAAGGGAACC
AGTACACAGGTGCTGCATGGCTGTCGTCAGCTCGTGTCGTGAGATGTTGGGTTAAGTCCCGCAACGAGCGCAACCCTTGT
CATTAGTTGCTACGAAAGGGCACTCTAATGAGACTGCCGGTGACAAACCGGA
>bOTU3869
GTAGTCCACGCCGTAAACGATGAATACTAGGTGTGGGGGTTGTCATGACCTCCGTGCCGCCGCTAACGCATTAAGTATTC
CGCCTGGGGAGTACGGTCGCAAGATTAAAACTCAAAGGAATTGACGGGGGCCCGCACAAGCAGCGGAGCATGTGGTTTAA
TTCGAAGCAACGCGAAGAACCTTACCTAGACTTGACATCTCCTGAATTACTCTTAATCGAGGAAGTCACTTCGGTGACAG
GAAGACAGGTGGTGCATGGTTGTCGTCAGCTCGTGTCGTGAGATGTTGGGTTAAGTCCCGCAACGAGCGCAACCCCTATT
GTTAGTTGCTACCATTTAGTTGAGCACTCTAGCGAGACTGCCCGGGTTAACCGGGA
>bOTU6262
GTAGTCCACGCCGTAAACGATGGGCACTAGGTGTGGGGGGTGTCGACTCCCCCCGTGCCGCCGCTAACGCATTAAGTGCC
CCGCCTGGGGAGTACGGCCGCAAGGCTAAAACTCAAAGGAATTGACGGGGGCCCGCACAAGCAGCGGAGCATGTGGTTTA
ATTCGACGCAACGCGAAGAACCTTACCTGGGTTTGACATGTTGGTGACCGGTGTGGAAACACACCTTTCCTTCGGGACAC
CATCACAGGTGGTGCATGGCTGTCGTCAGCTCGTGTCGTGAGATGTTGGGTTAAGTCCCGCAACGAGCGCAACCCCTGTC
CCATGTTGCCAGCATTCAGTTGGGGACTCATGGGATACTGCCGGTGACAAACCGGA
>bOTU2956
GTAGTCCACGCTGTAAACGATGAGCGCTAGGTGTTGTGGGTGTTGACCCCTACAGTGCCGCAGCTAACGCATTAAGCGCT
CCGCCTGGGAAGTACGGCCGCAAGGCTAAAACTCAAAGGAATTGACGGGGGCCCGCACAAGCGGTGGAGCATGTGGTTTA
ATTCGACGCAACGCGCAGAACCTTACCTGGTCTTGACATCCTAGGAACCCGCCAGAGATGGTGGGGTGCCCGCAAGGGAA
CCTAGAGACAGGTGCTGCATGGCTGTCGTCAGCTCGTGTCGTGAGATGTTGGGTTAAGTCCCGCAACGAGCGCAACCCCT
GCCGTTAGTTGCCATCATTAAGTTGGGCACTCTAACGGGACTGCCGGCGTCAAGCCGGA
>bOTU6486
GTAGTCCATGCCGTAAACGATGAGTGTTCGCCCTTGGTCTACGCGGATCAGGGGCCCAGCTAACGCGTGAAACACTCCGC
CTGGGGAGTACGGTCGCAAGACCGAAACTCAAAGGAATTGACGGGGGCCTGCACAAGCGGTGGAGCATGTGGTTTAATTC
GATACAACGCGCAAAACCTTACCAGCCCTTGACATATGAACAACAAAACCTGTCCTTAACGGGATGGTACTGACTTTCAT
ACAGGTGCTGCATGGCTGTCGTCAGCTCGTGTCGTGAGATGTTGGGTTAAGTCCCGCAACGAGCGCAACCCTCGCCCTTA
GTTGCCAGCATTAAGTTGGGCACTCTAAGGGGACTGCCGGTGATAAGCCGAGA
>bOTU3699
GTAGTCCACGCCGTAAACGATGGGTGCTAGGTGTCGCGGGCTTTGACTCCCGCGGTGCCGTAGCTAACGCATTAAGCACC
CCGCCTGGGAAGTACGGCCGCAAGGCTAAAACTCAAAGGAATTGACGGGGGCCCGCACAAGCGGTGGAGCATGTGGTTTA
ATTCGACGCAACGCGAAGAACCTTACCTGGGCTAGAAAATGCAGGAACCTGGGAGAAGTCTCGGGGTGCCCTTCGGGGAG
CCTGTAGTTAGGTGCTGCATGGCTGTCGTCAGCTCGTGTCGTGAGATGTTGGGTTAAGTCCCGCAACGAGCGCAACCCCT
ATCACTAGTTACCAGCGGGTCATGCCGGGGACTCTAGTGAGACCGCCGATATTCAAATCGGA
>bOTU831
GTAGTCCACGCCGTAAACGATGAATGCTAGGTGTTAGGGGTTTCAATACCCTTGGTGCCGAAGTTAACACATTAAGCATT
CCGCCTGGGGAGTACGGTCGCAAGACTGAAACTCAAAGGAATTGACGGGGACCCGCACAAGCAGTGGAGTATGTGGTTTA
ATTCGAAGCAACGCGAAGAACCTTACCAGGTCTTGACATCCCTCTGAATCCATTAGAGATAGTGGCGGCCTTCGGGACAG
AGGAGACAGGTGGTGCATGGTTGTCGTCAGCTCGTGTCGTGAGATGTTGGGTTAAGTCCCGCAACGAGCGCAACCCTTGA
TCTTAGTTGCCAGCACGTTAAGGTGGGCACTCTAGGATGACTGCCGGTGACAAACCGGA
>bOTU544
GTAGTCCACGCCGTAAACGATGATAACTAGCTGTCCGGGCACTTGGTGCTTGGGTGGCGCAGCTAACGCATTAAGTTATC
CGCCTGGGGAGTACGGTCGCAAGATTAAAACTCAAAGGAATTGACGGGGGCCTGCACAAGCGGTGGAGCATGTGGTTTAA
TTCGAAGCAACGCGCAGAACCTTACCAGCGTTTGACATCCTCATCGCGATTTCCAGAGATGGATTTCTTCAGTTCGGCTG
GATGAGTGACAGGTGCTGCATGGCTGTCGTCAGCTCGTGTCGTGAGATGTTGGGTTAAGTCCCGCAACGAGCGCAACCCT
CGTCCTTAGTTGCCATCATTTAGTTGGGCACTCTAAGGAAACTGCCGGTGATAAGCCGGA
>bOTU1049
GTAGTCCACGCCCTAAACGATGTCAACTGGTTGTTGGGTCTTCACTGACTCAGTAACGAAGCTAACGCGTGAAGTTGACC
GCCTGGGGAGTACGGCCGCAAGGTTGAAACTCAAAGGAATTGACGGGGACCCGCACAAGCGGTGGATGATGTGGTTTAAT
TCGATGCAACGCGAAAAACCTTACCCACCTTTGACATGTACGGAACCCTCCAGAGACGGAGGGGTGCCCGAAAGGGAGCC
GTAACACAGGTGCTGCATGGCTGTCGTCAGCTCGTGTCGTGAGATGTTGGGTTAAGTCCCGCAACGAGCGCAACCCTTGT
CATTAGTTGCTACATTTAGTTGGGCACTCTAATGAGACTGCCGGTGACAAACCGGA
>bOTU7637
GTAGTCCACGCCCTAAACGATGTCTACTAGTTGTCGGGTTTTAATTAACTTGGTAACGCAGCTAACGCGTGAAGTAGACC
GCCTGGGGAGTACGGTCGCAAGATTAAAACTCAAAGGAATTGACGGGGACCCGCACAAGCGGTGGATGATGTGGATTAAT
TCGATGCAACGCGAAAAACCTTACCTACCCTTGACATGTACGGAAGGCCGAAGAGATTTGGCTGTGCTCGAAAGAGAGCC
GTAACACAGGTGCTGCATGGCTGTCGTCAGCTCGTGTCGTGAGATGTTGGGTTAAGTCCCGCAACGAGCGCAACCCTTGT
CATTAGTTGCTACATTCAGTTGAGCACTCTAATGAGACTGCCGGTGACAAACCGGA
>bOTU2678
GTAGTCCACGCCCTAAACGATGTCTACTAGTTGTCGGGTTTTAATTAACTTGGTAACGCAGCTAACGCGTGAAGTAGACC
GCCTGGGGAGTACGGTCGCAAGATTAAAACTCAAAGGAATTGACGGGGACCCGCACAAGCGGTGGATGATGTGGATTAAT
TCGATGCAACGCGAAAAACCTTACCTACCCTTGACATGGACGGAACCCTTGAGAGATCAGGGGGTGCTCGAAAGAGAGCC
GTCACACAGGTGCTGCATGGCTGTCGTCAGCTCGTGTCGTGAGATGTTGGGTTAAGTCCCGCAACGAGCGCAACCCTTGT
CATTAGTTGCTACGAAAGGGCACTCTAATGAGACTGCCGGTGACAAACCGGA
>bOTU2893
GTAGTCCATGCCGTAAACGATGAGTGTTCGCCCTTGGTCTACGCGGATCAGGGGCCCAGCTAACGCGTGAAACACTCCGC
CTGGGGAGTACGGTCGCAAGACCGAAACTCAAAGGAATTGACGGGGGCCTGCACAAGCGGTGGAGCATGTGGCTTAATTC
GACGCAACGCGAAGAACCTTACCAAGGCTTGACATACACCGGAAACGGCCAGAGATGGTCGCCCCCTTGTGGTCGGTGTA
CAGGTGGTGCATGGCTGTCGTCAGCTCGTGTCGTGAGATGTTGGGTTAAGTCCCGCAACGAGCGCAACCCTTGTTCTGTG
TTGCCAGCATGCCCTTCGGGGTGATGGGGACTCACAGGAGACTGCCGGGGTCAACTCGGA
>bOTU6321
GTAGTCCACGCCGTAAACGATGGCCACTCGGCCTTTGGGGGCGGAATCTCCGTCACTGGGGGCCTTAGCAAACGCGGGAA
GTGGCCCGCCTGGGAACTACGAGCGCAAGCTTAAAACTCAAAGGAATTGACGGGGGCCCGCACAAGCGGTGGAGCATGTG
GTTTAATTCGAAGCAACGCGCAGAACCTTACCAGCCCTTGACATGCCCGGCTACTTGCAGAGATGCAAGGTTCCCTTCGG
GGACCGGGACACAGGTGCTGCATGGCTGTCGTCAGCTCGTGTCGTGAGATGTTGGGTTAAGTCCCGCAACGAGCGCAACC
CTCGCCCTTAGTTGCCAGCATTCAGTTGGGCACTCTAAGGGGACTGCCGGTGATAAGCCGAGA
>bOTU2407
GTAGTCCATGCCGTAAACGATGAGTGTTCGCCCTTGGTCTACGCGGATCAGGGGCCCAGCTAACGCGTGAAACACTCCGC
CTGGGGAGTACGGTCGCAAGACCGAAACTCAAAGGAATTGACGGGGGCCTGCACAAGCGGTGGAGCATGTGGTTTAATTC
GATACAACGCGCAAAACCTTACCAGCCCTTGACATATGAACAAGAAAACCTGTCCTTAACGGGATGGTACTGACTTTCAT
ACAGGTGCTGCATGGCTGTCGTCAGCTCGTGTCGTGAGATGTTGGGTTAAGTCCCGCAACGAGCGCAACCCTTGTCATTA
GTTGCTACGAAAGGGCACTCTAATGAGACTGCCGGTGACAAACCGGA
>bOTU2882
GTAGTCCATGCCGTAAACGATGAGTGTTCGCCCTTGGTCTACGCGGATCAGGGGCCCAGCTAACGCGTGAAACACTCCGC
CTGGGGAGTACGGTCGCAAGACCGAAACTCAAAGGAATTGACGGGGGCCTGCACAAGCGGTGGAGCATGTGGTTTAATTC
GATACAACGCGCAAAACCTTACCAGCCCTTGACATATGAACAACAAAACCTGTCCTTAACGGGATGGTACTGACTTTCAT
ACAGGTGCTGCATGGCTGTCGTCAGCTCGTGTCGTGAGATGTTGGGTTAAGTCCCGCAACGAGCGCAACCCTTGTCATTA
GTTGCTACGCAAGAGCACTCTAATGAGACTGCCGGTGACAAACCGGA
>bOTU2107
GTAGTCCATGCCGTAAACGATGAGTGTTCGCCCTTGGTCTACGCGGATCAGGGGCCCAGCTAACGCGTGAAACACTCCGC
CTGGGGAGTACGGTCGCAAGACCGAAACTCAAAGGAATTGACGGGGGCCTGCACAAGCGGTGGAGCATGTGGTTTAATTC
GATGCAACGCGAAAAACCTTACCCACCTTTGACATGTACGGAATCCTTTAGAGATAGAGGAGTGCTCGAAAGAGAACCGT
AACACAGGTGCTGCATGGCTGTCGTCAGCTCGTGTCGTGAGATGTTGGGTTAAGTCCCGCAACGAGCGCAACCCTTGTCA
TTAGTTGCTACATTTAGTTGGGCACTCTAATGAGACTGCCGGTGACAAACCGGA
>bOTU2007
GTAGTCCACGCCGTAAACGATGGATGCTAGCCGTTGGTGGGTTTACCCTTCAGTGGCGCAGCTAACGCATTAAGCATCCC
GCCTGGGGAGTACGGTCGCAAGATTAAAACTCAAAGGAATTGACGGGGGCCCGCACAAGCGGTGGAGCATGTGGTTCAAT
TCGAAGCAACGCGCAGAACCTTACCAGCCTTTGACATCCCGGTCGCGGGCACCAGAGATGGAGCCCTTCAGTTCGGCTGG
ACCGGAGACAGGTGCTGCATGGCTGTCGTCAGCTCGTGTCGTGAGATGTTGGGTTAAGTCCCGCAACGAGCGCAACCCTC
GCCCTTAGTTGCCATCATTTAGTTGGGCACTCTAAGGGGACTGCCGGTGATAAGCCGGA
>bOTU790
GTAGTCCACGCCGTAAACGGTGGGTACTAGGTGTGGGTTTCCTTCCTTGGGATCCGTGCCGTAGCTAACGCATTAAGTAC
CCCGCCTGGGGAGTACGGCCGCAAGGCTAAAACTCAAAGAAATTGACGGGGGCCCGCACAAGCGGCGGAGCATGTGGATT
AATTCGATGCAACGCGAAGAACCTTACCTGGGTTTGACATGCACAGGACGCCGGCAGAGATGTCGGTTCCCTTGTGGCCT
GTGTGCAGGTGGTGCATGGCTGTCGTCAGCTCGTGTCGTGAGATGTTGGGTTAAGTCCCGCAACGAGCGCAACCCTTGTC
TCATGTTGCCAGCACGTAATGGTGGGGACTCGTGAGAGACTGCCGGGGTCAACTCGGA
>bOTU3744
GTAGTCCACGCCGTAAACGATGGGTGCTAGGTGTGGGGGGTGTCGACTCCCTCCGTGCCGAAGCTAACGCATTAAGCACC
CCGCCTGGGGAGTACGGCCGCAAGGCTAAAACTCAAAGGAATTGACGGGGGCCCGCACAAGCAGCGGAGCATGTGGTTTA
ATTCGACGCGACGCGAAGAACCTTACCTGGGCTTGACATGCACGGGAATGTTCGTGGAAACACGGCAGCCCTTCGGGGCT
CGTGCGCAGGTGTTGCATGGCTGTCGTCAGCTCGTGTCGTGAGATGTTGGGTTAAGTCCCGCAACGAGCGCAACCCCTGT
CCCATGTTGCCAGCGTGAAAGACGGGGACTCATGGGAGACTGCCGGTGACAAATCGGA
>bOTU3589
GTAGTCCACGCCGTAAACGATGATAACTAGCTGTCCGGGCACTTGGTGCTTGGGTGGCGCAGCTAACGCATTAAGTTATC
CGCCTGGGGAGTACGGTCGCAAGATTAAAACTCAAAGGAATTGACGGGGGCCTGCACAAGCGGTGGAGCATGTGGTTTAA
TTCGAAGCAACGCGCAGAACCTTACCAGCGTTTGACATGTCCGGACGATTTCCAGAGATGGATTTCTTCCCTTCGGGGAC
TGGAACACAGGTGCTGCATGGCTGTCGTCAGCTCGTGTCGTGAGATGTTGGGTTAAGTCCCGCAACGAGCGCAACCCTCG
CCTTTAGTTACCATCATTTAGTTGGGTACTCTAAAGGAACCGCCGGTGATAAGCCGGA
>bOTU3451
GTAGTCCACGCCGTAAACGATGGATGCTAGCCGTTGGCCGGTTTACCGGTCAGTGGCGCAGCTAACGCTTTAAGCATCCC
GCCTGGGGAGTACGGTCGCAAGATTAAAACTCAAAGGAATTGACGGGGGCCCGCACAAGCGGTGGAGCATGTGGTTCAAT
TCGACGCAACGCGAAGAACCTTACCAGCTCTTGACATGTCTCGTATGGGTTTCAGAGATGAGACCCTTCAGTTCGGCTGG
CGAGAACACAGGTGCTGCATGGCTGTCGTCAGCTCGTGTCGTGAGATGTTGGGTTAAGTCCCGCAACGAGCGCAACCCTC
GCCCTTAGTTGCCATCATTTAGTTGGGCACTCTAAGGGGACTGCCGGTGATAAGCCGCGA
>bOTU3956
GTAGTCCACGCCCTAAACGATGAATACTCGCTGTTAGCGATATACAGTTAGCGGCTAAGCGAAAGCGTTAAGTATTCCAC
CTGGGGAGTACGCCCGCAAGGGTGAAACTCAAAGGAATTGACGGGGGCCCGCACAAGCGGAGGAGCATGTGGTTTAATTC
GATGATACGCGAGGAACCTTACCCGGGCTTGAAAGTTAGTGAATCATTTAGAGATAGATGAGTGAGCAATCACACGAAAC
TAGGTGCTGCATGGCTGTCGTCAGCTCGTGCCGTGAGGTGTTGGGTTAAGTCCCGCAACGAGCGCAACCCCTATGTTTAG
TTGCCAGCACGTTAAGGTGGGGACTCTAAACAGACTGCCTGTGCAAACAGAGA
>bOTU1915
GTAGTCCACGCCGTAAACGATGGATGCTAGCCGTTGGCGGGTTTACTCGTCAGTGGCGCAGCTAACGCATTAAGCATCCC
GCCTGGGGAGTACGGTCGCAAGATTAAAACTCAAAGGAATTGACGGGGGCCCGCACAAGCGGTGGAGCATGTGGTTCAAT
TCGAAGCAACGCGCAGAACCTTACCAGCCCTTGACATGTCCCGTATGGGTTTCAGAGATGAGATCCTTCAGTTCGGCTGG
CGGGAACACAGGTGCTGCATGGCTGTCGTCAGCTCGTGTCGTGAGATGTTGGGTTAAGTCCCGCAACGAGCGCAACCCTC
GCCCTTAGTTGCCATCATTTAGTTGGGCACTCTAAGGGGACTGCCGGTGATAAGCCGCGA
>bOTU4078
GTAGTCCACGCCGTAAACGATGAGTGCTAAGTGTTAGGGGGTTTCCGCCCCTTAGTGCTGCAGCTAACGCATTAAGCACT
CCGCCTGGGGAGTACGGTCGCAAGACTGAAACTCAAAGGAATTGACGGGGGCCCGCACAAGCGGTGGAGCATGTGGTTTA
ATTCGAAGCAACGCGAAGAACCTTACCAGGTCTTGACATCCCGCTGACCGGCCTAGAGATAGGCTTTTCCCTTCGGGGAC
AGCGGTGACAGGTGGTGCATGGTTGTCGTCAGCTCGTGTCGTGAGATGTTGGGTTAAGTCCCGCAACGAGCGCAACCCTT
GATCTTAGTTGCCAGCATTTAGTTGGGCACTCTAAGGTGACTGCCGGTGATAAACCGGA
>bOTU4913
GTAGTCCACGCCGTAAACGTTGGGCGCTAGGTGTGGGGGACTTTCCACGTCCTCTGTGCCGCAGCTAACGCATTAAGCGC
CCCGCCTGGGGAGTACGGCCGCAAGGCTAAAACTCAAAGGAATTGACGGGGGCCCGCACAAGCGGCGGAGCATGTGGCTT
AATTCGACGCAACGCGAAGAACCTTACCAAGGCTTGACATACAGGGAAATCCGGCAGAGATGTCGGGTCCGCAAGGGTCC
TGTACAGGTGGTGCATGGTTGTCGTCAGCTCGTGTCGTGAGATGTTGGGTTAAGTCCCGCAACGAGCGCAACCCTCGTCC
TATGTTGCCAGCGCGTTATGGCGGGGACTCATAGGAGACTGCCGGGGTCAACTCGGA
>bOTU8384
GTAGTCCACGCCCTAAACGATGATGACTAGTTGTTGGAGGAGTTAAATCCTTTAGTAACGCAGCTAACGCGTGAAGTCAT
CCGCCTGGGGAGTACGGTCGCAAGATTAAAACTCAAAGGAATTGACGGGGGCCCGCACAAGCGGTGGATGATGTGGTTTA
ATTCGATGCAACGCGAAAAACCTTACCTACCCTTGACATGCCAGGAACGCTGCAGAGATGCAGCGGTGCCCGAAAGGGAA
CCTGGACACAGGTGCTGCATGGCTGTCGTCAGCTCGTGTCGTGAGATGTTGGGTTAAGTCCCGCAACGAGCGCAACCCTT
GCCATTAGTTGCTACATTCAGTTGAGCACTCTAATGGGACTGCCGGTGACAAACCGGA
>bOTU1073
GTAGTCCACGCTGTAAACGTTGGGCGCTAGGTGTGGGGGACCTCTCCGGTTCTCTGTGCCGCAGCTAACGCATTAAGCGC
CCCGCCTGGGGAGTACGGCCGCAAGGCTAAAACTCAAAGGAATTGACGGGGGCCCGCACAAGCGGCGGAGCATGCGGATT
AATTCGATGCAACGCGAAGAACCTTACCTGGGTTTGACATCACTCGAAAACTCGCAGAGATGCGGGGTCCTTCGGGGCGG
GTGACAGGTGGTGCATGGCTGTCGTCAGCTCGTGTCGTGAGATGTTGGGTTAAGTCCCGCAACGAGCGCAACCCTCGTTC
GATGTTGCCAGCGCGTTATGGCGGGGACTCATCGAAGACTGCCGGGGTCAACTCGGA
>bOTU80
GTAGTCCACGCCGTAAACGGTGGGTGCTAGGTGTGGGGGACTTCCACGTCCTCCGTGCCGCAGCTAACGCATTAAGCACC
CCGCCTGGGGAGTACGGCCGCAAGGCTAAAACTCAAAGGAATTGACGGGGGCCCGCACAAGCGGCGGAGCATGTGGATTA
ATTCGATGCAACGCGAAGAACCTTACCTGGGCTTGACATGGACTAGAAAGCTCTAGAGATAGGGCCTCCCTTGTGGCTGG
TTCACAGGTGGTGCATGGCTGTCGTCAGCTCGTGTCGTGAGATGTTGGGTTAAGTCCCGCAACGAGCGCAACCCTCGTTC
CATGTTGCCAGCGCGTAATGGCGGGGACTCATGGGAGACTGCCGGGGTCAACTCGGA
>bOTU401
GTAGTCCACGCCCTAAACGATGCGAACTGGATGTTGGGTGCAACTAGGCACTCAGTATCGAAGCTAACGCGTTAAGTTCG
CCGCCTGGGGAGTACGGTCGCAAGACTGAAACTCAAAGGAATTGACGGGGGCCCGCACAAGCGGTGGAGTATGTGGTTTA
ATTCGATGCAACGCGAAGAACCTTACCTGGCCTTGACATCCACGGAACTTTCCAGAGATGGATTGGTGCCTTCGGGAACC
GTGAGACAGGTGCTGCATGGCTGTCGTCAGCTCGTGTCGTGAGATGTTGGGTTAAGTCCCGCAACGAGCGCAACCCTTGT
CCTTAGTTGCCAGCACGTAATGGTGGGAACTCTAAGGAGACCGCCGGTGACAAACCGGA
>bOTU2888
GTAGTCCATGCCGTAAACGATGAGTGTTCGCCCTTGGTCTACGCGGATCAGGGGCCCAGCTAACGCGTGAAACACTCCGC
CTGGGGAGTACGGTCGCAAGACCGAAACTCAAAGGAATTGACGGGGGCCTGCACAAGCGGTGGAGCATGTGGTTTAATTC
GATACAACGCGCAAAACCTTACCAGCCCTTGACATATGAACAACAAAACCTGTCCTTAACAGGATGGTACTGACTTTCAT
ACAGGTGCTGCATGGCTGTCGTCAGCTCGTGTCGTGAGATGTTGGGTTAAGTCCCGCAACGAGCGCAACCCTTGTTCTGT
GTTGCCAGCATGCCCTTCGGGGTGATGGGGACTCACAGGAGACTGCCGGGGTCAACTCGGA
>bOTU729
GTAGTCCACGCCGTAAACGGTGGGTACTAGGTGTGGGTTTCCTTCCTTGGGATCCGTGCCGTAGCTAACGCATTAAGTAC
CCCGCCTGGGGAGTACGGCCGCAAGGCTAAAACTCAAAGAAATTGACGGGGGCCCGCACAAGCGGCGGAGCATGTGGATT
AATTCGATGCAACGCGAAGAACCTTACCTGGGTTTGACATGCACAGGACGTGCCTAGAGATAGGTATTCCCTTGTGGCCT
GTGTGCAGGTGGTGCATGGCTGTCGTCAGCTCGTGTCGTGAGATGTTGGGTTAAGTCCCGCAACGAGCGCAACCCTTGTC
TCATGTTGCCAGCACGTAATGGTGGGGACTCGTGAGAGACTGCCGGGGTCAACTCGGA
>bOTU8380
GTAGTCCACGCCGTAAACGTTGGGCGCTAGGTGTGGGGGTCCTTCCACGACCTCCGTGCCGCAGCTAACGCATTAAGCGC
CCCGCCTGGGGAGTACGGCCGCAAGGCTAAAACTCAAAGGAATTGACGGGGGCCCGCACAAGCGGCGGAGCATGCGGATT
AATTCGATGCAACGCGAAGAACCTTACCAAGGCTTGACATGCACGGGAAAGTTCCAGAGATGGTTCCCCCGCAGGGTCCG
TGCACAGGTGGTGCATGGTTGTCGTCAGCTCGTGTCGTGAGATGTTGGGTTAAGTCCCGCAACGAGCGCAACCCTTGTCT
TATGTTGCCAGCACGTTATGGTGGGGACTCATAAGAGACTGCCGGGGTCAACTCGGA
>bOTU984
GTAGTCCACGCCGTAAACGATGGATGCTAGCCGTCAGCAAGCATGCTTGTTGGTGGCGCAGCTAACGCATTAAGCATCCC
GCCTGGGGAGTACGGCCGCAAGGTTAAAACTCAAAGGAATTGACGGGGGCCCGCACAAGCGGTGGAGCATGTGGTTTAAT
TCGACGCAACGCGAAGAACCTTACCAGCCCTTGACATGCCCGGACGGTTTCCAGAGATGGATTCCTCCTAGCAATAGGTC
GGGACACAGGTGCTGCATGGCTGTCGTCAGCTCGTGTCGTGAGATGTTGGGTTAAGTCCCGCAACGAGCGCAACCCTCGC
CATTAGTTGCCATCATTTAGTTGGGCACTCTAGTGGGACTGCCGGTGATAAGCCGGA
>bOTU2862
GTAGTCCATGCCGTAAACGATGAGTGTTCGCCCTTGGTCTACGCAGATCAGGGGCTCAGCTAACGCGTGAAACACTCCGC
CTGGGGAGTACGGTCGCAAGACCGAAACTCAAAGGAATTGACGGGGGCCTGCACAAGCGGTGGAGCATGTGGTTTAATTC
GATACAACGCGCAAAACCTTACCAGCCCTTGACATGCCCGGCTACTTGCAGAGATGCAAGGTTCCCTTCGGGGACCGGGA
CACAGGTGCTGCATGGCTGTCGTCAGCTCGTGTCGTGAGATGTTGGGTTAAGTCCCGCAACGAGCGCAACCCTCGCCCTT
AGTTGCCAGCATTCAGTTGGGCACTCTAAGGGGACTGCCGGTGATAAGCCGAGA
>bOTU4860
GTAGTCCACGCCCTAAACGATGTCGACTGGTTGTTGGGGGTTTGACACTCTCAGTAACGAAGCTAACGCGTGAAGTCGAC
CGCCTGGGGAGTACGGCCGCAAGGTTAAAACTCAAAGGAATTGACGGGGACCCGCACAAGCGGTGGATTATGTGGATTAA
TTCGATGCAACGCGAAAAACCTTACCTACCCTTGACATGTCCGAGAGCCTGGAGAGATCCAGGTGTGCCCGAAAGGGAAT
CGGAACACAGGTGCTGCATGGCTGTCGTCAGCTCGTGTCGTGAGATGTTGGGTTAAGTCCCGCAACGAGCGCAACCCTTG
TCATTAGTTGCTACATTCAGTTGGGCACTCTAATGAGACTGCCGGTGACAAACCGGA
>bOTU2524
GTAGTCCATGCCGTAAACGATGAGTGTTCGCCCTTGGTCTACGTGGATCAGGGGCCCAGCTAACGCGTTAAACACTCCGC
CTGGGGAGTACGGTCGCAAGACCGAAACTCAAAGGAATTGACGGGGGCCTGCACAAGCGGTGGAGCATGTGGTTTAATTC
GAAGCAACGCGCAGAACCTTACCAGCCCTTGACATGCCCGGCTACTTGCAGAGATGCAAGGTTCCCTTCGGGGACCGGGA
CACAGGTGCTGCATGGCTGTCGTCAGCTCGTGTCGTGAGATGTTGGGTTAAGTCCCGCAACGAGCGCAACCCTCGCCCTT
AGTTGCCAGCATTCAGTTGGGCACTCTAAGGGGACTGCCGGTGATAAGCCGAGA
>bOTU7956
GTAGTCCATGCCGTAAACGATGAGTGTTCGCCCTTGGTCTACGCGGATCAGGGGCCCAGCTAACGCGTGAAACACTCCGC
CTGGGGAGTACGGTCGCAAGACCGAAACTCAAAGGAATTGACGGGGGCCTGCACAAGCGGTGGAGCATGTGGTTTAATTC
GATACAACGCGCAAAACCTTACCAGCCCTTGACATATGAACAACAAAACCTGTCCTTAACGGGATGGTACTGACTTTCAT
ACAGGTGCTGCATGGCTGTCGTCAGCTCGTGTCGTGAGATGTTTGGTCAAGTCCTATAACGAGCGAAACCCCCGTCCTTA
GTTGCTACCATTTAGTTGAGCACTCTAAGGAGACTGCCGGTGATAAGCCGCGA
>bOTU4773
GTAGTCCATGCCGTAAACGATGAGTGTTCGCCCTTGGTCTACGTGGATCAGGGGCCCAGCTAACGCGTTAAACACTCCGC
CTGGGGAGTACGGTCGCAAGACCGAAACTCAAAGGAATTGACGGGGGCCCGCACAAGCGGTGGAGCATGTGGTTTAATTC
GACGCAACGCGCAGAACCTTACCAGCCCTTGACATCCCGGTCGCGGACTCCAGAGATGGAGTTCTTCAGTTCGGCTGGAC
CGGAGACAGGTGCTGCATGGCTGTCGTCAGCTCGTGTCGTGAGATGTTGGGTTAAGTCCCGCAACGAGCGCAACCCCCGT
CCTTAGTTGCTACCATTTAGTTGAGCACTCTAAGGAGACTGCCGGTGATAAGCCGCGA
>bOTU2558
GTAGTCCACGCCGTAAACGATGAGTGCTAGGTGTCACGGGCTTTGACCCCTGTGGTGCCGTAGCTAACGCAGTAAGCACT
CCGCCTGGGGAGTACGGCCGCAAGGCTAAAACTCAAAGGAATTGACGGGGGCCCGCACAAGCGGTGGAGCATGTGGTTTA
ATTCGACGCAACGCGCAGAACCTTACCTGGGCTAGAAAGTGCAGGAACTCGGTCGAAAGGTCGAGGTGCCCTTCGGGGAA
CCTGTAGTTAGGTGTTGCATGGCTGTCGTCAGCTCGTGTCGTGAGATGTTGGGTTAAGTCCCGCAACGAGCGCAACCCCT
GCCGTTAGTTGCCAGCATTCAGTTGGGCACTCTAATGGGACTGCCGACCTTCAAGTCGGA
>bOTU5685
GTAGTCCACGCCGTAAACGTTGGGCGCTAGGTGTGGGGCTCATTCCACGAGTTCCGTGCCGCAGCTAACGCATTAAGCGC
CCCGCCTGGGGAGTACGGCCGCAAGGCTAAAACTCAAAGGAATTGACGGGGGCCCGCACAAGCGGCGGAGCATGTTGCTT
AATTCGATGCAACGCGAAGAACCTTACCTAGGCTTGACATGCACGGAAATCTCGTAGAGATACGGGGTCCGTAAGGGCCG
TGCACAGGTGGTGCATGGTTGTCGTCAGCTCGTGTCGTGAGATGTTGGGTTAAGTCCCGCAACGAGCGCAACCCTCGTCC
TATGTTGCCAGCACATCATGGTGGGGACTCATAGGAGACTGCCGGGGTCAACTCGGA
>bOTU887
GTAGTCCACGCTGTAAACGTTGGGCGCTAGGTGTGGGGGGCCTCTCCGGTTCCCTGTGCCGCAGCTAACGCATTAAGCGC
CCCGCCTGGGGAGTACGGCCGCAAGGCTAAAACTCAAAGGAATTGACGGGGGCCCGCACAAGCGGCGGAGCATGCGGATT
AATTCGATGCAACGCGAAGAACCTTACCTGGGTTTGACATGGCCGCAAAACCTCCAGAGATGGGGGGTCCTTCGGGGGCG
GTCACAGGTGGTGCATGGCTGTCGTCAGCTCGTGTCGTGAGATGTTGGGTTAAGTCCCGCAACGAGCGCAACCCTCGTTC
GATGTTGCCAGCGCGTTATGGCGGGGACTCATCGAAGACTGCCGGGGTCAACTCGGA
>bOTU6560
GTAGTCCATGCCGTAAACGATGAGTGTTCGCCCTTGGTCTACGCAGATCAGGGGCTCAGCTAACGCGTGAAACACTCCGC
CTGGGGAGTACGGTCGCAAGACCGAAACTCAAAGGAATTGACGGGGGCCTGCACAAGCGGTGGAGCATGTGGTTTAATTC
GATACAACGCGCAAAACCTTACCAGCCCTTGACATATGAACAACAAAACCTATCCTTAACGGGATGGTACTCACTTTCAT
ACAGGTGCTGCATGGCTGTCGTCAGCTCGTGTCGTGAGATGTTGGGTTAAGTCCCGCAACGAGCGCAACCCTCGCCCTTA
GTTGCCAGCATTTAGTTGGGCACTCTAAGGGGACTGCCGGTGATAAGCCGAGA
>bOTU7691
GTAGTCCACGCCATAAACGATGAGAACTAGACGTTGAAGGGGTAAGCCCTCCAGTGTCGTAGCTAACGCGCTAAGTTCTC
CGCCTGGGGAGTACGGCCGCAAGGTTGAAACTCAAAGGAATTGACGGGGACCCGCACAAGCGGTGGAGCATGTGGTTTAA
TTCGATGCAACGCGAAGAACCTTACCTGGTCTTGACATCCTGGGAACCCCGAAGAGATTTGGGGGTGCCGCAAGGAGCCC
AGAGACAGGTGCTGCATGGCTGTCGTCAGCTCGTGTCGTGAGATGTTGGGTTAAGTCCCGCAACGAGCGCAACCCTTGTC
CTTAGTTGCCATCATTTAGTTGGGCACTCTAAGGAGACCGCCGGTGACAAACCGGA
>bOTU4140
GTAGTCCACGCCCTAAACGATGTCAACTAGGTGTTGGGGAAGCGATTTCCTAGTACCGCAGCTAACGCGTGAAGTTGACC
GCCTGGGGAGTACGGTCGCAAGATTAAAACTCAAAGGAATTGACGGGGACCCGCACAAGCGGTGGATGATGTGGATTAAT
TCGATGCAACGCGAAAAACCTTACCTACCCTTGACATGTACGGAAGCCTTCAGAAATGAGGGCGTGCTCGAAAGAGAGCC
GTAACACAGGTGCTGCATGGCTGTCGTCAGCTCGTGTCGTGAGATGTTGGGTTAAGTCCCGCAACGAGCGCAACCCTTGT
CCCTAGTTGCTACGCAAGGGCACTCTAGGGAGACTGCCGGTGACAAACCGGA
>bOTU3554
GTAGTCCACGCCGTAAACGGTGGGTACTAGGTGTGGGTTTCCTTCCTTGGGATCCGTGCCGTAGCTAACGCATTAAGTAC
CCCGCCTGGGGAGTACGGCCGCAAGGCTAAAACTCAAAGGAATTGACGGGGGCCCGCACAAGCGGCGGAGCATGTGGATT
AATTCGATGCAACGCGAAGAACCTTACCTGGGTTTGACATGCACAGGACGACCGCAGAGATGTGGTTTCCCTTGTGGCCT
GTGTGCAGGTGGTGCATGGCTGTCGTCAGCTCGTGTCGTGAGATGTTGGGTTAAGTCCCGCAACGAGCGCAACCCTTGTC
TCATGTTGCCAGCGCGTTATGGCGGGGACTCGTGAGAGACTGCCGGGGTCAACTCGGA
>bOTU5830
GTAGTCCATGCCGTAAACGATGAGTGTTCGCCCTTGGTCTACGCAGATCAGGGGCTCAGCTAACGCGTGAAACACTCCGC
CTGGGGAGTACGGTCGCAAGACCGAAACTCAAAGGAATTGACGGGGGCCTGCACAAGCGGTGGAGCATGTGGTTTAATTC
GATACAACGCGCAAAACCTTACCAGCCCTTGACATATGAACAACAAAACCTATCCTTAACGGGATGGTACTCACTTTCAT
ACAGGTGCTGCATGGCTGTCGTCAGCTCGTGTCGTGAGATGTTGGGTTAAGTCCCGCAACGAGCGCAACCCTCGTCCTTA
GTTGCCATCATTTAGTTGGGCACTCTAAGGAGACTGCCGGTGATAAGCCGGA
>bOTU4964
GTAGTCCATGCCGTAAACGATGAGTGTTCGCCCTTGGTCTACGCGGATCAGGGGCCCAGCTAACGCGTGAAACACTCCGC
CTGGGGAGTACGGTCGCAAGACCGAAACTCAAAGGAATTGACGGGGGCCTGCACAAGCGGTGGAGCATGTGGTTTAATTC
GATACAACGCGCAAAACCTTACCAGCCCTTGACATATGAACAAGAAAACCTGTCCTTAACGGGATGGTACTGACTTTCAT
ACAGGTGCTGCATGGCTGTCGTCAGCTCGTGTCGTGAGATGTTTGGTCAAGTCCTATAACGAGCGAAACCCTCGTCCTTA
GTTGCCATCATTTAGTTGGGCACTCTAAGGAGACTGCCGGTGATAAGCCGGA
>bOTU6707
GTAGTCCACGCCGTAAACGATGAGTGCTAGGTGTTAGACCCTTTCCGGGGTTTAGTGCCGTAGCTAACGCATTAAGCACT
CCGCCTGGGGAGTACGACCGCAAGGTTGAAACTCAAAGGAATTGACGGGGGCCCGCACAAGCGGTGGAGCATGTGGTTTA
ATTCGAAGCAACGCGAAGAACCTTACCAGGTCTTGACATCCCTCTGACCGCTCTAGAGATAGAGCTTTCCTTCGGGACAG
AGGTGACAGGTGGTGCATGGTTGTCGTCAGCTCGTGTCGTGAGATGTTGGGTTAAGTCCCGCAACGAGCGCAACCCCTAT
TGTTAGTTGCCATCATTGAGTTGGGCACTCTAGCGAGACTGCCGGTAATAAACCGGA
>bOTU6431
GTAGTCCACGCCGTAAACGATGGGCGCTAGGTGTGGGAGGTGTCGACTCCTCCCGTGCCGCAGCTAACGCATTAAGCGCC
CCGCCTGGGGAGTACGGCCGCAAGGCTAAAACTCAAAGGAATTGACGGGGGCCCGCACAAGCAGCGGAGCATGTGGTTTA
ATTGGATGCAACGCCAAGAACCTTACCAAGGCTTGACATGGTCGGGAAAGCCGGAGAAATTCGGCCCTCCTTCGGGACTC
GATCACAGGTGGTGCATGGCTGTCGTCAGCTCGTGTCGTGAGATGTTGGGTTAAGTCCCGCAACGAGCGCAACCCCTGTC
CCATGTTGCCAGCGAGTTATGTCGGGGACTCATGGGAGACTGCCGGTGACAAATCGGA
>bOTU6858
GTAGTCCACGCCGTAAACGATGGGTGCTAGGTGTGGGAGGTGTCGACTCCTTCCGTGCCGAAGCTAACGCATTAAGCACC
CCGCCTGGGGAGTACGGCCGCAAGGCTAAAACTCAAAGGAATTGACGGGGGCCCGCACAAGCAGCGGAGCATGTGGTTTA
ATTCGACGCAACGCGAAGAACCTTACCTGGGCTTGACATGCACGGGAATGTCGTAGAAATACGGCAGCCCTTCGGGGCTC
GTGCACAGGTGTTGCATGGCTGTCGTCAGCTCGTGTCGTGAGATGTTGGGTTAAGTCCCGCAACGAGCGCAACCCCTGTC
CCATGTTGCCAGCGTGAAAGACGGGGACTCATGGGAGACTGCCGGTGACAAATCGGA
>bOTU2033
GTAGTCCACGCTGTAAACGATGGATGCTAGCCGTTGTCGGGTTTACTCGTCAGTGGCGCAGCTAACGCATTAAGCATCCC
GCCTGGGGAGTACGGTCGCAAGATTAAAACTCAAAGGAATTGACGGGGGCCCGCACAAGCGGTGGAGCATGTGGTTCAAT
TCGAAGCAACGCGCAGAACCTTACCAGCCCTTGACATGTCCCGTATGAGTACCAGAGATGGAACTCTTCAGTTCGGCTGG
CGGGAACACAGGTGCTGCATGGCTGTCGTCAGCTCGTGTCGTGAGATGTTGGGTTAAGTCCCGCAACGAGCGCAACCCTC
GCCCTTAGTTGCCATCATTTAGTTGGGCACTCTAAGGGGACTGCCGGTGATAAGCCGCGA
>bOTU6934
GTAGTCCATGCCGTAAACGATGAGTGTTCGCCCTTGGTCTACGCGGATCAGGGGCCCAGCTAACGCGTGAAACACTCCGC
CTGGGGAGTACGGTCGCAAGACCGAAACTCAAAGGAATTGACGGGGGCCTGCACAAGCGGTGGAGCATGTGGTTTAATTC
GATACAACGCGCAAAACCTTACCAGCCCTTGACATATGAACAAGAAAACCTGTCCTTAACGGGATGGTACTGACTTTCAT
ACAGGTGCTGCATGGCTGTCGTCAGCTCGTGTCGTGAGATGTTTGGTCAAGTCCTATAACGAGCGCAACCCTTGTCATTA
GTTGCTACATTTAGTTGGGCACTCTAATGAGACTGCCGGTGACAAACCGGA
>bOTU3396
GTAGTCCACGCTGTAAACGATGAGTGCTAGTTGTCGGCATGCATGCATGTCGGTGACGCAGCTAACGCATTAAGCACTCC
GCCTGGGGAGTACGGTCGCAAGATTAAAACTCAAAGGAATTGACGGGGGCCCGCACAAGCGGTGGAGCATGTGGTTTAAT
TCGAAGCAACGCGCAGAACCTTACCACCTTTTGACATGCCCTGATAACTGCAGAGATGCAGCTTTCCCTTCGGGGACAGG
GACACAGGTGCTGCATGGCTGTCGTCAGCTCGTGTCGTGAGATGTTGGGTTAAGTCCCGCAACGAGCGCAACCCTCGCCT
TTAGTTGCCATCATTTAGTTGGGCACTCTAAAGGGACCGCCGGTGGTAAGCCGGA
>bOTU447
GTAGTCCACGCCGTAAACGATGATTGCTAGTTGTCGGGAAGCTTGCTTCTCGGTGACGCAGCTAACGCATTAAGCAATCC
GCCTGGGGAGTACGGTCGCAAGATTAAAACTCAAAGGAATTGACGGGGGCCCGCACAAGCGGTGGAGCATGTGGTTTAAT
TCGAAGCAACGCGCAGAACCTTACCACCTTTTGACATGCCCGGACCGCCACAGAGATGTGGCTTTCCCTTCGGGGACTGG
GACACAGGTGCTGCATGGCTGTCGTCAGCTCGTGTCGTGAGATGTTGGGTTAAGTCCCGCAACGAGCGCAACCCTCGCCA
TTAGTTGCCATCATTCAGTTGGGAACTCTAATGGGACTGCCGGTGCTAAGCCGGA
>bOTU5068
GTAGTCCATGCCGTAAACGATGAGTGTTCGCCCTTGGTCTACGCAGATCAGGGGCTCAGCTAACGCGTGAAACACTCCGC
CTGGGGAGTACGGTCGCAAGACCGAAACTCAAAGGAATTGACGGGGGCCTGCACAAGCGGTGGAGCATGTGGTTTAATTC
GAAGCAACGCGAAGAACCTTACCTGGCCTTGACATGCTGAGAACTTTCCAGAGATGGATTGGTGCCTTCGGGAACTCAGA
CACAGGTGCTGCATGGCTGTCGTCAGCTCGTGTCGTGAGATGTTGGGTTAAGTCCCGTAACGAGCGCAACCCTTGTCCTT
AGTTACCAGCACGTAATGGTGGGCACTCTAAGGAGACTGCCGGTGACAAACCGGA
>bOTU3630
GTAGTCCACGCCGTAAACTATGGATGCTAGCCGTTGGGGAGCTTGCTCTTCAGTGGCGCAGCTAACGTCTTAAGCATCCC
GCCTGGGGAGTACGGTCGCAAGATTAAAACTCAAAGGAATTGACGGGGGCCCGCACAAGCGGTGGAGCATGTGGTTTAAT
TCGAGGCAACGCGAAGAACCTTACCAGCTCTTGACATGCCGTGCGACGTGGAGAGATTCACGGTTCCCTTCGGGGACGCG
GACACAGGTGCTGCATGGCTGTCGTCAGCTCGTGTCGTGAGATGTTGGGTTAAGTCCCGCAACGAGCGCAACCCTCGCCC
TTAGTTGCTACCATTGAGTTGAGCACTCTAAGGGGACCGCCGGTGATAAGCCGGA
>bOTU1481
GTAGTCCACGCCGTAAACGATGAGTGCTAGGTGTTGGGGGGTACCACCCTCAGTGCCGAAGCTAACGCATTAAGCACTCC
GCCTGGGGAGTACGGTCGCAAGACTGAAACTCAAAGGAATTGACGGGGGCCCGCACAAGCAGTGGAGCATGTGGTTTAAT
TCGAAGCAACGCGAAGAACCTTACCAAGACTTGACATCCCGCTGACCGCTCTAGAGATAGAGTTTCCCTTCGGGGCAGCG
GTGACAGGTGGTGCATGGTTGTCGTCAGCTCGTGTCGTGAGATGTTGGGTTAAGTCCCGCAACGAGCGCAACCCCTATGT
TGTGTTGCCATCATTTAGTTGGGCACTTACAACAGACTGCCGGTGACAAACCGGA
>bOTU6065
GTAGTCCATGCCGTAAACGTTGGGAACTAGATGTGGGGGCCATTCCACGGCTTCCGTGTCGCAGCTAACGCATTAAGTTC
CCCGCCTGGGGAGTACGGCCGCAAGGCTAAAACTCAAAGGAATTGACGGGGGCCCGCACAAGCGGCGGAGCATGCGGATT
AATTCGATGCAACGCGAAGAACCTTACCAAGGCTTGACATATACGAGAACGCTTCAGAAATGAAGAACTCTTTGGACACT
CGTATACAGGTGGTGCATGGTTGTCGTCAGCTCGTGTCGTGAGATGTTGGGTTAAGTCCCGCAACGAGCGCAACCCTCGT
TCTATGTTGCCAGCACGTAATGGTGGGAACTCATAGGAGACTGCCGGGGTCAACTCGGA
>bOTU5155
GTAGTCCATGCCGTAAACGATGAGTGTTCGCCCTTGGTCTACACGGATCAGGGGCCCAGCTAACGCGTGAAACACTCCGC
CTGGGGAGTACGGTCGCAAGACCGAAACTCAAAGGAATTGACGGGGGCCTGCACAAGCGGTGGAGCATGTGGTTTAATTC
GAAGCAACGCGAAGAACCTTACCAGCCCTTGACATGGCAGGACGATTTCCGGAGACGGATCTCTTCACTTCGGTGACCTG
CACACAGGTGCTGCATGGCTGTCGTCAGCTCGTGTCGTGAGATGTTGGGTTAAGTCCCGCAACGAGCGCAACCCTCGCCC
TTAGTTGCCATCATTCAGTTGGGCACTCTAAGGGGACTGCCGGTGATAAGCCGGA
>bOTU404
GTAGTCCACGCCGTAAACGATGAATGCTAGCCGTTGGCGAGCTTGCTCGTCAGTGGCGCAGCTAACGCTTTAAGCATTCC
GCCTGGGGAGTACGGTCGCAAGATTAAAACTCAAAGGAATTGACGGGGGCCCGCACAAGCGGTGGAGCATGTGGTTCAAT
TCGAAGCAACGCGCAGAACCTTACCAGCTCTTGACATGTCCCGTATGGGTTTCAGAGATGAGACCCTTCAGTTCGGCTGG
CGGGAACACAGGTGCTGCATGGCTGTCGTCAGCTCGTGTCGTGAGATGTTGGGTTAAGTCCCGCAACGAGCGCAACCCTC
GGCCTTAGTTGCCATCATTTAGTTGGGCACTCTAAGGCGACTGCCGGTGATAAGCCGGA
>bOTU1912
GTAGTCCACGCCGTAAACGATGAATGCTAGCCGTTGGGCAGCTTGCTGTTCAGTGGCGCAGCTAACGCATTAAGCATTCC
GCCTGGGGAGTACGGCCGCAAGGTTGAAACTCAAAGGAATTGACGGGGGCCCGCACAAGCGGTGGAGCATGTGGTTTAAT
TCGACGCAACGCGCAGAACCTTACCAGGGTTTGACATCCTGCGACCGCCCTCTAATAGGGGTTTTCCCGCAAGGGACGCA
GAGACAGGTGCTGCATGGCTGTCGTCAGCTCGTGTCGTGAGATGTTGGGTTAAGTCCCGCAACGAGCGCAACCCTCGCCT
TTAGTTGCCATCATTCAGTTGGGCACTCTAGAGGGACCGCCGGCGACAAGCCGGA
>bOTU5699
GTAGTCCACGCCCTAAACGATGCGAACTGGACGTTGGGAGCAACTTGGCTCTCAGTGTCGAAGCTAACGCGTTAAGTTCG
CCGCCTGGGGAGTACGGTCGCAAGACTGAAACTCAAAGGAATTGACGGGGGCCCGCACAAGCGGTGGAGTATGTGGTTTA
ATTCGATGCAACGCGCAGAACCTTACCTGGTCTTGACATGTCGCGAACTGCCCAGAGATGGGCGGGTGCCTTCGGGAATG
CGAACACAGGTGCTGCATGGCTGTCGTCAGCTCGTGTCGTGAGATGTTGGGTTAAGTCCCGCAACGAGCGCAACCCTTGT
CCTTAGTTGCCAGCACGTTATGGTGGGAACTCTAAGGAGACTGCCGGTGACAAACCGGA
>bOTU7860
GTAGTCCACGCCGTAAACGATGAGTGCTAGGTGTTGGGGGCGTCAGGCCCTCTGTGCCGAAGGTAACCCAATAAGCACTC
CGCCTGGGGAGTACGGCCGCAAGGCTGAAACTCAAAGGAATTGACGGGGGCCCGCACAAGCGGTGGAGCATGTGGTTTAA
TTCGAAGCAACGCGAAGAACCTTACCAGGGCTTGACATCCCGCTGACCGGTGCAGAGATGTGCCCTTCCCTTCGGGGACA
GCGGTGACAGGTGGTGCATGGTTGTCGTCAGCTCGTGTCGTGAGATGTTGGGTTCAGTCCCGCAACGAGCGCAACCCTTG
CCCTTAGTTGCCAGCGGGTTAGGCCGGGCACTCTAAGGGGACAGCCGGTGAAAGCCGGA
>bOTU62
GTAGTCCACGCCGTAAACGATGAGTGCTAGTTGTCGGCATGCATGCATGTCGGTGACGCAGCTAACGCATTAAGCACTCC
GCCTGGGGAGTACGGTCGCAAGATTAAAACTCAAAGGAATTGACGGGGGCCCGCACAAGCGGTGGAGCATGTGGTTTAAT
TCGAAGCAACGCGCAGAACCTTACCACCTTTTGACATGCCCTGATCGCTGGAGAGATCCAGTTTTCCCTTCGGGGACAGG
GACACAGGTGCTGCATGGCTGTCGTCAGCTCGTGTCGTGAGATGTTGGGTTAAGTCCCGCAACGAGCGCAACCCTCGCCA
TTAGTTGCCATCATTAAGTTGGGCACTCTAGTGGGACCGCCGGTGGTAAGCCGGA
>bOTU5302
GTAGTCCACGCCGTAAACGATGAGAACTAGGTGTCGTGGGAGTTGACCCCCGCGGTGCCGTAGCTAACGCATTAAGTTCT
CCGCCTGGGAAGTACGGTCGCAAGACTAAAACTCAAAGGAATTGACGGGGGCCCGCACAAGCGGTGGAGCATGTGGTTTA
ATTCGACGCAACGCGCAGAACCTTACCTGGTCTTGACATCCTCGGAAGGCCTCAGAGATGAGGCGGTGCCCGCAAGGGAG
CCGAGAGACAGGTGCTGCATGGCTGTCGTCAGCTCGTGTCGTGAGATGTTGGGTTAAGTCCCGCAACGAGCGCAACCCTC
GCCTTTAGTTGCTCCGCAAGGAGATCTCTAGAGGGACTGCCGGTGTTAAACCGGA
>bOTU8711
GTAGTCCACGCTGTAAACGATGAGTGCTAGTTGTCGGGCGGCATGCCGTTCGGTGACGCAGCTAACGCATTAAGCACTCC
GCCTGGGGAGTACGGTCGCAAGATTAAAACTCAAGGGAATTGACGGGGGCCCGCACAAGCGGTGGAGCATGTGGTTTAAT
TCGAAGCAACGCGCAGAACCTTACCACCTTTTGACATGTCTCGCTACCTAGAGAGATCTAGGGTTCCCTTCGGGGACGAG
AACACAGGTGCTGCATGGCTGTCGTCAGCTCGTGTCGTGAGATGTTGGGTTAAGTCCCGCAACGAGCGCAACCCTCGCCT
TTAGTTGCCACCATTAAGTTGGGCACTCTAAAGGGACCGCCGGTGGTAAGCCGGA
>bOTU1650
GTAGTCCACGCCGTAAACGATGAGAGCTAGTTGTCGGCACGCATGCGTGTCGGTGACGCAGCTAACGCATTAAGCTCTCC
GCCTGGGGAGTACGGTCGCAAGATTAAAACTCAAAGGAATTGACGGGGGCCCGCACAAGCGGTGGAGCATGTGGTTTAAT
TCGAAGCAACGCGCAGAACCTTACCACCTTTTGACATGCCCGGACCACTCCAGAGATGGAGCTTTCCCTTCGGGGACCGG
TGCACAGGTGCTGCATGGCTGTCGTCAGCTCGTGTCGTGAGATGTTGGGTTAAGTCCCGCAACGAGCGCAACCCTCGCCT
TTAGTTGCCACCATTTAGTTGGGAACTCTAAAGGGACTGCCGGTGCTAAGCCGGA
>bOTU738
GTAGTCCACGCCGTAAACGATGAGAACTAGTTATTGGAGGTATTGACTCCTCCAGTGACGCAGCTAACGCATTAAGTTCT
CCGCCTGGGGAGTACGGTCGCAAGACTAAAACTCAAACAAATTGACGGGGGCCCGCACAAGCGGTGGATTATGTGGTTTA
ATTCGAAGCAACGCGCAGAACCTTACCTAGGCTTGAACTCCTACGAACCTGTTTTAATCGACGGGGTGTCCGCAAGGAAA
TGTAGTGAGAGGTGCTGCATGGCTGTCGTCAGCTCGTGTTGTGAAATGTTGGGTTAAGTCTCGCAACGAGCGCAACCCCT
ATCGTCTGTTGCCAGCATTAAGTTGGGCACTCTGACGAGACTGCCTGGGTTAACCAGGA
>bOTU6651
GTAGTCCACGCCGTAAACGATGAGTGCTAGGTGTTGGGGGGTTCCACCCTCAGTGCCGAAGCTAACGCATTAAGCACTCC
GCCTGGGGAGTACGGTCGCAAGACTGAAACTCAAAGGAATTGACGGGGGCCCGCACAAGCAGTGGAGCATGTGGTTTAAT
TCGAAGCAACGCGAAGAACCTTACCAAGACTTGACATCCCGCTGACCTCTCTAGAGATAGAGATTCCCTTCGGGGCAGCG
GTGACAGGTGGTGCATGGTTGTCGTCAGCTCGTGTCGTGAGATGTTGGGTTAAGTCCCGCAACGAGCGCAACCCCTATGT
TGTGTTGCCATCATTTAGTTGGGCACTTACAACAGACTGCCGGTGACAAACCGGA
>bOTU3995
GTAGTCCACGCCGTAAACGATGGATGCTAGTTGTGGCGGGTTTTGACCCCTGCCGTGACGACGCTAACGCAATAAGCATC
CCGCCTGGGAAGTACGGCCGCAAGGCTAAAACTCAAAGGAATTGACGGGGGCCCGCACAAGCGGTGGAGCATGTGGTTTA
ATTCGACGCAACGCGCAGAACCTTACCCAGACTTGACATGCCTGGAATCCTGCAGAGATGTGGGAGTGCCCGCAAGGGAA
CCAGGACACAGGTGCTGCATGGCTGTCGTCAGCTCGTGTCGTGAGATGTTGGGTTAAGTCCCGCAACGAGCGCAACCCCT
GCCTTTAGTTGCCAGCATTCAGTTGGGCACTCTAGAGGGACTGCCGGTGTCAAGCCGGA
>bOTU8890
GTAGTCCACGCCGTAAACGATGAATGCTAGCCGTTGGATAGCTTGCTATTCAGTGGCGCAGCTAACGCATTAAGCATTCC
GCCTGGGGAGTACGGCCGCAAGGTTGAAACTCAAAGGAATTGACGGGGGCCCGCACAAGCGGTGGAGCATGTGGTTTAAT
TCGACGCAACGCGCAGAACCTTACCAGGGTTTGACATCCTGCGACCGCTCCTTAACAGGAGTTTTCCCGCAAGGGACGCA
GAGACAGGTGCTGCATGGCTGTCGTCAGCTCGTGTCGTGAGATGTTGGGTTAAGTCCCGCAACGAGCGCAACCCTCGCCT
TTAGTTGCCATCATTAAGTTGGGCACTCTAGAGGGACCGCCGGCGACAAGCCGGA
>bOTU5861
GTAGTCCACGCCGTAAACGATGGATACTAGTTGTTGGGGGTATCGACCCCCTCAGTAACGAAGCTAACGCGTTAAGTATC
CCGCCTGTGGAGTACGGTCGCAAGACTAAAACATAAAGGAATTGACGGGGACCCGCACAAGCGGTGGAGGATGTTCTTTA
ATTCGACGATAAGCGAAGAACCTTACCAGGGTTTGACATCCCAAGAATTTTGTCGAAAGATGAGAGTGCTTTATTGAACT
TGGTGACAGGTGCTGCATGGCCGTCGTCAGCTCGTGTCGTGAGATGTTTGGTTAAGTCCCGCAACGAGCGCAACCCTCGC
CCTTAGTTGCCAGCATTCAGTTGGGCACTCTAAGGGGACTGCCGGTGATAAGCCGAGA
>bOTU5901
GTAGTCCACGCCGTAAACGATGGATGCTAGCCGTTGGCGAGCTTGCTCGTCAGTGGCGCAGCTAACGCTTTAAGCATCCC
GCCTGGGGAGTACGGTCGCAAGATTAAAACTCAAAGGAATTGACGGGGGCCCGCACAAGCGGTGGAGCATGTGGTTCAAT
TCGACGCAACGCGAAGAACCTTACCAGCCCTTGACATGCCACGACGACTTCCAGAGATGGATTTCTCCCCGCAAGGGGCG
TGGACACAGGTGCTGCATGGCTGTCGTCAGCTCGTGTCGTGAGATGTTGGGTTAAGTCCCGCAACGAGCGCAACCCTCGC
CCTTAGTTGCCATCATTTAGTTGGGCACTCTAAGGGGACTGCCGGTGATAAGCCGCGA
>bOTU4733
GTAGTCCACGCCGTAAACGGTGGGTACTAGGTGTGGGTTTCCTTCCTTGGGATCCGTGCCGTAGCTAACGCATTAAGTAC
CCCGCCTGGGGAGTACGGCCGCAAGGCTAAAACTCAAAGAAATTGACGGGGGCCCGCACAAGCGGCGGAGCATGTGGATT
AATTCGATGCAACGCGAAGAACCTTACCTGGGTTTGACATGCACAGGACGACCGCAGAGATGCGGTTTCCCTTGTGGCCT
GTGTGCAGGTGGTGCATGGCTGTCGTCAGCTCGTGTCGTGAGATGTTGGGTTAAGTCCCGCAACGAGCGCAACCCTTGTC
TCATGTTGCCAGCACGTTATGGTGGGGACTCGTGAGAGACTGCCGGGGTCAACTCGGA
>bOTU5238
GTAGTCCACGCCGTAAACGATGAATGCTAGGTGTTAGGGGTTTCAATACCCTTGGTGCCGAAGTTAACACATTAAGCATT
CCGCCTGGGGAGTACGCTCGCAAGAGTGAAACTCAAAGGAATTGACGGGGACCCGCACAAGCAGTGGAGTATGTGGTTTA
ATTCGAAGCAACGCGAAGAACCTTACCAGGTCTTGACATCCCTCTGAATACATTAGAGATAGTGTAGGCCTTCGGGACAG
AGGAGACAGGTGGTGCATGGTTGTCGTCAGCTCGTGTCGTGAGATGTTGGGTTAAGTCCCGCAACGAGCGCAACCCTTGA
TTTTAGTTGCCAGCATTTAGTTGGGCACTCTAGAATGACTGCCGGTGACAAACCGGA
>bOTU1902
GTAGTCCACGCCGTAAACGATGTCTACTAGCCGTTGGGTTCCTTGAGGACTTAGTGGCGCAGCTAACGCAATAAGTAGAC
CGCCTGGGGAGTACGGTCGCAAGATTAAAACTCAAATGAATTGACGGGGGCCCGCACAAGCGGTGGAGCATGTGGTTTAA
TTCGACGCAACGCGAAGAACCTTACCAGGTCTTGACATCCAGAGAACTTTCCAGAGATGGATTGGTGCCTTCGGGAGCTC
TGAGACAGGTGCTGCATGGCTGTCGTCAGCTCGTGTCGTGAGATGTTGGGTTAAGTCCCGTAACGAGCGCAACCCTTGCC
CTTAGTTGCCAGCGAGTAATGTCGGGAACTCTAAGGGGACTGCCGGTGACAAACCGGA
>bOTU4151
GTAGTCCACGCTGTAAACGATGGGCACTAGGTGTCCGGGGTATTGACCCCCTGGGTGCCGCAGCTAACGCATTAAGTGCC
CCGCCTGGGGAGTACGGTCGCAAGATTAAAACTCAAAGGAATTGACGGGGGCCCGCACAAGCGGTGGAGCATGTGGTTCA
ATTCGACGCAACGCGAAGAACCTTACCTGGGCTAGACAACGGTGGACCGTCCTAGAAATAGGACTTTCCTTTCGGGGACC
GCCGGTTCAGGTGCTGCATGGCTGTCGTCAGCTCGTGCCGTGAGGTGTTGGGTTAAGTCCCGCAACGAGCGCAACCCTCG
TCCTTAGTTGCCACCATTCAGTTGGGCACTCTAGGGAGACTGCCGGCGTTAAGCCGGA
>bOTU5076
GTAGTCCATGCCGTAAACGATGAGTGTTCGCCCTTGGTCTACGCGGATCAGGGGCCCAGCTAACGCGTGAAACACTCCGC
CTGGGGAGTACGGTCGCAAGACCGAAACTCAAAGGAATTGACGGGGGCCTGCACAAGCGGTGGAGCATGTGGTTTAATTC
GATACAACGCGCAAAACCTTACCAGCCCTTGACATCCCGGTCGCGGTTTCCAGAGATGGATACCTTCAGTTCGGCTGGAC
CGGTGACAGGTGCTGCATGGCTGTCGTCAGCTCGTGTCGTGAGATGTTGGGTTAAGTCCCGCAACGAGCGCAACCCTCGC
CCTTAGTTGCCAGCATTCAGTTGGGCACTCTAAGGGGACTGCCGGTGATAAGCCGAGA
>bOTU8837
GTAGTCCACGCCCTAAACGATGCATACTTGGTGTGGGCAGTTCATTCTGTCCGTGCCGGAGCTAACGCGTTAAGTATGCC
GCCTGGGGAGTACGGTCGCAAGGCTGAAACTCAAAGGAATTGACGGGGGCCCGCACAAGCGGTGGAGCATGTGGTTTAAT
TCGACGCAACGCGAAGAACCTTACCTGGGCTCGAACGGCTTTTCAACGCCAGTGGAAACACTGGTATCCCGCAAGGGAGT
AGAGTCGAGGTGCTGCATGGCTGTCGTCAGCTCGTGTCGTGAGATGTTGGGTTAAGTCCCGCAACGAGCGCAACCCCTGT
CCTGTGTTGCAAACCCGCAAGGGTGCACTCTCAGGAGACCGCCAGCGATAAGCTGGA
>bOTU4712
GTAGTCCATGCCGTAAACGATGAGTGTTCGCCCTTGGTCTACGCGGATCAGGGGCCCAGCTAACGCGTGAAACACTCCGC
CTGGGGAGTACGGTCGCAAGACCGAAACTCAAAGGAATTGACGGGGGCCTGCACAAGCGGTGGAGCATGTGGTTTAATTC
GATACAACGCGCAAAACCTTACCAGCCCTTGACATCCCGGTCGCGGACTCCAGAGACGGAGTTCTTCAGTTCGGCTGGAC
CGGAGACAGGTGCTGCATGGCTGTCGTCAGCTCGTGTCGTGAGATGTTGGGTTAAGTCCCGCAACGAGCGCAACCCCCGT
CCTTAGTTGCTACCATTTAGTTGAGCACTCTAAGGAGACTGCCGGTGATAAGCCGCGA
>bOTU6465
GTAGTCCACGCCGTAAACGATGGGCGCTAGGTGTGGGAGGTGTCGACTCCTTCCGTGCCGAAGCTAACGCATTAAGCGCC
CCGCCTGGGGAGTACGGCCGCAAGGCTAAAACTCAAAGGAATTGACGGGGGCCCGCACAAGCAGCGGAGCATGTTGTTTA
ATTCGATGCAACGCGAAGAACCTTACCAGGGCTTGACATATGCATGTAAGCCTGGGAAACCAGGCCCCTCTTCGGAGCAT
GTTTACAGGTGGTGCATGGCTGTCGTCAGCTCGTGTCGTGAGATGTTGGGTTAAGTCCCGCAACGAGCGCAACCCCTGTC
CTGTGTTGCCAGCGAGTAATGTCGGGGACTCACAGGAGACTGCCGGTGACAAACCGGA
>bOTU2108
GTAGTCCACGCCGTAAACGATGAGTGCTAGCTGCTGGGAATGTTTACCGTCTCAGTGGCGAAGCTAACGCATTAAGCACT
CCGCCTGGGAAGTACGGCCGCAAGGCTAAAACTCAAAGGAATTGACGGGGGCCCGCACAAGCGGTGGAGCATGTGGTTTA
ATTCGAAGCAACGCGCAGAACCTTACCCAGGCTTGACATCTCCGGAACCCTGCGGAAACGTGGGGGTGTCTTCTCACGAA
GAAGCCGGATGACAGGTGCTGCATGGCTGTCGTCAGCTCGTGCTGTGAGGTGTTCGGTTAAGTCCGGCAACGAGCGCAAC
CCCTGTCGCTAGTTACCATCATTCAGTTGGGGACTCTAGCGAGACTGCCGCGTGATAAACCGGA
>bOTU6603
GTAGTCCACGCCGTAAACGTTGGGAACTAGGTGTGGGCCACATTCCACGTGGTCTGTGCCGCAGCTAACGCATTAAGTTC
CCCGCCTGGGGAGTACGGCCGCAAGGCTAAAACTCAAAGGAATTGACGGGGGCCCGCACAAGCGGCGGAGCATGTGGCTT
AATTCGATGCAACGCGAAGAACCTTACCTGGGCTTGACATGCAGGGAAATCTCGTAGAGATACGGGGTCCGCAAGGGCCT
TGCACAGGTGGTGCATGGCTGTCGTCAGCTCGTGTCGTGAGATGTTGGGTTAAGTCCCGCAACGAGCGCAACCCTCGTCC
TATGTTGCCAGCGAGTAATGTCGGGGACTCATAGGAGACTGCCGGGGTCAACTCGGA
>bOTU1246
GTAGTCCACGCCGTAAACGATGAATGCCAGCCGTTGGGGAGTTTACTCTTCAGTGGCGCAGCTAACGCTTTAAGCATTCC
GCCTGGGGAGTACGGTCGCAAGATTAAAACTCAAAGGAATTGACGGGGGCCCGCACAAGCGGTGGAGCATGTGGTTTAAT
TCGACGCAACGCGCAGAACCTTACCAGCCCTTGACATGTCCAGGACCGGTCGCAGAGATGTGACCTTCTCTTCGGAGCCT
GGAGCACAGGTGCTGCATGGCTGTCGTCAGCTCGTGTCGTGAGATGTTGGGTTAAGTCCCGCAACGAGCGCAACCCCCGT
CCTTAGTTGCTACCATTTAGTTGAGCACTCTAAGGAGACTGCCGGTGATAAGCCGCGA
>bOTU2409
GTAGTCCACGCCGTAAACGATGGGTGCTAGGTGTGGGCGGTGTCGACTCCGTCCGTGCCGAAGCTAACGCATTAAGCACC
CCGCCTGGGGAGTACGGCCGCAAGGCTAAAACTCAAAGGAATTGACGGGGGCCCGCACAAGCAGCGGAGCATGTGGTTCA
ATTCGACGCAACGCGAAGAACCTTACCTAGGCTTGACATGCACTGGAATTGCATAGAAATATGTAAGCCCTTCGGGGCTG
GTGCACAGGTGGTGCATGGCTGTCGTCAGCTCGTGTCGTGAGATGTTGGGTTAAGTCCCGCAACGAGCGCAACCCCTGTC
CTATGTTGCCAGCGAGTAATGTCGGGGACTCATAGGAGACTGCCGGTGACAAATCGGA
>bOTU1175
GTAGTCCACGCCGTAAACGATGAGTGCTAGGTGTTAGGGGTTTCGATACCCTTGGTGCCGAAGTTAACACATTAAGCACT
CCGCCTGGGGAGTACGGTCGCAAGACTGAAACTCAAAGGAATTGACGGGGACCCGCACAAGCAGTGGAGTATGTGGTTTA
ATTCGAAGCAACGCGAAGAACCTTACCAGGTCTTGACATCCCTCTGATCGATGCAGAGATGTATCTTTCCTTCGGGACAG
AGGAGACAGGTGGTGCATGGTTGTCGTCAGCTCGTGTCGTGAGATGTTGGGTTAAGTCCCGCAACGAGCGCAACCCTTAT
ATTTAGTTGCCAGCACTTCGGGTGGGCACTCTAGATAGACTGCCGGTGACAAACCGGA
>bOTU5490
GTAGTCCACGCCCTAAACGATGTCGACTGGTTGTTGGGGGTTTGACACTCTCAGTAACGAAGCTAACGCGTGAAGTCGAC
CGCCTGGGGAGTACGGCCGCAAGGTTAAAACTCAAAGGAATTGACGGGGACCCGCACAAGCGGTGGATTATGTGGATTAA
TTCGATGCAACGCGAAAAACCTTACCTACCCTTGACATGTCCTGAATCCCGGTGAAAGCCGGGAGTGCCCGAAAGGGAAC
GGGAACACAGGTGCTGCATGGCTGTCGTCAGCTCGTGTCGTGAGATGTTGGGTTAAGTCCCGCAACGAGCGCAACCCTTG
TCATTAGTTGCTACATTCAGTTGGGCACTCTAATGAGACTGCCGGTGACAAACCGGA
>bOTU217
GTAGTCCACGCCGTAAACGATGTCAACTAGCCGTTGGGAGCCTTGAGCTCTTAGTGGCGCAGCTAACGCATTAAGTTGAC
CGCCTGGGGAGTACGGCCGCAAGGTTAAAACTCAAATGAATTGACGGGGGCCCGCACAAGCGGTGGAGCATGTGGTTTAA
TTCGAAGCAACGCGAAGAACCTTACCAGGCCTTGACATCCAATGAACTTTCCAGAGATGGATTGGTGCCTTCGGGAGCAT
TGAGACAGGTGCTGCATGGCTGTCGTCAGCTCGTGTCGTGAGATGTTGGGTTAAGTCCCGTAACGAGCGCAACCCTTGTC
CTTAGTTACCAGCACGTTATGGTGGGCACTCTAAGGAGACTGCCGGTGACAAGCCGGA
>bOTU209
GTAGTCCACGCTGTAAACGTTGGGCGCTAGGTGTGGGGGGCCTCTCCGGTTCTCTGTGCCGCAGCTAACGCATTAAGCGC
CCCGCCTGGGGAGTACGGCCGCAAGGCTAAAACTCAAAGGAATTGACGGGGGCCCGCACAAGCGGCGGAGCATGCGGATT
AATTCGATGCAACGCGAAGAACCTTACCTGGGTTTGACATGGGCGCTAAAGCAGCAGAGATGTTGTGTCCTTCGGGGGCG
TTCACAGGTGGTGCATGGCTGTCGTCAGCTCGTGTCGTGAGATGTTGGGTTAAGTCCCGCAACGAGCGCAACCCTTGTTC
GATGTTGCCAGCGGGTTATGCCGGGGACTCATCGAAGACTGCCGGGGTCAACTCGGA
>bOTU1068
GTAGTCCACGCTGTAAACGATGAGTGCTAAGTGTTAGAGGGTTTCCGCCCTTTAGTGCTGAAGTTAACGCATTAAGCACT
CCGCCTGGGGAGTACGGTCGCAAGACTGAAACTCAAAGGAATTGACGGGGGCCCGCACAAGTGGTGGAGCATGTGGTTTA
ATTCGAAGCAACGCGAAGAACCTTACCAGGTCTTGACATCCTCTGACAACCCTAGAGATAGGGCTTTCCCTTCGGGGACA
GAGTGACAGGTGGTGCATGGTTGTCGTCAGCTCGTGTCGTGAGATGTTGGGTTAAGTCCCGCAACGAGCGCAACCCTTGA
TCTTAGTTGCCAGCATTTAGTTGGGCACTCTAAGGTGACTGCCGGTGACAAACCGGA
>bOTU8946
GTAGTCCACGCCGTAAACGTTGGGCGCTAGGTGTGGGGCTCATTCCACGAGTTCCGTGCCGCAGCTAACGCATTAAGCGC
CCCGCCTGGGGAGTACGGCCGCAAGGCTAAAACTCAAAGGAATTGACGGGGGCCCGCACAAGCGGCGGAGCATGTTGCTT
AATTCGATGCAACGCGAAGAACCTTACCTAGGCTTGACATGCACGGAAATCCTCCAGAGATGGTGGGTCCGTAAGGGCCG
TGCACAGGTGGTGCATGGTTGTCGTCAGCTCGTGTCGTGAGATGTTGGGTTAAGTCCCGCAACGAGCGCAACCCTCGTCC
TATGTTGCCAGCACGTGATGGTGGGGACTCATAGGAGACTGCCGGGGTCAACTCGGA
>bOTU96
GTAGTCCACGCTGTAAACGTTGGGCGCTAGGTGTGGGGGGCCTCTCCGGTTTCCTGTGCCGCAGCTAACGCATTAAGCGC
CCCGCCTGGGGAGTACGGCCGCAAGGCTAAAACTCAAAGGAATTGACGGGGGCCCGCACAAGCGGCGGAGCATGCGGATT
AATTCGATGCAACGCGAAGAACCTTACCTGGGTTTGACATGGCCGCAAAACTTGCAGAGATGTAAGGTCCTTCGGGGGCG
GTCACAGGTGGTGCATGGCTGTCGTCAGCTCGTGTCGTGAGATGTTGGGTTAAGTCCCGCAACGAGCGCAACCCTCGTTC
GATGTTGCCAGCGCGTTATGGCGGGGACTCATCGAAGACTGCCGGGGTCAACTCGGA
>bOTU902
GTAGTCCACGCCGTAAACGATGATGACTAGCTGTCCGGGCACTTAGTGCTTGGGTGGCGCAGCTAACGCGTTAAGTCATC
CGCCTGGGGAGTACGGCCGCAAGGTTAAAACTCAAAGAAATTGACGGGGGCCTGCACAAGCGGTGGAGCATGTGGTTTAA
TTCGAAGCAACGCGCAGAACCTTACCAGCGTTTGACATGGTAGGACGGTTTCCAGAGATGGATTCCTTCCCTTACGGGAC
CTACACACAGGTGCTGCATGGCTGTCGTCAGCTCGTGTCGTGAGATGTTGGGTTAAGTCCCGCAACGAGCGCAACCCTCG
TCTTTAGTTGCCATCATTTAGTTGGGCACTCTAAAGAAACTGCCGGTGATAAGCCGGA
>bOTU947
GTAGTCCACGCCGTAAACGATGATGACTAGCTGTCGGGGCGCTTAGCGTTCCGGTGGCGCAGCTAACGCGTTAAGTCATC
CGCCTGGGGAGTACGGCCGCAAGGTTAAAACTCAAAGAAATTGACGGGGGCCTGCACAAGCGGTGGAGCATGTGGTTTAA
TTCGAAGCAACGCGCAGAACCTTACCAGCGTTTGACATGCCAGGACGGTTTCCAGAGATGGATTCCTTCCCTTACGGGAC
CTGGACACAGGTGCTGCATGGCTGTCGTCAGCTCGTGTCGTGAGATGTTGGGTTAAGTCCCGCAACGAGCGCAACCCTCG
TCTTTAGTTGCCACCATTTAGTTGGGCACTCTAAAGAAACTGCCGGTGATAAGCCGGA
>bOTU987
GTAGTCCACGCTGTAAACGTTGGGCGCTAGGTGTGGGGGGCCTCTCCGGTTTCCTGCGCCGTAGCTAACGCATTAAGCGC
CCCGCCTGGGGAGTACGGCCGCAAGGCTAAAACTCAAAGGAATTGACGGGGGCCCGCACAAGCGGCGGAGCATGCGGATT
AATTCGATGCGACGCGAAGAACCTTACCTGGGTTTGACATGGCCGTTAAAGCCGTAGAGATACGGTGTCCTTCGGGGGCG
GTCACAGGTGGTGCATGGCTGTCGTCAGCTCGTGTCGTGAGATGTTGGGTTAAGTCCCGCAACGAGCGCAACCCTCGTTC
CATGTTGCCAGCGGGTTATGCCGGGGACTCATGGGAGACTGCCGGGGTCAACTCGGA
>bOTU7664
GTAGTCCACGCCGTAAACGATGGATACTAGCTGTTGGAGGTATCGACCCCTTCAGTAGCGAAGCTAACGCGTTAAGTATC
CCGCCTGGGGAGTACGGCCGCAAGGCTAAAACTCAAAGGAATTGACGGGGGCCCGCACAAGCAGCGGAGCATGTGGCTTA
ATTCGACGCAACGCGAAGAACCTTACCAAGGCTTGACATACACCGGAAACGGCCAGAGATGGTCGCCCCCTTGTGGTCGG
TGTACAGGTGGTGCATGGCTGTCGTCAGCTCGTGTCGTGAGATGTTGGGTTAAGTCCCGCAACGAGCGCAACCCTTGTTC
TGTGTTGCCAGCATGCCCTTCGGGGTGATGGGGACTCACAGGAGACTGCCGGGGTCAACTCGGA
>bOTU3557
GTAGTCCACGCCGTAAACGATGGGTGCTAGGTGTGGGGGGTGTCGACTCCCTCCGTGCCGAAGCTAACGCATTAAGCACC
CCGCCTGGGGAGTACGGCCGCAAGGCTAAAACTCAAAGGAATTGACGGGGGCCCGCACAAGCAGCGGAGCATGTGGTTTA
ATTCGACGCAACGCGAAGAACCTTACCTAGGCTTGACATGCACGGGAATGTCTCTGGAAACAGGGCAGCCCTTCGGGGCT
CGTGCACAGGTGTTGCATGGCTGTCGTCAGCTCGTGTCGTGAGATGTTGGGTTAAGTCCCGCAACGAGCGCAACCCCTGT
CCCATGTTGCCAGCGTGAAAGACGGGGACTCATGGGAGACTGCCGGTGACAAATCGGA
>bOTU6748
GTAGTCCACGCCGTAAACGATGAGTGCTAAGTGTTAGAGGGTTTCCGCCCTTTAGTGCTGCAGCAAACGCATTAAGCACT
CCGCCTGGGGAGTACGGCCGCAAGGCTGAAACTCAAAGGAATTGACGGGGACCCGCACAAGCGGTGGAGCATGTGGTTTA
ATTCGAAGCAACGCGAAGAACCTTACCAGGTCTTGACATCCTCTGACCATCCTAGAGATAGGACCTTCCCCTTCGGGGGA
CAGAGTGACAGGTGGTGCATGGTTGTCGTCAGCTCGTGTCGTGAGATGTTGGGTTAAGTCCCGCAACGAGCGCAACCCTT
GTCCTTAGTTGCCAGCATTTAGTTGGGCACTCTAAGGAGACTGCCGGTGACAAACCGGA
>bOTU306
GTAGTCCACGCCATAAACGATGAGGACTAGACGTTGGAGGGTTAAGCCTTTCAGTGTCGTAGCTAACGCGCTAAGTCCTC
CGCCTGGGGAGTACGGCCGCAAGGTTGAAACTCAAAGGAATTGACGGGGACCCGCACAAGCGGTGGAGCATGTGGTTTAA
TTCGATGCAACGCGAAGAACCTTACCTGGTCTTGACATCCATGGAACCCTGCAGAGATGTGGGGGTGCCGTAAGGAACCA
TGAGACAGGTGCTGCATGGCTGTCGTCAGCTCGTGTCGTGAGATGTTGGGTTAAGTCCCGCAACGAGCGCAACCCTTGTC
CTTAGTTGCCATCATTAAGTTGGGAACTCTAAGGAGACCGCCGGTGACAAACCGGA
>bOTU303
GTAGTCCACGCCATAAACGATGAGAACTAGACGTTGAGAGGGTAAGCCTCCCAGTGTCGCAGCTAACGCGATAAGTTCTC
CGCCTGGGGAGTACGGCCGCAAGGTTGAAACTCAAAGGAATTGACGGGGACCCGCACAAGCGGTGGAGCATGTGGTTTAA
TTCGATGCAACGCGAAGAACCTTACCTGGTCTTGACATGTCGAGAATCCCGAAGAGATTTGGGAGTGCCGCAAGGAACTC
GAACACAGGTGCTGCATGGCTGTCGTCAGCTCGTGTCGTGAGATGTTGGGTTAAGTCCCGCAACGAGCGCAACCCTTGTC
CTTAGTTGCCAGCATTAAGTTGGGCACTCTAAGGAGACCGCCGGTGACAAACCGGA
>bOTU1687
GTAGTCCACGCCGTAAACGATGCATACTAGGTGTCGGGGATTCGATTTCTCGGTGCCGAAGTTAACACAGTAAGTATGCC
GCCTGGGGAGTACGCTCGCAAGAGTGAAACTCAAAGGAATTGACGGGGACCCGCACAAGCAGTGGAGTATGTGGTTTAAT
TCGAAGCAACGCGAAGAACCTTACCAGGTCTTGACATCCCTCTGAATCCCCTAGAGATAGGGGCGGCCTTCGGGACAGAG
GAGACAGGTGGTGCATGGTTGTCGTCAGCTCGTGTCGTGAGATGTTGGGTTAAGTCCCGCAACGAGCGCAACCCTTGATC
TTAGTTGCCAGCACTTCGGGTGGGCACTCTAGGATGACTGCCGGTGACAAACCGGA
>bOTU1686
GTAGTCCACGCCCTAAACGATGGATACTCGACATCAGCGATACACTGTTGGTGTCTGAGCGAAAGCATTAAGTATCCCAC
CTGGGAAGTACGACCGCAAGGTTGAAACTCAAAGGAATTGGCGGGGGTCCGCACAAGCGGTGGAGCATGTGGTTTAATTC
GATGATACGCGAGGAACCTTACCTGGGCTAGAATGTTGGGAGACCGTGGGTGAAAGCTCATTTTGTAGCAATACACTGCC
AATAAGGTGCTGCATGGCTGTCGTCAGCTCGTGCCGTGAGGTGTTGGGTTAAGTCCCGCAACGAGCGCAACCCCTATCAC
TAGTTGCCATCAGGTAACGCTGGGAACTCTAGTGAAACTGCCGTCGTAAGACGCGA
>bOTU2538
GTAGTCCACGCCGTAAACGATGGTCACTAGGTGTGGGGGGTGTCGACTCCCTCCGTGCCGAAGCTAACGCATTAAGTGAC
CCGCCTGGGGAGTACGGCCGCAAGGCTAAAACTCAAAGGAATTGACGGGGGCCCGCACAAGCAGCGGAGCATGTGGTTTA
ATTCGACGCAACGCGAAGAACCTTACCTGGGCTTGACATGTGGGTGACCGCCGTGGAAACACGGCTTCCCTTCGGGGCAC
CTTCACAGGTGGTGCATGGCTGTCGTCAGCTCGTGTCGTGAGATGTTGGGTTAAGTCCCGCAACGAGCGCAACCCCCGTC
GCATGTTGCCAGCATTTAGTTGGGGACTCATGCGAGACTGCCGGTGACAAACCGGA
>bOTU6786
GTAGTCCATGCCGTAAACGATGAGTGTTCGCCCTTGGTCTACGTGGATCAGGGGCCCAGCTAACGCGTTAAACACTCCGC
CTGGGGAGTACGGTCGCAAGACCGAAACTCAAAGGAATTGACGGGGGCCCGCACAAGCGGTGGAGCATGTGGTTTAATTC
GACGCAACGCGCAGAACCTTACCAGCCCTTGACATGTCCAGGACCGGTCGCAGAGATGTGACCTTCTCTTCGGAGCCTGG
AACACAGGTGCTGCATGGCTGTCGTCAGCTCGTGTCGTGAGATGTTGGGTTAAGTCCCGCAACGAGCGCAACCCCCGTCC
TTAGTTGCTACCATTTAGTTGAGCACTCTAAGGAGACTGCCGGTGATAAGCCGCGA
>bOTU2831
GTAGTCCACGCCGTAAACGATGAGTGCTAAGTGTTAGGGGGTTTCCGCCCCTTAGTGCTGCAGCTAACGCATTAAGCACT
CCGCCTGGGGAGTACGGCCGCAAGGCTGAAACTCAAAGGAATTGACGGGGGCCCGCACAAGCGGTGGAGCATGTGGTTTA
ATTCGAAGCAACGCGAAGAACCTTACCAGGTCTTGACATCCTCTGACAACCCTAGAGATAGGGCTTTCCCCTTCGGGGGA
CAGAGTGACAGGTGGTGCATGGTTGTCGTCAGCTCGTGTCGTGAGATGTTGGGTTAAGTCCCGCAACGAGCGCAACCCTT
GATCTTAGTTGCCAGCATTCAGTTGGGCACTCTAAGGTGACTGCCGGTGACAAACCGGA
>bOTU4205
GTAGTCCACGCCGTAAACGATGAGTGCTAAGTGTTAGGGGGTTTCCGCCCCTTAGTGCTGCAGCTAACGCATTAAGCACT
CCGCCTGGGGAGTACGGTCGCAAGACTGAAACTCAAAGGAATTGACGGGGGCCCGCACAAGCGGTGGAGCATGTGGTTTA
ATTCGAAGCAACGCGAAGAACCTTACCAGGTCTTGACATCCCATTGACCACTGTAGAGATACAGTTTTCCCTTCGGGGAC
AACGGTGACAGGTGGTGCATGGTTGTCGTCAGCTCGTGTCGTGAGATGTTGGGTTAAGTCCCGCAACGAGCGCAACCCTT
GTTCTTAGTTGCCATCATTTAGTTGGGCACTCTAAGGAGACTGCCGGTGACAAACCGGA
>bOTU3347
GTAGTCCACGCCGTAAACGATGAGTGCTAAGTGTTAGAGGGTTTCCGCCCTTTAGTGCTGCAGCAAACGCATTAAGCACT
CCGCCTGGGGAGTACGGCCGCAAGGCTGAAACTCAAAGGAATTGACGGGGGCCCGCACAAGCGGTGGAGCATGTGGTTTA
ATTCGAAGCAACGCGAAGAACCTTACCAGGTCTTGACATCCCCTGACAACCCTAGAGATAGGGCGTTCCCCTTCGGGGGA
CAGGGTGACAGGTGGTGCATGGTTGTCGTCAGCTCGTGTCGTGAGATGTTGGGTTAAGTCCCGCAACGAGCGCAACCCTT
GATCTTAGTTGCCAGCATTCAGTTGGGCACTCTAAGGTGACTGCCGGTGACAAACCGGA
>bOTU2673
GTAGTCCACGCCGTAAACGATGGGCACTAGGTGTGGGAGGTGTCGACTCCTCCCGTGCCGTCGCTAACGCACTAAGTGCC
CCGCCTGGGGAGTACGGCCGCAAGGCTAAAACTCAAAGGAATTGACGGGGGCCCGCACAAGCAGCGGAGCATGTGGTTTA
ATTCGACGCAACGCGAAGAACCTTACCTGGGCTTGACATGTTGGTGACCGCCGTGGAAACACGGTTTTCCTTCGGGACAC
CATCACAGGTGGTGCATGGCTGTCGTCAGCTCGTGTCGTGAGATGTTGGGTTAAGTCCCGCAACGAGCGCAACCCCCGTT
CCATGTTGCCAGCATTAAGTTGGGGACTCATGGGAGACTGCCGGTGACAAACCGGA
>bOTU7131
GTAGTCCATGCCGTAAACGATGAGTGTTCGCCCTTGGTCTACGCAGATCAGGGGCTCAGCTAACGCGTGAAACACTCCGC
CTGGGGAGTACGGTCGCAAGACCGAAACTCAAAGGAATTGACGGGGGCCTGCACAAGCGGTGGAGCATGTGGTTTAATTC
GAAGCAACGCGAAGAACCTTACCTGGGCTTGACATCTACGAGAAAGCTCGGTGAAAGCCGAGGCCCTCTTCGGAGCTCGT
AGACAGGTGCTGCATGGCTGTCGTCAGCTCGTGTCGTGAGATGTTGGGTTAAGTCCCGCAACGAGCGCAACCCTTATCTG
CTGTTGCTAACGCGTAGAGGCGAGGACTCTGCAGAGACTGCCGGTGACAAACCGGA
>bOTU1635
GTAGTCCACGCCGTAAACGATGGGCACTAGGTGTGGGAGGTGTCGACTCCTCCCGTGCCGTCGCTAACGCACTAAGTGCC
CCGCCTGGGGAGTACGGCCGCAAGGCTAAAACTCAAAGGAATTGACGGGGGCCCGCACAAGCAGCGGAGCATGTGGTTTA
ATTCGACGCAACGCGAAGAACCTTACCTGGGCTTGACATGTTGGTGACCGCCGTGGAAACACGGTTTTCCTTCGGGACAC
CATCACAGGTGGTGCATGGCTGTCGTCAGCTCGTGTCGTGAGATGTTGGGTTAAGTCCCGCAACGAGCGCAACCCCTGTC
CTATGTTGCCATCATTAAGTTGGGGACTCATAGGAGACTGCCGGTGACAAACCGGA
>bOTU3894
GTAGTCCACGCCATAAACGATGAGAACTAGACGTTGAAGGGGTAAGCCCTCCAGTGTCGTAGCTAACGCGCTAAGTTCTC
CGCCTGGGGAGTACGGCCGCAAGGTTGAAACTCAAAGGAATTGACGGGGACCCGCACAAGCGGTGGAGCATGTGGTTTAA
TTCGATGCAACGCGAAGAACCTTACCTGGTCTTGACATCCTGGGAATCCTGTAGAGATATGGGAGTGCCGCAAGGAACCC
AGAGACAGGTGCTGCATGGCTGTCGTCAGCTCGTGTCGTGAGATGTTGGGTTAAGTCCCGCAACGAGCGCAACCCTTGTC
CTTAGTTGCCATCATTTAGTTGGGCACTCTAAGGAGACCGCCGGTGACAAACCGGA
>bOTU6194
GTAGTCCACGCCGTAAACGATGAGTACTAGGTGTAGGAGGTATCGACTCCTTCTGTGCCGCAGTTAACACAATAAGTACT
CCGCCTGGGAAGTACGGTCGCAAGATTAAAACTCAAAGGAATTGACGGGGGCCCGCACAAGCAGCGGAGCATGTGGTTTA
ATTCGAAGCAACGCGAAGAACCTTACCTAGACTTGACATCTCCTGAATAGCCGGTAACTCGGCGAAGCCCTTCGGGGCAG
GAAGACAGGTGGTGCATGGTTGTCGTCAGCTCGTGTCGTGAGATGTTGGGTTAAGTCCCGCAACGAGCGCAACCCTTATC
ATTAGTTGCTACCATTAAGTTGAGCACTCTAATGAGACTGCCGTGGTTAACGCGGA
>bOTU3925
GTAGTCCACGCCCTAAACTATGGATACTCGACATACGCGATACACAGTGTGTGTCTGAGCGAAAGCATTAAGTATCCCAC
CTGGGAAGTACGATCGCAAGATTGAAACTCAAAGGAATTGGCGGGGGTCCGCACAAGCGGTGGAGCATGTGGTTTAATTC
GATGATACGCGAGGAACCTTACCTGGGCTAGAATGCTGGGAGACCGTGGGTGAAAGCTCACTTTGTAGCAATACACTGCC
AGTAAGGTGCTGCATGGCTGTCGTCAGCTCGTGCCGTGAGGTGTTGGGTTAAGTCCCGCAACGAGCGCAACCCCCATCAC
TAGTTGCCATCAGGTAACGCTGGGAACTCTAGTGAAACTGCCGTCGTAAGACGTGA
>bOTU3773
GTAGTCCACGCCGTAAACGATGTCGACTTGGAGGTTGTGCCCTTGAGGCGTGGCTTCCGGAGCTAACGCGTTAAGTCGAC
CGCCTGGGGAGTACGGCCGCAAGGTTAAAACTCAAATGAATTGACGGGGGCCCGCACAAGCGGTGGAGCATGTGGTTTAA
TTCGAAGCAACGCGAAGAACCTTACCAGGCCTTGACATCCAATGAACTTTCCAGAGATGGATTGGTGCCTTCGGGAGCAT
TGAGACAGGTGCTGCATGGCTGTCGTCAGCTCGTGTCGTGAGATGTTGGGTTAAGTCCCGTAACGAGCGCAACCCTTGTC
CTTAGTTACCAGCACGTTATGGTGGGCACTCTAAGGAGACTGCCGGTGACAAGCCGGA
>bOTU4757
GTAGTCCATGCCGTAAACGATGAGTGTTCGCCCTTGGTCTACGCAGATCAGGGGCTCAGCTAACGCGTGAAACACTCCGC
CTGGGGAGTACGGTCGCAAGACCGAAACTCAAAGGAATTGACGGGGGCCCGCACAAGCGGTGGAGCATGTGGTTTAATTC
GAAGCAACGCGCAGAACCTTACCAGCCCTTGACATCCCGGTCGCGGTTTCCAGAGATGGATACCTTCAGTTCGGCTGGAC
CGGTGACAGGTGCTGCATGGCTGTCGTCAGCTCGTGTCGTGAGATGTTGGGTTAAGTCCCGCAACGAGCGCAACCCTCGC
CCTTAGTTGCCAGCATTAAGTTGGGCACTCTAAGGGGACTGCCGGTGATAAGCCGAGA
>bOTU1051
GTAGTCCACGCCGTAAACGATGATGACTAGCTGTCTGGGCGCTTAGCGTTCAGGTGGCGCAGCTAACGCGTTAAGTCATC
CGCCTGGGGAGTACGGCCGCAAGGTTAAAACTCAAAGAAATTGACGGGGGCCTGCACAAGCGGTGGAGCATGTGGTTTAA
TTCGAAGCAACGCGCAGAACCTTACCAGCGTTTGACATGGTAGGACGGTTTCCAGAGATGGATTCCTTCCCTTACGGGAC
CTACACACAGGTGCTGCATGGCTGTCGTCAGCTCGTGTCGTGAGATGTTGGGTTAAGTCCCGCAACGAGCGCAACCCTCG
TCTTTAGTTGCCACCATTTAGTTGGGCACTCTAAAGAAACTGCCGGTGATAAGCCGGA
>bOTU2875
GTAGTCCACGCCTTAAACGATGAGAACTAGACGTTGAGAGGGTTAGCCTCCCAGTGTCGCAGCTAACGCGCTAAGTTCTC
CGCCTGGGGAGTACGGCCGCAAGGTTGAAACTCAAAGGAATTGACGGGGACCCGCACAAGCGGTGGAGCATGTGGTTTAA
TTCGATGCAACGCGAAGAACCTTACCTGGCCTTGACATCCATGGAATTCTGCAGAGATGTAGAAGTGCCTTCGGGAACCA
TGAGACAGGTGCTGCATGGCTGTCGTCAGCTCGTGTCGTGAGATGTTGGGTTAAGTCCCGCAACGAGCGCAACCCTTGTC
CTTAGTTGCCATCATTAAGTTGGGAACTCTAAGGAGACCGCCGGTGACAAACCGGA
>bOTU3879
GTAGTCCACGCCGTAAACGATGCATACTAGGTGTCGGGGATTCGATTCCTCGGTGCCGAAGTTAACACAGTAAGTATGCC
GCCTGGGGAGTACGCTCGCAAGAGTGAAACTCAAAGGAATTGACGGGGACCCGCACAAGCAGTGGAGTATGTGGTTTAAT
TCGAAGCAACGCGAAGAACCTTACCAGGTCTTGACATCCCTCTGTAAGCCCTAGAGATAGGGCCCTCCTTCGGGACAGAG
GAGACAGGTGGTGCATGGTTGTCGTCAGCTCGTGTCGTGAGATGTTGGGTTAAGTCCCGCAACGAGCGCAACCCTTGATC
TTAGTTGCCAGCACTTTGGGTGGGCACTCTAAGATGACTGCCGGTGACAAACCGGA
>bOTU2878
GTAGTCCACGCCGTAAACGATGCATACTAGGTGTTGGGGATTCGATTCCTCGGTGCCGAAGTTAACACAGTAAGTATGCC
GCCTGGGGAGTACGCTCGCAAGAGTGAAACTCAAAGGAATTGACGGGGACCCGCACAAGCAGTGGAGTATGTGGTTTAAT
TCGAAGCAACGCGAAGAACCTTACCAGGTCTTGACATCCCAATGTAACGCCTAGAGATAGGCGCCCTCTTCGGAGCATTG
GAGACAGGTGGTGCATGGTTGTCGTCAGCTCGTGTCGTGAGATGTTGGGTTAAGTCCCGCAACGAGCGCAACCCTTGATC
TTAGTTGCCAGCACTTCGGGTGGGCACTCTAAGATGACTGCCGGTGACAAACCGGA
>bOTU1963
GTAGTCCACGCCGTAAACGGTGGGTACTAGGTGTGGGTTTCCTTCCTTGGGATCCGTGCCGTAGCTAACGCATTAAGTAC
CCCGCCTGGGGAGTACGGCCGCAAGGCTAAAACTCAAAGAAATTGACGGGGGCCCGCACAAGCGGCGGAGCATGTGGATT
AATTCGATGCAACGCGAAGAACCTTACCTGGGTTTGACATGCACAGGACGTGCCTAGAGATAGGTATTCCCTTGTGGCCT
GTGTGCAGGTGGTGCATGGCTGTCGTCAGCTCGTGTCGTGAGATGTTGGGTTAAGTCCCGCAACGAGCGCAACCCCTATC
TTATGTTGCCAGCGCGTCATGGCGGGGACTCGTAAGAGACTGCCGGGGTCAACTCGGA
>bOTU2912
GTAGTCCATGCCGTAAACGATGAGTGTTCGCCCTTGGTCTACGCGGATCAGGGGCCCAGCTAACGCGTGAAACACTCCGC
CTGGGGAGTACGGTCGCAAGACCGAAACTCAAAGGAATTGACGGGGGCCTGCACAAGCGGTGGAGCATGTTGTTTAATTC
GACGCAACGCGAAGAACCTTACCTGGGCTAGAAAGTACAAGAAGTCGGTCGAAAGGTCGATGTGCCCTTCGGGGAACTTG
TGGTTAGGTGCTGCATGGCTGTCGTCAGCTCGTGTCGTGAGATGTTGGGTTAAGTCCCGCAACGAGCGCAACCCCTGTTG
TTAGTTGCCAGCATTAAGTTGGGCACTCTAACAAGACTGCCGACCTTTAAGTCGGA
>bOTU2976
GTAGTCCACGCCATAAACGATGAGAACTAGACGTTGAGAGGGTAAGCCTCCCAGTGTCGAAGCTAACGCGATAAGTTCTC
CGCCTGGGGAGTACGGCCGCAAGGTTGAAACTCAAAGGAATTGACGGGGACCCGCACAAGCGGTGGAGCATGTGGTTTAA
TTCGATGCAACGCGAAGAACCTTACCTGGTCTTGACATGTTGGGAATCCCGAAGAGATTTGGGAGTGCCGCAAGGAGCCC
AAACACAGGTGCTGCATGGCTGTCGTCAGCTCGTGTCGTGAGATGTTGGGTTAAGTCCCGCAACGAGCGCAACCCTTGTC
CTTAGTTGCCAGCATTAAGTTGGGCACTCTAAGGAGACCGCCGGTGACAAACCGGA
>bOTU965
GTAGTCCACGCCCTAAACGATGTCTACTAGTTGTCGGGTTTTAATTAACTTGGTAACGCAGCTAACGCGTGAAGTAGACC
GCCTGGGGAGTACGGTCGCAAGATTAAAACTCAAAGGAATTGACGGGGACCCGCACAAGCGGTGGATGATGTGGATTAAT
TCGATGCAACGCGAAAAACCTTACCTACCCTTGACATGGAAGGAATCCCCGAGAGATTGGGGAGTGCTCGAAAGAGAACC
TTTACACAGGTGCTGCATGGCTGTCGTCAGCTCGTGTCGTGAGATGTTGGGTTAAGTCCCGCAACGAGCGCAACCCTTGT
CATTAGTTGCTACGAAAGGGCACTCTAATGAGACTGCCGGTGACAAACCGGA
>bOTU1436
GTAGTCCACGCCCTAAACGATGTCAACTGGTTGTTGGACGGCTTGCTGTTCAGTAACGAAGCTAACGCGTGAAGTTGACC
GCCTGGGGAGTACGGCCGCAAGGTTGAAACTCAAAGGAATTGACGGGGACCCGCACAAGCGGTGGATGATGTGGTTTAAT
TCGATGCAACGCGAAAAACCTTACCTACCCTTGACATGTCAAGAATTCCGCAGAGATGTGGAAGTGCTCGAAAGAGAACT
TGAACACAGGTGCTGCATGGCCGTCGTCAGCTCGTGTCGTGAGATGTTGGGTTAAGTCCCGCAACGAGCGCAACCCTTAT
CATTAGTTGCTACGCAAGGGCACTCTAATGAGACTGCCGGTGACAAACCGGA
>bOTU866
GTAGTCCACGCCCTAAACGATGTCAACTAGTTGTCGGGTCTTAATTGACTTGGTAACGCAGCTAACGCGTGAAGTTGACC
GCCTGGGGAGTACGGTCGCAAGATTAAAACTCAAAGGAATTGACGGGGACCCGCACAAGCGGTGGATGATGTGGATTAAT
TCGATGCAACGCGAAAAACCTTACCTACCCTTGACATGGCAGGAATCCCTGAGAGATCAGGGAGTGCTCGAAAGAGAACC
TGCACACAGGTGCTGCATGGCTGTCGTCAGCTCGTGTCGTGAGATGTTGGGTTAAGTCCCGCAACGAGCGCAACCCTTGT
CATTAGTTGCTACGAAAGGGCACTCTAATGAGACTGCCGGTGACAAACCGGA
>bOTU503
GTAGTCCACGCCGTAAACGATGAATGTTAGCCGTCGGCATGCATGCATGTCGGTGGCGCAGCTAACGCATTAAACATTCC
GCCTGGGGAGTACGGTCGCAAGATTAAAACTCAAAGGAATTGACGGGGGCCCGCACAAGCGGTGGAGCATGTGGTTTAAT
TCGAAGCAACGCGCAGAACCTTACCAGCCCTTGACATCCCGGTCGCGGACAGTGGAGACATTGTCCTTCAGTTCGGCTGG
ACCGGAGACAGGTGCTGCATGGCTGTCGTCAGCTCGTGTCGTGAGATGTTGGGTTAAGTCCCGCAACGAGCGCAACCCTC
GCCTCTAGTTGCCATCATTCAGTTGGGCACTCTAGAGGGACTGCCGGTGATAAGCCGAGA
>bOTU8036
GTAGTCCATGCCGTAAACGATGAGTGTTCGCCCTTGGTCTACGCGGATCAGGGGCCCAGCTAACGCGTGAAACACTCCGC
CTGGGGAGTACGGTCGCAAGACCGAAACTCAAAGGAATTGACGGGGGCCTGCACAAGCGGTGGAGCATGTGGTTTAATTC
GATACAACGCGCAAAACCTTACCAGCCCTTGACATATGAACAACAAAACCTGTCCTTAACAGGATGGTACTGACTTTCAT
ACAGGTGCTGCATGGCTGTCGTCAGCTCGTGTCGTGAGATGTTTGGTCAAGTCCTATAACGAGCGAAACCCTTGTCATTA
GTTGCTACGAAAGGGCACTCTAATGAGACTGCCGGTGACAAACCGGA
>bOTU7718
GTAGTCCACGCCCTAAACGATGTCTACTAGTTGTCGGGTTTTAATTAACTTGGTAACGCAGCTAACGCGTGAAGTAGACC
GCCTGGGGAGTACGGTCGCAAGATTAAAACTCAAAGGAATTGACGGGGACCCGCACAAGCGGTGGATGATGTGGATTAAT
TCGATGCAACGCGAAAAACCTTACCTACCCTTGACATGTCAGGAATCCTTGAGAGATTGAGGAGTGCCCGAAAGGGAACC
TGAACACAGGTGCTGCATGGCTGTCGTCAGCTCGTGTCGTGAGATGTTGGGTTAAGTCCCGCAACGAGCGCAACCCTTGT
CATTAGTTGCTACGCAAGAGCACTCTAATGAGACTGCCGGTGACAAACCGGA
>bOTU5668
GTAGTCCACGCCGTAAACGATGGACACTAGGCGTCGGGGGGAGCGACCCTCTCGGTGCCGTCGCTAACGCAGTAAGTGTC
CCGCCTGGGGAGTACGGCCGCAAGGCTGAAACTCAAAGGAATTGACGGGGGCCCGCACAAGCGGTGGAGCATGTGGTTTA
ATTCGAAGCAACGCGAAGAACCTTACCTGGGCTTGACATGCACGGGAAAGCCGGTGGAAACATCGGCCCCTCTTCGGAGT
CCGTGCACAGGTGCTGCATGGCTGTCGTCAGCTCGTGTCGTGAGATGTTGGGTTAAGTCCCGCAACGAGCGCAACCCTCG
TCCCTAGTTACCAGCGGGTCATGCCGGGCACTCTAGGGAGACTGCCGGTGTCAAACCGGA
>bOTU4164
GTAGTCCACGCCGTAAACGATGATAACTAGCTGTCCGAGCACATGGTGCTTGGGTGGCGCAGCTAACGCATTAAGTTATC
CGCCTGGGGAGTACGGTCGCAAGATTAAAACTCAAAGGAATTGACGGGGGCCTGCACAAGCGGTGGAGCATGTGGTTTAA
TTCGAAGCAACGCGCAGAACCTTACCAGCCTTTGACATCCTGGTCGCGGGGAGAGGAGACTCACCCCTTCAGTTCGGCTG
GACCAGTGACAGGTGCTGCATGGCTGTCGTCAGCTCGTGTCGTGAGATGTTGGGTTAAGTCCCGCAACGAGCGCAACCCT
CGTCCTTAGTTGCCATCATTTAGTTGGGAACTCTAAGGAAACCGCCGGTGATAAGCCGGA
>bOTU5439
GTAGTCCATGCCGTAAACGATGAGTGTTCGCCCTTGGTCTACGCAGATCAGGGGCTCAGCTAACGCGTGAAACACTCCGC
CTGGGGAGTACGGTCGCAAGACCGAAACTCAAAGGAATTGACGGGGGCCTGCACAAGCGGTGGAGCATGTGGTTTAATTC
GATACAACGCGCAAAACCTTACCAGCCCTTGACATATGAACAACAAAACCTATCCTTAACGGGATGGTACTCACTTTCAT
ACAGGTGCTGCATGGCTGTCGTCAGCTCGTGTCGTGAGATGTTTGGTCAAGTCCTATAACGAGCGCAACCCTTGTCATTA
GTTGCTACGAAAGGGCACTCTAATGAGACTGCCGGTGACAAACCGGA
>bOTU7859
GTAGTCCACGCCCTAAACGATGAGCATTAGATATTAGGCGTATGCTTAGTGTCGCCGCTAACGCTTTAAATGCTCCGCCT
GAGTACTACGGCCGCAAGGTTAAAACTCAAAGGAATTGACGGGGACCCGCACAAGCGGTGGAGCATGTGGTTTAATTCGA
TACGACGCGCAGAACCTTACCAAGGTTTGACATGGAGGGCAATGTCGAAGAAACTCGACGGAGGTTATCCCAACACAGGT
GGTGCATGGTCATCGTCAGTTCGTGCTGTGAAGCGTACGCTTAAGTGCTAGAACGAACGCAACCCTCATATTTAGTTGCT
ATCATTTAGTTGAGAACTCTAAATAGACTGCTAAGACAACTTAGA
>bOTU2195
GTAGTCCACGCCCTAAACGATGTCTACTAGTTGTCGGGTTTTAATTAACTTGGTAACGCAGCTAACGCGTGAAGTAGACC
GCCTGGGGAGTACGGTCGCAAGATTAAAACTCAAAGGAATTGACGGGGACCCGCACAAGCGGTGGATGATGTGGATTAAT
TCGATGCAACGCGAAAAACCTTACCTACCCTTGACATGGACGGAATCCCGAAGAGATTTGGGAGTGCTCGAAAGAGAGCC
GTCACACAGGTGCTGCATGGCTGTCGTCAGCTCGTGTCGTGAGATGTTGGGTTAAGTCCCGCAACGAGCGCAACCCTTGT
CATTAGTTGCTACGAAAGAGCACTCTAATGAGACTGCCGGTGACAAACCGGA
>bOTU2716
GTAGTCCACGCCCTAAACGATGTCAACTAGTTGTCGGGTCTTAATTGACTTGGTAACGCAGCTAACGCGTGAAGTTGACC
GCCTGGGGAGTACGGTCGCAAGATTAAAACTCAAAGGAATTGACGGGGACCCGCACAAGCGGTGGATGATGTGGATTAAT
TCGATGCAACGCGAAAAACCTTACCTACCCTTGACATGGTCGGAACCCTGGAGAGATCTGGGGGTGCTCGAAAGAGAACC
GGCGCACAGGTGCTGCATGGCTGTCGTCAGCTCGTGTCGTGAGATGTTGGGTTAAGTCCCGCAACGAGCGCAACCCTTGT
CATTAGTTGCTACGAAAGGGCACTCTAATGAGACTGCCGGTGACAAACCGGA
>bOTU1156
GTAGTCCACGCTGTAAACGATGGGTGCTAGGTGTCGGGGGTATCGACCCCTCCGGTGCCGTCGCTAACGCAATAAGCACC
CCGCCTGGGGACTACGGCCGCAAGGCTAAAACTCAAAGGAATTGACGGGGGCCCGCACAAGCAGCGGAGCGTGTGGTTTA
ATTCGATGCAACGCGAAGAACCTTACCCGGACTTGACATGCAGGTGGTACCGAGGCGAAAGCTGAGGGACCCGCAAGGGA
GCCTGCGCAGGTGCTGCACGGCTGTCGTCAGCTCGTGCCGTGAGGTGTTGGGTTAAGTCCCGCAACGAGCGCAACCCCTG
CCGTCAGTTACGAAGTCTGGCGGGACCGCCGGGACTAACCCGGA
>bOTU4521
GTAGTCCACGCCCTAAACGATGTCTACTAGTTGTCGGGTTTTAATTAACTTGGTAACGCAGCTAACGCGTGAAGTAGACC
GCCTGGGGAGTACGGTCGCAAGATTAAAACTCAAAGGAATTGACGGGGACCCGCACAAGCGGTGGATGATGTGGATTAAT
TCGATGCAACGCGAAAAACCTTACCTACCCTTGACATGTCAGGAATCCCGGAGAGATCTGGGAGTGCTCGAAAGAGAGCC
TGAACACAGGTGCTGCATGGCTGTCGTCAGCTCGTGTCGTGAGATGTTGGGTTAAGTCCCGCAACGAGCGCAACCCTTGT
CATTAGTTGCTACGAAAGGGCACTCTAATGAGACTGCCGGTGACAAACCGGA
>bOTU494
GTAGTCCACGCCGTAAACTATGGGTGCTAGCCGTCGGGGAGCATGCTCTTCGGTGGCGCAGCAAACGCATTAAGCACCCC
GCCTGGGGAGTACGGTCGCAAGATTAAAACTCAAAGGAATTGACGGGGGCCCGCACAAGCGGTGGAGCATGTGGTTTAAT
TCGAGGCAACGCGAAGAACCTTACCAGCCCTTGACTTCCCGATCGGGGGACCAGAGATGGACCTCTTCAATTGGTCGGTG
ACAGGTGCTGCATGGCTGTCGTCAGCTCGTGTCGTGAGATGTTGGGTTAAGTCCCGCAACGAGCGCAACCCCTGCCATTA
GTTGCCATCATTAAGTTGGGCACTCTAGTGGGACTGCCGGTGATAAGCCGGA
>bOTU8819
GTAGTCCACGCCGTAAACGATGATAACTAGCTGTCTGGGCACTTGGTGCTTAGGTGGCGCAGCTAACGCATTAAGTTATC
CGCCTGGGGAGTACGGCCGCAAGGTTAAAACTCAAATGAATTGACGGGGGCCTGCACAAGCGGTGGAGCATGTGGTTTAA
TTCGAAGCAACGCGCAGAACCTTACCAGCGTTTGACATGGATAGTATGATTTCCAGAGATGGATTTCTTCAGTTAGGCTG
GCTATCACACAGGTGCTGCATGGCTGTCGTCAGCTCGTGTCGTGAGATGTTGGGTTAAGTCCCGCAACGAGCGCAACCCT
CGACTTTAGTTGCCATCATTTAGTTGGGTACTCTAAAGTAACCGCCGGTGATAAGCCGGA
>bOTU3578
GTAGTCCACGCCGTAAACGATGGATACTAGCTGTTCGGTAGCAATACTGAGTGGCTAAGCGAAAGTGATAAGTATCCCAC
CTGGGGAGTACGAACGCAAGTTTGAAACTCAAAGGAATTGACGGGGGCCCGCACAAGCGGTGGAGCATGTGGTTTAATTC
GATGATACGCGAGGAACCTTACCAGGGCTTAAATGTAGTGGGACAGGCTTGGAAACAGGCCCTTCTTCGGACTCATTACA
AGGTGCTGCATGGTTGTCGTCAGCTCGTGCCGTGAGGTGTCAGGTTAAGTCCTATAACGAGCGCAACCCCTGTTGTTAGT
TGCCAGCGAGTAATGTCGGGAACTCTAACAAGACTGCCGGTGCAAACCGTGA
>bOTU3241
GTAGTCCACGCCGTAAACGATGGGCACTAGGTGCTTGGGGGAGCGACCCCCTGAGTGCCGGCGCTAACGCATTAAGTGCC
CCGCCTGGGGAGTACGGCCGCAAGGCTGAAACTCAAAGGAATTGACGGGGGCCCGCACAAGCGGTGGAGCATGTGGTTTA
ATTCGACGCAACGCGAAGAACCTTACCTAGGCTTGACATGCATGGGAAAGCCCTGAGAAACCAGGGCCCCTCTTCGGAGT
CCATGCACAGGTGCTGCATGGCTGTCGTCAGCTCGTGTCGTGAGATGTTGGGTTAAGTCCCGCAACGAGCGCAACCCCCG
TTCCTAGTTGCCAGCGAGTCATGTCGGGGACTCTAGGAAGACTGCCGGTGCCAAACCGGA
>bOTU4039
GTAGTCCATGCCCTAAACGATGATCACTTGATGTCGGCCCTCAGGGTCGGTGTCGAAGCTAACGCGTTAAGTGATCCACC
TGGGGAGTACGCTCGCAAGGGTGAAACTCAAAGGAATTGACGGGGGCCCGCACAAGCAGTGGAGCATGTGGTTTAATTCG
ATGCAACGCGAAGAACCTTACCTAGGCTTGAAAGGCTCTCTAAACCGGTGAAAGCCGGGTACCCGCAAGGGGGGGAGTAC
AGGTGCTGCATGGCTGTCGTCAGCTCGTGCCGTGAGGTGTTTGGTTAAGTCCAGCAACGAGCGCAACCCCTGGATCTAGT
TACCAGCGAATAATGTCGGGAACTCTAGATCGACTGCCTACGCAAGTAGTGA
>bOTU3609
GTAGTCCACGCCCTAAACGATGTCTACTAGTTGTCGGGTCTTAATTGACTTGGTAACGCAGCTAACGCGTGAAGTAGACC
GCCTGGGGAGTACGGTCGCAAGATTAAAACTCAAAGGAATTGACGGGGACCCGCACAAGCGGTGGATGATGTGGATTAAT
TCGATGCAACGCGAAAAACCTTACCTACCCTTGACATGTACGGAATGCTGAAGAGATTTGGCAGTGCTCGAAAGAGAGCC
GTAACACAGGTGCTGCATGGCTGTCGTCAGCTCGTGTCGTGAGATGTTGGGTTAAGTCCCGCAACGAGCGCAACCCTTGT
CATTAGTTGCTACGAAAGGGCACTCTAATGAGACTGCCGGTGACAAACCGGA
>bOTU3028
GTAGTCCACGCCGTAAACGATGATAACTAGCTGTCCGGGCACATGGTGCTTGGGTGGCGCAGCTAACGCATTAAGTTATC
CGCCTGGGGAGTACGGTCGCAAGATTAAAACTCAAAGGAATTGACGGGGGCCTGCACAAGCGGTGGAGCATGTGGTTTAA
TTCGAAGCAACGCGCAGAACCTTACCAGCCTTTGACATCCCGGTCGCGGTTTCCAGAGATGGATTCCTTCAGTTCGGCTG
GACCGGTGACAGGTGCTGCATGGCTGTCGTCAGCTCGTGTCGTGAGATGTTGGGTTAAGTCCCGCAACGAGCGCAACCCT
CGTCCTTAGTTGCCATCATTTAGTTGGGCACTCTAAGGAAACCGCCGGTGATAAGCCGGA
>bOTU5328
GTAGTCCTAGCCGTAAACGGTGCATGTTTGCTGTAAAAGGAATCGACCCCTTTTGTGGCGTAGCCAACGCGTTAAACATG
CCGCCTGGGAAGTACGGTCGCAAGATTAAAACTCAAAGAAATTGACGGGGGCCTGCACAAGCGGTGGAGTATGTGGCTCA
ATTCGATGCAACGCGAAGAACCTTACCTGGCCTTGACATGTATGTAGTAGAAGGGTGAAAGCCTGACGAGGTAGCAATAC
CAGCATACACAGGTGCTGCATGGCTGTCGTCAGCTCGTGTCGTGAGATGTTGGGTTAAGTCCCGCAACGAGCGCAACCCC
TGTGTCCTGTTGCCACCCCGGCGAGAGTCGGGAGCACTCTGGACAGACTGCCTCGCTTAAACGAGGA
>bOTU3476
GTAGTCCACGCCCTAAACGATGTCAACTGGTTGTTGGACGGCTTGCTGTTCAGTAACGAAGCTAACGCGTGAAGTTGACC
GCCTGGGGAGTACGGCCGCAAGGTTGAAACTCAAAGGAATTGACGGGGACCCGCACAAGCGGTGGATGATGTGGTTTAAT
TCGATGCAACGCGAAAAACCTTACCTACCCTTGACATGTCTGGAATCCTGAAGAGATTTGGGAGTGCTCGAAAGAGAGCC
AGAACACAGGTGCTGCATGGCCGTCGTCAGCTCGTGTCGTGAGATGTTGGGTTAAGTCCCGCAACGAGCGCAACCCTTAT
CAATAGTTGCTACGCAAGGGCACTCTATTGAGACTGCCGGTGACAAACCGGA
>bOTU3949
GTAGTCCATGCCGTAAACGATGAGTGTTCGCCCTTGGTCTACGCGGATCAGGGGCCCAGCTAACGCGTGAAACACTCCGC
CTGGGGAGTACGGTCGCAAGACCGAAACTCAAAGGAATTGACGGGGGCCTGCACAAGCGGTGGAGCATGTGGTTTAATTC
GATACAACGCGCAAAACCTTACCAGCCCTTGACATATGAACAACAAAACCTGTCCTTAACGGGATGGTACTGACTTTCAT
ACAGGTGCTGCATGGCTGTCGTCAGCTCGTGTCGTGAGATGTTGGGTTAAGTCCCGCAACGAGCGCAACCCTCGCCTTTA
GTTGCCATCATTTAGTTGGGCACTCTAGAGGGACTGCCGGTGATAAGCCGGA
>bOTU2635
GTAGTCCACGCCGTAAACGATGATAACTAGCTGTCCGGGCACTTGGTGCCTGGGTGGCGCAGCTAACGCATTAAGTTATC
CGCCTGGGGAGTACGGTCGCAAGATTAAAACTCAAAGGAATTGACGGGGGCCTGCACAAGCGGTGGAGCATGTGGTTTAA
TTCGAAGCAACGCGCAGAACCTTACCAGCGTTTGACATGGATAGTGTGGTTTCCAGAGATGGATTCCTTCAGTTAGGCTG
GCTATCACACAGGTGCTGCATGGCTGTCGTCAGCTCGTGTCGTGAGATGTTGGGTTAAGTCCCGCAACGAGCGCAACCCT
CGTCCTTAGTTGCCATCATTCAGTTGGGCACTCTAAGGAAACCGCCGGTGATAAGCCGGA
>bOTU4101
GTAGTCCACGCCCTAAACGATGTCAACTGGGTGTTGGGGAAGCGATTTCTCAGTACCGTAGCTAACGCGTGAAGTTGACC
GCCTGGGGAGTACGGCCGCAAGGTTAAAACTCAAAGGAATTGACGGGGACCCGCACAAGCGGTGGATGATGTGGATTAAT
TCGATGCAACGCGAACAACCTTACCTACCCTTGACATGTCCGGAAGCCTGCTGAGAGGCGGGGGTGCTCGAAAGAGAACC
GGAACACAGGTGCTGCATGGCTGTCGTCAGCTCGTGTCGTGAGATGTTGGGTTAAGTCCCGCAACGAGCGCAACCCTTGT
CCCTAGTTGCTACGCAAGGGCACTCTAGGGAGACTGCCGGTGACAAACCGGA
>bOTU2784
GTAGTCCACGCCGTAAACGATGGTCACTAGGTGTGTGCGGTATCGACCCCGCACGTGCCGTCGCTAACGCATTAAGTGAC
CCGCCTGGGGAGTACGGCCGCAAGGTTGAAACTCAAAGGAATTGACGGGGGCCCGCACAAGCGGTGGAGCATGTGGATTA
ATACGTCACTAACCGTAGAACCTTACCCAGGCTTGACATCTGTAGAATCCCCTTGAAAGGGGGGAGTGCCTCGCAAGAGG
AGCTACAAGACAGGTGTTGCATGGCTGTCGTCAGCTCGTGTCGTGAGATGTTGGGTTAAGTCCCGCAACGAGCGCAACCC
TCACCGTATGTTGCCAGCGTCAAGTCGGGCACTCTTACGGAACTGCCCGGGTAACCGGGA
>bOTU525
GTAGTCCACGCCCTAAACGATGTCTACTAGTTGTCGGGTTTTAATTAACTTGGTAACGCAGCTAACGCGTGAAGTAGACC
GCCTGGGGAGTACGGTCGCAAGATTAAAACTCAAAGGAATTGACGGGGACCCGCACAAGCGGTGGATGATGTGGATTAAT
TCGATGCAACGCGAAAAACCTTACCTACCCTTGACATGTCAGGAAGGCCGGAGAGATCTGGCTGTGCCCGAAAGGGAACC
TGAACACAGGTGCTGCATGGCTGTCGTCAGCTCGTGTCGTGAGATGTTGGGTTAAGTCCCGCAACGAGCGCAACCCTTGT
CATTAGTTGCTACGCAAGAGCACTCTAATGAGACTGCCGGTGACAAACCGGA
>bOTU3335
GTAGTCCTAGCTGTAAACGGTGCGCATTTGCTGTAAACGGAATCGACCCCGTTTGTGGCGAAGCTAACGCGATAAATGCG
CCGCCTGGGAAGTACGGTCGCAAGATTAAAACTCAAAGAAATTGACGGGGGCCTGCACAAGCGGTGGAGTATGTGGCTTA
ATTCGATGCAACGCGAAGAACCTTACCTGGCCTTGACATGCAAGTAGTAGAACCATGAAAGTGGGACGAGCCCGCAAGGG
CAGCTTGCACAGGTGCTGCATGGCTGTCGTCAGCTCGTGTCGTGAGATGTTGGGTTAAGTCCCGCAACGAGCGCAACCCT
TGTGTCCTGTTGCCACTCCTTCGAGAGAAGGAAGCACTCTGGACAGACTGCCTCGCTTAAACGAGGA
>bOTU84
GTAGTCCACGCCCTAAACGATGTCTACTAGTTGTCGGGTTTTAATTAACTTGGTAACGCAGCTAACGCGTGAAGTAGACC
GCCTGGGGAGTACGGTCGCAAGATTAAAACTCAAAGGAATTGACGGGGACCCGCACAAGCGGTGGATGATGTGGATTAAT
TCGATGCAACGCGAAAAACCTTACCTACCCTTGACATGGTCGGAATCCTGGAGAGATCCGGGAGTGCTCGAAAGAGAACC
GATACACAGGTGCTGCATGGCTGTCGTCAGCTCGTGTCGTGAGATGTTGGGTTAAGTCCCGCAACGAGCGCAACCCTTGT
CATTAGTTGCTACGCAAGAGCACTCTAATGAGACTGCCGGTGACAAACCGGA
>bOTU5783
GTAGTCCACGCCGTAAACGATGGGTGCTAGACGTTGGCGAGCTTGCTCGTCAGTGTCGCAGCTAACGCGTTAAGCACCCC
GCCTGGGGAGTACGGCCGCAAGGTTGAAACTCAAAGGAATTGACGGGGGCCCGCACAAGCGGTGGAGCATGTGGTTCAAT
TCGACGCAACGCGAAGAACCTTACCAGCCCTTGACTTGTGGCTCGCCGGCTCCAGAGACGGAGCCTTCGGTTCGGCCGGA
GCCAACACAGGTGCTGCATGGCTGTCGTCAGCTCGTGTCGTGAGATGTTGGGTTAAGTCCCGCAACGAGCGCAACCCTCG
TCTCCAGTTGCCATCAGGTTATGCTGGGCACTTTGGAGAAACTGCCGGTGACAAGCCGGA
>bOTU582
GTAGTCCACGCCCTAAACGATGTCAACTGGTTGTTGGACGGCTTGCTGTTCAGTAACGAAGCTAACGCGTGAAGTTGACC
GCCTGGGGAGTACGGCCGCAAGGTTGAAACTCAAAGGAATTGACGGGGACCCGCACAAGCGGTGGATGATGTGGTTTAAT
TCGATGCAACGCGAAAAACCTTACCTACCCTTGACATGCCAGGAACTTGCCAGAGATGGCTTGGTGCTCGAAAGAGAACC
TGGACACAGGTGCTGCATGGCCGTCGTCAGCTCGTGTCGTGAGATGTTGGGTTAAGTCCCGCAACGAGCGCAACCCTTAT
CATTAGTTGCTACGCAAGGGCACTCTAATGAGACTGCCGGTGACAAACCGGA
>bOTU6444
GTAGTCCATGCCGTAAACGATGAGTGTTCGCCCTTGGTCTACGCAGATCAGGGGCTCAGCTAACGCGTGAAACACTCCGC
CTGGGGAGTACGGTCGCAAGACCGAAACTCAAAGAAATTGACGGGGGCTCACACAAGCGGTGGAGGATGTGGCTTAATTC
GAGGCTACGCGAAGAACCTTATCCTAGTCTTGACATGCACGGATTAACTCCTGGAAACAGGAGCCAGGCCTTCGGGTACA
ACGTGCACAGGTGCTGCATGGCTGTCGTCAGCTCGTGTCGTGAGATGTCGCGTTAAGTCGCTTAACGAGCGAAACCCTTG
TCTCCAGTTGCCAGCGGGTCATGCCGGGGACTCTGGAGAGACTGCCGGTGTTAAACCGGA
>bOTU1868
GTAGTCCACGCCGTAAACGATGGGCACTAGATGCTTGGGGGAGCGACCCTCTGAGTGTCGTCGCTAACGCATTAAGTGCC
CCGCCTGGGGAGTACGGCCGCAAGGCTGAAACTCAAAGGAATTGACGGGGGCCCGCACAAGCGGTGGAGCATGTGGTTTA
ATTCGACGCAACGCGAAGAACCTTACCTAGGCTTGACATGCATGGGAAAGCCCTGAGAAACCAGGGCCCCTCTTCGGAGT
CCATGCACAGGTGCTGCATGGCTGTCGTCAGCTCGTGTCGTGAGATGTTGGGTTAAGTCCCGCAACGAGCGCAACCCCCG
TTTCTAGTTGCCAGCGAGTAAAGTCGGGGACTCTAGAAAGACTGCCGGTGCCAAACCGGA
>bOTU1449
GTAGTCCACGCCGTAAACGATGGGCACTAGGTGTCGGGGGTATCGACCCCCCCGGTGCCGGCGCTAACGCAATAAGTGCC
CCGCCTGGGGAGTACGGCCGCAAGGCTAAAACTCAAAGGAATTGACGGGGGCCCGCACAAGCAGCGGAGCGTGTGGTTTA
ATTCGATGCAACGCGCAGAACCTTACCCAGGCTTGACATGGCGGCAGTAGCCCCGGGAAACCGGGGCGACTCGTCGAGGC
GAGCACCGTCACAGATGCTGCATGGCTGTCGTCAGCTCGTGCCGTGAGGTGTTGGGTTAAGTCCCGCAACGAGCGCAACC
CTCGTCGCCAGTTACCTTTTCTGGCGAGACCGCCGGGATCAACCCGGA
>bOTU5566
GTAGTCCACGCCCTAAACCATGTCAACTGGGTGTTCGGGAAGCGATTCCTGAGTACCGTAGCTAACGCGTGAAGTTGACC
GCCTGGGGAGTACGGCCGCAAGGTTAAAACTCAAAGGAATTGACGGGGACCCGCACAAGCGGTGGATGATGTGGATTAAT
TCGATGCAACGCGAACAACCTTACCTACCCTTGACATGTCTGGAATCCTGCTGAGAGGCGGGAGTGCCCGAAAGGGAACC
GGAACACAGGTGCTGCATGGCTGTCGTCAGCTCGTGTCGTGAGATGTTGGGTTAAGTCCCGCAACGAGCGCAACCCTTGT
CCCTAGTTGCTACGCAAGGGCACTCTAGGGAGACTGCCGGTGACAAACCGGA
>bOTU3070
GTAGTCCACGCCCTAAACGATGTCTACTAGTTGTCGGGTCTTAATTGACTTGGTAACGCAGCTAACGCGTGAAGTAGACC
GCCTGGGGAGTACGGTCGCAAGATTAAAACTCAAAGGAATTGACGGGGACCCGCACAAGCGGTGGATGATGTGGATTAAT
TCGATGCAACGCGAAAAACCTTACCTACCCTTGACATGGATGGAATCCCGGAGAGATTTGGGAGTGCCCGAAAGGGAACC
ATTACACAGGTGCTGCATGGCTGTCGTCAGCTCGTGTCGTGAGATGTTGGGTTAAGTCCCGCAACGAGCGCAACCCTTGT
CATTAGTTGCTACGAAAGAGCACTCTAATGAGACTGCCGGTGACAAACCGGA
>bOTU1977
GTAGTCCACGCCGTAAACGATGAATGCCAGCCGTTGGGGTGCATGCACCTCAGTGGCGCAGCTAACGCTTTAAGCATTCC
GCCTGGGGAGTACGGTCGCAAGATTAAAACTCAAAGGAATTGACGGGGGCCCGCACAAGCGGTGGAGCATGTGGTTTAAT
TCGAAGCAACGCGCAGAACCTTACCAGCTTTTGACATGTCCGGTTTGATCGGCAGAGATGCCTTTCTTCAGTTCGGCTGG
CCGGAACACAGGTGCTGCATGGCTGTCGTCAGCTCGTGTCGTGAGATGTTGGGTTAAGTCCCGCAACGAGCGCAACCCTC
GCCCCTAGTTGCCATCATTCAGTTGGGAACTCTAGGGGGACTGCCGGTGATAAGCCGCGA
>bOTU6553
GTAGTCCACGCCGTAAACGATGGGCACTAGACGCGGGTGGGATCGACCCCTTCCGTGTCGAAGCTAACGCGATAAGTGCC
CCGCCTGGGGAGTACGGCCGCAAGGCTGAAACTCAAAGGAATTGACGGGGGCCCGCACAAGCGGTGGAGCATGTGGTTTA
ATTCGAAGCAACGCGAAGAACCTTACCTGGGCTTGACATGCACGTGAAATCCTCGTGAAAGCGGGGACCCTCTTCGGAGC
GCGTGCACAGGTGCTGCATGGCTGTCGTCAGCTCGTGTCGTGAGATGTTGGGTTAAGTCCCGCAACGAGCGCAACCCTTA
TCCTCTGTTACCAGCGAGTAAAGTCGGGGACTCTGAGGAGACTGCCGGTGACAAACCGGA
>bOTU2959
GTAGTCCACGCCCTAAACGATGCGAACTGGATGTTGGGTGCAATTTGGCACGCAGTATCGAAGCTAACGCGTTAAGTTCG
CCGCCTGGGGAGTACGGTCGCAAGACTGAAACTCAAAGGAATTGACGGGGGCCCGCACAAGCGGTGGAGTATGTGGTTTA
ATTCGATGCAACGCGAAGAACCTTACCTGGCCTTGACATGCACGGAACTTTCCAGAGATGGATTGGTGCCTTCGGGAACC
GTGACACAGGTGCTGCATGGCTGTCGTCAGCTCGTGTCGTGAGATGTTGGGTTAAGTCCCGCAACGAGCGCAACCCTTGT
CCTTAGTTGCCAGCACGTAATGGTGGGAACTCTAAGGAGACCGCCGGTGACAAACCGGA
>bOTU1600
GTAGTCCACGCCGTAAACGTTGAATACTTGCTGTTGGCGATATACAGTCAGCGGCTCAGCGAAAGCGTTAAGTATTCCAC
CTGGGGAGTACGCTCGCAAGAGTGAAACTCAAAGGAATTGACGGGGGCCCGCACAAGCGGAGGAGCATGTGGTTTAATTC
GATGATACGCGAGGAACCTTACCTGGGCTTGAATGTGAGTGACCGGCTGGGAAACCAGTCTTCTCTTCGGAGCACGAAAC
AAGGTGCTGCATGGCTGTCGTCAGCTCGTGCCGTGAGGTGTTGGGTTAAGTCCCGCAACGAGCGCAACCCCTATCTTTAG
TTGCTAGCAGGTAATGCTGAGGACTCTAGAGAGACTGCCTACGTAAGTAGTGA
>bOTU1623
GTAGTCCACGCTGTAAACGATGATTACTCGATGTTCGCGATATACAGTGAGCGTCCAAGCGAAAGCGTTAAGTAATCCAC
CTGGGGAGTACGCCCGCAAGGGTGAAACTCAAAGGAATTGACGGGGGTCCGCACAAGCGGTGGAGCATGTGGTTTAATTC
GATGATACGCGAGGAACCTTACCTGGGCTAGAATGCGAGGGAATGACTCAGAAATGGGTCAGTCTGCAAAGACCCAAAGC
AAGGTGCTGCATGGCTGTCGTCAGCTCGTGCCGTGAGGTGTTGGGTTAAGTCCCGCAACGAGCGCAACCCCTATCTTTAG
TTGCTAACACATTATGGTGAGGACTCTAAAGAGACTGCCTGCGCAAGCAGAGA
>bOTU3704
GTAGTCCATGCCGTAAACGATGAGTGTTCGCCCTTGGTCTACGTGGATCAGGGGCCCAGCTAACGCGTTAAACACTCCGC
CTGGGGAGTACGGTCGCAAGACCGAAACTCAAAGGAATTGACGGGGGCCTGCACAAGCGGTGGAGCATGTGGTTTAATTC
GATACAACGCGCAAAACCTTACCAGCCCTTGACATATGAACAAGAAAACCTGTCCTTAACGGGATGGTACTGACTTTCAT
ACAGGTGCTGCATGGCTGTCGTCAGCTCGTGTCGTGAGATGTTGGGTTAAGTCCCGCAACGAGCGCAACCCTCGCCCTTA
GTTGCCAGCATTCAGTTGGGCACTCTAAGGGGACTGCCGGTGATAAGCCGAGA
>bOTU7542
GTAGTCCTAGCCGTAAACGATGGGTGCTAGGTGTGGGGCGGCGATTGACTCGCCCTGTGCCGGAGCTAACGCATTAAGCA
CCCCGCCTGGGGAGTACGGCCGCAAGGCTAAAACTCAAAGGAATTGACGGGGGCCCGCACAAGCGGCGGAGCATGTGGCT
TAATTCGATGCGACGCGAAGAACCTTACCTGGGCTTGACATGCGGGGCGAAGCCTATGAAAGTAGGCGCTCCTTCGGGAG
CCCGCACAGGTGCTGCATGGCTGTCGTCAGCTCGTGCCGTGAGGTGTTGCCTTAAGTGGCGCAACGAGCGCAACCCCTGT
CCTATGTTGCCAGCGGATCATGCCGGGGACTCATGGGAGACTGCCGGTGCCAAACCGGA
>bOTU1588
GTAGTCCACGCCGTAAACGATGAATGCTAGACGCTGGGGAGCATGCTCTTCGGTGTCGCAGCTAACGCATTAAGCATTCC
GCCTGGGGAGTACGGTCGCAAGATTAAAACTCAAAGGAATTGACGGGGGCCCGCACAAGCGGTGGAGCATGTGGTTTAAT
TCGAAGCAACGCGCAGAACCTTACCAACCCTTGACATGGGAAGTATGGGCCGGAGAGATCTGGTCCTTCAGTTCGGCTGG
CTTCCACACAGGTGCTGCATGGCTGTCGTCAGCTCGTGTCGTGAGATGTTGGGTTAAGTCCCGCAACGAGCGCAACCCTC
ATCTTCAGTTGCCATCATTTAGTTGGGCACTCTGAAGAAACTGCCGGTGACAAGCCGGA
>bOTU8118
GTAGTCCATGCCGTAAACGATGAGTGTTCGCCCTTGGTCTACGCGGATCAGGGGCCCAGCTAACGCGTGAAACACTCCGC
CTGGGGAGTACGGTCGCAAGACCGAAACTCAAAGGAATTGACGGGGGCCTGCACAAGCGGTGGAGCATGTGGTTTAATTC
GATACAACGCGCAAAACCTTACCAGCCCTTGACATATGAACAACAAAACCTGTCCTTAACAGGATGGTACTGACTTTCAT
ACAGGTGCTGCATGGCTGTCGTCAGCTCGTGTCGTGAGATGTTGGGTTAAGTCCCGCAACGAGCGCAACCCTCGTTCTAT
GTTGCCAGCACGTCATGGTGGGGACTCATAGGAGACTGCCGGGGTCAACTCGGA
>bOTU7139
GTAGTCCATGCCGTAAACGATGAGTGTTCGCCCTTGGTCTACGCGGATCAGGGGCCCAGCTAACGCGTGAAACACTCCGC
CTGGGGAGTACGGTCGCAAGACCGAAACTCAAAGGAATTGACGGGGGCCTGCACAAGCGGTGGAGCATGTGGTTTAATTC
GATACAACGCGCAAAACCTTACCAGCCCTTGACATATGAACAACAAAACCTGTCCTTAACGGGATGGTACTGACTTTCAT
ACAGGTGCTGCATGGCTGTCGTCAGCTCGTGTCGTGAGATGTTGGGTTAAGTCCCGCAACGAGCGCAACCCTCGTTCCAT
GTTGCCAGCGGGTAATGCCGGGGACTCATGGGAGACTGCCGGGGTCAACTCGGA
>bOTU3799
GTAGTCCACGCCGTAAACGATGGCCACTCGGCCTTTGGGGGCGGAATCTCCGTCCGTGGGGGCCTTAGCTAACGCGGGAA
GTGGCCCGCCTGGGAACTACGAGCGCAAGCTTAAAACTCAAAGGAATTGACGGGGGCCCGCACAAGCAGCGGAGCGTGTG
GTTTAATTCGACGCAACGCGCAGAACCTTACCCAGGTTTGACATGGCCCTGCAAGCCCCTGAAAGGGGGTCGCCTTCGAG
GGTGGGCCACAGATGCTGCATGGCTGTCGTCAGCTCGTGTCGTGAGATGTTGGGTTAAGTCCCGCAACGAGCGCAACCCC
TACGGTCAGTTACACGTGTCTGGCCGGACTGCCCCTTTGGGGA
>bOTU1927
GTAGTCCACACCGTAAACGTTGGGCGCTAGGTGTGGGACTCATTCCACGAGTTCCGTGCCGCAGCTAACGCATTAAGCGC
CCCGCCTGGGGAGTACGGCCGCAAGGCTAAAACTCAAAGGAATTGACGGGGGCCCGCACAAGCGGCGGAGCATGCGGATT
AATTCGATGCAACGCGAAGAACCTTACCTAGGTTTGACATATACGAGAAGCCTCTGGAGACAGAGGTCTCTTTGGACACT
TGTATACAGGTGGTGCATGGCTGTCGTCAGCTCGTGTCGTGAGATGTTGGGTTAAGTCCCGCAACGAGCGCAACCCTCGT
CTTATGTTGCCAGCACGTAATGGTGGGGACTCATAAGAGACTGCCGGGGTCAACTCGGA
>bOTU3050
GTAGTCCACGCCGTAAACGTTGGGCGCTAGATGTGGGGACCATTCCACGGTTTCCGTGTCGCAGCTAACGCATTAAGCGC
CCCGCCTGGGGAGTACGGCCGCAAGGCTAAAACTCAAAGGAATTGACGGGGGCCCGCACAAGCGGCGGAGCATGCGGATT
AATTCGATGCAACGCGAAGAACCTTACCAAGGCTTGACATATACGAGAACGGGCCAGAAATGGTCAACTCTTTGGACACT
CGTAAACAGGTGGTGCATGGTTGTCGTCAGCTCGTGTCGTGAGATGTTGGGTTAAGTCCCGCAACGAGCGCAACCCTCGT
TCTATGTTGCCAGCGCGTAATGGCGGGAACTCATAGGAGACTGCCGGGGTCAACTCGGA
>bOTU3728
GTAGTCCACGCCGTAAACGATGGGTGCTAGGTGCTGCGGGCTTTGACTCTCGCTGTGCCGTAGCTAACGCGTTAAGCACC
CCGCCTGGGAAGTACGGCCGCAAGGCTAAAACTCAAAGGAATTGACGGGGGCCCGCACAAGCGGTGGAGCATGTGGTTTA
ATTCGACGCAACGCGAAGAACCTTACCTGGGCTAGAAAATGCAGGAACCTGGGAGAAGTCTCAGGGTGCTCTTCGGAGAG
CCTGTAGTTAGGTGCTGCATGGCTGTCGTCAGCTCGTGTCGTGAGATGTTGGGTTAAGTCCCGCAACGAGCGCAACCCCT
ATCGCCAGTTACCAGCGAGTCATGTCGGGGACTCTGGCGAGACCGCCGATATTCAAATCGGA
>bOTU3533
GTAGTCCACGCCGTAAACGATGGATACTAGCTGTTGGAGGTATCGACCCCTTCAGTAGCGAAGCTAACGCGTTAAGTATC
CCGCCTGTGGAGTACGGTCGCAAGACTAAAACATAAAGGAATTGACGGGGACCCGCACAAGCGGTGGATCGTGTTCTTTA
ATTCGATGCTAAACGAAGAACCTTACCAGGGCTTGACATCTAGGGAATTTTTGGGAAACCAATTAGTGCCTTTTGGAACC
CTATGACAGGTGATGCATGGCCGTCGTCAGCTCGTGTCGTGAGATGTTTGGTTAAGTCCATCAACGAGCGCAACCCTTGT
TCTGTGTTGCCAGCATGCCCTTCGGGGTGATGGGGACTCACAGGAGACTGCCGGGGTCAACTCGGA
>bOTU6009
GTAGTCCACGCCGTAAACGATGAGTGCTAAGTGTTAGAGGGTTTCCGCCCTTTAGTGCTGCAGCAAACGCATTAAGCACT
CCGCCTGGGGAGTACGGCCGCAAGGCTGAAACTCAAAGGAATTGACGGGGGCCCGCACAAGCGGTGGAGCATGTGGTTTA
ATTCGAAGCAACGCGAAGAACCTTACCAGGTCTTGACATCTCCTGGCAATCCTAGAGATAGGACGTTCCCCTTCGGGGGA
CAGGATGACAGGTGGTGCATGGTTGTCGTCAGCTCGTGTCGTGAGATGTTGGGTTAAGTCCCGCAACGAGCGCAACCCTT
GATCTTAGTTGCCAGCATTTAGTTGGGCACTCTAAGGTGACTGCCGGTGACAAACCGGA
>bOTU7534
GTAGTCCATGCCGTAAACGATGAGTGTTCGCCCTTGGTCTACACGGATCAGGGGCCCAGCTAACGCGTGAAACACTCCGC
CTGGGGAGTACGGTCGCAAGACCGAAACTCAAAGGAATTGACGGGGGCCTGCACAAGCGGTGGAGCATGTGGTTTAATTC
GAAGCAACGCGCAGAACCTTACCAGCCTTTGACATCCCGCGCTAACCAGAGAGATCTGGGGTTCCCTTCGGGGACGCGGT
GACAGGTGCTGCATGGCTGTCGTCAGCTCGTGTCGTGAGATGTTGGGTTAAGTCCCGCAACGAGCGCAACCCTCGTCCTT
AGTTGCCATCATTTAGTTGGGCACTCTAAGGAAACCGCCGGTGATAAGCCGGA
>bOTU6139
GTAGTCCATGCCGTAAACGATGAGTGTTCGCCCTTGGTCTACGCGGATCAGGGGCCCAGCTAACGCGTGAAACACTCCGC
CTGGGGAGTACGGTCGCAAGACCGAAACTCAAAGGAATTGACGGGGGCCTGCACAAGCGGTGGAGCATGTGGTTTAATTC
GATACAACGCGCAAAACCTTACCAGCCCTTGACATATGAACAAGAAAACCTGTCCTTAACGGGATGGTACTGACTTTCAT
ACAGGTGCTGCATGGCTGTCGTCAGCTCGTGTCGTGAGATGTTTGGTCAAGTCCCGCAACGAGCGCAACCCCCGTCCTTA
GTTGCTACCATTTAGTTGAGCACTCTAAGGAGACTGCCGGTGATAAGCCGCGA
>bOTU745
GTAGTCCACGCCTTAAACGATGAGAGCTAGTTGTCAGTAAGCATGCTTATTGGTGACGCAGCTAACGCATTAAGCTCTCC
GCCTGGGGAGTACGGCCGCAAGGTTAAAACTCAAAGAAATTGACGGGGGCCCGCACAAGCGGTGGAGCATGTGGTTTAAT
TCGAAGCAACGCGCAGAACCTTACCCACCTTTGACATCCCGTGCTATCTAGAGAGATCTAGAGTCCCTTCGGGGCGCGGA
GACAGGTGCTGCATGGCTGTCGTCAGCTCGTGTCGTGAGATGTTGGGTTAAGTCCCGCAACGAGCGCAACCCTCGCTTCT
AGTTGCCAGCATTTAGTTGGGCACTCTAGAGGAACTGCCTGCGCCAAGCAGGA
>bOTU3123
GTAGTCCACGCCGTAAACGATGCGGACTAGGTGTCGGGGGTATCGACCCCCTCGGCGCCGCAGCTAACGCATTAAGTCCG
CCGCCTGGGGACTACGGCCGCAAGGCTAAAACTCAAAGGAATTGACGGGGGCCCGCACAAGCAGCGGAGCGTGTGGTTTA
ATTCGATGCAACGCGCAGAACCTTACCTCGACTTGACATGCATGTGGTACCAACCTGAAAGGGGAGGGACTCGCAAGAGA
GCATGCACAGATGCTGCATGGCTGTCGTCAGCTCGTGCCGTGAGGTGTTGGGTTAAGTCCCGCAACGAGCGCAACCCCTG
TCCTTAGTTGCCTTCTCTAAGGAGACCGCCGGTCTAAACCGGA
>bOTU1384
GTAGTCCACGCCGTAAACGATGGCCACTCGGCCTTTGGTGGCGGAATCTCCGTCGCTGGGGGCCTTAGCTAACGCGGGAA
GTGGCCCGCCTGGGAACTACGAGCGCAAGCTTAAAACTCAAAGGAATTGACGGGGGCCCGCACAAGCAGCGGAGCGTGTG
GTTTAATTCGACGCAACGCGCAGAACCTTACCCAGGTTTGACATGGCCCTGCAAGCTCCTGAAAGGGAGTCGCCTTCGAG
GGTGGGCCACAGATGCTGCATGGCTGTCGTCAGCTCGTGTCGTGAGATGTTGGGTTAAGTCCCGCAACGAGCGCAACCCC
TACGGTCAGTTACCTGTGTCTGGCCGGACTGCCCCTTTGGGGA
>bOTU6792
GTAGTCCACGCCGTAAACGATGGGTGCTAGGTGTCGCGGGCTTTGACCCCTGCGGTGCCGCAGCTAACGCATTAAGCACC
CCGCCTGGGGAGTACGGCCGCAAGGCTAAAACTCAAAGGAATTGACGGGGGCCCGCACAAGCGGTGGAGCATGTGGTTCA
ATTCGACGCAACGCGCAGAACCTTACCTGGGCTAGAAAATGCAGGAACCTGGTTGAAAGATCGGGGTGCTCTTCGGAGAA
CCTGTAGTTAGGTGCTGCATGGCTGTCGTCAGCTCGTGTCGTGAGATGTTGGGTTAAGTCCCGCAACGAGCGCAACCCTT
GTCGTTAGTTGCCAGCGGTTCGGCCGGGCACTCTAACGAGACTGCCGATATTCAAATCGGA
>bOTU3405
GTAGTCCACGCCGTAAACGATGAATGCCAGCCGTTAGTGGGTTTACTCACTAGTGGCGCAGCTAACGCTTTAAGCATTCC
GCCTGGGGAGTACGGTCGCAAGATTAAAACTCAAAGGAATTGACGGGGGCCCGCACAAGCGGTGGAGCATGTGGTTTAAT
TCGACGCAACGCGCAGAACCTTACCAGCCCTTGACATCCCGGTCGCGGTTTCCAGAGATGGATTCCTTCAGTTCGGCTGG
ACCGGAGACAGGTGCTGCATGGCTGTCGTCAGCTCGTGTCGTGAGATGTTGGGTTAAGTCCCGCAACGAGCGCAACCCCC
GTCCTTAGTTGCTACCATTAAGTTGAGCACTCTAAGGAGACTGCCGGTGATAAGCCGCGA
>bOTU5015
GTAGTCCACGCCCTAAACGATGGATACTAGGCGTAAGAGGTATCGACCCCTCTTGTGCCGCAGCTAACGCATTAAGTATC
CCGCCTGGGGAGTACGGCCGCAAGGTTGAAACTCAAATGAATTGACGGGGACCCGCACAAGCGGTGGAGCATGTGGATTA
ATTCGATACTAACCGAAGAACCTTACCCAGGTTTGACATCGATTGTAAGCTCTAGAGATAGGGCCCTCCCCCACAAGGGG
ACATGAAGACACTTGTTGCATGGCTGTCGTCAGCTCGTGCCGTGAGGTGTACGGTTAAGTCCGCCAACGAGCGCAACCCT
CGTCCTGTGTTACCAGCGATTAAAGTCGGGAACTCACAGGAGACCGCCGGTGTAAGCCGGA
>bOTU3540
GTAGTCCACGCCGTAAACGATGGGCACTAGGTGCTTGGGGGAGCGACCCCCTGAGTGCCGGCGCTAACGCATTAAGTGCC
CCGCCTGGGGAGTACGGCCGCAAGGCTGAAACTCAAAGGAATTGACGGGGGCCCGCACAAGCGGTGGAGCATGTGGTTTA
ATTCGACGCAACGCGAAGAACCTTACCTAGGCTTGACATGCACGGGAAAGCTCTGAGAGACCAGAGCCCTCCTTCGGGAC
TCGTGCACAGGTGCTGCATGGCTGTCGTCAGCTCGTGTCGTGAGATGTTGGGTTAAGTCCCGCAACGAGCGCAACCCCCG
TTCCCAGTTGCTAACAGGTTAAGCTGAGGACTCTGGGAAGACTGCCGGTGCCAAACCGGA
>bOTU1015
GTAGTCCACGCTGTAAACGATGAGAACTGGCTGTTGGGTCTCGTAAGGGACTTGGTAGCGAAGCAAACGCGTTAAGTTCT
CCGCCTGAGGAGTACGGTCGCAAGATTAAAACTCAAAGGAATTGACGGGGGCCCGCACAAGCGGTGGAGCATGTGGTTTA
ATTCGACGCAACGCGAAGAACCTTACCTACCCTTGACATCCTTGGAACCTACGAGAGATTGTGGGGTGCCCGCGAGGGAG
CCAAGAGACAGGTGCTGCATGGCTGTCGTCAGCTCGTGTCGTGAGATGTTGGGTTAAGTCCCGTAACGAGCGCAACCCTT
ATCCTTAGTTGCTAGCAGGTAAAGCTGAGAACTCTAGGGAGACTGCCGGTGACAAGCCGGA
>bOTU7830
GTAGTCCACGCCGTAAACGATGATAACTAGCTGTCGGGGGCCATAGGCTTTCGGTGGCGCAGCTAACGCATTAAGTTATC
CGCCTGGGGAGTACGGCCGCAAGGTTAAAACTCAAAGAAATTGACGGGGGCCTGCACAAGCGGTGGAGCATGTGGTTTAA
TTCGAAGCAACGCGCAGAACCTTACCAGCGTTTGACATCCTCATCGCGGATTTCAGAGATGATTTCCTTCAGTTCGGCTG
GATGAGTGACAGGTGCTGCATGGCTGTCGTCAGCTCGTGTCGTGAGATGTTGGGTTAAGTCCCGCAACGAGCGCAACCCT
CGTCCTTAGTTGCTACCATTTAGTTGGGCACTCTAAGGAAACCGCCGGTGATAAGCCGGA
>bOTU7383
GTAGTCCTTGCCGTAAACTATGTATACTTGATGTAACCGGACTCAACCCTGGTTGTGTCGAAGCTAACGCGATAAGTATA
CCGCCTGGGAAGTACGCTCGCAAGGGTGAAACTCAAAAGAATTGACGGGGACCCGCACAAGCAGTGGAGCATGTGGTTTA
ATTCGATGCAACGCGAAGAACCTTACCCAGGTTTGACATGCACTGGACGTACTTAGAAATAGGTATTCCCTTCGGGGCCG
GTGCACAGGTGCTGCATGGCTGTCGTCAGCTCGTGCCGTGAGGTGTTTGGTTAAGTCCAGCAACGAGCGCAACCCTTATT
ACTAGTTGCCAACACGTGAAGGTGGGAACTCTAGTGAGACTGCCCGGGTTAACCGGGA
>bOTU2001
GTAGTCCACGCCGTAAACGATGGGTGCTAGACGTTGGCGAGCTTGCTCGTCAGTGTCGCAGCTAACGCGTTAAGCACCCC
GCCTGGGGAGTACGGCCGCAAGGTTGAAACTCAAAGGAATTGACGGGGGCCCGCACAAGCGGTGGAGCATGTGGTTCAAT
TCGACGCAACGCGCAGAACCTTACCAGCCCTTGACATGTGACTCGCCGGTACGAGAGATCGTACCTTCGGTTCGGCCGGA
GTCAGCACAGGTGCTGCATGGCTGTCGTCAGCTCGTGTCGTGAGATGTTGGGTTAAGTCCCGCAACGAGCGCAACCCTCG
TCTCCAGTTGCCATCAGGTTATGCTGGGCACTTTGGAGAAACTGCCGGTGACAAGCCGGA
>bOTU2016
GTAGTCCACGCCCTAAACGATGTCTACTAGTTGTTGGTGGAGTAAAATCCATTAGTAACGCAGCTAACGCGTGAAGTAGA
CCGCCTGGGGAGTACGGTCGCAAGATTAAAACTCAAAGGAATTGACGGGGGCCCGCACAAGCGGTGGATTATGTGGATTA
ATTCGATGCAACGCGAAAAACCTTACCTGGCCTTGACATGCTACTAACGAAGCAGAGATGCATTAGGTGCCCGAAAGGGA
AAGTAGACACAGGTGCTGCATGGCTGTCGTCAGCTCGTGTCGTGAGATGTTGGGTTAAGTCCCGCAACGAGCGCAACCCT
TGCCAATAATTGCCATCATTTAGTTGGGCACTTTATTGGGACTGCCGGTGACAAACCGGA
>bOTU4800
GTAGTCCATGCCGTAAACGATGAGTGTTCGCCCTTGGTCTACGCAGATCAGGGGCTCAGCTAACGCGTGAAACACTCCGC
CTGGGGAGTACGGTCGCAAGACCGAAACTCAAAGGAATTGACGGGGGCCTGCACAAGCGGTGGAGCATGTGGTTTAATTC
GATACAACGCGCAGAACCTTACCAGCCCTTGACATCCCGGTCGCGGACTCCAGAGATGGAGTTCTTCAGTTCGGCTGGAC
CGGAGACAGGTGCTGCATGGCTGTCGTCAGCTCGTGTCGTGAGATGTTGGGTTAAGTCCCGCAACGAGCGCAACCCCCGT
CCTTAGTTGCTACCATTTAGTTGAGCACTCTAAGGAGACTGCCGGTGATAAGCCGCGA
>bOTU7925
GTAGTCCACGCCGTAAACGATGAATGCTAGGTGTTAGGGGTTTCGATACCCTTGGTGCCGAAGTTAACACATTAAGCATT
CCGCCTGGGGAGTACGGTCGCAAGACTGAAACTCAAAGGAATTGACGGGGACCCGCACAAGCAGTGGAGTATGTGGTTTA
ATTCGAAGCAACGCGAAGAACCTTACCAGGTCTTGACATCTGAATGACCGCCGCAGAGATGTGGTTTTCCTTCGGGACAT
TCAAGACAGGTGGTGCATGGTTGTCGTCAGCTCGTGTCGTGAGATGTTGGGTTAAGTCCCGCAACGAGCGCAACCCTTGA
TCTTAGTTGCCAGCACTTCGGGTGGGCACTCTAAGGTGACTGCCGGTGACAAACCGGA
>bOTU286
GTAGTCCACGCCGTAAACGATGTCAACTAGCCGTTGGGTTCCTTGAGAGCTTAGTGGCGCAGCTAACGCATTAAGTTGAC
CGCCTGGGGAGTACGGCCGCAAGGTTAAAACTCAAATGAATTGACGGGGGCCCGCACAAGCGGTGGAGCATGTGGTTTAA
TTCGAAGCAACGCGAAGAACCTTACCTGGCCTTGACATGCTGAGAACTTTCCAGAGATGGATTGGTGCCTTCGGGAACTC
AGACACAGGTGCTGCATGGCTGTCGTCAGCTCGTGTCGTGAGATGTTGGGTTAAGTCCCGTAACGAGCGCAACCCTTGTC
CTTAGTTACCAGCACGTAATGGTGGGCACTCTAAGGAGACTGCCGGTGACAAACCGGA
>bOTU8436
GTAGTCCACGCTGTAAACGATGGGTGCTCGGTGTCGCGGGTATCGACCCCTGCGGTGCCTTAGCTAACGCGTTAAGCACC
CCGCCTGGGGAGTACGGTCGCAAGGCTGAAACTCAAAGGAATTGACGGGGGCCCGCACAAGCGGTGGAGCATGTGGTTTA
ATTCGATGCAACGCGAAGAACCTTACCTGGGCTTGAACTGTGGTGGACCGGTCTGGAAACAGGTCTTCCCCTTCGGGGGC
CGCCACAGAGGTGCTGCATGGCTGTCGTCAGCTCGTGTCGTGAGATGTTGGGTTAAGTCCCGCAACGAGCGCAACCCCTA
TCCCTAGTTGCCAGCGGTTCAAGCCGGGAACTCTAGGGAGACTGCCCCGGAAATCGGGGA
>bOTU8082
GTAGTCCATGCCGTAAACGTTGGGCGCTAGGTGTGGGGACCTTCCACGGTCTCCGTGCCGCAGCTAACGCATTAAGCGCC
CCGCCTGGGGAGTACGGCCGCAAGGCTAAAACTCAAAGGAATTGACGGGGGCCCGCACAAGCGGCGGAGCATGCTGATTA
ATTCGATGCAACGCGAAGAACCTTACCTGGGTTTGACATATACCGGAAAGCTGCAGAGATGTAGCCCCCCTTGTGGCCGG
TATACAGGTGGTGCATGGCTGTCGTCAGCTCGTGTCGTGAGATGTTGGGTTAAGTCCCGCAACGAGCGCAACCCTCGTCC
TATGTTGCCAGCACGTCATGGTGGGGACTCATAGGAGACTGCCGGGGTCAACTCGGA
>bOTU1386
GTAGTCCACGCCGTAAACGATGGGTGCTAGGTGTGGGCGGTGTCGACTCCGTCCGTGCCGAAGCTAACGCATTAAGCACC
CCGCCTGGGGAGTACGGCCGCAAGGCTAAAACTCAAAGGAATTGACGGGGGCCCGCACAAGCAGCGGAGCATGTGGTTCA
ATTCGACGCAACGCGAAGAACCTTACCGAGACTTGACATGCACTGGAATGTCGTAGAAATACGGCAGCCCTTCGGGGCTA
GTGTACAGGTGGTGCATGGCTGTCGTCAGCTCGTGTCGTGAGATGTTGGGTTAAGTCCCGCAACGAGCGCAACCCCTGTC
CTATGTTGCCAGCGAGTAATGTCGGGGACTCATAGGAGACTGCCGGTGACAAATCGGA
>bOTU6638
GTAGTCCACGCCGTAAACGATGAATGCTAGCCGTTGGGGGGTTTACCCTTCAGTGGCGCAGCTAACGCTTTAAGCATTCC
GCCTGGGGAGTACGGTCGCAAGATTAAAACTCAAAGGAATTGACGGGGGCCCGCACAAGCGGTGGAGCATGTGGTTTAAT
TCGACGCAACGCGCAGAACCTTACCAGCTCTTGACATGTCTAGGATCGGTAGCGGAGACGTTACTTTCCCTTCGGGGCCT
AGAACACAGGTGCTGCATGGCTGTCGTCAGCTCGTGTCGTGAGATGTTGGGTTAAGTCCCGCAACGAGCGCAACCCCCGT
CCTTAGTTGCTACCATTCAGTTGAGCACTCTAAGGAGACTGCCGGTGATAAGCCGCGA
>bOTU4794
GTAGTCCACGCCGTAAACGATGCATACTAGGTGTCAGGGGTTTCGATGCCCTTGGTGCCGAAGTTAACACAGTAAGTATG
CCGCCTGGGGAGTACGCTCGCAAGAGTGAAACTCAAAGGAATTGACGGGGACCCGCACAAGCAGTGGAGTATGTGGTTTA
ATTCGAAGCAACGCGAAGAACCTTACCAGGTCTTGACATCTGGGTGTAAGCACTAGAGATAGTGCCCCTCTTCGGAGCAC
CCAAGACAGGTGGTGCATGGTTGTCGTCAGCTCGTGTCGTGAGATGTTGGGTTAAGTCCCGCAACGAGCGCAACCCTTGA
TCTTAGTTGCCAGCACTTCGGGTGGGCACTCTAAGATGACTGCCGGTGACAAACCGGA
>bOTU1394
GTAGTCCACGCCGTAAACGATGTCAACTAGCCGTTGGAAGCCTTGAGCTTTTAGTGGCGCAGCTAACGCATTAAGTTGAC
CGCCTGGGGAGTACGGCCGCAAGGTTAAAACTCAAATGAATTGACGGGGGCCCGCACAAGCGGTGGAGCATGTGGTTTAA
TTCGAAGCAACGCGAAGAACCTTACCAGGCCTTGACATCCAATGAACTTTCTAGAGATAGATTGGTGCCTTCGGGAACAT
TGAGACAGGTGCTGCATGGCTGTCGTCAGCTCGTGTCGTGAGATGTTGGGTTAAGTCCCGTAACGAGCGCAACCCTTGTC
CTTAGTTACCAGCACGTCATGGTGGGCACTCTAAGGAGACTGCCGGTGACAAACCGGA
>bOTU3367
GTAGTCCACGCCGTAAACGATGGGTGCTAGACGTTGGCGGGCTTGCCCGTCAGTGTCGCAGCTAACGCGTTAAGCACCCC
GCCTGGGGAGTACGGCCGCAAGGTTGAAACTCAAAGGAATTGACGGGGGCCCGCACAAGCGGTGGAGCATGTGGTTCAAT
TCGACGCAACGCGAAGAACCTTACCAGCCCTTGACTTGTGGCTCGCCGGCTCCAGAGACGGAGCCTTCGGTTCGGCCGGA
GCCAACACAGGTGCTGCATGGCTGTCGTCAGCTCGTGTCGTGAGATGTTGGGTTAAGTCCCGCAACGAGCGCAACCCTCG
TCTCCAGTTGCCATCAGGTAAAGCTGGGCACTTTGGAGAAACTGCCGGTGACAAGCCGGA
>bOTU7189
GTAGTCCACGCCCTAAACGATGGATACTAGACGTAAGAGGTATCGACCCCTCTTGTGTCGCAGCTAACGCACTAAGTATC
CCGCCTGGGGAGTACGGCCGCAAGGTTGAAACTCAAATGAATTGACGGGGACCCGCACAAGCGGTGGAGCATGTGGATTA
ATTCGATACTAACCGAAGAACCTTACCCAGGTTTGACATCGATGGCAAGCCCATGAAAGTGGGCCCTCCCTCACAAGGGG
ACCAGAAGACACTTGTTGCATGGCTGTCGTCAGCTCGTGCCGTGAGGTGTACGGTTAAGTCCGCCAACGAGCGCAACCCT
CGTTCTATGTTACCAGCGAGTAAAGTCGGGAACTCATAGGAGACCGCCGGTGTAAATCGGA
>bOTU4584
GTAGTCCACGCCGTAAACGATGGATGCTAGATGTTTCCGGTATTGACCCCGGAGGTGTCGTAGCTAACGCGTTAAGCATC
CCGCCTGGGGAGTACGGCCGCAAGGCTAAAACTCAAAGGAATTGACGGGGGCCCGCACAAGCGGTGGAGCATGTGGTTTA
ATTCGACGCAACGCGAAGAACCTTACCTGGGTTGGAACCCTCCAGAAGTCCGCAGAGATGTGGATGTGCTCGCAAGAGAA
CTGGATGTCCAGGTGCTGCATGGCTGTCGTCAGCTCGTGTCGTGAGATGTTGGGTTAAGTCCCGCAACGAGCGCAACCCT
TGTCGTTAGTTGCCAGCGGTTCGGCCGGGCACTCTAACGAGACTGCCGGTGTTAAACCGGA
>bOTU6574
GTAGTCCACGCCGTAAACGGTGGGCGCTAGGTGTGGGGGCCATTCCACGGTCTCTGTGCCGCAGCTAACGCATTAAGCGC
CCCGCCTGGGGAGTACGGCCGCAAGGCTAAAACTCAAAGGAATTGACGGGGGCCCGCACAAGCGGCGGAGCATGTGGATT
AATTCGATGCAACGCGAAGAACCTTACCTGGGTTTGACATGCACTAGACGCGTCTAGAGATAGGCGTTCCCTTGTGGCTG
GTGTGCAGGTGGTGCATGGCTGTCGTCAGCTCGTGTCGTGAGATGTTGGGTTAAGTCCCGCAACGAGCGCAACCCTCGTT
CCATGTTGCCAGCGCGTTATGGCGGGGACTCATGGGAGACTGCCGGGGTCAACTCGGA
>bOTU8862
GTAGTCCACGCCGTAAACGATGGGTGCTAGGTGTGGGGGGTGTCGACTCCCCCCGTGCCGAAGCTAACGCATTAAGCACC
CCGCCTGGGGAGTACGGCCGCAAGGCTAAAACTCAAAGGAATTGACGGGGGCCCGCACAAGCAGCGGAGCATGTGGTTTA
ATTCGACGCAACGCGAAGAACCTTACCAAGGCTTGACATGGATTTGAAAAACGTGGAAACACGTTCCCTCTTCGGAGCAA
ATTCACAGGTGGTGCATGGCTGTCGTCAGCTCGTGTCGTGAGATGTTGGGTTAAGTCCCGCAACGAGCGCAACCCCTGTC
CTATGTTGCCAGCGAGTAATGTCGGGGACTCATAGGAGACTGCCGGTGACAAATCGGA
>bOTU5044
GTAGTCCACGCCGTAAACGATGGATACTAGCTGTTGGAGGTATCGACCCCTTCAGTAGCGAAGCTAACGCGTTAAGTATC
CCGCCTGTGGAGTACGGTCGCAAGACTAAAACATAAAGGAATTGACGGGGAGCCGCACAAGCGGTGGATTATGTTCTTTA
ATTCGATGATAACCGATGAACCTTACCAGGGTTTGACATCCTTGGAATTTCTGTGAAAGCAGAGAGTGCTTTATTGAACC
AAGTGACAGGTGATGCATGGCCGTCGTCAGCTCGTGTCGTGAGATGTTGGGTTAAGTCCCGCAACGAGCGCAACCCTCGC
CCTTAGTTGCCAGCATTCAGTTGGGCACTCTAAGGGGACTGCCGGTGATAAGCCGAGA
>bOTU1822
GTAGTCCACGCCGTAAACGATGGGTGCTAGGTGTGGGAGGTGTCGACTCCTTCCGTGCCGTAGCTAACGCATTAAGCACC
CCGCCTGGGGAGTACGGCCGCAAGGCTAAAACTCAAAGGAATTGACGGGGCCCCGCACAAGCAGCGGAGCATGTGGTTTA
ATTCGATGCAACGCGAAGAACCTTACCAGGGCTTGACATGCACTGGAAAACCGTAGAAATACGGTCCTCCTTCGGGACTA
GTGCACAGGTGGTGCATGGCTGTCGTCAGCTCGTGTCGTGAGATGTTGGGTTAAGTCCCGCAACGAGCGCAACCCCTGTC
CCATGTTGCCAGCGAGTAATGTCGGGGACTCATGGGAGACTGCCGGTGACAAATCGGA
>bOTU4529
GTAGTCCACGCCGTAAACGATGGGTGCTAGGTGTCGCGGGCTTTGACCCCTGCGGTGCCGCAGCTAACGCATTAAGCACC
CCGCCTGGGAAGTACGGCCGCAAGGCTAAAACTCAAAGGAATTGACGGGGGCCCGCACAAGCGGTGGAGCATGTGGTTTA
ATTCGACGCAACGCGAAGAACCTTACCTGGGCTAGAAAACACAAGGACCTGGTTGAAAAGTCGGGGTGCTCTTCGGAGAA
CTTGTGGTTAGGTGCTGCATGGCTGTCGTCAGCTCGTGTCGTGAGATGTTGGGTTAAGTCCCGCAACGAGCGCAACCCCT
ATCGTTAGTTGCCAGCGGTTCGGCCGGGCACTCTAACGAGACTGCCGATATTAAAATCGGA
>bOTU1125
GTAGTCCACGCCGTAAACGATGGTCACTAGGTGTGTGCGGTATCGACCCCGCACGTGCCGTAGCTAACGTGATAAGTGAC
CCGCCTGGGGAGTACGGCCGCAAGGTTGAAACTCAAAGGAATTGACGGGGGCCCGCACAAGCGGTGGAGCATGTGGATTA
ATACGTCACTAACCGTAGAACCTTACCCAGGCTTGACATCCCCGGAATCCCCCTGAAAGGGGGGAGTGCTCGCAAGAGAG
CCGGGAGACAGGTGTTGCATGGCTGTCGTCAGCTCGTGTCGTGAGATGTTGGGTTAAGTCCCGCAACGAGCGCAACCCTC
ACCGTATGTTGCCAGCGTCAAGTCGGGCACTCTTACGGAACTGCCCGGGTAACCGGGA
>bOTU3292
GTAGTCCACGCCGTAAACGATGGAAGCTAGCCGTTGGTAAGTTTACTTATCGGTGGCGCAGCTAACGCATTAAGCTTCCC
GCCTGGGGAGTACGGTCGCAAGATTAAAACTCAAAGGAATTGACGGGGGCCCGCACAAGCGGTGGAGCATGTGGTTTAAT
TCGAAGCAACGCGCAGAACCTTACCAGCCCTTGACATCCCGGTCGCGGTTTCCAGAGATGGAATCCTTCAGTTCGGCTGG
ACCGGTGACAGGTGCTGCATGGCTGTCGTCAGCTCGTGTCGTGAGATGTTGGGTTAAGTCCCGCAACGAGCGCAACCCTC
GCCCTTAGTTGCCAGCATTAAGTTGGGCACTCTAAGGGGACTGCCGGTGATAAGCCGAGA
>bOTU1334
GTAGTCCACGCCGTAAACGATGATGACTAGCTGTCGGGGCTCATGGAGTTTCGGTGGCGCAGCTAACGCGTTAAGTCATC
CGCCTGGGGAGTACGGCCGCAAGGTTAAAACTCAAAGAAATTGACGGGGGCCTGCACAAGCGGTGGAGCATGTGGTTTAA
TTCGAAGCAACGCGCAGAACCTTACCAGCGTTTGACATGGTAGGACGGTTTCCAGAGATGGATTCCTTCCCTTACGGGAC
CTACACACAGGTGCTGCATGGCTGTCGTCAGCTCGTGTCGTGAGATGTTGGGTTAAGTCCCGCAACGAGCGCAACCCTCG
TCTCTAGTTGCTACCATTTAGTTGGGCACTCTAGAGAAACTGCCGGTGATAAGCCGGA
>bOTU2121
GTAGTCCACGCCGTAAACGATGGATGCTAGCCGTTGGTGGGTTTACCCTTCAGTGGCGCAGCTAACGCATTAAGCATCCC
GCCTGGGGAGTACGGTCGCAAGATTAAAACTCAAAGGAATTGACGGGGGCCCGCACAAGCGGTGGAGCATGTGGTTCAAT
TCGAAGCAACGCGCAGAACCTTACCAGCCCTTGACATGTCCCGTATGGGTTTCAGAGATGAGACCCTTCAGTTCGGCTGG
CGGGAACACAGGTGCTGCATGGCTGTCGTCAGCTCGTGTCGTGAGATGTTGGGTTAAGTCCCGCAACGAGCGCAACCCTC
GCCCTTAGTTGCCATCATTCAGTTGGGCACTCTAAGGGGACTGCCGGTGATAAGCCGCGA
>bOTU3898
GTAGTCCACGCCGTAAACGATGGGTGCTAGGTGTGGGCGGTGTCGACTCCGTCCGTGCCGAAGCTAACGCATTAAGCACC
CCGCCTGGGGAGTACGGCCGCAAGGCTAAAACTCAAAGGAATTGACGGGGGCCCGCACAAGCAGCGGAGCATGTGGTTTA
ATTCGACGCGACGCGAAGAACCTTACCAAGGCTTGACATGTGCCGGAATGTCGTAGAAATACGGCAGCCCTTCGGGGCCG
GTACACAGGTGGTGCATGGCTGTCGTCAGCTCGTGTCGTGAGATGTTGGGTTAAGTCCCGCAACGAGCGCAACCCCTGTC
CCATGTTGCCAGCGAGTTATGTCGGGGACTCATGGGAGACTGCCGGTGACAAATCGGA
>bOTU4269
GTAGTCCATGCCGTAAACGATGAGTGTTCGCCCTTGGTCTGTCTACGCTACGCTACGCGGATCAGGGGCCCAGCTAACGC
GTGAAACACTCCGCCTGGGGAGTACGGTCGCAAGACCGAAACTCAAAGGAATTGACGGGGGCCTGCACAAGCGGTGGAGC
ATGTGGTTTAATTCGATACAACGCGCAAAACCTTACCAGCCCTTGACATATGAACAACAAAACCTGTCTTTAACGGGATG
GTACTTACTTTCATACAGGTGCTGCATGGCTGTCGTCAGCTCGTGTCGTGAGATGTTGGGTTAAGTCCCGCAACGAGCGC
AACCCTTGTCATTAGTTGCTACGAAAGGGCACTCTAATGAGACTGCCGGTGACAAACCGGA
>bOTU5680
GTAGTCCACGCCGTAAACGATGGATGCTAGCCGTTGGCGAGCTTGCTCGTCAGTGGCGCAGCTAACGCTTTAAGCATCCC
GCCTGGGGAGTACGGTCGCAAGATTAAAACTCAAAGGAATTGACGGGGGCCCGCACAAGCGGTGGAGCATGTGGTTCAAT
TCGACGCAACGCGAAGAACCTTACCAGCCCTTGACATGCCACGACGGTTTCCAGAGATGGATTCCTCCCCGCAAGGGGCG
TGGACACAGGTGCTGCATGGCTGTCGTCAGCTCGTGTCGTGAGATGTTGGGTTAAGTCCCGCAACGAGCGCAACCCTCGC
CCTTAGTTGCCATCATTCAGTTGGGCACTCTAAGGGGACTGCCGGTGATAAGCCGCGA
>bOTU5832
GTAGTCCACGCCGTAAACGATGATGACTAGCTGTCGGGGCTCTTGGAGTTTCGGTGGCGCAGCTAACGCGTTAAGTCATC
CGCCTGGGGAGTACGGCCGCAAGGTTAAAACTCAAAGAAATTGACGGGGGCCTGCACAAGCGGTGGAGCATGTGGTTTAA
TTCGAAGCAACGCGCAGAACCTTACCAGCGTTTGACATGGTAGGACGGTTTCTGGAGACAGATTCCTTCCCTTACGGGAC
CTACACACAGGTGCTGCATGGCTGTCGTCAGCTCGTGTCGTGAGATGTTGGGTTAAGTCCCGCAACGAGCGCAACCCTCG
TCTTTAGTTGCTATCATTTAGTTGGGCACTCTAAAGAAACTGCCGGTGATAAGCCGGA
>bOTU825
GTAGTCCACGCCGTAAACGATGATAACTAGCTGTCGGGGCGCTTGGCGTTTCGGTGGCGCAGCTAACGCGTTAAGTTATC
CGCCTGGGGAGTACGGCCGCAAGGTTAAAACTCAAAGAAATTGACGGGGGCCTGCACAAGCGGTGGAGCATGTGGTTTAA
TTCGAAGCAACGCGCAGAACCTTACCAGCGTTTGACATGGTAGGACGGTTTCCAGAGATGGATTCCTTCCCTTACGGGAC
CTACACACAGGTGCTGCATGGCTGTCGTCAGCTCGTGTCGTGAGATGTTGGGTTAAGTCCCGCAACGAGCGCAACCCTCG
TCTTTAGTTGCCATCATTTAGTTGGGCACTCTAAAGAAACTGCCGGTGATAAGCCGGA
>bOTU2165
GTAGTCCACGCCGTAAACGATGATAACTAGCTGTCGGGGGCCATGGGCTTTCGGTGGCGCAGCTAACGCATTAAGTTATC
CGCCTGGGGAGTACGGCCGCAAGGTTAAAACTCAAAGAAATTGACGGGGGCCTGCACAAGCGGTGGAGCATGTGGTTTAA
TTCGAAGCAACGCGCAGAACCTTACCAGCGTTTGACATCCTCATCGCGGTTACCAGAGATGGTTTCCTTCAGTTCGGCTG
GATGAGTGACAGGTGCTGCATGGCTGTCGTCAGCTCGTGTCGTGAGATGTTGGGTTAAGTCCCGCAACGAGCGCAACCCT
CGTCTTTAGTTGCCATCATTTAGTTGGGCACTCTAAAGAAACCGCCGGTGATAAGCCGGA
>bOTU3248
GTAGTCCACGCCGTAAACGATGGATGCTAGCCGTTGGCCAGCTTGCTGGTCAGTGGCGCAGCTAACGCATTAAGCATCCC
GCCTGGGGAGTACGGTCGCAAGATTAAAACTCAAAGGAATTGACGGGGGCCCGCACAAGCGGTGGAGCATGTGGTTCAAT
TCGAAGCAACGCGCAGAACCTTACCAACCTTTGACATGTCCCGTATGAGCAACAGAGATGTAGCTCTTCAGTTCGGCTGG
CGGGAACACAGGTGCTGCATGGCTGTCGTCAGCTCGTGTCGTGAGATGTTGGGTTAAGTCCCGCAACGAGCGCAACCCTC
GCCCTTAGTTGCCATCATTCAGTTGGGCACTCTAAGGGGACTGCCGGTGATAAGCCGCGA
>bOTU3258
GTAGTCCACGCCGTAAACGATGGATGCTAGCCGTTGGACAGCTTGCTGTTCAGTGGCGCAGCTAACGCATTAAGCATCCC
GCCTGGGGAGTACGGTCGCAAGATTAAAACTCAAAGGAATTGACGGGGGCCCGCACAAGCGGTGGAGCATGTGGTTCAAT
TCGAAGCAACGCGCAGAACCTTACCAACCCTTGACATGTCCAGTATGGGTTTCAGAGATGAGACCCTTCAGTTCGGCTGG
CTGGAACACAGGTGCTGCATGGCTGTCGTCAGCTCGTGTCGTGAGATGTTGGGTTAAGTCCCGCAACGAGCGCAACCCTC
GCCCTTAGTTGCCATCATTTAGTTGGGCACTCTAGGGGGACTGCCGGTGATAAGCCGCGA
>bOTU2149
GTAGTCCACGCCGTAAACGATGGGCACTAGGCGTCGGGGGGAGCGACCCTCCCGGTGCCGTCGCTAACGCAGTAAGTGCC
CCGCCTGGGGAGTACGGCCGCAAGGCTGAAACTCAAAGGAATTGACGGGGGCCCGCACAAGCGGTGGAGCATGTGGTTTA
ATTCGAAGCAACGCGAAGAACCTTACCTGGGCTTGACATGCACGGGAAAGCCGGTGGAAACATCGGCCCCTCTTCGGAGT
CCGTGCACAGGTGCTGCATGGCTGTCGTCAGCTCGTGTCGTGAGATGTTGGGTTAAGTCCCGCAACGAGCGCAACCCTCG
TCCCTAGTTACCAGCGGGTTATGCCGGGCACTCTAGGGAGACTGCCGGTGTCAAACCGGA
>bOTU7989
GTAGTCCACGCCGTAAACGATGAATGCCAGCCGTTGGAAAGTTTACTTTTCAGTGGCGCAGTTAACGCTTTAAGCATTCC
GCCTGGGGAGTACGGTCGCAAGATTAAAACTCAAAGGAATTGACGGGGGCCCGCACAAGCGGTGGAGCATGTGGTTTAAT
TCGACGCAACGCGCAGAACCTTACCAGCCCTTGACATCCCGGTCGCGGTTTCCAGAGATGGATTCCTTCAGTTCGGCTGG
ACCGGTGACAGGTGCTGCATGGCTGTCGTCAGCTCGTGTCGTGAGATGTTGGGTTAAGTCCCGCAACGAGCGCAACCCCC
GTCCTTAGTTGCTACCATTTAGTTGAGCACTCTAAGGAGACTGCCGGTGATAAGCCGCGA
>bOTU2114
GTAGTCCACGCCGTAAACGATGGATGCTAGCCGTTGGTGAGCTTGCTCATCAGTGGCGCAGCTAACGCATTAAGCATCCC
GCCTGGGGAGTACGGTCGCAAGATTAAAACTCAAAGGAATTGACGGGGGCCCGCACAAGCGGTGGAGCATGTGGTTCAAT
TCGAAGCAACGCGAAGAACCTTACCAGCTTTTGACATGTCCTGTATGAGAAACAGAAATGTATCTCTTCACTTCGGGTGG
CAGGAACACAGGTGCTGCATGGCTGTCGTCAGCTCGTGTCGTGAGATGTTGGGTTAAGTCCCGCAACGAGCGCAACCCTC
GCCCTTAGTTGCCATCATTCAGTTGGGCACTCTAAGGGGACTGCCGGTGATAAGCCGCGA
>bOTU710
GTAGTCCACGCCGTAAACGGTGGGTACTAGGTGTGGGTTTCCTTCCTTGGGATCCGTGCCGTAGCTAACGCATTAAGTAC
CCCGCCTGGGGAGTACGGCCGCAAGGCTAAAACTCAAAGAAATTGACGGGGGCCCGCACAAGCGGCGGAGCATGTGGATT
AATTCGATGCAACGCGAAGAACCTTACCTGGGTTTGACATGCACAGGACGCTGGTAGAGATATCAGTTCCCTTGTGGCCT
GTGTGCAGGTGGTGCATGGCTGTCGTCAGCTCGTGTCGTGAGATGTTGGGTTAAGTCCCGCAACGAGCGCAACCCTTATC
TTATGTTGCCAGCGCGTAATGGCGGGGACTCGTGAGAGACTGCCGGGGTCAACTCGGA
>bOTU756
GTAGTCCACGCCGTAAACGATGAATGCTAGCCGTTGGTGGGTTTACCCTTCAGTGGCGCAGCTAACGCTTTAAGCATTCC
GCCTGGGGAGTACGGTCGCAAGATTAAAACTCAAAGGAATTGACGGGGGCCCGCACAAGCGGTGGAGCATGTGGTTTAAT
TCGACGCAACGCGCAGAACCTTACCAGCTCTTGACATGTCCATGACCGGTCGCAGAGATGCGGTCTTCCCTTCGGGGCAT
GGAACACAGGTGCTGCATGGCTGTCGTCAGCTCGTGTCGTGAGATGTTGGGTTAAGTCCCGCAACGAGCGCAACCCCCGT
CCTTAGTTGCTACCATTTAGTTGAGCACTCTAAGGAGACTGCCGGTGATAAGCCGCGA
>bOTU8954
GTAGTCCACGCCGTAAACGATGAGTGCTAGGTGTTAGGGGTTTCGATACCCTTGGTGCCGAAGTTAACACATTAAGCACT
CCGCCTGGGGAGTACGGTCGCAAGACTGAAACTCAAAGGAATTGACGGGGACCCGCACAAGCAGTGGAGTATGTGGTTTA
ATTCGAAGCAACGCGAAGAACCTTACCAGGTCTTGACATCTGAATGACCGGTGCAGAGATGTACCTTTTCTTCGGAACAT
TCAAGACAGGTGGTGCATGGTTGTCGTCAGCTCGTGTCGTGAGATGTTGGGTTAAGTCCCGCAACGAGCGTAACCCTTAT
ATTTAGTTGCCAGCATTTCGGATGGGCACTCTAGATAGACTGCCGGTGACAAACCGGA
>bOTU1255
GTAGTCCACGCCGTAAACGGTGGGTACTAGGTGTGGGTTTCCTTCCTTGGGATCCGTGCCGTAGCTAACGCATTAAGTAC
CCCGCCTGGGGAGTACGGCCGCAAGGCTAAAACTCAAAGAAATTGACGGGGGCCCGCACAAGCGGCGGAGCATGTGGATT
AATTCGATGCAACGCGAAGAACCTTACCTGGGTTTGACATGCACAGGACGTGCCTAGAGATAGGTATTCCCTTGTGGTCT
GTGTGCAGGTGGTGCATGGCTGTCGTCAGCTCGTGTCGTGAGATGTTGGGTTAAGTCCCGCAACGAGCGCAACCCTCGTC
CTATGTTGCCAGCGGGTTATGCCGGGGACTCGTAGGAGACTGCCGGGGTCAACTCGGA
>bOTU7008
GTAGTCCACGCCGTAAACGATGAGTGCTAGGTGTTAGGGGTTTCGATACCCTTGGTGCCGAAGTTAACACATTAAGCACT
CCGCCTGGGGAGTACGGTCGCAAGACTGAAACTCAAAGGAATTGACGGGGACCCGCACAAGCAGTGGAGTATGTGGTTTA
ATTCGAAGCAACGCGAAGAACCTTACCAGGTCTTGACATCCAACTAACGAAGCAGAGATGCATCAGGTGCCCTTCGGGGA
AAGTTGAGACAGGTGGTGCATGGTTGTCGTCAGCTCGTGTCGTGAGATGTTGGGTTAAGTCCCGCAACGAGCGCAACCCT
TATATTTAGTTGCCAGCACTTTGGGTGGGCACTCTAGATAGACTGCCGGTGACAAACCGGA
>bOTU916
GTAGTCCACGCCTTAAACGATGGATACTAAGTGTCGGCGGGTTACCGCCGGTGCCGCAGCTAACGCAGTAAGTATCCCGC
CTGGGAAGTACGGCCGCAAGGTTGAAACTCAAAGGAATTGACGGGGGCCCGCACAAGCGGTGGAGCATGTGGTTTAATTC
GACGCAACGCGAAGAACCTTACCCAGGCTGGACATGCAGGTAGTAGAAGGGTGAAAGCCCAACGAGGTAGCAATACCATC
CTGCTCAGGTGCTGCATGGCTGTCGTCAGCTCGTGCCGTGAGGTGTTGGGTTAAGTCCCGCAACGAGCGCAACCCCTGTC
TTCAGTTACTAACGGGTCAAGCCGAGAACTCTGGAGAGACTGCCCAGGAGAACGGGGA
>bOTU6125
GTAGTCCATGCCGTAAACGATGAGTGTTCGCCCTTGGTCTACGCAGATCAGGGGCTCAGCTAACGCGTGAAACACTCCGC
CTGGGGAGTACGGTCGCAAGACCGAAACTCAAAGGAATTGACGGGGGCCCGCACAAGCGGTGGAGCATGTGGTTTAATTC
GAAGCAACGCGCAGAACCTTACCAGCCCTTGACATCCCGGTCGCGGTTTCCAGAGATGGATACCTTCAGTTCGGCTGGAC
CGGTGACAGGTGCTGCATGGCTGTCGTCAGCTCGTGTCGTGAGATGTTGGGTTAAGTCCCGCAACGAGCGCAACCCTCGC
CCTTAGTTGCCAGCATTCAGTTGGGCACTCTAAGGGGACTGCCGGTGATAAGCCGAGA
>bOTU7478
GTAGTCCATGCCTTAAACGATGCATACTAGAAGTAAGAGGGCTCAACCCCCCTTGTTTCGGAGCTAACGCATTAAGTATG
CCGCCTGGGGAGTACGCTCGCAAGGGTGAAACTCAAAAGAATTGACGGGGGCCCGCACAAGCAGTGGAGCATGTGGTTTA
ATTCGATGCAACGCGAAGAACCTTACCTGGGCTCGAAATATAGAGGACGACGTCAGAGATGACGTTTCTCGAAAGGGTCT
TTATATAGGTGCTGCATGGCTGTCGTCAGCTCGTGCCGTGAGGTGTTTGGTTAAGTCCAGCAACGAGCGCAACCCTTATC
GTTAGTTGCCAGCGCGTAATGGCGGGAACTCTAACGAGACTGCCTGGGTTAACCAGGA
>bOTU4126
GTAGTCCACGCCGTAAACGGTGGGCACTAGGTGTGGGGACCATTCCACGGTCTCTGTGCCGCAGCTAACGCATTAAGTGC
CCCGCCTGGGGAGTACGGCCGCAAGGCTAAAACTCAAAGGAATTGACGGGGGCCCGCACAAGCGGCGGAGCATGTGGATT
AATTCGATGCAACGCGAAGAACCTTACCTGGGTTTGACATGCACCAGACGCTGCCGGAGACGGTAGTTCCCTTGTGGTTG
GTGTGCAGGTGGTGCATGGCTGTCGTCAGCTCGTGTCGTGAGATGTTGGGTTAAGTCCCGCAACGAGCGCAACCCTCGTT
CCATGTTGCCAGCGCGTGATGGCGGGGACTCATGGGAGACTGCCGGGGTCAACTCGGA
>bOTU7906
GTAGTCCACGCTGTAAACGATGGGTGCTAGCCGTTGGGCAGCATGCTGTTCGGTGGCGCAGCTAACGCATTAAGCACCCC
GCCTGGGGAGTACGATCGCAAGATTAAAACTCAAAGGAATTGACGGGGGCCCGCACAAGCGGTGGAGCATGTGGTTTAAT
TCGAAGCAACGCGAAGAACCTTACCAGGCCTTGACATCCCGGTCGCGGCCTCTCGAAAGAGGGGCTTTCAGTTCGGCTGG
ACCGGTGACAGGTGCTGCATGGCTGTCGTCAGCTCGTGTCGTGAGATGTTGGGTTAAGTCCCGCAACGAGCGCAACCCTC
GCCCTTAGTTGCCATCATTAAGTTGGGCACTCTAAGGGGACTGCCGGTGATAAGCCGCGA
>bOTU4108
GTAGTCCACGCCGTAAACGATGGATACTAGTTGTTGGGGGTATCGACCCCCTCAGTAACGAAGCTAACGCGTTAAGTATC
CCGCCTGTGGAGTACGGTCGCAAGACTAAAACATAAAGGAATTGACGGGGGCCCGCACAAGCGGTGGAGCATGTGGTTTA
ATTCGAAGCAACGCGCAGAACCTTACCAGCCCTTGACATGCCCGGCTACTTGCAGAGATGCAAGGTTCCCTTCGGGGACC
GGGACACAGGTGCTGCATGGCTGTCGTCAGCTCGTGTCGTGAGATGTTGGGTTAAGTCCCGCAACGAGCGCAACCCTCGC
CCTTAGTTGCCAGCATTCAGTTGGGCACTCTAAGGGGACTGCCGGTGATAAGCCGAGA
>bOTU4122
GTAGTCCACGCCGTAAACGATGATGACTAGCTGTCCGGGCACTTAGTGCTTGGGTGGCGCAGCTAACGCGTTAAGTCATC
CGCCTGGGGAGTACGGCCGCAAGGTTAAAACTCAAAGAAATTGACGGGGGCCTGCACAAGCGGTGGAGCATGTGGTTTAA
TTCGAAGCAACGCGCAGAACCTTACCAGCGTTTGACATGCCAGGACGGCTTCCAGAGATGGATTCCTTCCCTTACGGGAC
CTGGACACAGGTGCTGCATGGCTGTCGTCAGCTCGTGTCGTGAGATGTTGGGTTAAGTCCCGCAACGAGCGCAACCCTCG
TCTTTAGTTGCTACCATTTAGTTGGGCACTCTAAAGAAACTGCCGGTGATAAGCCGGA
>bOTU5458
GTAGTCCACGCCGTAAACGATGGGTGCTAGGTGTGGGAGGTGTCGATTCCTTCCGTGCCGAAGCTAACGCATTAAGCACC
CCGCCTGGGGAGTACGGTCGCAAGACTAAAACTCAAAGGAATTGACGGGGGCCCGCACAAGCAGCGGAGCATGTTGTTTA
ATTCGATGCGACGCGAAGAACCTTACCTAGGCTTGACATGTTGTGGAAAACCGTGGAAACACGGTCCCTCTTCGGAGCCG
CATCACAGGTGGTGCATGGCTGTCGTCAGCTCGTGTCGTGAGATGTTGGGTTAAGTCCCGCAACGAGCGCAACCCCTGCT
CTGTGTTGCCAGCGAGTTATGTCGGGGACTCACAGAGAACTGCCGGTGACAAACCGGA
>bOTU3473
GTAGTCCACGCCGTAAACGATGATAACTAGCTGTCCGGGTTCATAGAACTTGGGTGGCGCAGCTAACGCATTAAGTTATC
CGCCTGGGGAGTACGGTCGCAAGATTAAAACTCAAAGGAATTGACGGGGGCCTGCACAAGCGGTGGAGCATGTGGTTTAA
TTCGAAGCAACGCGCAGAACCTTACCAGCGTTTGACATCCTTGTCGCGGTTACCAGAGATGGTTTCCTTCAGTTCGGCTG
GACAAGTGACAGGTGCTGCATGGCTGTCGTCAGCTCGTGTCGTGAGATGTTGGGTTAAGTCCCGCAACGAGCGCAACCCT
CATCCCTAGTTGCCATCATTAAGTTGGGCACTCTAAGGAAACTGCCGGTGATAAGCCGGA
>bOTU1891
GTAGTCCACGCCGTAAACGATGATAACTAGCTGTCTGGGCTCTTGGAGCTTAGGTGGCGCAGCTAACGCATTAAGTTATC
CGCCTGGGGAGTACGGCCGCAAGGTTAAAACTCAAAGAAATTGACGGGGGCCTGCACAAGCGGTGGAGCATGTGGTTTAA
TTCGAAGCAACGCGCAGAACCTTACCAACGTTTGACATGTCTAGTATGATCGCAGGAGACTGCTTTCTTCAGTTCGGCTG
GCTAGAACACAGGTGCTGCATGGCTGTCGTCAGCTCGTGTCGTGAGATGTTGGGTTAAGTCCCGCAACGAGCGCAACCCT
CGCCTTTAGTTGCCATCATTTAGTTGGGCACTCTAGAGGAACCGCCGGTGATAAGCCGGA
>bOTU8323
GTAGTCCACGCCGTAAACGATGGCCACTCGGCCTTTGGGGGCGGAATCTCCGTCCCTGGGGGCCTTAGCTAACGCGGGAA
GTGGCCCGCCTGGGAACTACGAGCGCAAGCTTAAAACTCAAAGGAATTGACGGGGGCCCGCACAAGCAGCGGAGCGTGTG
GTTTAATTCGACGCAACGCGCAGAACCTTACCCAGGTTTGACATGGCACTGCAAGCCGGTGAAAGCCGGTCGCCTTCGAG
GGTGTGCCACAGATGCTGCATGGCTGTCGTCAGCTCGTGTCGTGAGATGTTGGGTTAAGTCCCGCAACGAGCGCAACCCT
CGCCCTTAGTTGCCAGCATTCAGTTGGGCACTCTAAGGGGACTGCCGGTGATAAGCCGAGA
>bOTU8011
GTAGTCCTGGCCGTAAACGATGAGTGCTGGACGGGAGGGGGTTCGCCCTTTCCGGTCGGAGCGAAAGCGGGAAGCACTCC
GCCTGGGGAGTATGGTCGCAAGGCTGAAACTCAAAGGAATTGACGGGGGCTCACACAAGCGGTGGAGCATGTGGCTTAAT
TCGAGGCAACGCGAAGAACCTTATCCTAGGCTTGACATGCATGGATTAACTCCCTGAAAGGGGAGCCACGCCTTCGGGTG
GAACATGCACAGGTGCTGCATGGCTGTCGTCAGCTCGTGCCGTGAGGTGTCGGGTTAAGTCCTTCAACGAGCGAAACCCT
TGTCTCCAGTTGCCAGCATTCAGTTGGGGACTCTGGAGAGACCGCCGGCGTCAAGCCGGA
>bOTU1913
GTAGTCCACGCCGTAAACGATGAATGCCAGCCGTTGGGGTGCATGCACTTCAGTGGCGCAGCTAACGCTTTAAGCATTCC
GCCTGGGGAGTACGGTCGCAAGATTAAAACTCAAAGGAATTGACGGGGGCCCGCACAAGCGGTGGAGCATGTGGTTTAAT
TCGAAGCAACGCGCAGAACCTTACCAGCTTTTGACATGTCCGGTTTGAGGAACAGAGATGTACCTCTTCAGTTCGGCTGG
CCGGAACACAGGTGCTGCATGGCTGTCGTCAGCTCGTGTCGTGAGATGTTGGGTTAAGTCCCGCAACGAGCGCAACCCTC
GCCCCTAGTTGCCATCATTCAGTTGGGAACTCTAGGGGGACTGCCGGTGATAAGCCGCGA
>bOTU4155
GTAGTCCACGCCCTAAACGATGATGACTAGTTGTTGGAGGAGTTAAATCCTTTAGTAACGCAGCTAACGCGTGAAGTCAT
CCGCCTGGGGAGTACGGTCGCAAGATTAAAACTCAAAGGAATTGACGGGGGCCCGCACAAGCGGTGGATGATGTGGTTTA
ATTCGATGCAACGCGAAAAACCTTACCTACCCTTGACATGCTAGGAACGCTGCAGAAATGTAGCGGTGCCCGAAAGGGAA
CCTAGACACAGGTGCTGCATGGCTGTCGTCAGCTCGTGTCGTGAGATGTTGGGTTAAGTCCCGCAACGAGCGCAACCCTT
GCCATTAGTTGCTACATTCAGTTGAGCACTCTAATGGGACTGCCGGTGACAAACCGGA
>bOTU5951
GTAGTCCACGCCGTAAACGATGAATGCCAGCCGTTGGAAAGTTTACTTTTCAGTGGCGCAGCTAACGCTTTAAGCATTCC
GCCTGGGGAGTACGGTCGCAAGATTAAAACTCAAAGGAATTGACGGGGGCCCGCACAAGCGGTGGAGCATGTGGTTTAAT
TCGACGCAACGCGCAGAACCTTACCAGCCCTTGACATGTCCATGACCGGTCGCAGAGATGTGACCTTCTCTTCGGAGCAT
GGAGCACAGGTGCTGCATGGCTGTCGTCAGCTCGTGTCGTGAGATGTTGGGTTAAGTCCCGCAACGAGCGCAACCCCCGT
CCTTAGTTGCTACCATTTAGTTGAGCACTCTAAGGAGACTGCCGGTGATAAGCCGCGA
>bOTU8967
GTAGTCCACGCCGTAAACGATGGGCACTAGGCGCTTGGGGGAGCGACCCCCCGAGGGCCGGCGCTAACGCATTAAGTGCC
CCGCCTGGGGAGTACGGCCGCAAGGCTGAAACTCAAAGGAATTGACGGGGGCCCGCACAAGCGGTGGAGCATGTGGTTTA
ATTCGACGCAACGCGAAGAACCTTACCTAGGCTTGACATACATGGGAAAGCCCTCAGAAACGGGGGCCCCTCTTCGGAGC
CCATGCACAGGTGCTGCATGGCTGTCGTCAGCTCGTGTCGTGAGATGTTGGGTTAAGTCCCGCAACGAGCGCAACCCCTG
TTCCTAGTTGCCAGCGCGTCATGGCGGGGACTCTAGGGAGACTGCCGGTGCCAAACCGGA
>bOTU1203
GTAGTCCACGCCGTAAACGATGGGCACTAGACGCGGGTGGGATCGACCCCTTCCGTGTCGCAGCTAACGCGCTAAGTGCC
CCGCCTGGGGAGTACGGCCGCAAGGCTGAAACTCAAAGGAATTGACGGGGGCCCGCACAAGCGGTGGAGCATGTGGTTTA
ATTCGAAGCAACGCGAAGAACCTTACCTGGGCTTGACATCTACGAGAAAGCTCGGTGAAAGCCGAGGCCCTCTTCGGAGC
TCGTAGACAGGTGCTGCATGGCTGTCGTCAGCTCGTGTCGTGAGATGTTGGGTTAAGTCCCGCAACGAGCGCAACCCTTA
TCTGCTGTTGCTAACGGGTGAAGCCGAGGACTCTGCAGAGACTGCCGGTGACAAACCGGA
>bOTU1220
GTAGTCCACGCCCTAAACGATGTCTACTAGTTGTTGGGAGAGTAAAATCTCTTAGTAACGCAGCTAACGCGTGAAGTAGA
CCGCCTGGGGAGTACGGTCGCAAGATTAAAACTCAAAGGAATTGACGGGGGCCCGCACAAGCGGTGGATTATGTGGATTA
ATTCGATGCAACGCGAAAAACCTTACCTGGCCTTGACATGCTACTAACGACGCAGAGATGCATTAGGTGCCCGAAAGGGA
AAGTAGACACAGGTGCTGCATGGCTGTCGTCAGCTCGTGTCGTGAGATGTTGGGTTAAGTCCCGCAACGAGCGCAACCCT
TGCCAATAATTGCCATCATTTAGTTGGGCACTTTATTGGGACTGCCGGTGACAAACCGGA
>bOTU342
GTAGTCCACGCCGTAAACGATGTCGACTAGCCGTTGGGGACCTTCGTGTCCTTGGTGGCGTAGCTAACGCGCTAAGTCGA
CCGCCTGGGGAGTACGGTCGCAAGATTAAAACTCAAATGAATTGACGGGGGCCCGCACAAGCGGTGGAGCATGTGGTTTA
ATTCGACGCAACGCGAAGAACCTTACCAGGTCTTGACATCCAGAGAACTTTCCAGAGATGGATTGGTGCCTTCGGGAACT
CTGAGACAGGTGCTGCATGGCTGTCGTCAGCTCGTGTCGTGAGATGTTGGGTTAAGTCCCGTAACGAGCGCAACCCTTAT
CCTTATTTGCCAGCGAGTAATGTCGGGAACTTTAAGGAGACTGCCGGTGACAAACCGGA
>bOTU1825
GTAGTCCACGCCCTAAACGATGCGAACTGGACGTTGGGAGCAATTAGGCTCTCAGTGTCGAAGCTAACGCGTTAAGTTCG
CCGCCTGGGGAGTACGGTCGCAAGACTGAAACTCAAAGGAATTGACGGGGGCCCGCACAAGCGGTGGAGTATGTGGTTTA
ATTCGATGCAACGCGAAGAACCTTACCTGGCCTTGACATCCACGGAAGTCTGCAGAGATGCGGATGTGCCTTCGGGAACC
GTGAGACAGGTGCTGCATGGCTGTCGTCAGCTCGTGTCGTGAGATGTTGGGTTAAGTCCCGCAACGAGCGCAACCCTTGT
CCTTAGTTGCCAGCGAGTAAAGTCGGGAACTCTAAGGAGACTGCCGGTGACAAACCGGA
>bOTU6
GTAGTCCACGCCGTAAACGATGAATGCCAGCCGTTAGTGGGTTTACTCACTAGTGGCGCAGCTAACGCTTTAAGCATTCC
GCCTGGGGAGTACGGTCGCAAGATTAAAACTCAAAGGAATTGACGGGGGCCCGCACAAGCGGTGGAGCATGTGGTTTAAT
TCGACGCAACGCGCAGAACCTTACCAGCCCTTGACATCCCGGTCGCGGACTCCAGAGATGGAGTTCTTCAGTTCGGCTGG
ACCGGAGACAGGTGCTGCATGGCTGTCGTCAGCTCGTGTCGTGAGATGTTGGGTTAAGTCCCGCAACGAGCGCAACCCCC
GTCCTTAGTTGCTACCATTTAGTTGAGCACTCTAAGGAGACTGCCGGTGATAAGCCGCGA
>bOTU4228
GTAGTCCACGCCCTAAACGATGCATATTTGGTGTGGGCAGTTCATTCTGTCCGTGCCGGAGCTAACGCGTTAAATATGCC
GCCTGGGGAGTACAGTCGCAAGGCTGAAACTCAAAGGAATTGACGGGGGCCCGCACAAGCGGTGGAGCATGTGGTTCAAT
TCGACGCAACGCGAAGAACCTTACCTGGGCTCGAACGGCTGGTCAACGGAGGTGGAAACACTTTTACCCCGCAAGGGGGT
CCAGTCGAGGTGCTGCATGGCTGTCGTCAGCTCGTGTCGTGAGATGTTGGGTTAAGTCCCGCAACGAGCGCAACCCTTGT
CCTGTGTTGCCATGCCCGAAAGGGCGGAACTCGCAGGAGACCGCCAGCGATAAGCTGGA
>bOTU1641
GTAGTCCACGCCGTAAACGATGAATGCTAGACGCTGGGGAGCATGCTCTTCGGTGTCGCAGCTAACGCATTAAGCATTCC
GCCTGGGGAGTACGGTCGCAAGATTAAAACTCAAAGGAATTGACGGGGGCCCGCACAAGCGGTGGAGCATGTGGTTTAAT
TCGAAGCAACGCGAAGAACCTTACCAACCCTTGACATGGGACGTATGGGCTCGAGAGATCGGGTCCTTCAGTTCGGCTGG
CGTCCACACAGGTGCTGCATGGCTGTCGTCAGCTCGTGTCGTGAGATGTTGGGTTAAGTCCCGCAACGAGCGCAACCCTC
ATCTTCAGTTGCCATCATTTAGTTGGGCACTCTGAAGAAACTGCCGGTGACAAGCCGGA
>bOTU7550
GTAGTCCACGCCGTAAACGATGAGTGCTAAGTGTTAGAGGGTTTCCGCCCTTTAGTGCTGCAGCAAACGCATTAAGCACT
CCGCCTGGGGAGTACGGCCGCAAGGCTGAAACTCAAAGGAATTGACGGGGGCCCGCACAAGCGGTGGAGCATGTGGTTTA
ATTCGAAGCAACGCGAAGAACCTTACCAGGTCTTGACATCCTCTGACAACCCTAGAGATAGGGCGTTCCCCTTCGGGGGA
CAGAGTGACAGGTGGTGCATGGTTGTCGTCAGCTCGTGTCGTGAGATGTTGGGTTAAGTCCCGCAACGAGCGCAACCCTT
GTCCTTAGTTGCCAGCATTTAGTTGGGCACTCTAAGGAGACTGCCGGTGACAAACCGGA
>bOTU2936
GTAGTCCACGCCGTAAACGATGGATGCTAGCTGTGGCGGGTTTTGACCCCTGCCGTGGCGACGCTAACGCAATAAGCATC
CCGCCTGGGAAGTACGGCCGCAAGGCTAAAACTCAAAGGAATTGACGGGGGCCCGCACAAGCGGTGGAGCATGTGGTTTA
ATTCGACGCAACGCGCAGAACCTTACCCAGACTTGACATGCCTGGAATCCTGCAGAGATGTGGGAGTGCCCGCAAGGGAA
CCAGGACACAGGTGCTGCATGGCTGTCGTCAGCTCGTGTCGTGAGATGTTGGGTTAAGTCCCGCAACGAGCGCAACCCTC
GCCTTTAGTTGCCAGCATTCAGTTGGGCACTCTAGAGGGACTGCCGGTGTCAAGCCGGA
>bOTU2782
GTAGTCCACGCCCTAAACGATGTCAACTGGTTGTTGGGGAAGGAAACTTCCTTAGTAACGAAGCTAACGCGTGAAGTTGA
CCGCCTGGGGAGTACGGCCGCAAGGTTAAAACTCAAAGGAATTGACGGGGACCCGCACAAGCGGTGGATGATGTGGATTA
ATTCGATGCAACGCGAAAAACCTTACCTACCCTTGACATGCCAGGAAGCTTGCTGAGAGGCGAGTGTGCCCGAAAGGGAG
CCTGGACACAGGTGCTGCATGGCTGTCGTCAGCTCGTGTCGTGAGATGTTGGGTTAAGTCCCGCAACGAGCGCAACCCTT
GTCACTAATTGCCAGCATTGAGTTGGGCACTTTAGTGAGACTGCCGGTGACAAACCGGA
>bOTU6875
GTAGTCCACGCTGTAAACGATGGGTACTAGGTTTGGTGGGTCTTGACCCCCGCCGAACCGGCGCTAACGCACTAAGTACC
CCGCCTGGGAAGTACGGTCGCAAGACTAAAACTCAAAGGAATTGACGGGGGCCCGCACAAGCGGTGGATCATGTGGTTTA
ATTCGAAGCAACGCGAAGAACCTTACCTGGATTTGACATCCTCTGACAACCCTAGAGATAGGGCTTCTGTAGCAATACAG
CAGAGAGACAGGTGCTGCATGGCTGTCGTCAGCTCGTGTGGTGACATGTTGGGTTAAGTCCCGCAACGAGCGCAACCCTT
GTCCTTAGTTGCCAGCATTCAGTTGGGCTCTCTAAGGAGACTGCCGTGGTTAACACGGA
>bOTU6625
GTAGTCCACGCCGTAAACGATGAGTGCTAGGTGTTAGGGGTTTCAATACCCTTGGTGCCGAAGTTAACACAGTAAGCACT
CCGCCTGGGGAGTACGCTCGCAAGAGTGAAACTCAAAGGAATTGACGGGGACCCGCACAAGCAGTGGAGTATGTGGTTTA
ATTCGAAGCAACGCGAAGAACCTTACCAGGTCTTGACATCTGGGTGTAAACACTAGAGATAGTGTCCCTCTTCGGAGCAC
CCAAGACAGGTGGTGCATGGTTGTCGTCAGCTCGTGTCGTGAGATGTTGGGTTAAGTCCCGCAACGAGCGCAACCCTTGA
TCTTAGTTGCCAGCAGGTTAAGCTGGGCACTCTAGGATGACTGCCGGTGACAAACCGGA
>bOTU152
GTAGTCCACGCCGTAAACGATGATAACTAGCTGTCCGGGCACTTGGTGCTTGGGTGGCGCAGCTAACGCATTAAGTTATC
CGCCTGGGGAGTACGGTCGCAAGATTAAAACTCAAAGGAATTGACGGGGGCCTGCACAAGCGGTGGAGCATGTGGTTTAA
TTCGAAGCAACGCGCAGAACCTTACCAGCGTTTGACATGGCTAGTATGGTTTCCAGAGATGGATTCCTTCAGTTCGGCTG
GCTAGCACACAGGTGCTGCATGGCTGTCGTCAGCTCGTGTCGTGAGATGTTGGGTTAAGTCCCGCAACGAGCGCAACCCT
CGTCCTTAGTTGCCATCATTCAGTTGGGCACTCTAAGGAAACCGCCGGTGATAAGCCGGA
>bOTU1755
GTAGTCCACGCCGTAAACGATGATAACTAGCTGTCGGGGGCCATGGGCTTTCGGTGGCGCAGCTAACGCATTAAGTTATC
CGCCTGGGGAGTACGGCCGCAAGGTTAAAACTCAAAGAAATTGACGGGGGCCTGCACAAGCGGTGGAGCATGTGGTTTAA
TTCGAAGCAACGCGCAGAACCTTACCAGCGTTTGACATCCTCATCGCGGATTTCAGAGATGATTTCCTTCAGTTCGGCTG
GATGAGTGACAGGTGCTGCATGGCTGTCGTCAGCTCGTGTCGTGAGATGTTGGGTTAAGTCCCGCAACGAGCGCAACCCT
CGTCTTTAGTTGCCATCATTTAGTTGGGCACTCTAAAGAAACCGCCGGTGATAAGCCGGA
>bOTU91
GTAGTCCATGCCATAAACGATGATTACTAGGTTTTGGGCCCGTCAACGGTCCAGAGCCGCAGCTAACGCGTTAAGTAATC
CGCCTGGGGAGTACGGTCGCAAGACTGAAACTCAAAGGAATTGACGGGGGCCCGCACAAGCGGTGGAGCATGTGGTTTAA
TTCGACGCAACGCGAAGAACCTTACCAAGGCTTGACATGGGGAAGACCGGACGAGAGATCGTCCTTCTCTAGCAATAGAG
CTTCCCACACAGGTGCTGCATGGCTGTCGTCAGCTCGTGTCGTGAGATGTTGGGTTAAGTCCCGCAACGAGCGCAACCCT
CGTTTCTAGTTGCCATCATTCAGTTGGGCCCTCTAGAGAGACTGCCGCGAATAACGCGGA
>bOTU90
GTAGTCCACGCCGTAAACTATGAGAGCTAGCCGTCGGCAAGTTTACTTGTCGGTGGCGCAGCTAACGCATTAAGCTCTCC
GCCTGGGGAGTACGGTCGCAAGATTAAAACTCAAAGGAATTGACGGGGGCCCGCACAAGCGGTGGAGCATGTGGTTTAAT
TCGAAGCAACGCGCAGAACCTTACCAGCCCTTGACATCCCGGTCGCGGTTTCCAGAGATGGATCCCTTCAGTTCGGCTGG
ACCGGTGACAGGTGCTGCATGGCTGTCGTCAGCTCGTGTCGTGAGATGTTGGGTTAAGTCCCGCAACGAGCGCAACCCTC
GCCCTTAGTTGCCAGCATTCAGTTGGGCACTCTAAGGGGACTGCCGGTGATAAGCCGAGA
>bOTU4216
GTAGTCCACGCCGTAAACGATGAATGCTAGCCGTTGGACAGCTTGCTGTTCAGTGGCGCAGCTAACGCTTTAAGCATTCC
GCCTGGGGAGTACGGTCGCAAGATTAAAACTCAAAGGAATTGACGGGGGCCCGCACAAGCGGTGGAGCATGTGGTTCAAT
TCGAAGCAACGCGCAGAACCTTACCAGCTCTTGACATGTCCCGTATGGGTTTCAGAGATGAGACCCTTCAGTTCGGCTGG
CGGGAACACAGGTGCTGCATGGCTGTCGTCAGCTCGTGTCGTGAGATGTTGGGTTAAGTCCCGCAACGAGCGCAACCCTC
GGCCTTAGTTGCCATCATTTAGTTGGGCACTCTAAGGCGACTGCCGGTGATAAGCCGGA
>bOTU3634
GTAGTCCACGCCGTAAACGATGAATGCTAGGTGTTAGGGGTTTCAATACCCTTGGTGCCGAAGTTAACACATTAAGCATT
CCGCCTGGGGAGTACGCTCGCAAGAGTGAAACTCAAAGGAATTGACGGGGACCCGCACAAGCAGTGGAGTATGTGGTTTA
ATTCGAAGCAACGCGAAGAACCTTACCAGCTCTTGACATCCCTCTGAATCATCTAGAGATAGGTGCGGCCTTCGGGACAG
AGGAGACAGGTGGTGCATGGTTGTCGTCAGCTCGTGTCGTGAGATGTTGGGTTAAGTCCCGCAACGAGCGCAACCCTTAG
ATCTAGTTGCCAGCAGGTTAAGCTGGGCACTCTAGTTCGACTGCCGGTGACAAACCGGA
>bOTU6605
GTAGTCCATGCCGTAAACGTTGGGCACTAGGTGTGGGGGACATTCCACGTTTTCCGCGCCGTAGCTAACGCATTAAGTGC
CCCGCCTGGGGAGTACGGCCGCAAGGCTAAAACTCAAAGAAATTGACGGGGGCCCGCACAAGCGGCGGAGCATGCGGATT
AATTCGATGCAACGCGAAGAACCTTACCAAGGCTTGACATATACTGGACCGCATCAGAGATGGTGTTTCCCTTCGGGGCT
GGTATACAGGTGGTGCATGGTTGTCGTCAGCTCGTGTCGTGAGATGTTGGGTTAAGTCCCGCAACGAGCGCAACCCTCGT
TCTATGTTGCCAGCACGTAATGGTGGGGACTCATAGGAGACTGCCGGGGTCAACTCGGA
>bOTU4233
GTAGTCCACGCCGTAAACGATGAGAACTAGATGATGGGTGCAATTAAGTACTTAGTATCGAAGCTAACGCGTTAAGTTCT
CCGCCTGGGGAGTACGGTCGCAAGATTAAAACTCAAAGGAATTGACGGGGGCCCGCACAAGCGGTGGAGCATGTGGTTTA
ATTCGATGCAACGCGAAAAACCTTACCTACCCTTGACATGTCAGGAATCCTTAAGAGATTAGGGAGTGCCCGAAAGGGAG
CCTGAACACAGGTGCTGCATGGCTGTCGTCAGCTCGTGTCGTGAGATGTTGGGTTAAGTCCCGTAACGAGCGCAACCCCT
GTTGTTAGTTACCATCATTAAGTTGGGTACACTAATGAGACTGCCGGTGATAAACCGGA
>bOTU7584
GTAGTCCACCCCGTAAACGTTGGGAACTAGTTGTGGGGTCCTTTCCACGGATTCCGTGACGCAGCTAACGCATTAAGTTC
CCCGCCTGGGGAGTACGGCCGCAAGGCTAAAACTCAAAGGAATTGACGGGGACCCGCACAAGCGGCGGAGCATGCGGATT
AATTCGATGCAACGCGAAGAACCTTACCAAGGCTTGACATACACGAGAACACTCTGGAAACAGGGGACTCTTTGGACACT
CGTGAACAGGTGGTGCATGGTTGTCGTCAGCTCGTGTCGTGAGATGTTGGGTTAAGTCCCGCAACGAGCGCAACCCTCGT
TCTATGTTGCCAGCACGTAATGGTGGGAACTCATGGGATACTGCCGGGGTCAACTCGGA
>bOTU6049
GTAGTCCACGCCCTAAACGATGCGAACTGGATGTTGGGCTCAACTTGGAGCTCAGTATCGAAGCTAACGCGTTAAGTTCG
CCGCCTGGGGAGTACGGTCGCAAGACTGAAACTCAAAGGAATTGACGGGGGCCCGCACAAGCGGTGGAGTATGTGGTTTA
ATTCGATGCAACGCGAAGAACCTTACCTGGTCTTGACATCCACGGAACTTTCCAGAGATGGATTGGTGCCTTCGGGAACC
GTGAGACAGGTGCTGCATGGCTGTCGTCAGCTCGTGTCGTGAGATGTTGGGTTAAGTCCCGCAACGAGCGCAACCCTTGT
CCTTAGTTGCCAGCACGTAATGGTGGGAACTCTAAGGAGACCGCCGGTGACAAACCGGA
>bOTU7577
GTAGTCCACGCCCTAAACGATGCGAACTGGATGTTGGGTGCAACTTGGCACTCAGTATCGAAGCTAACGCGTTAAGTTCG
CCGCCTGGGAAGTACGGTCGCAAGACTGAAACTCAAAGGAATTGACGGGGGCCCGCACAAGCGGTGGAGTATGTGGTTTA
ATTCGATGCAACGCGAAGAACCTTACCTGGCCTTGACATGCACGGAACCCTGCAGAGATGCGGGGGTGCCTTCGGGAGCC
GTGACACAGGTGCTGCATGGCTGTCGTCAGCTCGTGTCGTGAGATGTTGGGTTAAGTCCCGCAACGAGCGCAACCCTTGT
CCTTAGTTGCCAGCACGTAATGGTGGGAACTCTAAGGAGACCGCCGGTGACAAACCGGA
>bOTU3012
GTAGTCCGAGCCGTAAACGATGGACACTGGGTGTAGAGGGTATCGACCCCCTCTGTGCCGTAGCTAACGCGTTAAGTGTC
CCGCCTGGGGAGTACGGTCGCAAGACTGAAACTCAAAGGAATTGACGGGGGCCCGCACAAGCGGTGGAGCATGTGGTTTA
ATTCGATGCAACGCGAAGAACCTTACCAAGGCTTGACATGTAGGGAATCCTGATGAAAGTCGGGAGTGCCGCAAGGAACC
CTAACACAGGTGGTGCATGGCTGTCGTCAGCTCGTGTCGTGAGATGTTGGGTTAAGTCCCGCAACGAGCGCAACCCTCGA
TGCCAGTTGCCAACGGGTAAAGCCGGGCACTCTGGCGTGACTGCCGGTGACAAACCGGA
>bOTU6053
GTAGTCCACGCCGTAAACGATGATAACTAGCTGTCCGGGCTCATGGAGCCTGGGTGGCGCAGCTAACGCATTAAGTTATC
CGCCTGGGGAGTACGGTCGCAAGATTAAAACTCAAAGGAATTGACGGGGGCCTGCACAAGCGGTGGAGCATGTGGTTTAA
TTCGAAGCAACGCGCAGAACCTTACCAGCCTTTGACATGCCTAGTATGGTTTCCAGAGATGGATTCCTTGTCTTCGGACG
CTAGGACACAGGTGCTGCATGGCTGTCGTCAGCTCGTGTCGTGAGATGTTGGGTTAAGTCCCGCAACGAGCGCAACCCTC
GTCCTTAGTTGCCATCATTAAGTTGGGCACTCTAAGGAAACCGCCGGTGATAAGCCGGA
>bOTU7419
GTAGTCCACGCCCTAAACGATGCGAACTGGATGTTGGGTGCAACTAGGCACTCAGTATCGAAGCTAACGCGTTAAGTTCG
CCGCCTGGGGAGTACGGTCGCAAGACTGAAACTCAAAGGAATTGACGGGGGCCCGCACAAGCGGTGGAGTATGTGGTTTA
ATTCGATGCAACGCGCAGAACCTTACCTGGCCTTGACATCCACGGAACTGCCCAGAGATGGGCGGGTGCCTTCGGGAACC
GTGAGACAGGTGCTGCATGGCTGTCGTCAGCTCGTGTCGTGAGATGTTGGGTTAAGTCCCGCAACGAGCGCAACCCTTGT
CCTTAGTTGCCAGCACGTAATGGTGGGAACTCTAAGGAGACCGCCGGTGACAAACCGGA
>bOTU1331
GTAGTCCACGCCGTAAACGATGTCGACTAGCCGTTGGAGACCTTAGAGTCTTTAGTGGCGCAGCTAACGCACTAAGTCGA
CCGCCTGGGGAGTACGGTCGCAAGATTAAAACTCAAATGAATTGACGGGGGCCCGCACAAGCGGTGGAGCATGTGGTTTA
ATTCGATGCAACGCGAAGAACCTTACCGCCCCTTGACATCCTGGGAACTCGCTAGAGATAGCTTGGTGCCGCAAGGAACC
CAGAGACAGGTGCTGCATGGCTGTCGTCAGCTCGTGTCGTGAGATGTTGGGTTAAGTCCCGTAACGAGCGCAACCCTTGT
CCTTAGTTGCCAGCACGTAATGGTGGGAACTCTAAGGAGACTGCCGGTGACAAACCGGA
>bOTU4014
GTAGTCCACGCCGTAAACGATGAATGCTAGCCGTTGGCGAGCTTGCTCGTCAGTGGCGCAGCTAACGCTTTAAGCATTCC
GCCTGGGGAGTACGGTCGCAAGATTAAAACTCAAAGGAATTGACGGGGGCCCGCACAAGCGGTGGAGCATGTGGTTCAAT
TCGAAGCAACGCGAAGAACCTTACCAACTTTTGACATGTCCCGTATGGGTTTCAGAGATGAGATCCTTCAGTTCGGCTGG
CGGGAACACAGGTGCTGCATGGCTGTCGTCAGCTCGTGTCGTGAGATGTTGGGTTAAGTCCCGCAACGAGCGCAACCCTC
GCCCTTAGTTGCCATCATTTAGTTGGGCACTCTAAGGGGACTGCCGGTGATAAGCCGGA
>bOTU6092
GTAGTCCACCCCGTAAACGTTGGGAACTAGTTGTGGGGACCATTCCACGGTTTCCGTGACGCAGCTAACGCATTAAGTTC
CCCGCCTGGGGAGTACGGCCGCAAGGCTAAAACTCAAAGGAATTGACGGGGACCCGCACAAGCGGCGGAGCATGCGGATT
AATTCGATGCAACGCGAAGAACCTTACCAAGGCTTGACATATACGAGAACGCTGCAGAAATGTAGAACTCTTTGGACACT
CGTAAACAGGTGGTGCATGGTTGTCGTCAGCTCGTGTCGTGAGATGTTGGGTTAAGTCCCGCAACGAGCGCAACCCTCGT
TCTATGTTGCCAGCACGTAATGGTGGGAACTCATGGGATACTGCCGGGGTCAACTCGGA
>bOTU2930
GTAGTCCACGCCGTAAACGATGAGTGCTAAGTGTTGGGGGGTTTCCGCCCCTCAGTGCTGCAGCTAACGCATTAAGCACT
CCGCCTGGGGAGTACGGCCGCAAGGCTGAAACTCAAAGGAATTGACGGGGGCCCGCACAAGCGGTGGAGCATGTGGTTTA
ATTCGAAGCAACGCGAAGAACCTTACCAGGTCTTGACATCCCGCTGACCGCCCTGGAGACAGGGCTTCCCCTTCGGGGGC
AGCGGTGACAGGTGGTGCATGGTTGTCGTCAGCTCGTGTCGTGAGATGTTGGGTTAAGTCCCGCAACGAGCGCAACCCTT
GATCTTAGTTGCCAGCATTCAGTTGGGCACTCTAAGGTGACTGCCGGTGACAAACCGGA
>bOTU4246
GTAGTCCACGCCGTAAACGATGAGTGCTAAGTGTTAGGGGGTTTCCGCCCCTTAGTGCTGCAGCTAACGCATTAAGCACT
CCGCCTGGGGAGTACGGTCGCAAGACTGAAACTCAAAGGAATTGACGGGGGCCCGCACAAGCGGTGGAGCATGTGGTTTA
ATTCGAAGCAACGCGAAGAACCTTACCAGGTCTTGACATCCCGTTGACCACTGTAGAGATATAGTTTCCCCTTCGGGGGC
AACGGTGACAGGTGGTGCATGGTTGTCGTCAGCTCGTGTCGTGAGATGTTGGGTTAAGTCCCGCAACGAGCGCAACCCTT
GATCTTAGTTGCCATCATTTAGTTGGGCACTCTAAGGTGACTGCCGGTGACAAACCGGA
>bOTU1598
GTAGTCCACGCCCTAAACGATGCGAACTGGACGTTGGGAGCAATCAGGCTCTCAGTGTCGAAGCTAACGCGTTAAGTTCG
CCGCCTGGGGAGTACGGTCGCAAGACTGAAACTCAAAGGAATTGACGGGGGCCCGCACAAGCGGTGGAGTATGTGGTTTA
ATTCGATGCAACGCGAAGAACCTTACCTGGCCTTGACATCCACGGAATCCTTTAGAGATAGAGGAGTGCCTTCGGGAACC
GTGAGACAGGTGCTGCATGGCTGTCGTCAGCTCGTGTCGTGAGATGTTGGGTTAAGTCCCGCAACGAGCGCAACCCTTGT
CCTTAGTTGCCAGCACGTAATGGTGGGAACTCTAAGGAGACTGCCGGTGACAAACCGGA
>bOTU410
GTAGTCCACGCTGTAAACGATGGATGCTAGCCGTTGGCGAGCTTGCTCGTCAGTGGCGCAGCTAACGCTTTAAGCATCCC
GCCTGGGGAGTACGGTCGCAAGATTAAAACTCAAAGGAATTGACGGGGGCCCGCACAAGCGGTGGAGCATGTGGTTCAAT
TCGAAGCAACGCGCAGAACCTTACCAGCCCTTGACATCCCGGTCGCGGAGAGCAGAGACGCACTCCTTCAGTTCGGCTGG
ACCGGAGACAGGTGCTGCATGGCTGTCGTCAGCTCGTGTCGTGAGATGTTGGGTTAAGTCCCGCAACGAGCGCAACCCTC
GCCCTTAGTTGCCATCATTTAGTTGGGCACTCTAAGGGGACTGCCGGTGATAAGCCGGA
>bOTU6031
GTAGTCCACGCCGTAAACGATGGATGCTAGGTGTTGCGGGTATTGACCCCTGCAGCGCCGCAGTTAACGCATTAAGCATC
CCGCCTGGGGAGTACGGCCGCAAGGCTAAAACTCAAAGGAATTGACGGGGGCCCGCACAAGCGGTGGAGCATGTGGTTTA
ATTCGACGCAACGCGCAGAACCTTACCTGGGTTAAATCCGCCGGAACCCTGCAGAGATGTGGGGGTGCTCTTCGGAGAGC
CGGTGAGAAGGTGCTGCATGGCTGTCGTCAGCTCGTGTCGTGAGATGTTGGGTTAAGTCCCGCAACGAGCGCAACCCTCG
TCGTTAGTTGCTAACAGTTAGGCTGAGCACTCTAACGAGACTGCCGACGTTAAGTCGGA
>bOTU302
GTAGTCCACGCCGTAAACTATGGGTGCTAGCTGTCAGCGGGCTTGCTCGTTGGTGGCGCAGCTAACGCATTAAGCACCCC
GCCTGGGGAGTACGGTCGCAAGATTAAAACTTAAAGGAATTGACGGGGGCCCGCACAAGCGGTGGAGCATGTGGTTTAAT
TCGAAGCAACGCGCAGAACCTTACCAACCCTTGACATCCCGATCGCGGACACCAGAGATGGAGTCCTTCAGTTCGGCTGG
ATCGGAGACAGGTGCTGCATGGCTGTCGTCAGCTCGTGTCGTGAGATGTTGGGTTAAGTCCCGCAACGAGCGCAACCCTC
GCCTTTAGTTGCCATCATTTAGTTGGGCACTCTAAAGGGACTGCCGGTGATAAGCCGGA
>bOTU7487
GTAGTCCACGCCGTAAACGATGAGTGCTAAGTGTTAGGGGGTTTCCGCCCCTTAGTGCTGCAGCTAACGCATTAAGCACT
CCGCCTGGGGAGTACGACCGCAAGGTTGAAACTCAAAGGAATTGACGGGGACCCGCACAAGCGGTGGAGCATGTGGTTTA
ATTCGAAGCAACGCGAAGAACCTTACCAAATCTTGACATCCTCTGATCCCTCTAGAGATAGAGGTTTCCCCTTCGGGGGA
CAGAGTGACAGGTGGTGCATGGTTGTCGTCAGCTCGTGTCGTGAGATGTTGGGTTAAGTCCCGCAACGAGCGCAACCCTT
AAGCTTAGTTGCCATCATTAAGTTGGGCACTCTAAGTTGACTGCCGGTGACAAACCGGA
>bOTU7614
GTAGTCCACGCCCTAAACGATGTCAACTGGTTGTCGGGACTTAATTGTTTTGGTAACGCAGCTAACGCGCGAAGTTGACC
GCCTGGGGAGTACGGTCGCAAGATTAAAACTCAAAGGAATTGACGGGGACCCGCACAAGCGGTGGATGATGTGGATTAAT
TCGATGCTACGCGAAAAACCTTACCTACCCTTGACATGGTCGGAATACAGCAGAGATGCGGTAGTGCCTGAAAGGGGACC
GACGCACAGGTGCTGCATGGCTGTCGTCAGCTCGTGTCGTGAGATGTTGGGTTAAGTCCCGCAACGAGCGCAACCCTTGT
CGGTAATTGCCAGCACGTGATGGTGGGCACTTTACTGAGACTGCCGGTGACAAACCGGA
>bOTU5739
GTAGTCCACGCCGTAAACGATGAATGCTAGGTGTTAGGGGTTTCGATACCCTTGGTGCCGAAGTTAACACATTAAGCATT
CCGCCTGGGGAGTACGGTCGCAAGACTGAAACTCAAAGGAATTGACGGGGACCCGCACAAGCAGTGGAGTATGTGGTTTA
ATTCGAAGCAACGCGAAGAACCTTACCAGGTCTTGACATCCCTCTGACCGCTCTAGAGATAGGGCTTTCCTTCGGGACAG
AGGAGACAGGTGGTGCATGGTTGTCGTCAGCTCGTGTCGTGAGATGTTGGGTTAAGTCCCGCAACGAGCGCAACCCTTGA
TCTTAGTTGCCAGCAGGTGAAGCTGGGCACTCTAGGATGACTGCCGGTGACAAACCGGA
>bOTU4012
GTAGTCCACGCCCTAAACGATGCGAACTGGACGTTGGGTGGACTTAGCCACTCAGTGTCGAAGCTAACGCGTTAAGTTCG
CCGCCTGGGGAGTACGGTCGCAAGACTGAAACTCAAAGGAATTGACGGGGGCCCGCACAAGCGGTGGAGTATGTGGTTTA
ATTCGATGCAACGCGCAGAACCTTACCTGGCCTTGACATGTCCGGAACCTTGCAGAGATGCGAGGGTGCCTTCGGGAATC
GGAACACAGGTGCTGCATGGCTGTCGTCAGCTCGTGTCGTGAGATGTTGGGTTAAGTCCCGCAACGAGCGCAACCCTTGT
CCCTAGTTGCCAGCACGTAATGGTGGGAACTCTAGGGAGACTGCCGGTGACAAACCGGA
>bOTU2276
GTAGTCCACGCCGTAAACGATGGTCACTAGATGTGTGCGGTATCGACCCCGCACGTGTCGCAGCTAACGCACTAAGTGAC
CCGCCTGGGGAGTACGGCCGCAAGGTTGAAACTCAAAGGAATTGACGGGGGCCCGCACAAGCGGTGGAGCATGTGGATTA
ATACGTCACTAACCGTAGAACCTTACCCAGGCTTGACATCTGTGGAATCCCCTTGAAAGGGGGGAGTGCCTCGCAAGAGG
AGCCACAAGACAGGTGTTGCATGGCTGTCGTCAGCTCGTGTCGTGAGATGTTGGGTTAAGTCCCGCAACGAGCGCAACCC
TCACCGTATGTTGCCAGCGTAAAGTCGGGCACTCTTGCGGAACTGCCCGGGTAACCGGGA
>bOTU2909
GTAGTCCACGCCGTAAACGATGAAGACTAGCTGTCAGGGCGCTTAGCGCTTTGGTGGCGCAGCTAACGCATTAAGTCTTC
CGCCTGGGGAGTACGGCCGCAAGGTTAAAACTCAAAGGAATTGACGGGGGCCTGCACAAGCGGTGGAGCATGTGGTTTAA
TTCGAAGCAACGCGCAGAACCTTACCAGCGTTTGACATCCTGATCGCGGGGAGTGGAGACACACCCCTTCAGTTCGGCTG
GATCAGTGACAGGTGCTGCATGGCTGTCGTCAGCTCGTGTCGTGAGATGTTGGGTTAAGTCCCGCAACGAGCGCAACCCT
CGCCTTTAGTTGCCATCATTTAGTTGGGCACTCTAAAGGAACTGCCGGTGATAAGCCGGA
>bOTU8306
GTAGTCCACGCTGTAAACGATGTGCGCTGGATGTTGGGCGGCTTAGCCGTTCAGTGTCGGAGCTAACGCGTTAAGCGCAC
CGCCTGGGGAGTACGGCCGCAAGGTTGAAACTCAAAGGAATTGACGGGGGCCCGCACAAGCGGTGGAGCATGTGGTTTAA
TTCGAAGCAACGCGCAGAACCTTACCAGGGCTTGACATGGGCAGGTCGCAGTCAGAGATGGCTGTTCCCCGCAAGGGGCC
TGCTGCACAGGTGCTGCATGGCTGTCGTCAGCTCGTGTCGTGAGACGTTGGGTTAAGTCCCGCAACGAGCGCAACCCTCG
CCTTCAGTTGCCATCGGGTTTGGCTGGGCACTCTGAAGGAACTGCCGGTGACAAGCCGGA
>bOTU6390
GTAGTCCACGCCGTAAACGATGATGACTAGCTGTCGGGGCTCATGGAGTTTCGGTGGCGCAGCTAACGCGTTAAGTCATC
CGCCTGGGGAGTACGGCCGCAAGGTTAAAACTCAAAGAAATTGACGGGGGCCTGCACAAGCGGTGGAGCATGTGGTTTAA
TTCGAAGCAACGCGCAGAACCTTACCAGCGTTTGACATGGTAGGACGGTTTCTGGAGACAGATTCCTTCCCTTACGGGAC
CTACACACAGGTGCTGCATGGCTGTCGTCAGCTCGTGTCGTGAGATGTTGGGTTAAGTCCCGCAACGAGCGCAACCCTCG
TCTTTAGTTGCCACCATTAAGTTGGGCACTCTAAAGAAACTGCCGGTGATAAGCCGGA
>bOTU2340
GTAGTCCACGCCGTAAACGATGAGTGCTAGGTGTCACGGGCTTTGACCCTCGTGGTGCCGAAGCTAACGCGTTAAGCACT
CCGCCTGGGGAGTACGGCCGCAAGGCTAAAACTCAAAGGAATTGACGGGGGCCCGCACAAGCGGTGGAGCATGTTGTTTA
ATTCGACGCAACGCGAAGAACCTTACCTGGGCTAGAAAACACGAGAATTCGAGCGAAAGTTCGAAGTGCCTTTCGGGGAA
CTCGTGGTTAGGTGCTGCATGGCTGTCGTCAGCTCGTGTCGTGAGATGTTGGGTTAAGTCCCGCAACGAGCGCAACCCTT
GCCGTTAGTTGCCATCATTCAGTTGGGCACTCTAACGGGACTGCCGACCTTCAAGTCGGA
>bOTU8966
GTAGTCCACGCCGTAAACGATGAATGCTAGGTGTTAGGGGTTTCGATACCCTTGGTGCCGAAGTTAACACATTAAGCATT
CCGCCTGGGGAGTACGCTCGCAAGAGTGAAACTCAAAGGAATTGACGGGGACCCGCACAAGCAGTGGAGTATGTGGTTTA
ATTCGAAGCAACGCGAAGAACCTTACCAGCTCTTGACATCCCTCTGAATACATTAGAGATAGTGTAGGCCTTCGGGACAG
AGGAGACAGGTGGTGCATGGTTGTCGTCAGCTCGTGTCGTGAGATGTTGGGTTAAGTCCCGCAACGAGCGCAACCCTTGA
TCTTAGTTGCCAGCATTTCGGGTGGGCACTCTAAGGTGACTGCCGGTGACAAACCGGA
>bOTU6697
GTAGTCCACGCCGTAAACGGTGGGCGCTAGGTGTGGGGGCCATTCCACGGTCTCTGTGCCGTAGCTAACGCATTAAGCGC
CCCGCCTGGGGAGTACGGCCGCAAGGCTAAAACTCAAAGGAATTGACGGGGGCCCGCACAAGCGGCGGAGCATGTGGATT
AATTCGATGCAACGCGAAGAACCTTACCTGGGTTTGACATGCGCCAGACGCTGGTAGAGATATCAGTTCCCTTGTGGTTG
GTGTGCAGGTGGTGCATGGCTGTCGTCAGCTCGTGTCGTGAGATGTTGGGTTAAGTCCCGCAACGAGCGCAACCCTCGTT
CCATGTTGCCAGCGGGTGATGCCGGGGACTCATGGGAGACTGCCGGGGTCAACTCGGA
>bOTU5185
GTAGTCCACGCCGTAAACTATGGAAGCTAGCCGTCGGCAAGTTTACTTGTCGGTGGCGCAGCTAACGCATTAAGCTTCCC
GCCTGGGGAGTACGGTCGCAAGATTAAAACTCAAAGGAATTGACGGGGGCCCGCACAAGCGGTGGAGCATGTGGTTTAAT
TCGAAGCAACGCGCAGAACCTTACCAGCCCTTGACATCCCGGTCGCGGTTACGAGAGATCGTATCCTTCAGTTCGGCTGG
ACCGGTGACAGGTGCTGCATGGCTGTCGTCAGCTCGTGTCGTGAGATGTTGGGTTAAGTCCCGCAACGAGCGCAACCCTC
GCCCTTAGTTGCCATCATTAAGTTGGGCACTCTAAGGGGACTGCCGGTGATAAGCCGAGA
>bOTU5412
GTAGTCCACGCCGTAAACGATGAATGCCAGCCGTTGGGCAGCTTGCTGCTCAGTGGCGCAGCTAACGCTTTAAGCATTCC
GCCTGGGGAGTACGGTCGCAAGATTAAAACTCAAAGGAATTGACGGGGGCCCGCACAAGCGGTGGAGCATGTGGTTTAAT
TCGAAGCAACGCGCAGAACCTTACCAGCCTTTGACATGTCCCGTATGGATCTTGGAGACAGGATCCTTCAGTTCGGCTGG
CGGGAACACAGGTGCTGCATGGCTGTCGTCAGCTCGTGTCGTGAGATGTTGGGTTAAGTCCCGCAACGAGCGCAACCCTC
GCCCCTAGTTGCCATCATTCAGTTGGGCACTCTAGGGGGACTGCCGGTGATAAGCCGCGA
>bOTU3069
GTAGTCCACGCCGTAAACGATGAATGCTAGCCGTTGGTGGGTTTACTCATCAGTGGCGCAGCTAACGCTTTAAGCATTCC
GCCTGGGGAGTACGGTCGCAAGATTAAAACTCAAAGGAATTGACGGGGGCCCGCACAAGCGGTGGAGCATGTGGTTCAAT
TCGACGCAACGCGAAGAACCTTACCAGCTCTTGACATGTCTCGTATGGGTTTCAGAGATGAAATCCTTCAGTTCGGCTGG
CGAGAACACAGGTGCTGCATGGCTGTCGTCAGCTCGTGTCGTGAGATGTTGGGTTAAGTCCCGCAACGAGCGCAACCCTC
GCCTTTAGTTGCCATCATTAAGTTGGGCACTCTAAAGGGACTGCCGGTGATAAGCCGCGA
>bOTU1428
GTAGTCCACGCCGTAAACGATGTGCGCTGGATGTTGGGTGACCTAGTCACTCAGTGTCGTAGCTAACGCGATAAGCGCAC
CGCCTGGGGAGTACGGCCGCAAGGTTGAAACTCAAAGGAATTGACGGGGGCCCGCACAAGCGGTGGAGCATGTGGTTTAA
TTCGAAGCAACGCGCAGAACCTTACCAGGGCTTGACATGGGGAGGACGCAGCCAGAGATGGCTGTTCCCGCAAGGGCCTC
CCGCACAGGTGCTGCATGGCTGTCGTCAGCTCGTGTCGTGAGATGTTGGGTTAAGTCCCGCAACGAGCGCAACCCTCGCC
TTCAGTTGCCATCGGGTTTGGCTGGGCACTCTGAAGGAACTGCCGGTGACAAGCCGGA
>bOTU1058
GTAGTCCTAGCCCTAAACGATGGATGCTTGGTGTGGCCGGTACCCAATCCGGCTGTGCCGAAGCTAACGCGATAAGCATC
CCGCCTGGGGAGTACGGTCGCAAGGCTGAAACTCAAAGGAATTGACGGGGGCCCGCACAAGCGGTGGAGCATGTGGTTCA
ATTCGACGCAACGCGAAGAACCTTACCTGGGCTCGAAGCACAGTGGACCGGGGTAGAAATATCCCTTTTCGCAAGAACTG
CTGTGGAGGTGCTGCATGGCTGTCGTCAGCTCGTGTCGTGAGATGTTGGGTTAAGTCCCGCAACGAGCGCAACCCTTATC
GTTAGTTGCCAGCGAGTCAAGTCGGGCACTCTAGCGAAACCGCCCCGGATAACGGGGA
>bOTU4934
GTAGTCCTAGCCCTAAACGATGATTGCTTGGTGTAGCAGGTACCCAATCCTGCTGTGCCGAAGCTAACGCGATAAGCAAT
CCGCCTGGGGAGTACGGTCGCAAGGCTGAAACTCAAAGGAATTGACGGGGGCCCGCACAAGCGGTGGAGCATGTGGTTCA
ATTCGACGCAACGCGAAGAACCTTACCTGGGCTCGAAGCGCAGTGGACTGAGGTAGAAATATCTCTTTCTCGCAAGAGAC
TGCTGCGTAGGTGCTGCATGGCTGTCGTCAGCTCGTGTCGTGAGATGTTGGGTTAAGTCCCGCAACGAGCGCAACCCTTA
TTGCCAGTTGCCATCATTAAGTTGGGCACTCTGGCGAAACTGCCCCGGATAACGGGGA
>bOTU8318
GTAGTCCACGCCATAAACGATGAGCACTAGGTGTCGCGGGTATTGACCCCTGCGGTGCCGCCGCTAACGCATTAAGTGCT
CCGCCTGGGGACTACGGCCGCAAGGTTAAAACTCAAAGGAATTGACGGGGGCCCGCACAAGCGGTGGAGCATGTGGTTCA
ATTCGACGCAACGCGCAGAACCTTACCTGGGCTAGACAACATCAGACAGTCCTAGAGATAGGATCTTCCCTTCGGGGACT
GGTGGTTCAGGTGCTGCATGGCTGTCGTCAGCTCGTGTCGTGAGATGTTGGGTTAAGTCCCGCAACGAGCGCAACCCTTG
CCTTTAGTTGCCATCAGGTAAAGCTGGGCACTCTAAAGGGACTGCCGGCGTTAAGCAGGA
>bOTU8502
GTAGTCCACGCTGTAAACGATGGGTGCTCGGTGTCGCGGGTATCGACCCCTGCGGTGCCTTAGCTAACGCGTTAAGCACC
CCGCCTGGGGAGTACGGTCGCAAGGCTGAAACTCAAAGGAATTGACGGGGGCCCGCACAAGCGGTGGAGCATGTGGTTTA
ATTCGATGCAACGCGAAGAACCTTACCTGGGCTTGAACTGTGGTGGACCGGTCTTGAAAGAGGTCTTCCCCTTCGGGGGC
CGCCATAGAGGTGCTGCATGGCTGTCGTCAGCTCGTGTCGTGAGATGTTGGGTTAAGTCCCGCAACGAGCGCAACCCCTA
TCCTTAGTTGCCAGCGGGTTATGCCGGGAACTCTAAGGAGACTGCCCCGGAAATCGGGGA
>bOTU2644
GTAGTCCATGCCGTAAACGTTGGGCACTAGGTGTGGGGACCATTCCACGGTTTCCGCGCCGCAGCTAACGCATTAAGTGC
CCCGCCTGGGGAGTACGGCCGCAAGGCTAAAACTCAAAGGAATTGACGGGGGCCCGCACAAGCGGCGGAGCATGCGGATT
AATTCGATGCAACGCGAAGAACCTTACCAAGGCTTGACATGTTCTCGATCGCCGTAGAGATACGGTTTCCCCTTTGGGGC
GGGATCACAGGTGGTGCATGGTTGTCGTCAGCTCGTGTCGTGAGATGTTGGGTTAAGTCCCGCAACGAGCGCAACCCTCG
TTCCATGTTGCCAGCACGTCATGGTGGGGACTCATGGGAGACTGCCGGGGTCAACTCGGA
>bOTU1430
GTAGTCCACGCCGTAAACGATGGATGCTAGGTGTGGGCGGTGTCGACTCCGTCCGTGCCGAAGCTAACGCATTAAGCATC
CCGCCTGGGGAGTACGGCCGCAAGGCTAAAACTCAAAGGAATTGACGGGGGCCCGCACAAGCAGCGGAGCATGCTGTTTA
ATTCGAAGCAACGCGAAGAACCTTACCTGGGCTTGACATGTATTCGAAATCCTGGGAAACCAGGCCCCCAGCAATGGCGG
ATACACAGGTGGTGCATGGCTGTCGTCAGCTCGTGTCGTGAGATGTTGGGTTAAGTCCCGCAACGAGCGCAACCCCTGCC
CTGTGTTACCAGCGGATAATGCCGGGCACTCACGGGGTACTGCCGGTGACAAACCGGA
>bOTU2481
GTAGTCCATGCCATAAACGATGATTACTAGGTTTTGGGCCCGTCAACGGTCCAGAGCCGCAGCTAACGCTTTAAGTAATC
CGCCTGGGGAGTACGCTCGCAAGAGTGAAACTCAAAGGAATTGACGGGGGCCCGCACAAGCGGTGGAGCATGTGGTTTAA
TTCGACGCAACGCGCAGAACCTTACCAAGGCTTGACATGGGAAAGACAGGACGAGAGATCGTCCCTCTCTAGCAATAGAG
CTTTCCACACAGGTGCTGCATGGCTGTCGTCAGCTCGTGTCGTGAGATGTTGGGTTAAGTCCCGCAACGAGCGCAACCCT
CGTTTCTAGTTGCCATCATTCAGTTGGGCCCTCTAGAGAGACTGCCGCGAATAACGCGGA
>bOTU2588
GTAGTCCACGCCGTAAACGATGATAACTAGCTGTCCGGGCACTTGGTGCCTGGGTGGCGCAGCTAACGCATTAAGTTATC
CGCCTGGGGAGTACGGCCGCAAGGTTAAAACTCAAAGAAATTGACGGGGGCCTGCACAAGCGGTGGAGCATGTGGTTTAA
TTCGAAGCAACGCGCAGAACCTTACCAACGTTTGACATCCCTAGTGTGGTTAGTGGAGACACTTTCCTTCAGTTCGGCTG
GCTAGGTGACAGGTGCTGCATGGCTGTCGTCAGCTCGTGTCGTGAGATGTTGGGTTAAGTCCCGCAACGAGCGCAACCCT
CGCCTTTAGTTGCCATCATTTAGTTGGGCACTCTAAAGGAACCGCCGGTGATAAGCCGGA
>bOTU5073
GTAGTCCTAGCCCTAAACGATGGATACTTGCTGTGACTGGGATTGAATCCAGTCGTGGCGAAGCTAACGCATTAAGTATC
CCGCCTGGGGAGTACGGTCGCAAGGCTGAAACTCAAAGGAATTGACGGGGGCCCGCACAAGCGGTGGAGTATGTGGTTTA
ATTCGACGCAACGCGAAGAACCTTACCTGGGCTCGAACGGCTGGTGACAGGGGTGGAAACATCCTTTTCCCGCAAGGGAC
ACCAGTCGAGGTGCTGCATGGCTGTCGTCAGCTCGTGTCGTGAGATGTTGGGTTAAGTCCCGCAACGAGCGCAACCCCTG
CCTTTAGTTGCCAACAGGTCAAGCTGGGCACTCTAAAGGGACTGCCGGTGAAAAACCGGA
>bOTU3823
GTAGTCCACACCGTAAACGTTGGGCGCTAGGTGTGGGACTCATTCCACGAGTTCCGTGCCGCAGCTAACGCATTAAGCGC
CCCGCCTGGGGAGTACGGCCGCAAGGCTAAAACTCAAAGGAATTGACGGGGGCCCGCACAAGCGGCGGAGCATGCGGATT
AATTCGATGCAACGCGAAGAACCTTACCTGGGTTTGACATATGCGAGAACTCTCTAGAGATAGAGAGCTCTTTGGACACT
CGCATACAGGTGGTGCATGGCTGTCGTCAGCTCGTGTCGTGAGATGTTGGGTTAAGTCCCGCAACGAGCGCAACCCTCGT
CTTATGTTGCCAGCACGTAATGGTGGGGACTCATAAGAGACTGCCGGGGTCAACTCGGA
>bOTU6199
GTAGTCCACGCCCTAAACGATGCGAACTGGACGTTGGGAGCAACTTGGCTCTCAGTGTCGAAGCTAACGCGTTAAGTTCG
CCGCCTGGGGAGTACGGTCGCAAGACTGAAACTCAAAGGAATTGACGGGGGCCCGCACAAGCGGTGGAGTATGTGGTTTA
ATTCGATGCAACGCGAAGAACCTTACCTGGTCTTGACATGTCCGGAATCCTGCAGAGATGCGGGAGTGCCTTCGGGAATC
GGAACACAGGTGCTGCATGGCTGTCGTCAGCTCGTGTCGTGAGATGTTGGGTTAAGTCCCGCAACGAGCGCAACCCTTGT
CCTTAGTTGCCAGCACGTAATGGTGGGAACTCTAAGGAGACTGCCGGTGACAAACCGGA
>bOTU8684
GTAGTCCACGCCGTAAACGATGGATGCTAGACGCTGGGCGGATCGACCCGGTCAGTGTCGCAGCTAACGCGATAAGCATC
CCGCCTGGGGAGTACGGCCGCAAGGCTGAAACTCAAAGGAATTGACGGGGGCCCGCACAAGCGGTGGAGCATGTGGTTTA
ATTCGAAGCAACGCGAAGAACCTTACCAGGCCTTGACATCCAATGAACTTTCCAGAGATGGATTGGTGCCTTCGGGAACA
TTGAGACAGGTGCTGCATGGCTGTCGTCAGCTCGTGTCGTGAGATGTTGGGTTAAGTCCCGTAACGAGCGCAACCCTTGT
CCTTAGTTACCAGCACGTAATGGTGGGCACTCTAAGGAGACTGCCGGTGACAAACCGGA
>bOTU1180
GTAGTCCACGCCGTAAACGATGGATGCTAGGTGTTGCGGGTATTGACCCCTGCAGCGCCGCAGTTAACGCATTAAGCATC
CCGCCTGGGGAGTACGGCCGCAAGGCTAAAACTCAAAGGAATTGACGGGGGCCCGCACAAGCGGTGGAGCATGTGGTTTA
ATTCGACGCAACGCGCAGAACCTTACCTGGGTTAAATCCACCCGAACCTTGCAGAGATGTGAGGGTGCTCTTCGGAGAGC
GGGTGAGAAGGTGCTGCATGGCTGTCGTCAGCTCGTGTCGTGAGATGTTGGGTTAAGTCCCGCAACGAGCGCAACCCTCG
TCGTTAGTTGCTAACGGTTCGGCCGAGCACTCTAACGAGACTGCCGACGTTAAGTCGGA
>bOTU1349
GTAGTCCACGCCGTAAACTATGGGTGCTAGCCGTCAGGAAGCTTGCTTCTTGGTGGCGCAGCTAACGCATTAAGCACCCC
GCCTGGGGAGTACGGTCGCAAGATTAAAACTCAAAGGAATTGACGGGGGCCCGCACAAGCGGTGGAGCATGTGGTTTAAT
TCGAAGCAACGCGCAGAACCTTACCTACCCTTGACATGTCCAGTATGGGTTTCAGAGATGAGATCCTTCAGTTCGGCTGG
CTGGAACACAGGTGCTGCATGGCTGTCGTCAGCTCGTGTCGTGAGATGTTGGGTTAAGTCCCGCAACGAGCGCAACCCTC
GCCTTTAGTTGCCATCATTTAGTTGGGCACTCTAGAGGGACTGCCGGTGATAAGCCGGA
>bOTU1981
GTAGTCCACGCCGTAAACGATGGGTGCTAGATGTCGGGCAGCATGCTGTTCGGTGTCGTAGCTAACGCGTTAAGCACCCC
GCCTGGGGAGTACGGCCGCAAGGTTAAAACTCAAAGGAATTGACGGGGGCCCGCACAAGCGGTGGAGCATGTGGTTTAAT
TCGATGCAACGCGCAGAACCTTACCAGGCCTTGACATGGGTAGTATGGGCTCCGGAGACGGGGTCCTTCAGTTCGGCTGG
CTACCACACAGGTGCTGCATGGCTGTCGTCAGCTCGTGTCGTGAGATGTTGGGTTAAGTCCCGCAACGAGCGCAACCCTC
GCTTTCAGTTGCCATCATTCAGTTGGGCACTCTGAAGGAACTGCCGGTGACAAGCCGGA
>bOTU1493
GTAGTCCACGCCGTAAACGATGGGTGCTAGACGTTGGCGAGCTTGCTCGTCAGTGTCGCAGCTAACGCGTTAAGCACCCC
GCCTGGGGAGTACGGCCGCAAGGTTGAAACTCAAAGGAATTGACGGGGGCCCGCACAAGCGGTGGAGCATGTGGTTCAAT
TCGACGCAACGCGAAGAACCTTACCAGCCCTTGACATGGGACTCGCCGGGAGCAGAGACGCTCCCTTCGGTTCGGCCGGA
GTCCGCACAGGTGCTGCATGGCTGTCGTCAGCTCGTGTCGTGAGATGTTGGGTTAAGTCCCGCAACGAGCGCAACCCTCG
TCTCCAGTTGCCATCAGGTTATGCTGGGCACTTTGGAGAAACTGCCGGTGACAAGCCGGA
>bOTU606
GTAGTCCACGCCGTAAACGATGAGTGCTAAGTGTTAGAGGGTTTCCGCCCTTTAGTGCTGCAGCTAACGCATTAAGCACT
CCGCCTGGGGAGTACGGTCGCAAGACTGAAACTCAAAGGAATTGACGGGGGCCCGCACAAGCGGTGGAGCATGTGGTTTA
ATTCGAAGCAACGCGAAGAACCTTACCAGGTCTTGACATCCTCTGACAACTCTAGAGATAGAGCGTTCCCCTTCGGGGGA
CAGAGTGACAGGTGGTGCATGGTTGTCGTCAGCTCGTGTCGTGAGATGTTGGGTTAAGTCCCGCAACGAGCGCAACCCTT
GATCTTAGTTGCCAGCATTCAGTTGGGCACTCTAAGGTGACTGCCGGTGACAAACCGGA
>bOTU332
GTAGTCCACGCCGTAAACGATGATAACTAGCTGTCCGGGCACTTGGTGCTTGGGTGGCGCAGCTAACGCATTAAGTTATC
CGCCTGGGGAGTACGGCCGCAAGGTTAAAACTCAAAGAAATTGACGGGGGCCTGCACAAGCGGTGGAGCATGTGGTTTAA
TTCGAAGCAACGCGCAGAACCTTACCAACGTTTGACATCCCTAGTATGGTTAGTGGAGACACTTTCCTTCAGTTCGGCTG
GCTAGGTGACAGGTGCTGCATGGCTGTCGTCAGCTCGTGTCGTGAGATGTTGGGTTAAGTCCCGCAACGAGCGCAACCCT
CGCCTTTAGTTGCCATCATTAAGTTGGGTACTCTAAAGGAACCGCCGGTGATAAGCCGGA
>bOTU3892
GTAGTCCTAGCCCTAAACGATGGATGCTTGGTGTGTTGGGTACCCAATCCCAACGTGCCGAAGCTAACGCGATAAGCATC
CCGCCTGGGGAGTACGGTCGCAAGGCTGAAACTCAAAGGAATTGACGGGGGCCCGCACAAGCGGTGGAGCATGTGGTTCA
ATTCGACGCAACGCGAAGAACCTTACCTGGGCTCGAAGCGCAGTGGACCGGGGTAGAAATATCCCTTTCTCGCAAGAGAC
TGCTGCGGAGGTGCTGCATGGCTGTCGTCAGCTCGTGTCGTGAGATGTTGGGTTAAGTCCCGCAACGAGCGCAACCCTTA
TCCCTAGTTGCCATCGGGTCAAGCCGGGCACTCTAGTGAAACCGCCCCGGATAACGGGGA
>bOTU5511
GTAGTCCACGCTGTAAACGATGGATGCTAGCCGTTGGCGGGTTTACCCGTCAGTGGCGCAGCTAACGCTTTAAGCATCCC
GCCTGGGGAGTACGGTCGCAAGATTAAAACTCAAAGGAATTGACGGGGGCCCGCACAAGCGGTGGAGCATGTGGTTCAAT
TCGACGCAACGCGCAGAACCTTACCAGCCCTTGACATCCCGGTCGCGGGAACGAGAGATCGATCCCTTCAGTTCGGCTGG
ACCGGAGACAGGTGCTGCATGGCTGTCGTCAGCTCGTGTCGTGAGATGTTGGGTTAAGTCCCGCAACGAGCGCAACCCTC
GCCCTTAGTTGCCATCATTAAGTTGGGCACTCTAAGGGGACTGCCGGTGATAAGCCGCGA
>bOTU6454
GTAGTCCACGCCGTAAACGATGAATGTTAGCCGTCGGGCAGTTGACTGTTCGGTGGCGCAGCTAACGCATTAAACATTCC
GCCTGGGGAGTACGGTCGCAAGATTAAAACTCAAAGGAATTGACGGGGGCCCGCACAAGCGGTGGAGCATGTGGTTTAAT
TCGAAGCAACGCGCAGAACCTTACCAGCTCTTGACATCTGGGTCGCGGTTACCGGAGACGGTAATCTTCAGTTCGGCTGG
ACCCAAGACAGGTGCTGCATGGCTGTCGTCAGCTCGTGTCGTGAGATGTTGGGTTAAGTCCCGCAACGAGCGCAACCCTC
GCCCTTAGTTGCCAGCATTCAGTTGGGCACTCTAAGGGGACTGCCGGTGATAAGCCGAGA
>bOTU1061
GTAGTCCACACCGTAAACGTTGGGCGCTAGGTGTGGGGCCTATTCCATGGGTTCCGTGCCGTAGCTAACGCATTAAGCGC
CCCGCCTGGGGAGTACGGCCGCAAGGCTAAAACTCAAAGGAATTGACGGGGGCCCGCACAAGCGGCGGAGCATGCGGATT
AATTCGATGCAACGCGAAGAACCTTACCTGGGTTTGACATACACCGGAAGCCTCTAGAGATAGAGGTCTCTTTGATACTG
GTGTACAGGTGGTGCATGGCTGTCGTCAGCTCGTGTCGTGAGATGTTGGGTTAAGTCCCGCAACGAGCGCAACCCTCGTT
CCATGTTGCCAGCACGTAATGGTGGGGACTCATGGGAGACTGCCGGGGTCAACTCGGA
>bOTU4890
GTAGTCCACGCCGTAAACGATGAGTGCTAGGTGTTAGGGGTTTCGATACCCTTGGTGCCGAAGTTAACACAGTAAGCACT
CCGCCTGGGGAGTACGCTCGCAAGAGTGAAACTCAAAGGAATTGACGGGGACCCGCACAAGCAGTGGAGTATGTGGTTTA
ATTCGAAGCAACGCGAAGAACCTTACCAGGTCTTGACATCCCTCTGAATCCTCTAGAGATAGAGGCGGCCTTCGGGACAG
AGGAGACAGGTGGTGCATGGTTGTCGTCAGCTCGTGTCGTGAGATGTTGGGTTAAGTCCCGCAACGAGCGCAACCCTTGA
TCTTAGTTGCCAGCACTTCGGGTGGGCACTCTAGGATGACTGCCGGTGACAAACCGGA
>bOTU5423
GTAGTCCACGCCGTAAACGATGGGTGCTAGACGTTGGCGAGCTTGCTCGTCAGTGTCGCAGCTAACGCGTTAAGCACCCC
GCCTGGGGAGTACGGCCGCAAGGTTGAAACTCAAAGGAATTGACGGGGGCCCGCACAAGCGGTGGAGCATGTGGTTCAAT
TCGACGCAACGCGAAGAACCTTACCAGCCCTTGACATGGGACTCACCGGGACCAGAGACGGTCCCTTCGGTTCGGCCGGA
GTCCGCACAGGTGCTGCATGGCTGTCGTCAGCTCGTGTCGTGAGATGTTGGGTTAAGTCCCGCAACGAGCGCAACCCTCG
TCTCCAGTTGCCATCAGGTTAAGCTGGGCACTTTGGAGAAACTGCCGGTGACAAGCCGGA
>bOTU4825
GTAGTCCACGCCGTAAACGATGCATACTAGGTGTCAGGGGTTTCGATGCCCTTGGTGCCGAAGTTAACACAGTAAGTATG
CCGCCTGGGGAGTACGCTCGCAAGAGTGAAACTCAAAGGAATTGACGGGGACCCGCACAAGCAGTGGAGTATGTGGTTTA
ATTCGAAGCAACGCGAAGAACCTTACCAGGTCTTGACATCCCTCTGAATACGGTAGAGATATCGTAGGCCTTCGGGACAG
AGGAGACAGGTGGTGCATGGTTGTCGTCAGCTCGTGTCGTGAGATGTTGGGTTAAGTCCCGCAACGAGCGCAACCCTTGA
TCTTAGTTGCCAGCACTTCGGGTGGGCACTCTAAGATGACTGCCGGTGACAAACCGGA
>bOTU5078
GTAGTCCACGCCGTAAACGATGGATGCTAGCCGTTGGCAGGCTTGCCTGTCAGTGGCGCAGCTAACGCATTAAGCATCCC
GCCTGGGGAGTACGGTCGCAAGATTAAAACTCAAAGGAATTGACGGGGGCCCGCACAAGCGGTGGAGCATGTGGTTCAAT
TCGAAGCAACGCGCAGAACCTTACCAACCTTTGACATCCCGGTCGCGGGCACCAGAGATGGAGCCTTTCAGTTCGGCTGG
ACCGGAGACAGGTGCTGCATGGCTGTCGTCAGCTCGTGTCGTGAGATGTTGGGTTAAGTCCCGCAACGAGCGCAACCCTC
GCCCTTAGTTGCCATCATTCAGTTGGGCACTCTAAGGGGACTGCCGGTGATAAGCCGGA
>bOTU6328
GTAGTCCATGCTATAAACGATGAATACTAGGTTTTGGGCCCGTCAACGGTCCAGAGCCGCAGCTAACGCGTTAAGTATTC
CGCCTGGGGAGTACGCTCGCAAGAGTGAAACTCAAAGGAATTGACGGGGGCCCGCACAAGCGGTGGAGCATGTGGTTTAA
TTCGACGCAACGCGCAGAACCTTACCAAGGCTTGACATGGGAAAGACTGAACGAGAGATCGTTCTTCTCCAGCAATGGAG
CTTTCCACACAGGTGCTGCATGGCTGTCGTCAGCTCGTGTCGTGAGATGTTGGGTTAAGTCCCGCAACGAGCGCAACCCT
CGTTTCTAGTTGCCATCATTCAGTTGGGCCCTCTAGAGAGACTGCCGCGAATAACGCGGA
>bOTU4229
GTAGTCCACGCCGTAAACGATGATAACTAGCTGTCCGGGCACATGGTGCTTGGGTGGCGCAGCTAACGCATTAAGTTATC
CGCCTGGGGAGTACGGTCGCAAGATTAAAACTCAAAGGAATTGACGGGGGCCTGCACAAGCGGTGGAGCATGTGGTTTAA
TTCGAAGCAACGCGCAGAACCTTACCAGCCTTTGACATCCTGGTCGCGGATTAGAGAGATCTTTTCCTTCAGTTCGGCTG
GACCAGTGACAGGTGCTGCATGGCTGTCGTCAGCTCGTGTCGTGAGATGTTGGGTTAAGTCCCGCAACGAGCGCAACCCT
CGTCCTTAGTTGCCATCATTTAGTTGGGAACTCTAAGGAAACCGCCGGTGATAAGCCGGA
>bOTU7932
GTAGTCCATGCCGTAAACGATGAGTGTTCGCCCTTGGTCTACGCGGATCAGGGGCCCAGCTAACGCGTGAAACACTCCGC
CTGGGGAGTACGGTCGCAAGACCGAAACTCAAAGGAATTGACGGGGGCCTGCACAAGCGGTGGAGCATGTGGTTTAATTC
GATACAACGCGCAAAACCTTACCAGCCCTTGACATATGAACAACAAAACCTGTCCTTAACGGGATGGTACTGACTTTCAT
ACAGGTGCTGCATGGCTGTCGTCAGCTCGTGTCGTGAGATGTTTGGTCAAGTCCTATAACGAGCGAAACCCTCGCCTTTA
GTTGCCATCATTTAGTTGGGCACTCTAGAGGGACTGCCGGTGATAAGCCGGA
>bOTU2646
GTAGTCCACGCCCTAAACGATGTCTACTAGTTGTTGGGTCTTAATTGACTTAGTAACGCAGCTAACGCGTGAAGTAGACC
GCCTGGGGAGTACGGTCGCAAGATTAAAACTCAAAGGAATTGACGGGGACCCGCACAAGCGGTGGATGATGTGGATTAAT
TCGATGCAACGCGAAAAACCTTACCTACCCTTGACATGGATGGAACCTCGGAGAGATCTGAGGGTGCTCGAAAGAGAACC
ATCACACAGGTGCTGCATGGCTGTCGTCAGCTCGTGTCGTGAGATGTTGGGTTAAGTCCCGCAACGAGCGCAACCCTTGT
CATTAGTTGCTACGCAAGAGCACTCTAATGAGACTGCCGGTGACAAACCGGA
>bOTU1243
GTAGTCCACGCCCTAAACGATGTCAACTGGTTGTTGGGTCTTTTCTGACTCAGTAACGAAGCTAACGCGTGAAGTTGACC
GCCTGGGGAGTACGGCCGCAAGGTTGAAACTCAAAGGAATTGACGGGGACCCGCACAAGCGGTGGATGATGTGGTTTAAT
TCGATGCAACGCGAAAAACCTTACCCACCTTTGACATGTACGGAAGTTGCCAGAGATGGCTTCGTGCTCGAAAGAGAGCC
GTAACACAGGTGCTGCATGGCTGTCGTCAGCTCGTGTCGTGAGATGTTGGGTTAAGTCCCGCAACGAGCGCAACCCTTGT
CATTAGTTGCTACGAAAGGGCACTCTAATGAGACTGCCGGTGACAAACCGGA
>bOTU2647
GTAGTCCACGCCCTAAACGATGTCAACTGGTTGTTGGTCCTTCACTGGATCAGTAACGAAGCTAACGCGTGAAGTTGACC
GCCTGGGGAGTACGGCCGCAAGGTTGAAACTCAAAGGAATTGACGGGGACCCGCACAAGCGGTGGATGATGTGGTTTAAT
TCGATGCAACGCGAAAAACCTTACCTACCCTTGACATGCCTGGAATCTCGCAGAGATGTGAGAGTGCCCGAAAGGGAGCC
AGGACACAGGTGCTGCATGGCTGTCGTCAGCTCGTGTCGTGAGATGTTGGGTTAAGTCCCGCAACGAGCGCAACCCTTGC
CATTAGTTGCTACGAAAGGGCACTCTAATGGGACTGCCGGTGACAAACCGGA
>bOTU8586
GTAGTCCATGCCGTAAACGATGAGTGTTCGCCCTTGGTCTACGCAGATCAGGGGCTCAGCTAACGCGTGAAACACTCCGC
CTGGGGAGTACGGTCGCAAGACCGAAACTCAAAGGAATTGACGGGGGCCTGCACAAGCGGTGGAGCATGTGGTTTAATTC
GATACAACGCGCAAAACCTTACCAGCCCTTGACATATGAACAACAAAACCTATCCTTAACGGGATGGTACTCACTTTCAT
ACAGGTGCTGCATGGCTGTCGTCAGCTCGTGTCGTGAGATGTTTGGTCAAGTCCTATAACGAGCGAAACCCTCGTCTTTA
GTTGCCACCATTTAGTTGGGCACTCTAAAGAAACTGCCGGTGATAAGCCGGA
>bOTU1500
GTAGTCCACGCCCTAAACGATGTCTACTAGTTGTTGGGTCTTAATTGACTTAGTAACGCAGCTAACGCGTGAAGTAGACC
GCCTGGGGAGTACGGTCGCAAGATTAAAACTCAAAGGAATTGACGGGGACCCGCACAAGCGGTGGATGATGTGGATTAAT
TCGATGCAACGCGAAAAACCTTACCTACCCTTGACATGTACGGAATCCCTGAGAGATTAGGGAGTGCTCGAAAGAGAGCC
GTAACACAGGTGCTGCATGGCTGTCGTCAGCTCGTGTCGTGAGATGTTGGGTTAAGTCCCGCAACGAGCGCAACCCTTGT
CATTAGTTGCTACGAAAGGGCACTCTAATGAGACTGCCGGTGACAAACCGGA
>bOTU7954
GTAGTCCACGCCCTAAACGATGTCAACTAGTTGTCGGGTCTTAATTGACTTGGTAACGCAGCTAACGCGTGAAGTTGACC
GCCTGGGGAGTACGGTCGCAAGATTAAAACTCAAAGGAATTGACGGGGACCCGCACAAGCGGTGGATGATGTGGATTAAT
TCGATGCAACGCGAAAAACCTTACCTACCCTTGACATGGTCGGAATCCTGAAGAGATTTAGGAGTGCTCGAAAGAGAACC
GGCGCACAGGTGCTGCATGGCTGTCGTCAGCTCGTGTCGTGAGATGTTGGGTTAAGTCTCGCAACGAGCGCAACCCTTGT
CATTAGTTGCTACGAAAGGGCACTCTAATGAGACTGCCGGTGACAAACCGGA
>bOTU1194
GTAGTCCATGCCGTAAACGATGAGTGTTCGCCCTTGGTCTACGCGGATCAGGGGCCCAGCTAACGCGTGAAACACTCCGC
CTGGGGAGTACGGTCGCAAGACCGAAACTCAAAGGAATTGACGGGGGCCTGCACAAGCGGTGGAGCATGTGGTTTAATTC
GAAGCAACGCGCAGAACCTTACCACCTTTTGACATGCCTGGACATCCCGAGAGATCGGGCTTTCCCTTCGGGGACTGGGA
CACAGGTGCTGCATGGCTGTCGTCAGCTCGTGTCGTGAGATGTTGGGTTAAGTCCCGCAACGAGCGCAACCCTCGCTGTT
AGTTGCCATCATTTAGTTGGGAACTCTAACAGGACTGCCGGTGCTAAGCCGGA
>bOTU4818
GTAGTCCATGCCGTAAACGATGAGTGTTCGCCCTTGGTCTACGCAGATCAGGGGCTCAGCTAACGCGTGAAACACTCCGC
CTGGGGAGTACGGTCGCAAGACCGAAACTCAAAGGAATTGACGGGGGCCCGCACAAGCGGTGGAGCATGTGGTTTAATTC
GAAGCAACGCGCAGAACCTTACCACCTTTTGACATGCCTGGACATCCCGAGAGATCGGGCTTTCCCTTCGGGGACTGGGA
CACAGGTGCTGCATGGCTGTCGTCAGCTCGTGTCGTGAGATGTTGGGTTAAGTCCCGCAACGAGCGCAACCCTCGCTGTT
AGTTGCCATCATTTAGTTGGGAACTCTAACAGGACTGCCGGTGCTAAGCCGGA
>bOTU894
GTAGTCCACACCGTAAACGTTGATTACTCGATGTGTGCGATATACAGTACGCGTCTTAGCGCAAGCGATAAGTAATCCAC
CTGGGGAGTACGCCGGCAACGGTGAAACTCAAAGGAATTGACGGGGGTCCGCACAAGCGGTGGAGCATGTGGTTTAATTC
GATGATACGCGAGGAACCTTACCTGGGCTAGAATGCCCATGACCGGTCCAGAGATGGACTCTTCCGCAAGGACATGGAGC
AAGGTGCTGCATGGCTGTCGTCAGCTCGTGCCGTGAGGTGTTGGGTTAAGTCCCGCAACGAGCGCAACCCCTGTTTCTAG
TTGCCAACACGTAATGGTGGGGACTCTAGAAAAACTGCCCGCGCAAGCGGAGA
>bOTU4431
GTAGTCCACGCTGTAAACGATGATTACTCGATGTCGGCGATAAACTGTCGGCGTCTTAGCGAAAGCGTTAAGTAATCCAC
CTGGGGAGTACGCCCGCAAGGGTGAAACTCAAAGGAATTGACGGGGGCCCGCACAAGCGGTGGAGCATGTGGTTTAATTC
GATGATACGCGAGGAACCTTACCTAGGCTAGAATGCGCGTGACCGCCTCAGAGATGAGGCTTTCCTTCGGGACACAAAGC
AAGGTGCTGCATGGCCGTCGTCAGCTCGTGCCGTGAGGTGTTGGGTTAAGTCCCGCAACGAGCGCAACCCCTATCTTTAG
TTGCCAGCACATTATGGTGGGGACTCTAAAGAGACTGCCTGCGCAAGCAGTGA
>bOTU2196
GTAGTCCACGCCCTAAACGATGTCAACTGGTTGTTGGACGGCTTGCTGTTCAGTAACGTAGCTAACGCGTGAAGTTGACC
GCCTGGGGAGTACGGCCGCAAGGTTGAAACTCAAAGGAATTGACGGGGACCCGCACAAGCGGTGGATGATGTGGTTTAAT
TCGATGCAACGCGAAAAACCTTACCTACCCTTGACATGTCTGGAATCCTAAAGAGATTTAGGAGTGCTCGAAAGAGAACC
AGAACACAGGTGCTGCATGGCCGTCGTCAGCTCGTGTCGTGAGATGTTGGGTTAAGTCCCGCAACGAGCGCAACCCTTAT
CATTAGTTGCTACGCAAGGGCACTCTAATGAGACTGCCGGTGACAAACCGGA
>bOTU752
GTAGTCCACGCCCTAAACGATGTCAACTGGTTGTTGGGAAGGTTCCTTCTCAGTAACGTAGCTAACGCGTGAAGTTGACC
GCCTGGGGAGTACGGCCGCAAGGTTGAAACTCAAAGGAATTGACGGGGACCCGCACAAGCGGTGGATGATGTGGTTTAAT
TCGATGCAACGCGAAAAACCTTACCTACCCTTGACATGTCTGGAATCTTGCAGAGATGCGAGAGTGCTCGAAAGAGAACC
AGAACACAGGTGCTGCATGGCCGTCGTCAGCTCGTGTCGTGAGATGTTGGGTTAAGTCCCGCAACGAGCGCAACCCTTGT
CATTAGTTGCTACGAAAGGGCACTCTAATGAGACTGCCGGTGACAAACCGGA
>bOTU750
GTAGTCCACGCCCTAAACGATGTCTACTAGTTGTCGGGTCTTAATTGACTTGGTAACGCAGCTAACGCGTGAAGTAGACC
GCCTGGGGAGTACGGTCGCAAGATTAAAACTCAAAGGAATTGACGGGGACCCGCACAAGCGGTGGATGATGTGGATTAAT
TCGATGCAACGCGAAAAACCTTACCTACCCTTGACATGTACGGAAGCCTTGAGAGATCAGGGTGTGCTCGAAAGAGAACC
GTAACACAGGTGCTGCATGGCTGTCGTCAGCTCGTGTCGTGAGATGTTGGGTTAAGTCCCGCAACGAGCGCAACCCTTGT
CATTAGTTGCTACGAAAGGGCACTCTAATGAGACTGCCGGTGACAAACCGGA
>bOTU7948
GTAGTCCACGCCCTAAACGATGTCTACTAGTTGTCGGGTCTTAATTGACTTGGTAACGCAGCTAACGCGTGAAGTAGACC
GCCTGGGGAGTACGGTCGCAAGATTAAAACTCAAAGGAATTGACGGGGACCCGCACAAGCGGTGGATGATGTGGATTAAT
TCGATGCAACGCGAAAAACCTTACCTACCCTTGACATGGCAGGAACCTCGGAGAGATCTGAGGGTGCTCGAAAGAGAACC
TGCACACAGGTGCTGCATGGCTGTCGTCAGCTCGTGTCGTGAGATGTTGGGTTAAGTCCCGCAACGAGCGCAACCCTTGT
CATTAGTTGCTACGAAAGAGCACTCTAATGAGACTGCCGGTGACAAACCGGA
>bOTU6242
GTAGTCCATGCCGTAAACGATGAGTGTTCGCCCTTGGTCTACGCGGATCAGGGGCCCAGCTAACGCGTGAAACACTCCGC
CTGGGGAGTACGGTCGCAAGACCGAAACTCAAAGGAATTGACGGGGGCCTGCACAAGCGGTGGAGCATGTGGTTTAATTC
GATACAACGCGCAAAACCTTACCAGCCCTTGACATATGAACAACAAAACCTGTCCTTAACAGGATGGTACTGACTTTCAT
ACAGGTGCTGCATGGCTGTCGTCAGCTCGTGTCGTGAGATGTTTGGTCAAGTCCTATAACGAGCGCAACCCTCGTTTCTA
GTTGCCATCATTCAGTTGGGCCCTCTAGAGAGACTGCCGCGAATAACGCGGA
>bOTU325
GTAGTCCACGCCCTAAACGATGTCTACTAGTTGTCGGGTTTTAATTAACTTGGTAACGCAGCTAACGCGTGAAGTAGACC
GCCTGGGGAGTACGGTCGCAAGATTAAAACTCAAAGGAATTGACGGGGACCCGCACAAGCGGTGGATGATGTGGATTAAT
TCGATGCAACGCGAAAAACCTTACCTACCCTTGACATGGATGGAATCCTGGAGAGATCCGGGAGTGCTCGAAAGAGAACC
ATTACACAGGTGCTGCATGGCTGTCGTCAGCTCGTGTCGTGAGATGTTGGGTTAAGTCCCGCAACGAGCGCAACCCTTGT
CATTAGTTGCTACGCAAGAGCACTCTAATGAGACTGCCGGTGACAAACCGGA
>bOTU555
GTAGTCCACGCCCTAAACGATGTCTACTAGTTGTCGGGTCTTAATTGACTTGGTAACGCAGCTAACGCGTGAAGTAGACC
GCCTGGGGAGTACGGTCGCAAGATTAAAACTCAAAGGAATTGACGGGGACCCGCACAAGCGGTGGATGATGTGGATTAAT
TCGATGCAACGCGAAAAACCTTACCTACCCTTGACATGGCAGGAATCCTGAAGAGATTTGGGAGTGCTCGAAAGAGAACC
TGCACACAGGTGCTGCATGGCTGTCGTCAGCTCGTGTCGTGAGATGTTGGGTTAAGTCCCGCAACGAGCGCAACCCTTGT
CATTAGTTGCTACGAAAGAGCACTCTAATGAGACTGCCGGTGACAAACCGGA
>bOTU7680
GTAGTCCACGCCCTAAACGATGTCTACTAGTTGTCGGGTTTTAATTAACTTGGTAACGCAGCTAACGCGTGAAGTAGACC
GCCTGGGGAGTACGGTCGCAAGATTAAAACTCAAAGGAATTGACGGGGACCCGCACAAGCGGTGGATGATGTGGATTAAT
TCGATGCAACGCGAAAAACCTTACCTACCCTTGACATGTACGGAAGCCTGGAGAGATCCGGGTGTGCTCGAAAGAGAGCC
GTAACACAGGTGCTGCATGGCTGTCGTCAGCTCGTGTCGTGAGATGTTGGGTTAAGTCCCGCAACGAGCGCAACCCTTGT
CATTAGTTGCTACGAAAGAGCACTCTAATGAGACTGCCGGTGACAAACCGGA
>bOTU8607
GTAGTCCACGCCCTAAACGATGTCAACTGGTTGTTGGACGGCTTGCTGTTCAGTAACGAAGCTAACGCGTGAAGTTGACC
GCCTGGGGAGTACGGCCGCAAGGTTGAAACTCAAAGGAATTGACGGGGACCCGCACAAGCGGTGGATGATGTGGTTTAAT
TCGATGCAACGCGAAAAACCTTACCTACCCTTGACATGTCTGGAATCCTGGAGAGATTTGGGAGTGCTCGAAAGAGAACC
AGAACACAGGTGCTGCATGGCCGTCGTCAGCTCGTGTCGTGAGATGTTGGGTTAAGTCCCGCAACGAGCGCAACCCTTAT
CATTAGTTGCTACGCAAGGGCACTCTAATGAGACTGCCGGTGACAAACCGGA
>bOTU7806
GTAGTCCGCACTGTAAACGATGATTACTCGCTGCTAGAGGGCAACTTTTAGTGGCTTAGCGAAAGCGATAAGTAATCCAC
CTGGGGAGTACGCCGGCAACGGTGAAACTCAAAGGAATTGACGGGGGCCCGCACAAGCGGAGGAGCATGTGGTTTAATTC
GATGATACGCGAGGAACCTTACCAGGGCTTGAAAGTTAGGGAATGATTCTGAAAGGAGTCAGTCAGCAATGACCCGAAAC
TAGGTGCTGCATGGCTGTCGTCAGCTCGTGCCGTGAGGTGTTGGGTTAAGTCCCGCAACGAGCGCAACCCCTACCATTAG
TTGCCAGCGGTTCGGCCGGGGACTCTAGTGGAACTGCCCGCGCAAGCGGTGA
>bOTU7702
GTAGTCCACGCCCTAAACGATGTCTACTAGTTGTCGGGTTTTAATTAACTTGGTAACGCAGCTAACGCGTGAAGTAGACC
GCCTGGGGAGTACGGTCGCAAGATTAAAACTCAAAGGAATTGACGGGGACCCGCACAAGCGGTGGATGATGTGGATTAAT
TCGATGCAACGCGAAAAACCTTACCTACCCTTGACATGGCAAGAACCCCTGAGAGATTAGGGGGTGCTCGAAAGAGAACT
TGTACACAGGTGCTGCATGGCTGTCGTCAGCTCGTGTCGTGAGATGTTGGGTTAAGTCCCGCAACGAGCGCAACCCTTGT
CATTAGTTGCTACGAAAGAGCACTCTAATGAGACTGCCGGTGACAAACCGGA
>bOTU4621
GTAGTCCACGCCCTAAACGATGTCAACTGGTTGTTGGACGGCTTGCTGTTCAGTAACGAAGCTAACGCGTGAAGTTGACC
GCCTGGGGAGTACGGCCGCAAGGTTGAAACTCAAAGGAATTGACGGGGACCCGCACAAGCGGTGGATGATGTGGTTTAAT
TCGATGCAACGCGAAAAACCTTACCTACCCTTGACATGCCTGGAGCCCTGCAGAGATGTGGGGGTGCTCGAAAGAGAGCC
AGGACACAGGTGCTGCATGGCCGTCGTCAGCTCGTGTCGTGAGATGTTGGGTTAAGTCCCGCAACGAGCGCAACCCTTAT
CATTAGTTGCTACGCAAGGGCACTCTAATGAGACTGCCGGTGACAAACCGGA
>bOTU4737
GTAGTCCACGCCCTAAACGATGTCTACTAGTTGTCGGGTCTTAATTGACTTGGTAACGCAGCTAACGCGTGAAGTAGACC
GCCTGGGGAGTACGGTCGCAAGATTAAAACTCAAAGGAATTGACGGGGACCCGCACAAGCGGTGGATGATGTGGATTAAT
TCGATGCAACGCGAAAAACCTTACCTACCCTTGACATGTACGGAACCCTGCTGAAAGGTGGGGGTGCTCGAAAGAGAACC
GTAACACAGGTGCTGCATGGCTGTCGTCAGCTCGTGTCGTGAGATGTTGGGTTAAGTCCCGCAACGAGCGCAACCCTTGT
CATTAGTTGCTACGAAAGGGCACTCTAATGAGACTGCCGGTGACAAACCGGA
>bOTU5619
GTAGTCCATGCCGTAAACGATGAGTGTTCGCCCTTGGTCTACGCGGATCAGGGGCCCAGCTAACGCGTGAAACACTCCGC
CTGGGGAGTACGGTCGCAAGACCGAAACTCAAAGGAATTGACGGGGGCCTGCACAAGCGGTGGAGCATGTGGTTTAATTC
GATACAACGCGCAAAACCTTACCAGCCCTTGACATATGAACAACAAAACCTGTCCTTAACGGGATGGTACTGACTTTCAT
ACAGGTGCTGCATGGCTGTCGTCAGCTCGTGTCGTGAGATGTTGGGTTAAGTCCCGCAACGAGCGCAACCCCCGTTTCTA
GTTGCCATCATTCAGTTGGGCCCTCTAGAGAGACTGCCGCGAATAACGCGGA
>bOTU7747
GTAGTCCACGCCCTAAACGATGTCAACTGGGTGTTGGGGAAGTGATTCCTTGGTACCGTAGCTAACGCGTGAAGTTGACC
GCCTGGGGAGTACGGCCGCAAGGTTAAAACTCAAAGGAATTGACGGGGACCCGCACAAGCGGTGGATGATGTGGATTAAT
TCGATGCAACGCGAACAACCTTACCTACCCTTGACATGTCCGGAACCCTGCTGAGAGGTGGGGGTGCCCGAAAGGGAATC
GGAACACAGGTGCTGCATGGCTGTCGTCAGCTCGTGTCGTGAGATGTTGGGTTAAGTCCCGCAACGAGCGCAACCCTTGT
CCCTAGTTGCTACGCAAGGGCACTCTAGGGAGACTGCCGGTGACAAACCGGA
>bOTU5012
GTAGTCCACGCCCTAAACGATGCTCACTAGGTGTTGGGGAAGCGATTCCTTGGTACCGTAGCTAACGCGTGAAGTGAGCC
GCCTGGGGAGTACGGCCGCAAGGTTAAAACTCAAAGGAATTGACGGGGACCCGCACAAGCGGTGGATGATGTGGATTAAT
TCGATGCAACGCGAACAACCTTACCTACCCTTGACATGTCTGGAAGGCTGCTGAAAGGTGGCTGTGCCTGAAAGGGAACC
GGAACACAGGTGCTGCATGGCTGTCGTCAGCTCGTGTCGTGAGATGTTGGGTTAAGTCCCGCAACGAGCGCAACCCTTGT
CCCTAGTTGCTACGCAAGGGCACTCTAGGGAGACTGCCGGTGACAAACCGGA
>bOTU6186
GTAGTCCATGCCGTAAACGATGAGTGTTCGCCCTTGGTCTACGCAGATCAGGGGCTCAGCTAACGCGTGAAACACTCCGC
CTGGGGAGTACGGTCGCAAGACCGAAACTCAAAGGAATTGACGGGGGCCTGCACAAGCGGTGGAGCATGTGGTTTAATTC
GATACAACGCGCAAAACCTTACCAGCCCTTGACATATGAACAACAAAACCTATCCTTAACGGGATGGTACTCACTTTCAT
ACAGGTGCTGCATGGCTGTCGTCAGCTCGTGTCGTGAGATGTTGGGTTAAGTCCCGCAACGAGCGCAACCCTCGTCTTTA
GTTGCCACCATTTAGTTGGGCACTCTAAAGAAACTGCCGGTGATAAGCCGGA
>bOTU1614
GTAGTCCACGCCGTAAACGATGAATACTAGGTGTTGGGGGTCGAACCTCGGTGCCGCAGTTAACACAATAAGTATTCCGC
CTGGGGAGTACGATCGCAAGATTAAAACTCAAAGGAATTGACGGGGGCCCGCACAAGCAGCGGAGCATGTGGTTTAATTC
GAAGCAACGCGAAGAACCTTACCTAGACTTGACATCCCCTGCATAACCCAGAGATGGGCGAAGTCCTTCGGGACAGGGTG
ACAGGTGGTGCATGGTTGTCGTCAGCTCGTGTCGTGAGATGTTGGGTTAAGTCCCGCAACGAGCGCAACCCTTATCATTA
GTTGCTACCATTAAGTTGAGCACTCTAGTGAGACTGCCCGGGTTAACCGGGA
>bOTU1792
GTAGTCCACGCCCTAAACGATGTCAACTAGTTGTTGGGGATTCATTTCTTCAGTAACGTAGCTAACGCGTGAAGTTGACC
GCCTGGGGAGTACGGTCGCAAGATTAAAACTCAAAGGAATTGACGGGGACCCGCACAAGCGGTGGATGATGTGGATTAAT
TCGATGCAACGCGAAAAACCTTACCTACCCTTGACATGCCACTAACGAAGCAGAGATGCATTAGGTGCTCGAAAGAGAAA
GTGGACACAGGTGCTGCATGGCTGTCGTCAGCTCGTGTCGTGAGATGTTGGGTTAAGTCCCGCAACGAGCGCAACCCTTG
TCTTTAGTTGCTACGCAAGAGCACTCTAGAGAGACTGCCGGTGACAAACCGGA
>bOTU7075
GTAGTCCATGCCGTAAACGATGAGTGTTCGCCCTTGGTCTACGCGGATCAGGGGCCCAGCTAACGCGTGAAACACTCCGC
CTGGGGAGTACGGTCGCAAGACCGAAACTCAAAGGAATTGACGGGGGCCTGCACAAGCGGTGGAGCATGTGGTTTAATTC
GATACAACGCGCAAAACCTTACCAGCCCTTGACATATGAACAACAAAACCTGTCCTTAACAGGATGGTACTGACTTTCAT
ACAGGTGCTGCATGGCTGTCGTCAGCTCGTGTCGTGAGATGTTGGGTTAAGTCCCGTAACGAGCGCAACCCTTGTCCTTA
GTTACCAGCACGTTATGGTGGGCACTCTAAGGAGACTGCCGGTGACAAACCGGA
>bOTU8788
GTAGTCCACGCCGTAAACGATGAATACTAGGTGTGGGGGTTGTCATGACCTCCGTGCCGCCGCTAACGCATTAAGTATTC
CGCCTGGGGAGTACGGTCGCAAGATTAAAACTCAAAGGAATTGACGGGGGCCCGCACAAGCAGCGGAGCATGTGGTTTAA
TTCGAAGCAACGCGAAGAACCTTACCTAGACTTGACATCTCCTGAATTACTCTTAATCGAGGAAGCCCTTCGGGGCAGGA
AGACAGGTGGTGCATGGTTGTCGTCAGCTCGTGTCGTGAGATGTTGGGTTAAGTCCCGCAACGAGCGCAACCCCTATTGT
TAGTTGCTACCATTAAGTTGAGCACTCTAGCGAGACTGCCCGGGTTAACCGGGA
>bOTU3445
GTAGTCCATGCCGTAAACGATGAGTGTTCGCCCTTGGTCTACGCGGATCAGGGGCCCAGCTAACGCGTGAAACACTCCGC
CTGGGGAGTACGGTCGCAAGACCGAAACTCAAAGGAATTGACGGGGGCCTGCACAAGCGGTGGAGCATGTGGTTTAATTC
GATACAACGCGCAAAACCTTACCAGCCCTTGACATATGAACAAGAAAACCTGTCCTTAACGGGATGGTACTGACTTTCAT
ACAGGTGCTGCATGGCTGTCGTCAGCTCGTGTCGTGAGATGTTTGGTCAAGTCCTATAACGAGCGAAACCCTCGTTTTGT
GTTGCCAGCGCGTGATGGCGGGGACTCATAGGAGACTGCCGGGGTCAACTCGGA
>bOTU3337
GTAGTCCATGCCGTAAACGATGAGTGTTCGCCCTTGGTCTACGCGGATCAGGGGCCCAGCTAACGCGTGAAACACTCCGC
CTGGGGAGTACGGTCGCAAGACCGAAACTCAAAGGAATTGACGGGGGCCTGCACAAGCGGTGGAGCATGTGGTTTAATTC
GATACAACGCGAAGAACCTTACCAAGGCTTGACATGAACCGGAAAGACCTGGAAACAGGTGCCCCGCTTGCGGTCGGTTT
ACAGGTGGTGCATGGTTGTCGTCAGCTCGTGTCGTGAGATGTTGGGTTAAGTCCCGCAACGAGCGCAACCCTCGTTCTAT
GTTGCCAGCGCGTGATGGCGGGGACTCATAGGAGACTGCCGGGGTCAACTCGGA
>bOTU305
GTAGTCCACACTGTAAACGTTGATTACTCGCTGTTGGCGATACACAGCCAGCGGCTAAGCGCAAGCGATAAGTAATCCAC
CTGGGGAGTACGCCGGCAACGGTGAAACTCAAAGGAATTGACGGGGGTCCGCACAAGCGGTGGAGCATGTGGTTTAATTC
GATGATACGCGAGGAACCTTACCTGGGCTAGAATGCCTATGACCGATCCAGAGATGGATAATTCCGCAAGGACAGAGAGC
AAGGTGCTGCATGGCCGTCGTCAGCTCGTGCCGTGAGGTGTTGGGTTAAGTCCCGCAACGAGCGCAACCCCTGTTTCTAG
TTGCCAGCACGTCAAGGTGGGGACTCTAGAAAAACTGCCCGCGCAAGCGGAGA
>bOTU2651
GTAGTCCATGCCGTAAACGATGAGTGTTCGCCCTTGGTCTACGTGGATCAGGGGCCCAGCTAACGCGTTAAACACTCCGC
CTGGGGAGTACGGTCGCAAGACCGAAACTCAAAGGAATTGACGGGGGCCCGCACAAGCGGTGGAGCATGTGGTTTAATTC
GAAGCAACGCGCAGAACCTTACCAGCCCTTGACATGCCCGGCTACTTGCAGAGATGCAAGGTTCCCTTCGGGGACCGGGA
CACAGGTGCTGCATGGCTGTCGTCAGCTCGTGTCGTGAGATGTTGGGTTAAGTCCCGCAACGAGCGCAACCCTCGCCCTT
AGTTGCCAGCATTCAGTTGGGCACTCTAAGGGGACTGCCGGTGATAAGCCGAGA
>bOTU7929
GTAGTCCATGCCGTAAACGATGAGTGTTCGCCCTTGGTCTACGCGGATCAGGGGCCCAGCTAACGCGTGAAACACTCCGC
CTGGGGAGTACGGTCGCAAGACCGAAACTCAAAGGAATTGACGGGGGCCTGCACAAGCGGTGGAGCATGTGGTTTAATTC
GATACAACGCGCAAAACCTTACCAGCCCTTGACATATGAACAAGAAAACCTGTCCTTAACGGGATGGTACTGACTTTCAT
ACAGGTGCTGCATGGCTGTCGTCAGCTCGTGTCGTGAGATGTTTGGTCAAGTCCTATAACGAGCGAAACCCTCGTTCTAT
GTTGCCAGCACGTGATGGTGGGGACTCATAGGAGACTGCCGGGGTCAACTCGGA
>bOTU1259
GTAGTCCACGCTGTAAACGATGATTGCTAGTTGTTGGCCGGCATGCCGGTCGGTGACGCAGCTAACGCATTAAGCAATCC
GCCTGGGGAGTACGGTCGCAAGATTAAAACTCAAAGGAATTGACGGGGGCCCGCACAAGCGGTGGAGCATGTGGTTTAAT
TCGAAGCAACGCGCAGAACCTTACCACCTTTTGACATGCCTGGACAACATGGGAGACCATGCTTTCTCTTCGGAGACCAG
GACACAGGTGCTGCATGGCTGTCGTCAGCTCGTGTCGTGAGATGTTGGGTTAAGTCCCGCAACGAGCGCAACCCTCGCTG
TTAGTTGCCATCATTAAGTTGGGAACTCTAACAGGACTGCCGGTGCTAAGCCGGA
>bOTU2309
GTAGTCCACGCCGTAAACGATGAGTGCTAGTTGTCGGCATGCATGCATGTCGGTGACGCAGCTAACGCATTAAGCACTCC
GCCTGGGGAGTACGGTCGCAAGATTAAAACTCAAAGGAATTGACGGGGGCCCGCACAAGCGGTGGAGCATGTGGTTTAAT
TCGAAGCAACGCGCAGAACCTTACCACCTTTTGACATGCCCTGATCGCTGCAGAGATGCAGTTTTCCCTTCGGGGACAGG
GACACAGGTGCTGCATGGCTGTCGTCAGCTCGTGTCGTGAGATGTTGGGTTAAGTCCCGCAACGAGCGCAACCCTCGCCA
TTAGTTGCCATCATTAAGTTGGGCACTCTAATGGGACCGCCGGTGGTAAGCCGGA
>bOTU5722
GTAGTCCACGCTGTAAACGATGAGTGTTAGGTTCTTGGAATAATCTGGGAGCCGCAGCTAACGCATTAAACACTCCGCCT
GGGGAGTACGCACGCAAGTGTGAAACTCAAAGGAATTGACGGGGACCCGCACAAGCAGCGGAGCATGTGGTTTAATTCGA
CGCAACGCGAAGAACCTTACCAAGTCTTGACATATTTCGGAGGGAGTTAGAGATAATTCCTTACGACTTCGGTCGACTGA
AATACAGGTGGTGCATGGTTGTCGTCAGCTCGTGTCGTGAGATGTTGGGTTAAGTCCCATAACGAGCGCAACCCCTATCG
TTAGTTACCATCATTAAGTTGGGGACTCTAGCGATACTGCCGGTGATAAACCGGA
>bOTU839
GTAGTCCACGCTGTAAACGATGATTGCTAGTTGTCAGCCGGCATGCCGGTTGGTGACGCAGCTAACGCATTAAGCAATCC
GCCTGGGGAGTACGGTCGCAAGATTAAAACTCAAAGGAATTGACGGGGGCCCGCACAAGCGGTGGAGCATGTGGTTTAAT
TCGAAGCAACGCGCAGAACCTTACCACCTTTTGACATGCCTGGACATCATGGGAGACCATGCTTTCTCTTCGGAGACTGG
GACACAGGTGCTGCATGGCTGTCGTCAGCTCGTGTCGTGAGATGTTGGGTTAAGTCCCGCAACGAGCGCAACCCTCGCTG
TTAGTTGCCATCATTTAGTTGGGAACTCTAACAGGACTGCCGGTGCTAAGCCGGA
>bOTU1850
GTAGTCCACGCCGTAAACTATCAATACTCGTTCTCGGGGACTTCGGTCCTCGGGGACTAAGCGAAAGTGATAAGTATTGC
ACCTGGGGAGTACGATCGCAAGGTTGAAACTCAAAGGAATTGACGGGGGCCCGCACAAGCGGTGGAGCATGTGGTTTAAT
TCGATGATACGCGAGGAACCTTACCAGGGCTTAAATGCAGAACGCATAACGTGGAAACATGTTAGTCTTCGGACGGTCTG
CAAGGTGCTGCATGGCTGTCGTCAGCTCGTGCCGTGAGGTGTTGGGTTAAGTCCCGCAACGAGCGCAACCCCTATCTTTA
GTTGCCAGCGGGTTATGCCGGGGACTCTAAAGAAACTGCCAGCGCAAGCTGAGA
>bOTU3413
GTAGTCCATGCCGTAAACGATGAGTGTTCGCCCTTGGTCTACGCAGATCAGGGGCTCAGCTAACGCGTGAAACACTCCGC
CTGGGGAGTACGGTCGCAAGACCGAAACTCAAAGGAATTGACGGGGGCCTGCACAAGCGGTGGAGCATGTGGTTTAATTC
GATGCAACGCGAAAAACCTTACCTACCTTTGACATGTACGGAATTCGCCAGAGATGGCTTAGTGCTCGAAAGAGAACCGT
AACACAGGTGCTGCATGGCTGTCGTCAGCTCGTGTCGTGAGATGTTGGGTTAAGTCCCGCAACGAGCGCAACCCTTGTCA
TTAGTTGCTACATTTAGTTGGGCACTCTAATGAGACTGCCGGTGACAAACCGGA
>bOTU3246
GTAGTCCGCACCGTAAACGATGATTACTCGTTGTTGGCGATATGACAGTCAGCGACCAAGCGAAAGCGATAAGTAATCCA
CCTGGGGAGTACGCCGGCAACGGTGAAACTCAAAGGAATTGACGGGGGCCCGCACAAGCGGAGGAGCATGTGGTTTAATT
CGATGATACGCGAGGAACCTTACCTGGGCTTGAAAGTTAGCGACCGGTCCTGAAAGGGATCTTCCAGCAATGGCGCGAAA
CTAGGTGCTGCATGGCTGTCGTCAGCTCGTGCCGTGAGGTGTTGGGTTAAGTCCCGCAACGAGCGCAACCCCTATTGTTA
GTTACCAGCGAGTAATGTCGGGAACTCTAACGAAACTGCCCGTGCAAACGGTGA
>bOTU1546
GTAGTCCACACTGTAAACGTTGATAACTCGCTGTTTGCGATATACAGCAAGCGGCTTAGCGAAAGCGATAAGTTATCCAC
CTGGGGAGTACGCCGGCAACGGTGAAACTCAAAGGAATTGACGGGGGTCCGCACAAGCGGTGGAGCATGTGGTTTAATTC
GATGATACGCGAGGAACCTTACCTGGGCTAGAATGCCCTTGACTGGTGCAGAGATGCATCGTTCAGCAATGACAAGGAGC
AAGGTGCTGCATGGCTGTCGTCAGCTCGTGCCGTGAGGTGTTGGGTTAAGTCCCGCAACGAGCGCAACCCCTATTTCCAG
TTGCCAGCACGTAAAGGTGGGGACTCTGGAAAGACTGCCTGCGCAAGCAGAGA
>bOTU6391
GTAGTCCATGCCGTAAACGATGAGTGTTCGCCCTTGGTCTACGCAGATCAGGGGCTCAGCTAACGCGTGAAACACTCCGC
CTGGGGAGTACGGTCGCAAGACCGAAACTCAAAGGAATTGACGGGGGCCTGCACAAGCGGTGGAGCATGTGGTTTAATTC
GATACAACGCGCAAAACCTTACCAGCCCTTGACATATGAACAACAAAACCTATCCTTAACGGGATGGTACTCACTTTCAT
ACAGGTGCTGCATGGCTGTCGTCAGCTCGTGTCGTGAGATGTTTGGTCAAGTCCTATAACGAGCGAAACCCCCGTCCTTA
GTTGCTACCATTTAGTTGAGCACTCTAAGGAGACTGCCGGTGATAAGCCGCGA
>bOTU3742
GTAGTCCATGCCGTAAACGATGAGTGTTCGCCCTTGGTCTACGCGGATCAGGGGCCCAGCTAACGCGTGAAACACTCCGC
CTGGGGAGTACGGTCGCAAGACCGAAACTCAAAGGAATTGACGGGGGCCTGCACAAGCGGTGGAGCATGTGGTTTAATTC
GATACAACGCGCAAAACCTTACCAGCCCTTGACATATGAACAACAAAACCTGTCCTTAACAGGATGGTACTGACTTTCAT
ACAGGTGCTGCATGGCTGTCGTCAGCTCGTGTCGTGAGATGTTGGGTTAAGTCCCGCAACGAGCGCAACCCTCGCCTCTA
GTTGCCATCATTCAGTTGGGCACTCTAGAGGGACTGCCGGTGATAAGCCGAGA
>bOTU7427
GTAGTCCATGCTGTAAACGATGAGGACTCGTTGTTTGATGGTAACATTGAGCGACTTAGGGAAACCGTTAAGTCCTCCAC
CTGGGGAGTACGCCGGCAACGGTGAAACTCAAAGGAATTGACGGGGGTCCGCACAAGCGGTGGAGCATGTGGTTTAATTC
GATGATACGCGAGGAACCTTACCTGGGCTAAATCACAGAGGAATTATGCAGAAATGTGTAAGCTAGCAATAGTCTCTGTG
AAGGTGCTGCATGGCTGTCGTCAGCTCGTGTCGTGAGATGTTGGGTTAAGTCCCGCAACGAGCGCAACCCCTATGGTTAG
TTGCCAGCACGTAATGGTGGGGACTCTAGCCAGACTGCCTGTGCAAACAGAGA
>bOTU1605
GTAGTCCACGCTGTAAACTATGATTACTCGATGTTTGCGATATACTGTAAGCGTCTAAGCGAAAGCGATAAGTAATCCAC
CTGGGGAGTACGCTCGCAAGAGTGAAACTCAAAGGAATTGACGGGGGCCCGCACAAGCGGAGGAGTATGTGGTTTAATTC
GATGATACGCGAGGAACCTTACCTGGGCTTGAAAGTTAGTGACCGGCTCTGAAAGGAGCTTTTCCGCAAGGACACGAAAC
TAGGTGCTGCATGGCTGTCGTCAGCTCGTGCCGTGAGGTGTTGGGTTAAGTCCCGCAACGAGCGCAACCCCTATCATTAG
TTGCCAGCACGTAATGGTGGGAACTCTAGTGAAACTGCCCGCGCAAGCGGTGA
>bOTU2913
GTAGTCCGCACTGTAAACGATGATTACTCGTTGCTGGGGAGCAATTTCCAGTGACCAAGCGAAAGCGATAAGTAATCCAC
CTGGGGAGTACGCCGGCAACGGTGAAACTCAAAGGAATTGACGGGGGCCCGCACAAGCGGAGGAGCATGTGGTTTAATTC
GATGATACGCGAGGAACCTTACCAGGGCTTGAAAGTTAGGGAATAACTCTGAAAGGAGTTAGTCAGCAATGACCCGAAAC
TAGGTGCTGCATGGCTGTCGTCAGCTCGTGCCGTGAGGTGTTGGGTTAAGTCCCGCAACGAGCGCAACCCCTACCATTAG
TTGCTAACAGGTTATGCTGAGGACTCTAGTGGAACTGCCCGTGCAAACGGAGA
>bOTU3840
GTAGTCCACGCTGTAAACTATGATTACTCGATGTTTGCGATACACTGTAAGCGTCTAAGCGAAAGCGATAAGTAATCCAC
CTGGGGAGTACGCTCGCAAGAGTGAAACTCAAAGGAATTGACGGGGGCCCGCACAAGCGGAGGAGTATGTGGTTTAATTC
GATGATACGCGAGGAACCTTACCTGGGCTTGAAAGTTAGTGACCGTTCCTGAAAGGGAATTTTCCGCAAGGACACGAAAC
TAGGTGCTGCATGGCTGTCGTCAGCTCGTGCCGTGAGGTGTTGGGTTAAGTCCCGCAACGAGCGCAACCCCTATCATTAG
TTGCCAACACGTAATGGTGGGAACTCTAGTGAAACTGCCCGCGCAAGCGGTGA
>bOTU6269
GTAGTCCATGCCGTAAACGATGAGTGTTCGCCCTTGGTCTACGCGGATCAGGGGCCCAGCTAACGCGTGAAACACTCCGC
CTGGGGAGTACGGTCGCAAGACCGAAACTCAAAGGAATTGACGGGGGCCTGCACAAGCGGTGGAGCATGTGGTTTAATTC
GATACAACGCGCAAAACCTTACCAGCCCTTGACATATGAACAACAAAACCTGTCCTTAACGGGATGGTACTGACTTTCAT
ACAGGTGCTGCATGGCTGTCGTCAGCTCGTGTCGTGAGATGTTGGGTTAAGTCCCGCAACGAGCGCAACCCTCGCCCTTA
GTTGCCAGCATTTAGTTGGGCACTCTAAGGGGACTGCCGGTGATAAGCCGAGA
>bOTU433
GTAGTCCACACTGTAAACGTTGATTACTCGATGTGTGCGATATACAGTACGCGTCTTAGCGCAAGCGATAAGTAATCCAC
CTGGGGAGTACGCCGGCAACGGTGAAACTCAAAGGAATTGACGGGGGTCCGCACAAGCGGTGGAGCATGTGGTTTAATTC
GATGATACGCGAGGAACCTTACCTGGACTAGAATGCCCTTGACCGATCCAGAGATGGATTTTTTCGCAAGAACAAGGAGC
AAGGTGCTGCATGGCCGTCGTCAGCTCGTGCCGTGAGGTGTTGGGTTAAGTCCCGCAACGAGCGCAACCCCTATTTTTAG
TTGCCAACAGGTTATGCTGGGGACTCTAAAAAGACTGCCCGCGCAAGCGGAGA
>bOTU1665
GTAGTCCACGCCCTAAACGATGAATACTCGATGTTAGCGATATACAGTTAGCGTCTAAGCGAAAGCGTTAAGTATTCCAC
CTGGGGAGTACGCCCGCAAGGGTGAAACTCAAAGGAATTGACGGGGGCCCGCACAAGCGGAGGAGCATGTGGTTTAATTC
GATGATACGCGAGGAACCTTACCCGGGCTTGAAAGTTACTGAATGATCTAGAGATAGATCAGTCCGCAAGGACAGGAAAC
TAGGTGCTGCATGGCTGTCGTCAGCTCGTGCCGTGAGGTGTTGGGTTAAGTCCCGCAACGAGCGCAACCCCTATGTTTAG
TTGCCAGCATGTAAAGGTGGGGACTCTAAACAGACTGCCTGTGCAAACAGAGA
>bOTU2653
GTAGTCCACACTGTAAACGTTGATTACTCGCTGTGTGCGATATACAGTACGCGGCCAAGCGAAAGCGATAAGTAATCCAC
CTGGGGAGTACGCCGGCAACGGTGAAACTCAAAGGAATTGACGGGGGTCCGCACAAGCGGTGGAGCATGTGGTTTAATTC
GATGATACGCGAGGAACCTTACCTGGGCTAGAATGCCCTTGACCGATCCAGAGATGGATTTTTCAGCAATGACAAGGAGC
AAGGTGCTGCATGGCTGTCGTCAGCTCGTGCCGTGAGGTGTTGGGTTAAGTCCCGCAACGAGCGCAACCCCTATTTTTAG
TTGCCAGCACGTAATGGTGGGGACTCTAAAAAGACTGCCTGCGCAAGCAGAGA
>bOTU3963
GTAGTCCACGCCCTAAACGATGAATACTCGATGTTGGCGATATACGGTCAGCGTCTAAGCGAAAGCGTTAAGTATTCCAC
CTGGGGAGTACGCCCGCAAGGGTGAAACTCAAAGGAATTGACGGGGGCCCGCACAAGCGGAGGAGCATGTGGTTTAATTC
GATGATACGCGAGGAACCTTACCCGGGCTTGAAAGTTAGTGAATTGAGCAGAGACGCTCAAGTCCTTCGGGACACGAAAC
TAGGTGCTGCATGGCTGTCGTCAGCTCGTGCCGTGAGGTGTTGGGTTAAGTCCCGCAACGAGCGCAACCCCTATGTTTAG
TTGCCAGCACGTTAAGGTGGGGACTCTAAACAGACTGCCTATGCAAATAGAGA
>bOTU6480
GTAGTCCACGCCCTAAACGTTGAATACTCGATCTTAGCGATATACAGTTAGGATCCAAGCGAAAGCGTTAAGTATTCCAC
CTGGGAAGTACGATCGCAAGATTGAAACTCAAAGGAATTGACGGGGGCCCGCACAAGCGGAGGAGCATGTGGTTTAATTC
GATGATACGCGAGGAACCTTACCTGGGCTTGAATGTGAGTGACGGATGCCGAAAGGTGTCTTCCCTTCGGGGCACAAAAC
AAGGTGCTGCATGGCTGTCGTCAGCTCGTGCCGTGAGGTGTTGGGTTAAGTCCCGCAACGAGCGCAACCCCTATCTTTAG
TTGCCATCAGGTCAAGCTGGGGACTCTAAAGAGACTGCCTACGTAAGTAGTGA
>bOTU368
GTAGTCCACACTGTAAACGTTGATTACTCGATGTTGGCGATACACAGCCAGCGTCTTAGCGCAAGCGATAAGTAATCCAC
CTGGGGAGTACGCCGGCAACGGTGAAACTCAAAGGAATTGACGGGGGTCCGCACAAGCGGTGGAGCATGTGGTTTAATTC
GATGATACGCGAGGAACCTTACCTGGACTAGAATGCCCTTGACAGATTCAGAGATGAATTTTTTCGCAAGAACAAGGAGC
AAGGTGCTGCATGGCCGTCGTCAGCTCGTGCCGTGAGGTGTTGGGTTAAGTCCCGCAACGAGCGCAACCCCTGTTTCTAG
TTGCCAGCACATAATGGTGGGGACTCTAGAAAAACTGCCCGCGCAAGCGGAGA
>bOTU2698
GTAGTCCACACTGTAAACGATGATTACTCGATGTTGGCGATACACAGCCAGCGTCTTAGCAAAAGCGATAAGTAATCCAC
CTGGGGAGTACGCCGGCAACGGTGAAACTCAAAGGAATTGACGGGGGTCCGCACAAGCGGTGGAGCATGTGGTTTAATTC
GATGATACGCGAGGAACCTTACCTGGGCTAGAATGCCCTTGACAGATGCAGAGATGTGTTTTTCCGCAAGGACAAGGAGC
AAGGTGCTGCATGGCTGTCGTCAGCTCGTGCCGTGAGGTGTTGGGTTAAGTCCCGCAACGAGCGCAACCCCTATTCTTAG
TTGCCAGCATGTAATGGTGGGGACTCTAAGAAGACTGCCTGCGCAAGCAGAGA
>bOTU2143
GTAGTCCACGCTGTAAACGATGAGTACTAGGTGTTGGGGGTATCGACCCCCTCAGTGCCGAAGCTAACGCGATAAGTACT
CCGCCTGGGGACTACGGCCGCAAGGCTAAAACTCAAAGGAATTGACGGGGGCCCGCACAAGCAGCGGAGCGTGTGGTTTA
ATTCGACGCAACGCGAAGAACCTTACCTAGGCTTGACATGCACGTGGTAAGACTGGGAAACCAGGATGACCCGCAAGGGA
GCGTGCACAGATGCTGCATGGCTGTCGTCAGCTCGTGCCGTGAGGTGTTGGGTTAAGTCCCGCAACGAGCGCAACCCTCG
CTGCCAGTTACCATGTCTGGCGGGACCGCCGGGTCCAACCCGGA
>bOTU1973
GTAGTCCACGCTGTAAACGATGGGTGCTAGGTGTCGGGGGTATCGACCCCCTCGGTGCCGCAGCTAACGCGATAAGCACC
CCGCCTGGGGACTACGGCCGCAAGGCTAAAACTCAAAGGAATTGACGGGGGCCCGCACAAGCAGCGGAGCGTGTGGTTTA
ATTCGATGCAACGCGAAGAACCTTACCCAGGCTTGACATGCAGGTGGTACCGCGGTGAAAGCCAAGGGACCCGCGAGGGA
GCCTGTGCAGGTGCTGCACGGCTGTCGTCAGCTCGTGCCGTGAGGTGTTGGGTTAAGTCCCGCAACGAGCGCAACCCCCG
CCGCTAGTTACCATGTCTAGCGGGACCGCCGGGACCAACCCGGA
>bOTU4259
GTAGTCCCAGCCGTAAACGATGTCCACCAGGTGCTGGGCGGATCGACCCGTTCAGTGCCGCAGCTTACGTGATGAGTGGA
CCGCCTGGGGAGTACGGCCGCAAGGTTGAAACTCAAAGGAATTGACGGGGGCCCGCACAAGCAGCGGAGTGTGTGGTTTA
ATTCGATGCGACGCGAAGCACCTTACCTGGGCTTGACATGCGGTTGCACCAGGGGTAACGCCCTGTCTCCTTCGGGAGCG
ATCGCACAGGTGCTGCATGGCTGTCGTCAGCTCGTGCCGTGAGGTGTTGGGTTAAGTCCCCTAACGAGCGCAACCCTCGG
GGTCCGTTGTATTTTTCGGGCCCGACTGCCGCGCGCAACGCGGA
>bOTU2285
GTAGTCCACGCTGTAAACGATGAGTACTAGGTGTCGGGGGTATCGACCCCCTCGGTGCCGCAGCTAACGCGATAAGTACT
CTGCCTGGGGACTACGGCCGCAAGGCTAAAACTCAAAGGAATTGACGGGGGCCCGCACAAGCAGCGGAGCGTGTGGTTTA
ATTCGACGCAACGCGAAGAACCTTACCTGGGCTTGACATGCGTGTGGTAAAACCGGGAAACCGGAATGACCCGCAAGGGA
GCACGCACAGATGCTGCATGGCTGTCGTCAGCTCGTGCCGTGAGGTGTTGGGTTAAGTCCCGCAACGAGCGCAACCCTCG
CTGCCAGTTACCATGTCTGGCGGGACCGCCGGGTCCAACCCGGA
>bOTU4644
GTAGTCCACGCCCTAAACGGTGCGGACTAGGTGTCGGGGGTATCGACCCCCCCGGTGCCGGAGCTAACGCATTAAGTCCG
CCGCCTGGGGACTACGGCCGCAAGGCTAAAACTCAAAGGAATTGACGGGGGCCCGCACAAGCAGCGGAGCGTGTGGTTTA
ATTCGATGCAACGCGAAGAACCTTACCCGGGCTTGACATGCACGTGGTAGCGGAGCGAAAGCCGAGCGACCCGCGAGGGA
GCGTGCACAGGTGCTGCATGGCTGTCGTCAGCTCGTGCCGTGAGGTGTTGGGTTAAGTCCCGCAACGAGCGCAACCCCTG
CTGCCAGTTAACTGTCTGGCGGGACCGCCGGGTTCAACCCGGA
>bOTU124
GTAGTCCACGCTGTAAACGATGAGTACTAGGTGTCGGGGGTATCGACCCCCTCGGTGCCGCAGCTAACGCGATAAGTACT
CCGCCTGGGGACTACGGCCGCAAGGCTAAAACTCAAAGGAATTGACGGGGGCCCGCACAAGCAGCGGAGCGTGTGGTTTA
ATTCGACGCAACGCGAAGAACCTTACCTGGGCTTGACATGCACGTGGTAAAAGCCTGAAAGGGCAATGACCCGCAAGGGA
GCGTGCACAGATGCTGCATGGCTGTCGTCAGCTCGTGCCGTGAGGTGTTGGGTTAAGTCCCGCAACGAGCGCAACCCTCG
CTGCCAGTTACCATGTCTGGCGGGACCGCCGGGTCCAACCCGGA
>bOTU4320
GTAGTCCACGCTGTAAACGATGAGTACTAGGTGTCGGGGGTATCGACCCCCTCGGTGCCGCAGCTAACGCGATAAGTACT
CCGCCTGGGGACTACGGCCGCAAGGCTAAAACTCAAAGGAATTGACGGGGGCCCGCACAAGCAGCGGAGCGTGTGGTTTA
ATTCGACGCAACGCGAAGAACCTTACCTGGGCTTGACATGCACGTGGTACGACCCCGAAAGGGGGAGGATCCGCAAGGGA
GCGTGCACAGATGCTGCATGGCTGTCGTCAGCTCGTGCCGTGAGGTGTTGGGTTAAGTCCCGCAACGAGCGCAACCCTCG
CTGCCAGTTACCATGTCTGGCGGGACCGCCGGGTCCAACCCGGA
>bOTU4459
GTAGTCCACGCCCTAAACGATGAGCATTAGACATTGGGCGTTTGTTCAGTGTCGCAGCTAACGCTTTAAATGCTCCGCCT
GGGTAGTACGGTCGCAAGGCTGAAACTCAAAGGAATTGACGGGGACCCGCACAAGCGCTGGAGCATGTGGTTTAATCCGA
TACGACGCGTAAAACCTTACCAAGGCTTGACATGTTTGGCAAAGCTAGGGAAACCTAGTAGAGGTTATCCAGACACAGGT
GTCTGCATGGCCGTCGTCAGTTCGTGCTGTGAAGTGTACGCTTAAGTGCTAGAACGAACGCAACCCTCATACTTAGTTAC
TACATTTAAGGTGAGAACTCTAGGTAGACTGCCAAGGTAACTTGGA
>bOTU1123
GTAGTCCACGCCCTAAACGATGAGCATTAGATATTGGGCATTTTGCTTAGTGTCGCAGCTAACGCTTTAAATGCTCCGCC
TGGGTACTACGGCCGCAAGGCTAAAACTCAAAGGAATTGACGGGGACCCGCACAAGCGGTGGAGCATGTGGTTTAATTCG
ATACAACGCGCAGAACCTTACCAAGGTTTGACATGGAGGGCAAAGTTGAAGAAACTCAACGGAGGTTATCCCGACACAGG
TGGTGCATGGTCGTCGTCAGTTCGTGCTGTGAAGCGTACGCTTAAGTGCTAGAACGAACGCAACCCTCATATTTAGTTGC
TATCATTTAGTTGAGAACTCTAAATAGACTGCTAAGATAACTTAGA
>bOTU6998
GTAGTCCATGCCGTAAACGATGAGTGTTCGCCCTTGGTCTACGCGGATCAGGGGCCCAGCTAACGCGTGAAACACTCCGC
CTGGGGAGTACGGTCGCAAGACCGAAACTCAAAGGAATTGACGGGGGCCTGCACAAGCGGTGGAGCATGTGGTTTAATTC
GATACAACGCGCAAAACCTTACCAGCCCTTGACATATGAACAACAAAACCTGTCCTTAACGGGATGGTACTGACTTTCAT
ACAGGTGCTGCATGGCTGTCGTCAGCTCGTGTCGTGAGATGTTGGGTTAAGTCCCGCAACGAGCGCAACCCTTGTCATTA
GTTGCTACGAAAGAGCACTCTAATGAGACTGCCGGTGACAAACCGGA
>bOTU3022
GTAGTCCACGCCGTAAACGATGTGTACCCGGCGCTGGGCGGTGATTGCGCCGCTCGGTGCCCCAGCTTACGCGATGAGTA
CACCGCCTGGGGACTACGGCCGCAAGGCTAAAACTCAAAGGAATTGACGGGGGCCCGCACAAGCAGCGGAGCGTGTGGTT
TAATTCGACGCAACACGAAGAACCTTACCCAGATTTGACATGGAACTGCGTGTCGCGGAAACGCGGCAGCCTTCGAGGGT
GTTCCACCGGTGCTGCATGGCTGTCGTCAGCTCGTGTCGTGAGATGTTGGGTTAAGTCCCGCAACGAGCGCAACCCTTGC
CCGATGTTACACGTGTCATCGGGGACTGCCGTGGTCTGACCACGGA
>bOTU4432
GTAGTCCACGCTGTAAACGATGAGCACTAGGTGTCGGGGGTATCGACCCCCTCGGTGCCGCAGCTAACGCGATAAGTGCT
CCGCCTGGGGACTACGGCCGCAAGGCTAAAACTCAAAGGAATTGACGGGGGCCCGCACAAGCAGCGGAGCGTGTGGTTTA
ATTCGACGCAACGCGAAGAACCTTACCTGGGCTTGACATGCACGTGGTACGACTGGGAAACCAGGAGGACTCGCAAGGGA
GCGTGCACAGATGCTGCATGGCTGTCGTCAGCTCGTGCCGTGAGGTGTTGGGTTAAGTCCCGCAACGAGCGCAACCCTCG
CTGCCAGTTACGATGTCTGGCGGGACCGCCGGGTCCAACCCGGA
>bOTU2090
GTAGTCCACGCTGTAAACGATGAGTACTAGGTGTCGGGGGTATCGACCCCCTCGGTGCCGCAGCTAACGCGATAAGTACT
CCGCCTGGGGACTACGGCCGCAAGGCTAAAACTCAAAGGAATTGACGGGGGCCCGCACAAGCAGCGGAGCGTGTGGTTTA
ATTCGACGCAACGCGAAGAACCTTACCTGGGCTTGACATGCGTGTGGTACGACGGGGAAACCCGAAGGACCCGCAAGGGA
GCACGCACAGATGCTGCATGGCTGTCGTCAGCTCGTGCCGTGAGGTGTTGGGTTAAGTCCCGCAACGAGCGCAACCCTCG
CTGCCAGTTACCATGTCTGGCGGGACCGCCGGGTCCAACCCGGA
>bOTU1462
GTAGTCCACGCCCTAAACGATGAGTATTAGACATTGGGTGTTATACTTAGTGTCGCAGCTAACGCTTTAAATACTCCGCC
TGGGTAGTACGGTCGCAAGGCTGAAACTCAAAGGAATTGACGGGGACTCGCACAAGCGGTGGAGCATGTGGTTTAATTCG
ATACAACGCGCAGAACCTTACCAAGGCTTGACATGAAGGGCAATGTTGAAGAAACTCAACGGAGGTTATCCCGACACAGG
TGGTGCATGGTCGTCGTCAGTTCGTGCTGTGAAGCGTATGCTTAAGTGCTAGAACGAACGCAACCCTCATATTCAGTTGC
TACCATTTAGTTGAGAACTTTGAATAGACTGCCAGGGCAACCTGGA
>bOTU2670
GTAGTCCACGCCGTAAACGATGAGTACTAGCTGTCGGGGGTATCGACCCCTCCGGTAGCGCAGCTAACGCGATAAGTACT
CCGCCTGGGGACTACGACCGCAAGGTTAAAACTCAAAGGAATTGACGGGGGCCCGCACAAGCAGCGGAGCGTGCGGTTTA
ATTCGAAGCTACGCGAAGAACCTTACCAGGGCTTGACATGGGCAGGACCGCCGGTGAAAGCCGGTTTCCCTTCGGGGCCT
GTTCACAGATGCTGCATGGCTGTCGTCAGCTCGTGCCGTGAGGTGTTGGGTTAAGTCCCGCAACGAGCGCAACCCCTGTC
TCCAGTTGTACTTCTCTGGAGAGACTGCTGGGAGCAACCCAGA
>bOTU1470
GTAGTCTTAGCAGTAAACGATGAATACTCGGTGTCGGGGGATTGACCCCCTCGGTGCCACAGCAAACGCAATAAGTATTC
CGCCTGGGGAGTACGGTCGCAAGATTAAAACTCAAAGGAATTGACGGGGGCCCGCACAAGCAGCGGAGCGTGTGGTTTAA
TTCGACGCAACGCGAAGAACCTTACCAGGGCTTGACATCTAGTGTTCAGTGGTGGAAACATCATGGCCGCAAGGCGAACT
AGACAGATGCTGCATGGCTGTCGTCAGCTCGTGTCGTGAGATGTTGGGTTAAGTCCCGCAACGAGCGCAACCCCTAGAGT
TAGTTGAATAGTCTAGCTCGACTGCCGGTAGCAAACCGGA
>bOTU5372
GTAGTCCACGCCGTAAACGGTGGATGCTAGGTGTGGGGGGTATCGACCCCCTCCGTGCCGGCGCGAACGCAGAAAGCATC
CCGCCTGGGGAGTACGGCCGCAAGGCTAAAACTCAAAGGAATTGACGGGGGCCCGCACAAGCAGCGGAGCGTGTGGTTTA
ATTCGATGCAACGCGAAGAACCTTACCAGGGCTTGACATGGCGCTTACAGCGGTCGAAAGGCCGCGGCCGCGAGGCGTGC
GTCACAGGTGCTGCATGGCTGTCGTCAGCTCGTGCCGTGAGGTGTTGGGTTAAGTCCCGCAACGAGCGCAACCCCCGGGC
TTAGTTAGGTTCCTAAGCCGACTGCCGGGACCAACCCGGA
>bOTU2050
GTAGTCCTAGCTGTAAACGATGACCACCAGATGTGCGGGGTATCGACCCCCTGCGTGTCGGAGGTAACCTATTGAGTGGT
CCGCCTGGGGAGTACGGTCGCAAGATTAAAACTCAAAGGAATTGACGGGGACCCGCACAAGCAGCGGAGCGTGTGGTTTA
ATTCGATGCAACGCGAAGAACCTTACCAGGGCTTGACATGCCACGGATCGCGCCGGAAACGGCGTTCCCGCAAGGGCTGT
GGCACAGGTGCTGCATGGCTGTCGTCAGCTCGTGCCGTGAGGTGTTGGGTTAAGTCCCGCAACGAGCGCAACCCCTATGG
TCGGTTGTAGGTTTCCGGCCAGACTGCCACGATCAACGTGGA
>bOTU7263
GTAGTCCACGCCGTAAACGATGAATGTTAGCCGTCGGGCAGTATACTGTTCGGTGGCGCAGCTAACGCATTAAACATTCC
GCCTGGGGAGTACGGTCGCAAGATTAAAACTCAAAGGAATTGACGGGGACCCGCACAAGCAGCGGAGCGTGTGGTTTAAT
TCGATGCAACGCGAAGAACCTTACCAGGGCTTGACATGCCACGGATCGCGCCGGAAAGGGCGTTCCCGCAAGGGCTGTGG
CACAGGTGCTGCATGGCTGTCGTCAGCTCGTGCCGTGAGGTGTTGGGTTAAGTCCCGCAACGAGCGCAACCCCTATGGTC
GGTTGTAGGTTTCCGGCCAGACTGCCACGATCAACGTGGA
>bOTU7654
GTAGTCCATGCCGTAAACGATGAGTGTTCGCCCTTGGTCTACGCGGATCAGGGGCCCAGCTAACGCGTGAAACACTCCGC
CTGGGGAGTACGGTCGCAAGACCGAAACTCAAAGGAATTGACGGGGGCCTGCACAAGCGGTGGAGCATGTGGTTTAATTC
GATACAACGCGCAAAACCTTACCAGCCCTTGACATATGAACAACAAAACCTGTCCTTAACAGGATGGTACTGACTTTCAT
ACAGGTGCTGCATGGCTGTCGTCAGCTCGTGTCGTGAGATGTTGGGTTAAGTCCCGCAACGAGCGCAACCCCTACGGTCA
GTTACTTGTGTCTGGCCGGACTGCCCCTTTGGGGA
>bOTU5452
GTAGTCCACGCCGTAAACGATGGATGCTCGGCGTTTGGGGGAGAAATCTCCTGGGCGCCTCAGCTGACGCGGAAGCATCC
CACCTGGGAACTACGAGCGCAAGCTTAAAACTCAAAGGAATTGACGGGGGCCCGCACAAGCAGCGGAGCGTGTGGTTTAA
TTCGACGCAACACGCAGAACCTTACCCAGGCTAGACATGCTACTGCAAGCCGCTGAAAGGCGGTCGCCTTCGAGGGTGTA
GCACAGATGCTGCATGGCTGTCGTCAGCTCGTGTCGTGAGATGTTGGGTTCAGTCCCGCAACGAGCGCAACCCCCACGGT
CAGTTACACGTGTCTGGCCGGACTGCCCTTCGGGGA
>bOTU3585
GTAGTCCACGCTGTAAACGATGGATGCTCGGCGTTTGGGGGAGAAATCCCTTGGGCGCCTCAGCTGACGCGTAAGCATCC
CACCTGGGAACTACGAGCGCAAGCTTAAAACTCAAAGGAATTGACGGGGGCCCGCACAAGCAGCGGAGCGTGTGGTTTAA
TTCGACGCAACACGCAGAACCTTACCCAGACTAGACATGCTACTGCAAGCCACTGAAAGGTGGTCGCCTTCGAGGGCGTA
GCACAGATGCTGCATGGCTGTCGTCAGCTCGTGTCGTGAGATGTTGGGTTCAGTCCCGCAACGAGCGCAACCCCCACGGT
CAGTTACACGTGTCTGGCCGGACAGCCCTTCGGGGA
>bOTU5633
GTAGTCCACGCCGTAAACGATGAGTACTAGCTGTATGGGGTATCGACTCCCTGTGTAGCGAAGCTAACGCGATAAGTACT
CCGCCTGGGGACTACGACCGCAAGGTTAAAACTCAAAGGAATTGACGGGGGCCCGCACAAGCAGCGGAGCGTGCGGTTTA
ATTCGAAGCTACGCGAAAAACCTTACCAGGGTTTAACATGGCATCGACCGGTGATGAAAATCACCTTCCCTTCGGGGCGG
TGTCACAGATGCTGCATGGCTGTCGTCAGCTCGTGCCGTGAGGTGTTGGGTTAAGTCCCGCAACGAGCGCAACCCTCGTC
GTGTGTTGAATTTTTCACACGAGACTGCCCGGAGCAACCGGGA
>bOTU288
GTAGTCCACGCCGTAAACGATGGCCACTCGGCCTTTGGGGGCGGAATCTCCGTCCCTGGGGGCCTTAGCTAACGCGGGAA
GTGGCCCGCCTGGGAACTACGAGCGCAAGCTTAAAACTCAAAGGAATTGACGGGGGCCCGCACAAGCAGCGGAGCGTGTG
GTTTAATTCGACGCAACGCGCAGAACCTTACCCAGGTTTGACATGGCACTGCAAGCCGGTGAAAGCCGGTCGCCTTCGAG
GGTGTGCCACAGATGCTGCATGGCTGTCGTCAGCTCGTGTCGTGAGATGTTGGGTTAAGTCCCGCAACGAGCGCAACCCC
TACGGTCAGTTACTTGTGTCTGGCCGGACTGCCCCTTTGGGGA
>bOTU6900
GTAGTCCACGCCCTAAACGGTGGCAACTAGGTGTGGGGGGTATCGACCCCCTCCGTGCCGCAGCTAACGCGTTAAGTTGC
CCGCCTGGGGACTACGGCCGCAAGGTTAAAACTCAAAGGAATTGACGGGGGCCCGCACAAGCAGCGGAGCGTGTGGTTTA
ATTCGATGCAACGCGCAGAACCTTACCGGGGTTTGACATGCTCAGGAAACGCCTAGAGATAGGTGCCCTCTTCGGAGTCT
GAGCACAGGTGCTGCATGGCTGTCGTCAGCTCGTGCCGTGAGGTGTTGGGTTAAGTCCCGCAACGAGCGCAACCCTCGTC
GCTAGTTGTATGTTTCTAGCGAGACTGCTGCGCAAAACGCAGA
>bOTU3571
GTAGTCCACGCCGTAAACGATGGCCACTCGGCCTTTGGAGGCGGAATCTCCGTCTTTGGGGGCCTTAGCTAACGCGGGAA
GTGGCCCGCCTGGGAACTACGAGCGCAAGCTTAAAACTCAAAGGAATTGACGGGGGCCCGCACAAGCAGCGGAGCGTGTG
GTTTAATTCGACGCAACGCGCAGAACCTTACCCAGGTTTGACATGGCCCTGCAAGCTCCTGAAAGGGAGTCGCCTTCGAG
GGTGGGCCACAGATGCTGCATGGCTGTCGTCAGCTCGTGTCGTGAGATGTTGGGTTAAGTCCCGCAACGAGCGCAACCCC
TACGGTCAGTTACACGTGTCTGGCCGGACTGCCCCTTTGGGGA
>bOTU3063
GTAGTCCACGCCGTAAACGATGTCGACTAGGTGTCGGGGGTATCGACCCCCTCGGCGCCGCAGCTAACGCATTAAGTCGA
CCGCCTGGGGACTACGGCCGCAAGGCTAAAACTCAAAGGAATTGACGGGGGCCCGCACAAGCAGCGGAGCGTGTGGTTTA
ATTCGATGCAACGCGCAGAACCTTACCTCGGCTTGACATGCACGTGGTACTGACCCGTAAGGGGAGGGACCCGCGAGGGA
GCGTGCACAGATGCTGCATGGCTGTCGTCAGCTCGTGCCGTGAGGTGTTGGGTTAAGTCCCGCAACGAGCGCAACCCTTG
TCCTTAGTTGCCTTCTCTAAGGAGACCGCCGGTCTAAACCGGA
>bOTU2308
GTAGTCCACGCCGTAAACGATGCGGACTAGGTGTCGGGGGTATCGACCCCCTCGGCGCCGCAGCTAACGCATTAAGTCCG
CCGCCTGGGGACTACGGCCGCAAGGCTAAAACTCAAAGGAATTGACGGGGGCCCGCACAAGCAGCGGAGCGTGTGGTTTA
ATTCGATGCAACGCGCAGAACCTTACCTCGGCTTGACATGCACGTGGTACTGATGGGAAACCTGAGGGACCCGCAAGGGA
GCGTGCACAGATGCTGCATGGCTGTCGTCAGCTCGTGCCGTGAGGTGTTGGGTTAAGTCCCGCAACGAGCGCAACCCTTG
TCCTTAGTTGAAATCTCTAGGGAGACCGCCGGTCTAAACCGGA
>bOTU4891
GTAGTCCACGCCGTAAACGATGCGGACTAGGTGTCGGGGGTATCGACCCCCTCGGCGCCGCAGCTAACGCATTAAGTCCG
CCGCCTGGGGACTACGGCCGCAAGGCTAAAACTCAAAGGAATTGACGGGGGCCCGCACAAGCAGCGGAGCGTGTGGTTTA
ATTCGATGCAACGCGCAGAACCTTACCTCGGCTTGACATGCACGTGGTACCGAGGGGAAACCCGAGGGACTCGCAAGAGA
GCGTGCACAGATGCTGCATGGCTGTCGTCAGCTCGTGCCGTGAGGTGTTGGGTTAAGTCCCGCAACGAGCGCAACCCTTG
TCCTTAGTTGCCATCTCTAAGGAGACCGCCGGTCTAAACCGGA
>bOTU7264
GTAGTCCATGCCGTAAACGATGAGTGTTCGCCCTTGGTCTACGCGGATCAGGGGCCCAGCTAACGCGTGAAACACTCCGC
CTGGGGAGTACGGTCGCAAGACCGAAACTCAAAGGAATTGACGGGGGCCTGCACAAGCGGTGGAGCATGTGGTTTAATTC
GATACAACGCGCAAAACCTTACCAGCCCTTGACATATGAACAACAAAACCTGTCCTTAACAGGATGGTACTGACTTTCAT
ACAGGTGCTGCATGGCTGTCGTCAGCTCGTGTCGTGAGATGTTTGGTCAAGTCCCGCAACGAGCGCAACCCTTGTCATTA
GTTGCTACGAAAGGGCACTCTAATGAGACTGCCGGTGACAAACCGGA
>bOTU156
GTAGTCCACGCCCTAAACGATGTCTACTAGTTGTTGGGTCTTAATTGACTTAGTAACGCAGCTAACGCGTGAAGTAGACC
GCCTGGGGAGTACGGTCGCAAGATTAAAACTCAAAGGAATTGACGGGGACCCGCACAAGCGGTGGATGATGTGGATTAAT
TCGATGCAACGCGAAAAACCTTACCTACCCTTGACATGGCAGGAATCCTGGAGAGATCCGGGAGTGCTCGAAAGAGAACC
TGCACACAGGTGCTGCATGGCTGTCGTCAGCTCGTGTCGTGAGATGTTGGGTTAAGTCCCGCAACGAGCGCAACCCTTGT
CATTAGTTGCTACGCAAGAGCACTCTAATGAGACTGCCGGTGACAAACCGGA
>bOTU1435
GTAGTCCACGCCCTAAACGATGTCTACTAGTTGTCGGGTCTTAATTGACTTGGTAACGCAGCTAACGCGTGAAGTAGACC
GCCTGGGGAGTACGGTCGCAAGATTAAAACTCAAAGGAATTGACGGGGACCCGCACAAGCGGTGGATGATGTGGATTAAT
TCGATGCAACGCGAAAAACCTTACCTACCCTTGACATGGAAGGAATCCTCGAGAGATTGAGGAGTGCCCGAAAGGGAACC
TTTACACAGGTGCTGCATGGCTGTCGTCAGCTCGTGTCGTGAGATGTTGGGTTAAGTCCCGCAACGAGCGCAACCCTTGT
CATTAGTTGCTACGAAAGAGCACTCTAATGAGACTGCCGGTGACAAACCGGA
>bOTU8286
GTAGTCCACGCCCTAAACGATGTCAACTAGTTGTTGGGGATAGCTATCCTTAGTAACGAAGCTAACGCGTGAAGTTGACC
GCCTGGGGAGTACGGTCGCAAGATTAAAACTTAAAGGAATTGACGGGGACCCGCACAAGCGGTGGATGATGTGGATTAAT
TCGATGCTACGCGAAAAACCTTACCTACCCTTGACATGGTCGGAACCTGGCTGAGAGGCCGGGGTGCTCGAAAGAGAGCC
GGCACACAGGTGCTGCATGGCTGTCGTCAGCTCGTGTCGTGAGATGTTGGGTTAAGTCCCGCAACGAGCGCAACCCTTGT
CCTTAGTTGCTACGCAAGAGCACTCTAAGGAGACTGCCGGTGACAAGCCGGA
>bOTU6913
GTAGTCCACGCCCTAAACGATGTCTACTAGTTGTCGGGTCTTAATTGACTTGGTAACGCAGCTAACGCGTGAAGTAGACC
GCCTGGGGAGTACGGTCGCAAGATTAAAACTCAAAGGAATTGACGGGGACCCGCACAAGCGGTGGATGATGCGGATTAAT
TCGATGCAACGCGAAAAACCTTACCTACCCTTGACATGTACGGAAGCCTGAAGAGATTCGGGTGTGCTCGAAAGAGAGCC
GTAACACAGGTGCTGCATGGCTGTCGTCAGCTCGTGTCGTGAGGTGTTGGGTTAAGTCCCGCAACGAGCGCAACCCTTGT
CATTAGTTGCTACGCAAGAGCACTCTAATGAGACTGCCGGTGACAAACCGGA
>bOTU4057
GTAGTCCACGCCCTAAACGATGTCAACTGGTTGTTGGGAGGGTTTCTTCTCAGTAACGTAGCTAACGCGTGAAGTTGACC
GCCTGGGGAGTACGGCCGCAAGGTTGAAACTCAAAGGAATTGACGGGGACCCGCACAAGCGGTGGATGATGTGGTTTAAT
TCGATGCAACGCGAAAAACCTTACCTACCCTTGACATGCCAGGAACCTTGCAGAGATGTGAGGGTGCTCGAAAGAGAACC
TGGACACAGGTGCTGCATGGCCGTCGTCAGCTCGTGTCGTGAGATGTTGGGTTAAGTCCCGCAACGAGCGCAACCCTTGT
CATTAGTTGCTACGTAAGGGCACTCTAATGAGACTGCCGGTGACAAACCGGA
>bOTU770
GTAGTCCACGCCCTAAACGATGTCAACTGGTTGTTGGGTCTTCACTGACTCAGTAACGAAGCTAACGCGTGAAGTTGACC
GCCTGGGGAGTACGGCCGCAAGGTTGAAACTCAAAGGAATTGACGGGGACCCGCACAAGCGGTGGATGATGTGGTTTAAT
TCGATGCAACGCGAAAAACCTTACCTACCCTTGACATGTCTGGAATTTCGCAGAGATGTGAAAGTGCCCGAAAGGGAGCC
AGAACACAGGTGCTGCATGGCTGTCGTCAGCTCGTGTCGTGAGATGTTGGGTTAAGTCCCGCAACGAGCGCAACCCTTGT
CATTAGTTGCTACGAAAGGGCACTCTAATGAGACTGCCGGTGACAAACCGGA
>bOTU1251
GTAGTCCACGCCGTAAACGATGGATACTAGCTGTTCGGCTGTAAGGCTGAGTGGCTAAGCGAAAGTGATAAGTATCCCAC
CTGGGGAGTACGAACGCAAGTTTGAAACTCAAAGGAATTGACGGGGGCCCGCACAAGCGGTGGAGCATGTGGTTTAATTC
GATGATACGCGAGGAACCTTACCAGGGCTTAAATGTAGAGTGACAGGACTGGAAACAGTTTTTTCTTCGGACACTTTACA
AGGTGCTGCATGGTTGTCGTCAGCTCGTGCCGTGAGGTGTCAGGTTAAGTCCTATAACGAGCGCAACCCCTGTTGTTAGT
TGCCAGCGAGTCATGTCGGGAACTCTAACAAGACTGCCGGTGCAAACCGTGA
>bOTU2120
GTAGTCCACGCCCTAAACGATGTCAACTAGGTGTTGGGGAAGCGATTTCCTAGTACCGCAGCTAACGCGTGAAGTTGACC
GCCTGGGGAGTACGGTCGCAAGATTAAAACTCAAAGGAATTGACGGGGACCCGCACAAGCGGTGGATGATGTGGATTAAT
TCGATGCAACGCGAAAAACCTTACCTACCCTTGACATGTACGGAACCCCGCAGAGATGCGGGGGTGCTCGAAAGAGAGCC
GTAACACAGGTGCTGCATGGCTGTCGTCAGCTCGTGTCGTGAGATGTTGGGTTAAGTCCCGCAACGAGCGCAACCCTTGT
CCCTAGTTGCTACGCAAGGGCACTCTAGGGAGACTGCCGGTGACAAACCGGA
>bOTU2102
GTAGTCCACGCCCTAAACGATGTCAACTGGTTGTTGGGAGGGTTTCTTCTCAGTAACGTAGCTAACGCGTGAAGTTGACC
GCCTGGGGAGTACGGCCGCAAGGTTGAAACTCAAAGGAATTGACGGGGACCCGCACAAGCGGTGGATGATGTGGTTTAAT
TCGACGCAACGCGAAAAACCTTACCTACCCTTGACATGTCTGGAATCCCGCAGAGATGTGGGAGTGCTCGAAAGAGAACC
AGAACACAGGTGCTGCATGGCCGTCGTCAGCTCGTGTCGTGAGATGTTGGGTTAAGTCCCGCAACGAGCGCAACCCTTGT
CATTAGTTGCTACGAAAGGGCACTCTAATGAGACTGCCGGTGACAAACCGGA
>bOTU6129
GTAGTCCACGCCCTAAACGATGTCAACTAGTTGTCGGGGATTAATTTCCTTGGTAACGCAGCTAACGCGTGAAGTTGACC
GCCTGGGGAGTACGGTCGCAAGATTAAAACTCAAAGGAATTGACGGGGACCCGCACAAGCGGTGGATGATGTGGATTAAT
TCGATGCAACGCGAAAAACCTTACCTACCCTTGACATGGAAGGAATCCTCCAGAGATGGAGGAGTGCTCGAAAGAGAACC
TTCGCACAGGTGCTGCATGGCTGTCGTCAGCTCGTGTCGTGAGATGTTGGGTTAAGTCCCGCAACGAGCGCAACCCTTGT
CATTAGTTGCTACGAAAGGGCACTCTAATGAGACTGCCGGTGACAAACCGGA
>bOTU6893
GTAGTCCACGCCCTAAACGATGTCTACTAGTTGTCGGGTCTTAATTGACTTGGTAACGCAGCTAACGCGTGAAGTAGACC
GCCTGGGGAGTACGGTCGCAAGATTAAAACTCAAAGGAATTGACGGGGACCCGCACAAGCGGTGGATGATGTGGATTAAT
TCGATGCAACGCGAAAAACCTTACCTACCCTTGACATGGCTGGAATCGCTGAGAGATTGGCGAGTGCCCGAAAGGGAATC
AGTACACAGGTGCTGCATGGCTGTCGTCAGCTCGTGTCGTGAGATGTTGGGTTAAGTCCCGCAACGAGCGCAACCCTTGT
CATTAGTTGCTACGAAAGGGCACTCTAATGAGACTGCCGGTGACAAACCGGA
>bOTU8184
GTAGTCCACGCCCTAAACGATGTCTACTAGTTGTCGGGTCTTAATTGACTTGGTAACGCAGCTAACGCGTGAAGTAGACC
GCCTGGGGAGTACGGTCGCAAGATTAAAACTCAAAGGAATTGACGGGGACCCGCACAAGCGGTGGATGATGTGGATTAAT
TCGATGCAACGCGAAAAACCTTACCTACCCTTGACATGTACGGAATCCTTGAGAGATCAGGGAGTGCTCGAAAGAGAGCC
GTAACACAGGTGCTGCATGGCTGTCGTCAGCTCGTGTCGTGAGATGTTGGGTTAAGTCCCGCAACGAGCGCAACCCTTTT
CATTAGTTGCTACGAAAGGGCACTCTAATGAGACTGCCGGTGACAAACCGGA
>bOTU141
GTAGTCCACGCCCTAAACGATGTCAACTGGTTGTTGGACGGCTTGCTGTTCAGTAACGAAGCTAACGCGTGAAGTTGACC
GCCTGGGGAGTACGGCCGCAAGGTTGAAACTCAAAGGAATTGACGGGGACCCGCACAAGCGGTGGATGATGTGGTTTAAT
TCGATGCAACGCGAAAAACCTTACCTACCCTTGACATGTCCAGAAGTTACCAGAGATGGTTTCGTGCTCGAAAGAGAACT
GGAACACAGGTGCTGCATGGCCGTCGTCAGCTCGTGTCGTGAGATGTTGGGTTAAGTCCCGCAACGAGCGCAACCCTTAT
CATTAGTTGCTACGCAAGGGCACTCTAATGAGACTGCCGGTGACAAACCGGA
>bOTU805
GTAGTCCACGCCCTAAACGATGTCTACTAGTTGTCGGGTCTTAATTGACTTGGTAACGCAGCTAACGCGTGAAGTAGACC
GCCTGGGGAGTACGGTCGCAAGATTAAAACTCAAAGGAATTGACGGGGACCCGCACAAGCGGTGGATGATGTGGATTAAT
TCGATGCAACGCGAAAAACCTTACCTACCCTTGACATGTCAGGAATCCTGGAGAGATCTAGGAGTGCCCGAAAGGGAGCC
TGAACACAGGTGCTGCATGGCTGTCGTCAGCTCGTGTCGTGAGATGTTGGGTTAAGTCCCGCAACGAGCGCAACCCTTGT
CATTAGTTGCTACGAAAGGGCACTCTAATGAGACTGCCGGTGACAAACCGGA
>bOTU211
GTAGTCCACGCCCTAAACGATGTCTACTAGTTGTTGGGTCTTAATTGACTTAGTAACGCAGCTAACGCGTGAAGTAGACC
GCCTGGGGAGTACGGTCGCAAGATTAAAACTCAAAGGAATTGACGGGGACCCGCACAAGCGGTGGATGATGTGGATTAAT
TCGATGCAACGCGAAAAACCTTACCTACCCTTGACATGGATGGAATCCCGGAGAGATCTGGGAGTGCTCGAAAGAGAACC
ATCACACAGGTGCTGCATGGCTGTCGTCAGCTCGTGTCGTGAGATGTTGGGTTAAGTCCCGCAACGAGCGCAACCCTTGT
CATTAGTTGCTACGCAAGAGCACTCTAATGAGACTGCCGGTGACAAACCGGA
>bOTU1025
GTAGTCCACGCCGTAAACGATGGGCACTAGCTGTTGGGGGTATCGACCCCCCCGGTGGCGTCGCTAACGCAATAAGTGCC
CCGCCTGGGGAGTACGGCCGCAAGGCTAAAACTCAAAGGAATTGACGGGGGCCCGCACAAGCAGCGGAGCGTGTGGTTTA
ATTCGATGCAACGCGCAGAACCTTACCCAGGCTTGACATGCGGCAAGTAGAACCCGGAAACGGGAACGACCTGTTGAGTC
AGGAAGTCGCACAGATGCTGCATGGCTGTCGTCAGCTCGTGCCGTGAGGTGTTGGGTTAAGTCCCGCAACGAGCGCAACC
CTCGTCGCCAGTTACCTTTTCTGGCGAGACCGCCGGGATCAACCCGGA
>bOTU3326
GTAGTCCACGCCGTAAACGATGGATACTAGCTGTTGGGAGCAATCTCAGTGGCTAAGCGAAAGTGATAAGTATCCCACCT
GGGGAGTACGAACGCAAGTTTGAAACTCAAAGGAATTGACGGGGGCCCGCACAAGCGGTGGAGCATGTGGTTTAATTCGA
TGATACGCGAGGAACCTTACCAAGGCTTAAATGGGAAACGACAGGTTTGGAAACAGACCCTTCTTCGGACGTTTTTCAAG
GTGCTGCATGGTTGTCGTCAGCTCGTGCCGTGAGGTGTCAGGTTAAGTCCTATAACGAGCGCAACCCCTGTTGTTAGTTG
CCAGCGAGTCAAGTCGGGAACTCTAACAAGACTGCCAGTGCAAACTGTGA
>bOTU5057
GTAGTCCATGCCGTAAACGATGAGTGTTCGCCCTTGGTCTATTCTGATCTGGGGCTCAGCTAACGCGTTAAACACTCCGC
CTGGGGAGTACGGTCGCAAGACCGAAACTCAAAGGAATTGACGGGGACCCGCACAAGCGGTGGATGATGTGGATTAATTC
GATGCAACGCGAAAAACCTTACCTACCCTTGACATGGCAGGAATCCCGGAGAGATTTGGGAGTGCTCGAAAGAGAACCTG
CACACAGGTGCTGCATGGCTGTCGTCAGCTCGTGTCGTGAGATGTTGGGTTAAGTCCCGCAACGAGCGCAACCCTTGTCA
TTAGTTGCTACGAAAGAGCACTCTAATGAGACTGCCGGTGACAAACCGGA
>bOTU6257
GTAGTCCACGCCGTAAACGTTGGGCACTAGATGTCGGGGGTATCGACCCCTACGGTGTCGCAGCTAACGCATTAAGTGCC
CTGCCTGGGGAGTACGGCCGCAAGGCTAAAACTCAAAGGAATTGACGGGGGCCCGCACAAGCAGCGGAGCGTGTGGTTTA
ATTCGATGCAACGCGAAGAACCTCACCTAGGCTTGACATGGCTGAAGTAGAACCCCGAAAGGGGAACCACCCGTAAAGTC
GGGAACAGTCACAGGTGCTGCATGGCTGTCGTCAGCTCGTGCCGTGAGGTGTTGGGTTAAGTCCCGCAACGAGCGCAACC
CTCGGCGTTAGTTACCATGTCTAACGCGACTGCCGGTTTCAAACCGGA
>bOTU6499
GTAGTCCATGCCGTAAACGATGAGTGTTCGCCCTTGGTCTACGTGGATCAGGGGCCCAGCTAACGCGTTAAACACTCCGC
CTGGGGAGTACGGTCGCAAGACCGAAACTCAAAGGAATTGACGGGGGCCTGCACAAGCGGTGGAGCATGTGGTTTAATTC
GATACAACGCGCAAAACCTTACCAGCCCTTGACATATGAACAAGAAAACCTGTCCTTAACGGGATGGTACTGACTTTCAT
ACAGGTGCTGCATGGCTGTCGTCAGCTCGTGTCGTGAGATGTTGGGTTAAGTCCCGCAACGAGCGCAACCCTTGTCATTA
GTTGCTACGAAAGGGCACTCTAATGAGACTGCCGGTGACAAACCGGA
>bOTU5985
GTAGTCCATGCCGTAAACGATGAGTGTTCGCCCTTGGTCTACGCGGATCAGGGGCCCAGCTAACGCGTGAAACACTCCGC
CTGGGGAGTACGGTCGCAAGACCGAAACTCAAAGGAATTGACGGGGGCCTGCACAAGCGGTGGAGCATGTGGTTTAATTC
GATACAACGCGCAAAACCTTACCAGCCCTTGACATATGAACAACAAAACCTGTCCTTAACAGGATGGTACTGACTTTCAT
ACAGGTGCTGCATGGCCGTCGTCAGCTCGTGTCGTGAGATGTTGGGTTAAGTCCCGCAACGAGCGCAACCCTTGTCATTA
GTTGCTACGTAAGGGCACTCTAATGAGACTGCCGGTGACAAACCGGA
>bOTU1021
GTAGTCCACGCCGTAAACGATGGGCACTAGGTGTCGGGGGTATCGACCCCCCCGGTGCCGGCGCTAACGCAATAAGTGCC
CCGCCTGGGGAGTACGGCCGCAAGGCTAAAACTCAAAGGAATTGACGGGGGCCCGCACAAGCAGCGGAGCGTGTGGTTTA
ATTCGATGCAACGCGCAGAACCTTACCCAGGCTTGACATGCGGCAAGTAGAACCCGGAAACGGGAACGACCTGTTGAGTC
AGGAAGTCGCACAGATGCTGCATGGCTGTCGTCAGCTCGTGCCGTGAGGTGTTGGGTTAAGTCCCGCAACGAGCGCAACC
CTCGTCGCCAGTTACCTTTTCTGGCGAGACCGCCGGGATCAACCCGGA
>bOTU4464
GTAGTCCACGCCCTAAACGATGTCAACTAGTTGTCGGGGATTAATTTCCTTGGTAACGCAGCTAACGCGTGAAGTTGACC
GCCTGGGGAGTACGGTCGCAAGATTAAAACTCAAAGGAATTGACGGGGACCCGCACAAGCGGTGGATGATGTGGATTAAT
TCGATGCAACGCGAAAAACCTTACCTACCCTTGACATGGTCGGAATCCTGGAGAGATCTAGGAGTGCTCGAAAGAGAACC
GGCGCACAGGTGCTGCATGGCTGTCGTCAGCTCGTGTCGTGAGATGTTGGGTTAAGTCCCGCAACGAGCGCAACCCTTGT
CATTAGTTGCTACGAAAGGGCACTCTAATGAGACTGCCGGTGACAAACCGGA
>bOTU1254
GTAGTCCACGCCCTAAACGATGTCAACTAGTTGTTGGGGATTCATTTCCTTAGTAACGTAGCTAACGCGTGAAGTTGACC
GCCTGGGGAGTACGGTCGCAAGATTAAAACTCAAAGGAATTGACGGGGACCCGCACAAGCGGTGGATGATGTGGATTAAT
TCGATGCAACGCGAAAAACCTTACCTACCCTTGACATGGACGGAAGGCCGCTGAGAGGTGGTCGTGCTCGAAAGAGAACC
GTCGCACAGGTGCTGCATGGCTGTCGTCAGCTCGTGTCGTGAGATGTTGGGTTAAGTCCCGCAACGAGCGCAACCCTTGT
CCTTAGTTGCTACGCAAGAGCACTCTAAGGAGACTGCCGGTGACAAACCGGA
>bOTU797
GTAGTCCACGCCCTAAACTATGTCAACTGGGTGTTCGGGAAGCGATTTCTGAGTACCGTAGCTAACGCGTGAAGTTGACC
GCCTGGGGAGTACGGCCGCAAGGTTAAAACTCAAAGGAATTGACGGGGACCCGCACAAGCGGTGGATGATGTGGATTAAT
TCGATGCAACGCGAACAACCTTACCTACCCTTGACATGTCCGAGAGCCTGCTGAGAGGCGGGTGTGCCCGAAAGGGAATC
GGAACACAGGTGCTGCATGGCTGTCGTCAGCTCGTGTCGTGAGATGTTGGGTTAAGTCCCGCAACGAGCGCAACCCTTGT
CCCTAGTTGCTACGCAAGGGCACTCTAGGGAGACTGCCGGTGACAAACCGGA
>bOTU4615
GTAGTCCATGCCGTAAACGATGAGTGTTCGCCCTTGGTCTACGCGGATCAGGGGCCCAGCTAACGCGTGAAACACTCCGC
CTGGGGAGTACGGTCGCAAGACCGAAACTCAAAGGAATTGACGGGGGCCTGCACAAGCGGTGGAGCATGTGGTTTAATTC
GATACAACGCGCAAAACCTTACCAGCCCTTGACATATGAACAAGAAAACCTGTCCTTAACGGGATGGTACTGACTTTCAT
ACAGGTGCTGCATGGCTGTCGTCAGCTCGTGTCGTGAGATGTTGGGTTAAGTCCCGCAACGAGCGCAACCCTCGCTGTTA
GTTGCCATCATTTAGTTGGGAACTCTAACAGGACTGCCGGTGCTAAGCCGGA
>bOTU6576
GTAGTCCATGCCGTAAACGATGAGTGTTCGCCCTTGGTCTACGCAGATCAGGGGCTCAGCTAACGCGTGAAACACTCCGC
CTGGGGAGTACGGTCGCAAGACCGAAACTCAAAGGAATTGACGGGGGCCTGCACAAGCGGTGGATGATGTGGTTTAATTC
GATGCAACGCGAAAAACCTTACCTACCCTTGACATGTCTAGAAGTTACCAGAGATGGTTTCGTGCTCGAAAGAGAACTAG
AACACAGGTGCTGCATGGCCGTCGTCAGCTCGTGTCGTGAGATGTTGGGTTAAGTCCCGCAACGAGCGCAACCCTTATCA
TTAGTTGCTACGCAAGGGCACTCTAATGAGACTGCCGGTGACAAACCGGA
>bOTU7537
GTAGTCCATGCCGTAAACGATGAGTGTTCGCCCTTGGTCTACGCAGATCAGGGGCTCAGCTAACGCGTGAAACACTCCGC
CTGGGGAGTACGGTCGCAAGACCGAAACTCAAAGGAATTGACGGGGGCCTGCACAAGCGGTGGAGCATGTGGTTTAATTC
GATACAACGCGCAAAACCTTACCAGCCCTTGACATATGAACAACAAAACCTATCCTTAACGGGATGGTACTCACTTTCAT
ACAGGTGCTGCATGGCTGTCGTCAGCTCGTGTCGTGAGATGTTTGGTCAAGTCCTATAACGAGCGAAACCCTCGTCATTA
GTTGCTACATTTAGTTGGGCACTCTAATGAGACTGCCGGTGACAAACCGGA
>bOTU633
GTAGTCCACGCCCTAAACGATGTCTACTAGTTGTCGGGTTTTAATTAACTTGGTAACGCAGCTAACGCGTGAAGTAGACC
GCCTGGGGAGTACGGTCGCAAGATTAAAACTCAAAGGAATTGACGGGGACCCGCACAAGCGGTGGATGATGTGGATTAAT
TCGATGCAACGCGAAAAACCTTACCTACCCTTGACATGGAAGGAACCCTGGAGAGATCTGGGGGTGCTCGAAAGAGAACC
TTTACACAGGTGCTGCATGGCTGTCGTCAGCTCGTGTCGTGAGATGTTGGGTTAAGTCCCGCAACGAGCGCAACCCTTGT
CATTAGTTGCTACGAAAGGGCACTCTAATGAGACTGCCGGTGACAAACCGGA
>bOTU1752
GTAGTCCACGCCGTAAACGATGAATGTTAGCCGTCGGGCAGTATACTGTTCGGTGGCGCAGCTAACGCATTAAACATTCC
GCCTGGGGAGTACGGTCGCAAGATTAAAACTCAAAGGAATTGACGGGGGCCCGCACAAGCGGTGGAGCATGTGGTTTAAT
TCGAAGCAACGCGAAGAACCTTACCAGGTCTTGACATCCTCTGAAAACCCTAGAGATAGGGCTTCTCCTTCGGGAGCAGA
GTGACAGGTGGTGCATGGTTGTCGTCAGCTCGTGTCGTGAGATGTTGGGTTAAGTCCCGCAACGAGCGCAACCCTTGATC
TTAGTTGCCATCATTAAGTTGGGCACTCTAAGGTGACTGCCGGTGACAAACCGGA
>bOTU7312
GTAGTCCACGCTGTAAACGATGTCGACTTGGAGGTTGTGCCCTTGAGGCGTGGCTTCCGGAGCTAACGCGTTAAGTCGAC
CGCCTGGGGAGTACGGCCGCAAGGTTAAAACTCAAATGAATTGACGGGGGCCCGCACAAGCGGTGGAGCATGTGGTTTAA
TTCGAAGCAACGCGCAGAACCTTACCAGCCCTTGACATGCCCGGCTACTTGCAGAGATGCAAGGTTCCCTTCGGGGACCG
GGACACAGGTGCTGCATGGCTGTCGTCAGCTCGTGTCGTGAGATGTTGGGTTAAGTCCCGCAACGAGCGCAACCCTCGCC
CTTAGTTGCCAGCATTCAGTTGGGCACTCTAAGGGGACTGCCGGTGATAAGCCGAGA
>bOTU7366
GTAGTCCTTGCCGTAAACTATGTATACTTGGTGTAACTGGACTCAACCCTAGTTGTGCCGTAGCTAACGCGTTAAGTATA
CCGCCTGGGGAGTACAGTCGCAAGGCTGAAACTCAAAAGAATTGACGGGGACCCGCACAAGCAGTGGAGCATGTGGTTTA
ATTCGATGCAACGCGAAGAACCTTACCCAGACTTGACATGCAGTAGACCGATCCAGAAATGGATCTTTCCTTCGGGACTG
CTGCACAGGTGCTGCATGGCTGTCGTCAGCTCGTGCCGTGAGGTGTTGGGTTAAGTCCCGCAACGAGCGCAACCCTTATC
ATTAGTTGCCAACATTTAAGGTGGGAACTCTAATGAGACTGCCTGGGTTAACCAGGA
>bOTU7236
GTAGTCCACGCCGTAAACGATGTCGACTTGGAGGTTGTGCCCTTGAGGCGTGGCTTCCGGAGCTAACGCGTTAAGTCGAC
CGCCTGGGGAGTACGGCCGCAAGGTTAAAACTCAAATGAATTGACGGGGGCCCGCACAAGCGGTGGAGCATGTGGTTTAA
TTCGATGCAACGCGAAGAACCTTACCTACTCTTGACATCCAGAGAACTTAGCAGAGATGCTTTGGTGCCTTCGGGAACTC
TGAGACAGGTGCTGCATGGCTGTCGTCAGCTCGTGTTGTGAAATGTTGGGTTAAGTCCCGCAACGAGCGCAACCCTTATC
CTTTGTTGCCAGCGGTTAGGCCGGGAACTCAAAGGAGACTGCCAGTGATAAACTGGA
>bOTU7304
GTAGTCCACGCCGTAAACGGTGGGTGCTAGGTGTGAGCGGTATTCCACGCCGTTCGTGCCGCAGCTAACGCATTAAGCAC
CCCGCCTGGGGAGTACGGCCGCAAGGCTAAAACTCAAAGGAATTGACGGGGGCCCGCACAAGCAGCGGAGCATGTGGCTT
AATTCGACGCAACGCGAAGAACCTTACCAAGGCTTGACATGCAGGGAAATCTCCCAGAGATGGGAGGTCCGCAAGGGTCC
TGCACAGGTGGTGCATGGTTGTCGTCAGCTCGTGTCGTGAGATGTTGGGTTAAGTCCCGCAACGAGCGCAACCCTCGTTC
TATGTTGCCAGCGGATCATGCCGGGGACTCATAGGAGACTGCCGGGGTCAACTCGGA
>bOTU660
GTAGTCCACGCCGTAAACGATGGGTGCTAGGTGTGGGCGGTGTCGACTCCGTCCGTGCCGTAGCTAACGCATTAAGCACC
CCGCCTGGGGAGTACGGCCGCAAGGCTAAAACTCAAAGGAATTGACGGGGACCCGCACAAGCAGCGGAGCATGTTGTTTA
ATTCGACGCGACGCGAAGAACCTTACCAAGGCTTGACATGCACGGGAATGTCGTAGAAATACGGCAGCCCTTCGGGGCTC
GTGCACAGGTGGTGCATGGCTGTCGTCAGCTCGTGTCGTGAGATGTTGGGTTAAGTCCCGCAACGAGCGCAACCCCTGTC
CCATGTTGCCAGCGTGAAAGACGGGGACTCATGGGATACTGCCGGTGACAAATCGGA
>bOTU6461
GTAGTCCACGCCGTAAACGTTGGGCACTAGGTGTGGGTCTCAACCAACGGGATCTGTGCCGTAGCTAACGCATTAAGTGC
CCCGCCTGGGGAGTACGGCCGCAAGGCTAAAACTCAAAGGAATTGACGGGGGCCCGCACAAGCGGCGGAGCATGTTGCTT
AATTCGAGGCAACGCGAAGAACCTTACCTGGGTTTGACATGTAGGGAAAAGCCGTAGAGATACGGTGTCCTTCGGGGCCC
TACACAGGTGGTGCATGGCTGTCGTCAGCTCGTGTCGTGAGATGTTGGGTTAAGTCCCGCAACGAGCGCAACCCTTGTCC
TGTGTTGCTACCGGATAATGCCGGGCACTCTCAGGAGACTGCCGGGGTCAACTCGGA
>bOTU8849
GTAGTCCATGCCGTAAACGTTGGGAACTAGGTGTGGGTCTCATTCCACGAGATCCGTGCCGCAGCTAACGCATTAAGTTC
CCCGCCTGGGGAGTACGGCCGCAAGGCTAAAACTCAAAGGAATTGACGGGGGCCCGCACAAGCGGCGGAGCATGTGGATT
AAATCGATGCAACGCGAAGAACCTTACCAAGGCTTGACATATACCGGAAACACCCAGAGATGGGTGCCCCGCAAGGTCGG
TATACAGGTGGTGCATGGTTGTCGTCAGCTCGTGTCGTGAGATGTTGGGTTAAGTCCCGCAACGAGCGCAACCCTCGTTC
TATGTTGCCAGCGCGTAAAGGCGGGGACTCATAGGAGACTGCCGGGGTCAACTCGGA
>bOTU5348
GTAGTCCACGCCGTAAACGTTGGGCACTAGGTGTGGGGCCTTTTCAACGGGTTCCGTGCCGTAGCTAACGCATTAAGTGC
CCCGCCTGGGGAGTACGGCCGCAAGGCTAAAACTCAAAGGAATTGACGGGGGCCCGCACAAGCGGCGGAGCATGTTGCTT
AATTCGAGGCAACGCGAAGAACCTTACCTAGATTGAACTACGTTGGAAAAGCTACAGAGATGTGGTGTCCTTCGGGGTCA
GCGATAGGTGGTGCATGGCTGTCGTCAGCTCGTGTCGTGAGATGTTGGGTTAAGTCCCGCAACGAGCGCAACCCTTGTCC
TGTGTTGCCAGCGCGTAATGGCGGGGACTCGCAGGAGACTGCCGGGGTCAACTCGGA
>bOTU8137
GTAGTCCACGCCGTAAACGTTGGGCACTAGGTGTGGGTCCTCATCAACGGGATCCGTGCCGTAGCTAACGCATTAAGTGC
CCCGCCTGGGGAGTACGGCCGCAAGGCTAAAACTCAAAGGAATTGACGGGGGCCCGCACAAGCGGCGGAGCATGTTGCTT
AATTCGAGGCGACGCGAAGAACCTTACCTGGGCTTGACATGTAGGGAAAAGCCGTAGAGATACGGTGTCCGTAAGGGCCC
TACACAGGTGGTGCATGGCTGTCGTCAGCTCGTGTCGTGAGATGTTGGGTTAAGTCCCGCAACGAGCGCAACCCTTGTCC
TATGTTGCCAGCGCGTAAAGGCGGGGACTCGTAGGAGACTGCCGGGGTCAACTCGGA
>bOTU5231
GTAGTCCACGCTGTAAACGATGAACACTGGCTGTGCGAAGACAACTGTTTTTGCGTAGCGAAGCTAACGCGTTAAGTGTT
CCGCCTGGGGAGTACGGCCGCAAGGTTAAAACTCAAAGGAATTGACGGGGGCCCGCACAAGCGGTGGAGCATGTGGTTTA
ATTCGATGCAACGCGAAGAACCTTACCTACCCTTGACATGTCGCAAAGCCTGGTTAAGCGCCGGGCGTGCCGAAAGGAAT
GCGAACACAGGTGCTGCATGGCTGTCGTCAGCTCGTGTCGTGAGATGTTGGGTTAAGTCCCGTAACGAGCGCAACCCTTG
TCCTTCGTTGCCACCCGTAAGGGGGAACTCGAAGGAGACTGCCGGTGATAAACCGGA
>bOTU7190
GTAGTCCATGCCGTAAACGTTGGGCGCTAGGTGTGGGACTCATTCCACGAGTTCCGTGCCGCAGCTAACGCATTAAGCGC
CCCGCCTGGGGAGTACGGCCGCAAGGCTAAAACTCAAAGGAATTGACGGGGGCCCGCACAAGCGGCGGAGCATGCGGATT
AATTCGATGCAACGCGAAGAACCTTACCAAGGCTTGACATACACCGGACACATCCAGAGATGGGTGCTTCTTCGGACTGG
TGTACAGGTGGTGCATGGTTGTCGTCAGCTCGTGTCGTGAGATGTTGGGTTAAGTCCCGCAACGAGCGCAACCCTCGTTC
TATGTTGCCAGCACGTGATGGTGGGGACTCATAGGAGACTGCCGGGGTCAACTCGGA
>bOTU6374
GTAGTCCACGCCCTAAACGATGCATATTTGGTGTGGGTCATTCAGTTGATCCGTGCCGGAGCTAACGCGTTAAATATGCC
GCCTGGGGAGTACAGTCGCAAGGCTGAAACTCAAAGGAATTGACGGGGGCCCGCACAAGCGGTGGAGCATGTGGTTCAAT
TCGACGCAACGCGAAGAACCTTACCTGGGCTCGAACGGCTTCTCAACGCCGGTAGAAATACTGGTACCCCGCAAGGGGGT
GGAGTCGAGGTGCTGCATGGCTGTCGTCAGCTCGTGTCGTGAGATGTTGGGTTAAGTCCCGCAACGAGCGCAACCCTTGT
CCTGTGTTGCCATCATTCAGTTGGGAACTCGCAGGAGACCGCCAGCGATAAGCTGGA
>bOTU7069
GTAGTCCACGCCGTAAACGTTGGGCGCTAGGTGTGGGCCACATTCCACGTGGTCTGTGCCGTAGCTAACGCATTAAGCGC
CCCGCCTGGGGAGTACGGCCGCAAGGCTAAAACTCAAAGGAATTGACGGGGGCCCGCACAAGCGGCGGAGCATGTGGCTT
AATTCGATGCAACGCGAAGAACCTTACCTGGGTTTGACATGCAGGGAAAACTCGTAGAGATACGGGGTCCTTTTGGGCCT
TGCACAGGTGGTGCATGGCTGTCGTCAGCTCGTGTCGTGAGATGTTGGGTTAAGTCCCGCAACGAGCGCAACCCTCGTCC
TATGTTGCCAGCGAGTCATGTCGGGGACTCATAGGAGACTGCCGGGGTCAACTCGGA
>bOTU6409
GTAGTCCATGCCGTAAACGTTGGGCGCTAGGTGTGGGACTCATTCCACGAGTTCCGTGCCGCAGCTAACGCATTAAGCGC
CCCGCCTGGGGAGTACGGCCGCAAGGCTAAAACTCAAAGGAATTGACGGGGGCCCGCACAAGCGGCGGAGCATGTGGATT
AATTCGATGCAACGCGAAGAACCTTACCAAGGCTTGACATATACCGGAAACATCTGGAGACAGGTGCCCCGCAAGGTCGG
TATACAGGTGGTGCATGGTTGTCGTCAGCTCGTGTCGTGAGATGTTGGGTTAAGTCCCGCAACGAGCGCAACCCTCGTTC
TATGTTGCCAGCACGTAATGGTGGGGACTCATAGGAGACTGCCGGGGTCAACTCGGA
>bOTU6513
GTAGTCCACGCCGTAAACGATGAATGCTAGGTGTTAGGGGTTTCAATACCCTTGGTGCCGAAGTTAACACATTAAGCATT
CCGCCTGGGGAGTACGCTCGCAAGAGTGAAACTCAAAGGAATTGACGGGGACCCGCACAAGCAGTGGAGTATGTGGTTTA
ATTCGAAGCAACGCGAAGAACCTTACCAGGTCTTGACATCCTCTTGAATACATTAGAGATAGTGTAGGCTTTCGGGACAA
GAGAGACAGGTGGTGCATGGTTGTCGTCAGCTCGTGTCGTGAGATGTTGGGTTAAGTCCCGCAACGAGCGCAACCCTTAA
TTTTAGTTGCCAGCATTGAGTTGGGCACTCTAGAATGACTGCCGGTGACAAACCGGA
>bOTU5925
GTAGTCCACGCCGTAAACGATGGATGCTAGCCGTTAGGCAGCTTGCTGCTTAGTGGCGCAGCTAACGCTTTAAGCATCCC
GCCTGGGGAGTACGGTCGCAAGATTAAAACTCAAAGGAATTGACGGGGGCCCGCACAAGCGGTGGAGCATGTGGTTTAAT
TCGAAGCAACGCGCAGAACCTTACCAGCTTTTGACATGTCCTGGACGGATACCAGAGATGGTTTCTTCTCTTCGGAGCCA
GGAACACAGGTGCTGCATGGCTGTCGTCAGCTCGTGTCGTGAGATGTTGGGTTAAGTCCCGCAACGAGCGCAACCCTCGC
CTTTAGTTGCCATCATTAAGTTGGGCACTCTAGAGGGACTGCCGGTGATAAGCCGGA
>bOTU330
GTAGTCCACGCCGTAAACTATGAGAGCTAGCCGTTGGAGGATTTATCCTTCAGTGGCGCAGCTAACGCATTAAGCTCTCC
GCCTGGGGAGTACGGTCGCAAGATTAAAACTCAAAGGAATTGACGGGGGCCCGCACAAGCGGTGGAGCATGTGGTTTAAT
TCGAAGCAACGCGAAGAACCTTACCAGCCCTTGACATGGCAGGACGGTTTCCGGAGACGGATTCCTTCACTTCGGTGACC
TGCACACAGGTGCTGCATGGCTGTCGTCAGCTCGTGTCGTGAGATGTTGGGTTAAGTCCCGCAACGAGCGCAACCCTCGC
CCTTAGTTGCCATCATTTAGTTGGGCACTCTAAGGGGACTGCCGGTGATAAGCCGGA
>bOTU7716
GTAGTCCACGCCCTAAACGATGTCTACTAGTTGTTGGGGTAGCAATACCTTAGTAACGCAGCTAACGCGTGAAGTAGACC
GCCTGGGGAGTACGGTCGCAAGATTAAAACTCAAAGGAATTGACGGGGGCCCGCACAAGCGGTGGATGATGTGGATTAAT
TCGATGCAACGCGAAAAACCTTACCTACCCTTGACATGTCAAGAAAGTCGCAGAGACGTGATAGTGCCCGAAAGGGAACT
TGAACACAGGTGCTGCATGGCTGTCGTCAGCTCGTGTCGTGAGATGTTGGGTTAAGTCCCGCAACGAGCGCAACCCTTGT
CCTTAGTTGCTACCATTCAGTTGAGCACTTTAAGGAGACTGCCGGTGACAAACCGGA
>bOTU343
GTAGTCCACGCCGTAAACTATGAGAGCTAGCCGTTGGAGGGTTTACCCTTCAGTGGCGCAGCTAACGCATTAAGCTCTCC
GCCTGGGGAGTACGGTCGCAAGATTAAAACTCAAAGGAATTGACGGGGGCCCGCACAAGCGGTGGAGCATGTGGTTTAAT
TCGAAGCAACGCGAAGAACCTTACCAACCCTTGACATGGCAGGACGGTTACCAGAGATGGTTCCCTTCACTTCGGTGACC
TGCACACAGGTGCTGCATGGCTGTCGTCAGCTCGTGTCGTGAGATGTTGGGTTAAGTCCCGCAACGAGCGCAACCCTCGC
CCCTAGTTGCCATCATTTAGTTGGGCACTCTAGGGGGACTGCCGGTGATAAGCCGGA
>bOTU3529
GTAGTCCACGCCGTAAACGTTGGGCACTAGGTGTGGGACTCTATCGACGGGTTCCGTGCCGTAGCTAACGCATTAAGTGC
CCCGCCTGGGGAGTACGGCCGCAAGGCTAAAACTCAAAGGAATTGACGGGGGCCCGCACAAGCGGCGGAGCATGTGGCTT
AATTCGATGCGACGCGAAGAACCTTACCTGGGTTTGACATGTAGGGAAAAGCCGTAGAGATACGGTGTCCTTCGGGGCCT
TACACAGGTGGTGCATGGCTGTCGTCAGCTCGTGTCGTGAGATGTTGGGTTAAGTCCCGCAACGAGCGCAACCCCTATCC
CATGTTGCCAGCGGATTATGCCGGGGACTCGTGGGAGACTGCCGGTGCCAAACCGGA
>bOTU3628
GTAGTCCATGCCGTAAACGTTGGGCGCTAGGTGTGGGGACCTTCCACGGTTTCCGTGCCGCAGCTAACGCATTAAGCGCC
CCGCCTGGGGAGTACGGCCGCAAGGCTAAAACTCAAAGGAATTGACGGGGGCCCGCACAAGCGGCGGAGCATGCTGATTA
ATTCGATGCAACGCGAAGAACCTTACCTGGGTTTGACATATACCGGAAAGCTGCAGAGATGTGGCCCCCCTTGTGGTCGG
TATACAGGTGGTGCATGGCTGTCGTCAGCTCGTGTCGTGAGATGTTGGGTTAAGTCCCGCAACGAGCGCAACCCTCGTCC
TATGTTGCCAGCACGTTATGGTGGGGACTCATAGGAGACTGCCGGGGTCAACTCGGA
>bOTU1415
GTAGTCCACGCCGTAAACGTTGGGCACTAGGTGTGGGTTCCAACCAACGGGATCCGTGCCGCAGCTAACGCATTAAGTGC
CCCGCCTGGGGAGTACGGCCGCAAGGCTAAAACTCAAAGGAATTGACGGGGGCCCGCACAAGCGGCGGAGCATGTTGCTT
AATTCGAGGCAACGCGAAGAACCTTACCTGGGTTTGACATTCTGGGAAAAGCCGTAGAGATACGGTGTCCGAAAGGGTCC
AGAACAGGTGGTGCATGGCTGTCGTCAGCTCGTGTCGTGAGATGTTGGGTTAAGTCCCGCAACGAGCGCAACCCTTGTCC
TATGTTGCCAGCACGTAATGGTGGGGACTCGTAGGAGACTGCCGGGGTCAACTCGGA
>bOTU876
GTAGTCCACGCCGTAAACTATGAGAGCTAGCCGTTGGGGAGTTTACTCCTCAGTGGCGCAGCTAACGCATTAAGCTCTCC
GCCTGGGGAGTACGGTCGCAAGATTAAAACTCAAAGGAATTGACGGGGGCCCGCACAAGCAGTGGAGCATGTGGTTTAAT
TCGAAGCAACGCGAAGAACCTTACCAGCCCTTGACATGGTCGGACGGTTTCCAGAGATGGATTCCTTCACTTCGGTGACT
GACACACAGGTGCTGCATGGCTGTCGTCAGCTCGTGTCGTGAGATGTTGGGTTAAGTCCCGCAACGAGCGCAACCCTCGC
CTTTAGTTGCCATCATTCAGTTGGGCACTCTAGAGGGACTGCCGGTGATAAGCCGGA
>bOTU5819
GTAGTCCACGCCGTAAACGATGGACGCTAGGTGTGGGCGGTGTCGACTCCGTCCGTGCCGAAGCTAACGCATTAAGCGTC
CCGCCTGGGGAGTACGGCCGCAAGGCTAAAACTCAAAGGAATTGACGGGGACCCGCACAAGCAGCGGAGCATGTTGTTTA
ATTCGATGCGACGCGAAGAACCTTACCTGGGCTTGACATGCGCCTGTAATCCCGGGAAACCGGGCCCCTCTTCGGAGCGG
GTGCACAGGTGGTGCATGGCTGTCGTCAGCTCGTGTCGTGAGATGTTGGGTTAAGTCCCGCAACGAGCGCAACCCCTGTC
CTGTGTTGCCAGCGGTTCGGCCGGGAACTCACAGGAAACTGCCGGTGACAAACCGGA
>bOTU843
GTAGTCCACGCCGTAAACGATGGATGCTAGCCGTCGGATAGCTTGCTATTCGGTGGCGCAGCTAACGCATTAAGCATCCC
GCCTGGGGAGTACGGCCGCAAGGTTAAAACTCAAAGGAATTGACGGGGGCCCGCACAAGCGGTGGAGCATGTGGTTTAAT
TCGACGCAACGCGAAGAACCTTACCAGCTCTTGACATTCACTGATCGCCTGGAGAGATCCGGGAGTCCCAGCAATGGGCA
GTGGGACAGGTGCTGCATGGCTGTCGTCAGCTCGTGTCGTGAGATGTTGGGTTAAGTCCCGCAACGAGCGCAACCCTCGC
CATTAGTTGCCATCATTCAGTTGGGCACTCTAGTGGGACTGCCGGTGATAAGCCGGA
>bOTU7970
GTAGTCCACGCTGTAAACGTTGGGCGCTAGGTGTGGGGGGCCTCTCCGGTCCTCTGTGCCGCAGCTAACGCATTAAGCGC
CCCGCCTGGGGAGTACGGCCGCAAGGCTAAAACTCAAAGGAATTGACGGGGGCCCGCACAAGCGGCGGAGCATGCGGATT
AATTCGATGCAACGCGAAGAACCTTACCTGGGTTTGACATGGGCGCTAAAGCCGCAGAGATGTGGTGTCCTTCGGGGGCG
TTCACAGGTGGTGCATGGCTGTCGTCAGCTCGTGTCGTGAGATGTTGGGTTAAGTCCCGCAACGAGCGCAACCCTTATTC
CATGTTGCCAGCGGGTTATGCCGGGGACTCATGGGAGACTGCCGGGGTCAACTCGGA
>bOTU7561
GTAGTCCACGCCGTAAACGATGAGTGCTAGGTGTTAGGGGTTTCGATACCCTTGGTGCCGAAGTAAACACAATAAGCACT
CCGCCTGGGGAGTACGCTCGCAAGAGTGAAACTCAAAGGAATTGACGGGGACCCGCACAAGCAGTGGAGTATGTGGTTTA
ATTCGAAGCAACGCGAAGAACCTTACCAGGTCTTGACATCCCTCTGAAAGCCCTAGAGATAGGGTCCTCCTTCGGGACAG
AGGAGACAGGTGGTGCATGGTTGTCGTCAGCTCGTGTCGTGAGATGTTGGGTTAAGTCCCGCAACGAGCGCAACCCTTGA
CTTTAGTTGCCAGCATTGAGTTGGGCACTCTAGAGTGACTGCCGGTGACAAACCGGA
>bOTU5593
GTAGTCCACGCCGTAAACGTTGGGCACTAGGTGTGGGTCCTCATCAACGGGATCCGTGCCGTAGCTAACGCATTAAGTGC
CCCGCCTGGGGAGTACGGCCGCAAGGCTAAAACTCAAAGGAATTGACGGGGGCCCGCACAAGCGGCGGAGCATGTTGCTT
AATTCGAGGCGACGCGAAGAACCTTACCTGGGCTTGACATGTAGGGAAAAGCCGTAGAGATACGGTGTCCGTAAGGGCCC
TACACAGGTGGTGCATGGCTGTCGTCAGCTCGTGTCGTGAGATGTTGGGTTAAGTCCCGCAACGAGCGCAACCCTTGTCC
TATGTTGCCAGCGGATTATGCCGGGGACTCGTAGGAGACTGCCGGGGTCAACTCGGA
>bOTU7941
GTAGTCCACGCCGTAAACGTTGGGCACTAGGTGTGGGGCGCTATCGACGCGTTCCGTGCCGAAGCTAACGCATTAAGTGC
CCCGCCTGGGGAGTACGGCCGCAAGGCTAAAACTCAAAGGAATTGACGGGGGCCCGCACAAGCGGCGGAGCATGTGGCTT
AATTCGATGCAACGCGAAGAACCTTACCAAGGCTTGACATGCTGGGTAATCCGTGGAAACACGGTGATCCTTCGGGATCC
AGCGCAGGTGGTGCATGGCTGTCGTCAGCTCGTGTCGTGAGATGTTGGGTTAAGTCCCGCAACGAGCGCAACCCCTGTCC
GATGTTGCCACTGGGTAATGCCAAGCACTCTTCGGAGACTGCCGGTGCCAAACCGGA
>bOTU5344
GTAGTCCACGCCGTAAACTATGAGAGCTAGCCGTTGGATGGTTTACCATTCAGTGGCGCAGCTAACGCATTAAGCTCTCC
GCCTGGGGAGTACGGTCGCAAGATTAAAACTCAAAGGAATTGACGGGGGCCCGCACAAGCGGTGGAGCATGTGGTTTAAT
TCGAAGCAACGCGAAGAACCTTACCAGCCCTTGACATGCCAAGACGACTTCCAGAGATGGATTTCTTCCCTTCGGGGACT
TGGACACAGGTGCTGCATGGCTGTCGTCAGCTCGTGTCGTGAGATGTTGGGTTAAGTCCCGCAACGAGCGCAACCCTCGT
TCTTAGTTGCCATCATTTAGTTGGGCACTCTAGGGAGACTGCCGGTGATAAGCCGGA
>bOTU110
GTAGTCCACGCCGTAAACGATGGATGCTAGCCGTCGGATAGCTTGCTATTCGGTGGCGCAGCTAACGCATTAAGCATCCC
GCCTGGGGAGTACGGCCGCAAGGTTAAAACTCAAAGGAATTGACGGGGGCCCGCACAAGCGGTGGAGCATGTGGTTTAAT
TCGACGCAACGCGAAGAACCTTACCAGCTCTTGACATTCACTGATCGCCTGGAGAGATCCGGGAATTCCAGCAATGGACA
GTGGGACAGGTGCTGCATGGCTGTCGTCAGCTCGTGTCGTGAGATGTTGGGTTAAGTCCCGCAACGAGCGCAACCCTCGC
CATTAGTTGCCATCATTTAGTTGGGCACTCTAGTGGGACTGCCGGTGATAAGCCGGA
>bOTU8087
GTAGTCCACGCCGTAAACGTTGGGTACTAGGTGTGGGGTCTTATCAACGGATTCCGTGCCGAAGCTAACGCATTAAGTAC
CCCGCCTGGGGAGTACGGCCGCAAGGCTAAAACTCAAAGGAATTGACGGGGGCCCGCACAAGCAGCGGAGCATGTTGCTT
AATTCGAGGCAACGCGAAGAACCTTACCTGGGTTTGACATGGTAGGAAAAGCCGCAGAGATGCGGTGTCCTTTTGGGCCT
ATCACAGGTGGTGCATGGCTGTCGTCAGCTCGTGTCGTGAGATGTTGGGTTAAGTCCCGCAACGAGCGCAACCCTTGTCC
TATGTTGCCAGCACGTAATGGTGGGGACTCGTAGGAGACTGCCGGGGTCAACTCGGA
>bOTU918
GTAGTCCACGCCGTAAACGATGAGTGCTAAGTGTTAGAGGGTTTCCGCCCTTTAGTGCTGAAGTTAACGCATTAAGCACT
CCGCCTGGGGAGTACGGCCGCAAGGCTGAAACTCAAAGGAATTGACGGGGGCCCGCACAAGCGGTGGAGCATGTGGTTTA
ATTCGAAGCAACGCGAAGAACCTTACCAGGTCTTGACATCCTCTGAAAACCCTAGAGATAGGGCTTCCCCTTCGGGGGCA
GAGTGACAGGTGGTGCATGGTTGTCGTCAGCTCGTGTCGTGAGATGTTGGGTTAAGTCCCGCAACGAGCGCAACCCTTGA
TCTTAGTTGCCATCATTAAGTTGGGCACTCTAAGGTGACTGCCGGTGACAAACCGGA
>bOTU4853
GTAGTCCACGCCGTAAACGTTGGGCGCTAGGTGTGGGGGGTCTTCCACTCCCTCCGTGCCGCAGCAAACGCATTAAGCGC
CCCGCCTGGGGAGTACGGCCGCAAGGCTAAAACTCAAAGGAATTGACGGGGGCCCGCACAAGCGGCGGAGCATGTGGCTT
AATTCGACGCAACGCGAAGAACCTTACCAAGGCTTGACATGCAGGGAAATCTCATAGAGATATGGGGTCCGTAAGGGTCT
TGCACAGGTGGTGCATGGTTGTCGTCAGCTCGTGTCGTGAGATGTTGGGTTAAGTCCCGCAACGAGCGCAACCCTCGTCC
TATGTTACCAGCGGGTAATGCCGGGGACTCATAGGAGACTGCCGGGGTCAACTCGGA
>bOTU11
GTAGTCCACGCCGTAAACTATGAGAGCTAGCCGTTGGGAGATTTATCTCTCAGTGGCGCAGCTAACGCATTAAGCTCTCC
GCCTGGGGAGTACGGTCGCAAGATTAAAACTCAAAGGAATTGACGGGGGCCCGCACAAGCGGTGGAGCATGTGGTTTAAT
TCGAAGCAACGCGAAGAACCTTACCAGCCCTTGACATGGCAGGACGATTTCCGGAGACGGATCTCTTCACTTCGGTGACC
TGCACACAGGTGCTGCATGGCTGTCGTCAGCTCGTGTCGTGAGATGTTGGGTTAAGTCCCGCAACGAGCGCAACCCTCGC
CCTTAGTTGCCATCATTCAGTTGGGCACTCTAAGGGGACTGCCGGTGATAAGCCGGA
>bOTU5100
GTAGTCCACGCCCTAAACGATGTCGACTGGTTGTTGGGGGTTTGACACTCTCAGTAACGAAGCTAACGCGTGAAGTCGAC
CGCCTGGGGAGTACGGCCGCAAGGTTAAAACTCAAAGGAATTGACGGGGACCCGCACAAGCGGTGGATTATGTGGATTAA
TTCGATGCAACGCGAAAAACCTTACCTACCCTTGACATGTCCGAGAGCCCGTAGAGATATGGGTGTGCCCGAAAGGGAAT
CGGAACACAGGTGCTGCATGGCTGTCGTCAGCTCGTGTCGTGAGATGTTGGGTTAAGTCCCGCAACGAGCGCAACCCTTG
TCATTAGTTGCTACATTCAGTTGGGCACTCTAATGAGACTGCCGGTGACAAACCGGA
>bOTU5034
GTAGTCCACGCCGTAAACGTTGGGCACTAGGTGTGGGTCGTTATCAACGCGATCTGTGCCGTAGCTAACGCATTAAGTGC
CCCGCCTGGGGAGTACGGCCGCAAGGCTAAAACTCAAAGGAATTGACGGGGGCCCGCACAAGCGGCGGAGCATGTTGCTT
AATTCGAGGCAACGCGAAGAACCTTACCTGGGTTTGACATGTAGGGAAAAGCCATAGAGATATGGTGTCCTTCGGGGTCC
TACACAGGTGGTGCATGGCTGTCGTCAGCTCGTGTCGTGAGATGTTGGGTTAAGTCCCGCAACGAGCGCAACCCTTATCC
TATGTTGCCAGCGCGTAATGGCGGGGACTCGTAGGAGACTGCCGGGGTCAACTCGGA
>bOTU220
GTAGTCCACGCCGTAAACTATGAGAGCTAGCCGTTGGAAGGTTTACCTTTCAGTGGCGCAGCTAACGCATTAAGCTCTCC
GCCTGGGGAGTACGGTCGCAAGATTAAAACTCAAAGGAATTGACGGGGGCCCGCACAAGCGGTGGAGCATGTGGTTTAAT
TCGAAGCAACGCGAAGAACCTTACCAGCCCTTGACATGCCAGGACGACTTCCAGAGATGGATTTCTTCACTTCGGTGACC
TGGACACAGGTGCTGCATGGCTGTCGTCAGCTCGTGTCGTGAGATGTTGGGTTAAGTCCCGCAACGAGCGCAACCCTCGC
CTTTAGTTGCCATCATTTAGTTGGGCACTCTAGAGGGACTGCCGGTGATAAGCCGGA
>bOTU5428
GTAGTCCACGCCCTAAACGATGTCAACTAGTTGTCGGGTCTTAACGGACTTGGTAACGCAGCTAACGCGTGAAGTTGACC
GCCTGGGGAGTACGGTCGCAAGATTAAAACTCAAAGGAATTGACGGGGACCCGCACAAGCGGTGGATTATGTGGATTAAT
TCGATGCAACGCGAAAAACCTTACCTACCCTTGACATGTGCCGAAGCCCGCTGAGAGGTGGGTGTGCCCGAAAGGGAGCG
GCAACACAGGTGCTGCATGGCTGTCGTCAGCTCGTGTCGTGAGATGTTGGGTTAAGTCCCGCAACGAGCGCAACCCTTGT
CATTAATTGCCATCATTCAGTTGGGCACTTTAATGAAACTGCCGGTGACAAACCGGA
>bOTU4900
GTAGTCCACGCCGTAAACGTTGGGCGCTAGGTGTGGGGCTCTTTCCACGAGTTCCGTGCCGCAGCAAACGCATTAAGCGC
CCCGCCTGGGGAGTACGGCCGCAAGGCTAAAACTCAAAGGAATTGACGGGGGCCCGCACAAGCGGCGGAGCATGCGGATT
AATTCGATGCAACGCGAAGAACCTTACCAAGGCTTGACATGGGCAGAAATCCGGCAGAGATGTCGGGTCCGCAAGGGCTG
CTCACAGGTGGTGCATGGTTGTCGTCAGCTCGTGTCGTGAGATGTTGGGTTAAGTCCCGCAACGAGCGCAACCCTCGTTC
TATGTTGCCAGCACGTAATGGTGGGGACTCATAGGAGACTGCCGGGGTCAACTCGGA
>bOTU4896
GTAGTCCACGCCGTAAACGATGGGTGCTAGGTGTGGGCGGTGTCGACTCCGTCCGTGCCGAAGCTAACGCATTAAGCACC
CCGCCTGGGGAGTACGGCCGCAAGGCTAAAACTCAAAGGAATTGACGGGGGCCCGCACAAGCAGCGGAGCATGTGGTTTA
ATTCGACGCAACGCGAAGAACCTTACCAGGGCTTGACATGCACTGGAATGTCGTAGAAATACGGCAGCCCTTCGGGGCTA
GTGCACAGGTGGTGCATGGCTGTCGTCAGCTCGTGTCGTGAGATGTTGGGTTAAGTCCCGCAACGAGCGCAACCCCTGTC
CTATGTTGCCAGCGTGAAAGACGGGGACTCATAGGAGACTGCCGGTGACAAATCGGA
>bOTU5196
GTAGTCCACGCCGTAAACGATGAGTGCTAGGTGTTGGGGGCATCACGTCCTCAGTGCCGAAGGAAACCCATTAAGCACTC
CGCCTGGGGAGTACGGCCGCAAGGCTGAAACTCAAAGGAATTGACGGGGGCCCGCACAAGCGGTGGAGCATGTGGTTTAA
TTCGAAGCAACGCGAAGAACCTTACCAAGGCTTGACATCCCATTGACCTCTCTAGAGATAGAGATTCCCTTCGGGGCAAT
GGTGACAGGTGGTGCATGGTTGTCGTCAGCTCGTGTCGTGAGATGTTGGGTTCAGTCCCGCAACGAGCGCAACCCTTATC
CTTAGTTGCCAGCAAGTAATGTTGGGCTCTCTAAGGAGACAGCCGGTGAAAGCCGGA
>bOTU5384
GTAGTCCACGCCCTAAACGATGCATATTTGGTGTAGGTCATTCAGTTGATCTGTGCCGGAGCTAACGCGTTAAATATGCC
GCCTGGGGAGTACAGTCGCAAGGCTGAAACTCAAAGGAATTGACGGGGGCCCGCACAAGCGGTGGAGCATGTGGTTCAAT
TCGACGCAACGCGAAGAACCTTACCTGGGCTCGAACGGCTGGTCAACGATCGTGGAAACACGGTTACTCCGCAAGGGGGT
CCAGTCGAGGTGCTGCATGGCTGTCGTCAGCTCGTGTCGTGAGATGTTGGGTTAAGTCCCGCAACGAGCGCAACCCTTGT
CCTGTGTTGCCATCATTCAGTTGGGAACTCGCAGGAGACCGCCAGCGATAAGCTGGA
>bOTU5434
GTAGTCCACGCCGTAAACGATGAGAACTAGATGTTGGGGGGGATTAGCCCCTCGGTGTCGTAGCTAACGCGCTAAGTTCT
CCGCCTGGGGAGTACGGCCGCAAGGTTGAAACTCAAAGGAATTGACGGGGACCCGCACAAGCGGTGGAGCATGTGGTTTA
ATTCGATGCAACGCGAAGAACCTTACCTGGTCTTGACATCCTCGGAACCCTGCAGCGATGCGGGGGTGCCTTCGGGAGCC
GAGAGACAGGTGCTGCATGGCTGTCGTCAGCTCGTGTCGTGAGATGTTGGGTTAAGTCCCGCAACGAGCGCAACCCTTGT
CCGTAGTTGCCATCATTTAGTTGGGAACTCTACGGAGACCGCCGGTGACAAACCGGA
>bOTU5090
GTAGTCCACGCCGTAAACGATGGGTGCTAGGTGTAGGGGGTGTCGACTCCCTCTGTGCCGAAGCTAACGCATTAAGCACC
CCGCCTGGGGAGTACGGCCGCAAGGCTAAAACTCAAAGGAATTGACGGGGGCCCGCACAAGCAGCGGAGCATGTGGTTTA
ATTCGACGCGACGCGAAGAACCTTACCTGGGCTTGACATGCACGGGAATGTCGTGGAAACACGGCAGCCCTTCGGGGCTC
GTGCACAGGTGTTGCATGGCTGTCGTCAGCTCGTGTCGTGAGATGTTGGGTTAAGTCCCGCAACGAGCGCAACCCCTGTC
CTATGTTGCCAGCGTGAAAGACGGGGACTCATAGGAGACTGCCGGTGACAAATCGGA
>bOTU5225
GTAGTCCTTGCCGTAAACTATGTATACTTGGTGTAGCTGGACTCAACCCCGGCTGTGCCGTAGCTAACGCGTTAAGTATA
CCGCCTGGGGAGTACACTCGCAAGGGTGAAACTCAAAAGAATTGACGGGGACCCGCACAAGCAGTGGAGCATGTGGTTTA
ATTCGATGCAACGCGAAAAACCTTACCCAGACTTGACATGCAGATGACCGCTCTAGAAATAGGGCTTTCCTTCGGGACAT
CTGCACAGGTGCTGCATGGCTGTCGTCAGCTCGTGCCGTGAGGTGTTGGGTTAAGTCCCGCAACGAGCGCAACCCTTATC
ATTAGTTGCCAACATTTAAGGTGGGAACTCTAATGAGACTGCCTGGGTTAACCAGGA
>bOTU969
GTAGTCCACGCCGTAAACGATGGATGCTAGCCGTCGGCAAGCTTGCTTGTCGGTGGCGCAGCTAACGCATTAAGCATCCC
GCCTGGGGAGTACGGCCGCAAGGTTAAAACTCAAAGGAATTGACGGGGGCCCGCACAAGCGGTGGAGCATGTGGTTTAAT
TCGACGCAACGCGAAGAACCTTACCAGCTCTTGACATGGTCGGTCGGTTTCCAGAGATGGATTCCTCCTAGCAATAGGCC
GATACACAGGTGCTGCATGGCTGTCGTCAGCTCGTGTCGTGAGATGTTGGGTTAAGTCCCGCAACGAGCGCAACCCTCGC
CATTAGTTGCCAGCATTAAGTTGGGCACTCTAGTGGGACTGCCGGTGATAAGCCGGA
>bOTU8202
GTAGTCCACGCCGTAAACGATGAGTGCTAGGTGTTAGGGGTTTCGATACCCTTGGTGCCGAAGTAAACACAATAAGCACT
CCGCCTGGGGAGTACGCTCGCAAGAGTGAAACTCAAAGGAATTGACGGGGACCCGCACAAGCAGTGGAGTATGTGGTTTA
ATTCGAAGCAACGCGAAGAACCTTACCAGGTCTTGACATCCCTCTGAAAGCCATAGAGATGTGGCCCTCCTTCGGGACAG
GGGAGACAGGTGGTGCATGGTTGTCGTCAGCTCGTGTCGTGAGATGTTGGGTTAAGTCCCGCAACGAGCGCAACCCTTGA
CTTTAGTTGCCAGCATTCAGTTGGGCACTCTAGAGTGACTGCCGGTGACAAACCGGA
>bOTU182
GTAGTCCACGCCGTAAACTATGAGAGCTAGCCGTTGGAGAGTTTACTCTTCAGTGGCGCAGCTAACGCATTAAGCTCTCC
GCCTGGGGAGTACGGTCGCAAGATTAAAACTCAAAGGAATTGACGGGGGCCCGCACAAGCAGTGGAGCATGTGGTTTAAT
TCGAAGCAACGCGAAGAACCTTACCAGCCCTTGACATGGTCGGACGGTTTCCAGAGATGGATTCCTTCACTTCGGTGACT
GACACACAGGTGCTGCATGGCTGTCGTCAGCTCGTGTCGTGAGATGTTGGGTTAAGTCCCGCAACGAGCGCAACCCTCGC
CTTTAGTTGCCATCATTTAGTTGGGCACTCTAGAGGGACTGCCGGTGATAAGCCGGA
>bOTU8575
GTAGTCCACGCCGTAAACGATGAGTGCTAGGTGTTAGGGGTTTCGATGCCCGTAGTGCCGAAGTTAACACATTAAGCACT
CCGCCTGGGGAGTACGGCCGCAAGGCTGAAACTCAAAGGAATTGACGGGGACCCGCACAAGCAGTGGAGCATGTGGTTTA
ATTCGAAGCAACGCGAAGAACCTTACCAGGTCTTGACATCCTTTGACCACCCAAGAGATTGGGCTTCCCCTTCGGGGGCA
AAGTGACAGGTGGTGCATGGTTGTCGTCAGCTCGTGTCGTGAGATGTTGGGTTAAGTCCCGCAACGAGCGCAACCCTTGA
TCTTAGTTGCCAGCATTCAGTTGGGCACTCTAAGGTGACTGCCGGTGACAAACCGGA
>bOTU941
GTAGTCCACGCCGTAAACGTTGGGAACTAGGTGTGGGGTCCATTCCACGGGCTCTGTGCCGCAGCTAACGCATTAAGTTC
CCCGCCTGGGGAGTACGGCCGCAAGGCTAAAACTCAAAGGAATTGACGGGGGCCCGCACAAGCGGCGGAGCATGTGGCTT
AATTCGATGCAACGCGAAGAACCTTACCTGGGCTTGACATGTTCGGTCTACCTGCAGAGATGTGGGGTGCTTTTGCGCCG
TTCACAGGTGGTGCATGGTTGTCGTCAGCTCGTGTCGTGAGATGTTGGGTTAAGTCCCGCAACGAGCGCAACCCTCGTTC
CATGTTGCCAGCGCGTTATGGCGGGGACTCATGGGAGACTGCCGGGGTCAACTCGGA
>bOTU8123
GTAGTCCACGCCGTAAACGATGAGTACTAGCTGTCGGAGGTTACCCCCTTCGGTGGCGCAGCTAACGCATTAAGTACTCC
GCCTGGGAAGTACGCTCGCAAGAGTGAAACTCAAAGGAATTGACGGGGACCCGCACAAGTAGCGGAGCATGTGGTTTAAT
TCGAAGCAACGCGAAGAACCTTACCTAAGCTTGACATCCTTTTGACCTCTCCCTAATCGGAGATTTCCCTTCGGGGACAG
AAGTGACAGGTGGTGCATGGTTGTCGTCAGCTCGTGTCGTGAGATGTTGGGTTAAGTCCCGCAACGAGCGCAACCCTTGC
CTTTAGTTGCCAGTATTAAGTTGGGCACTCTAGAGGGACTGCCAGGGATAACCTGGA
>bOTU8224
GTAGTCCACGCCGTAAACGATGAGTGCTAGGTGTTGGGTCCTTTCCGGGACTCAGTGCCGCAGCTAACGCATTAAGCACT
CCGCCTGGGGAGTACGACCGCAAGGTTGAAACTCAAAGGAATTGACGGGGGCCCGCACAAGCGGTGGAGCATGTGGTTTA
ATTCGAAGCAACGCGAAGAACCTTACCAGGTCTTGACATCCCTCTGACCGCTCTAGAGATAGAGTTTTCCTTCGGGACAG
AGGTGACAGGTGGTGCATGGTTGTCGTCAGCTCGTGTCGTGAGATGTTGGGTTAAGTCCCGCAACGAGCGCAACCCCTAT
TGTTAGTTGCCATCATTCAGTTGGGCACTCTAGCGAGACTGCCGGTAATAAACCGGA
>bOTU4959
GTAGTCCACGCCGTAAACGATGGGTGCTAGGTGTGGGGGGTGTCGACTCCCCCCGTGCCGAAGCTAACGCATTAAGCACC
CCGCCTGGGGAGTACGGCCGCAAGGCTAAAACTCAAAGGAATTGACGGGGGCCCGCACAAGCAGCGGAGCATGTGGTTTA
ATTCGACGCGACGCGAAGAACCTTACCAAGGCTTGACATGTATTTGAATGTCGGGGAAACTCGGCAGCCTTTCGGGGCAA
ATACACAGGTGGTGCATGGCTGTCGTCAGCTCGTGTCGTGAGATGTTGGGTTAAGTCCCGCAACGAGCGCAACCCCTGTC
CTATGTTGCCAGCGTGAAAGACGGGGACTCATAGGAGACTGCCGGTGACAAATCGGA
>bOTU5462
GTAGTCCACGCCGTAAACTATGAGAGCTAGCCGTTGGAGGGTTTACCCTTCAGTGGCGCAGCTAACGCATTAAGCTCTCC
GCCTGGGGAGTACGGTCGCAAGATTAAAACTCAAAGGAATTGACGGGGGCCCGCACAAGCGGTGGAGCATGTGGTTTAAT
TCGAAGCAACGCGAAGAACCTTACCAGCCCTTGACATGGCAGGACGATTTCCGGAGACGGATCTCTTCACTTCGGTGACC
TGCACACAGGTGCTGCATGGCTGTCGTCAGCTCGTGTCGTGAGATGTTGGGTTAAGTCCCGCAACGAGCGCAACCCTCGC
CTTTAGTTGCCATCATTTAGTTGGGCACTCTAAAGGGACTGCCGGTGATAAGCCGGA
>bOTU5233
GTAGTCCACGCCGTAAACGTTGGGCGCTAGGTGTGGGGAACCTTCCACGTTCTCCGTGCCGTAGCTAACGCATTAAGCGC
CCCGCCTGGGGAGTACGGCCGCAAGGCTAAAACTCAAAGGAATTGACGGGGGCCCGCACAAGCGGCGGAGCATGCGGCTT
AATTCGATGCAACGCGAAGAACCTTACCTAGGCTTGACATATACCGAAAACTCATAGAGATATGGGGTCCGCAAGGGCGG
TATACAGGTGGTGCATGGTTGTCGTCAGCTCGTGTCGTGAGATGTTGGGTTAAGTCCCGCAACGAGCGCAACCCTCGTCC
TATGTTGCCAGCGGATAATGCCGGGGACTCATAGGAGACTGCCGGGGTCAACTCGGA
>bOTU5189
GTAGTCCATGCCGTAAACGGTGGGCGCTAGGTGTGAGGGTCTTTTCACGACTTTCGTGCCGTAGCTAACGCATTAAGCGC
CCCGCCTGGGGAGTACGGCCGCAAGGCTAAAACTCAAAGGAATTGACGGGGGCCCGCACAAGCGGCGGAGCATGTGGATT
AATTCGATGCAACGCGAAGAACCTTACCTGGGCTTGACATACACCGGACCGCTGCAGAGATGTAGTTTCCCTTTGTGGCT
GGTGTACAGGTGGTGCATGGTTGTCGTCAGCTCGTGTCGTGAGATGTTGGGTTAAGTCCCGCAACGAGCGCAACCCTTGT
CTTATGTTGCCAGCATTTGGTTGGGGACTCATGAGAGACTGCCGGGGTCAACTCGGA
>bOTU5186
GTAGTCCACGCCGTAAACTATGAGAGCTAGCCGTTGGGACGTTTACGTCTCAGTGGCGCAGCTAACGCATTAAGCTCTCC
GCCTGGGGAGTACGGTCGCAAGATTAAAACTCAAAGGAATTGACGGGGGCCCGCACAAGCGGTGGAGCATGTGGTTTAAT
TCGAAGCAACGCGAAGAACCTTACCAGCCCTTGACATGGTCGGACGACTTCCAGAGATGGATTTCTTCACTTCGGTGACC
GATACACAGGTGCTGCATGGCTGTCGTCAGCTCGTGTCGTGAGATGTTGGGTTAAGTCCCGCAACGAGCGCAACCCTCGC
CTTTAGTTGCCATCATTTAGTTGGGCACTCTAGAGGGACTGCCGGTGATAAGCCGGA
>bOTU5050
GTAGTCCACGCTGTAAACGTTGGGCGCTAGGTGTGGGGGGCCTCTCCGGTTCCCTGTGCCGCAGCTAACGCATTAAGCGC
CCCGCCTGGGGAGTACGGCCGCAAGGCTAAAACTCAAAGGAATTGACGGGGGCCCGCACAAGCGGCGGAGCATGCGGATT
AATTCGATGCAACGCGAAGAACCTTACCTGGGTTTGACATGGCCGCTAATCTCACAGAGATGTGAGGTCCTTCGGGGGCG
GTCACAGGTGGTGCATGGCTGTCGTCAGCTCGTGTCGTGAGATGTTGGGTTAAGTCCCGCAACGAGCGCAACCCTCGTTC
GATGTTGCCAGCGGGTTATGCCGGGGACTCATCGAAGACTGCCGGGGTCAACTCGGA
>bOTU3030
GTAGTCCACGCCCTAAACGATGTCTACTAGTTGTCGGGTTTTAATTAACTTGGTAACGCAGCTAACGCGTGAAGTAGACC
GCCTGGGGAGTACGGTCGCAAGATTAAAACTCAAAGGAATTGACGGGGACCCGCACAAGCGGTGGATGATGTGGATTAAT
TCGATGCAACGCGAAAAACCTTACCTACCCTTGACATGGAAGGAAGTCCGGAGAGATCTGGATGTGCCCGAAAGGGAACC
TTCACACAGGTGCTGCATGGCTGTCGTCAGCTCGTGTCGTGAGATGTTGGGTTAAGTCCCGCAACGAGCGCAACCCTTGT
CATTAGTTGCTACATTTAGTTGAGCACTCTAATGAGACTGCCGGTGACAAACCGGA
>bOTU409
GTAGTCCACGCCATAAACGATGAGAACTGGATGTCGGGAGGGTCTGCCTCTCGGTGTCGTAGCTAACGCGTTAAGTTCTC
CGCCTGGGGAGTACGGCCGCAAGGTTGAAACTCAAAGGAATTGACGGGGACCCGCACAAGCGGTGGAGCATGTGGTTTAA
TTCGATGCAACGCGAAGAACCTTACCTGGTCTTGACATCCTAGGAATCCTGCAGAGATGTGGGAGTGCCTTCGGGAACCT
GGAGACAGGTGCTGCATGGCTGTCGTCAGCTCGTGTCGTGAGATGTTGGGTTAAGTCCCGCAACGAGCGCAACCCTTGCC
CTTAGTTGCCAGCATTTAGGTGGGAACTCTAAGGGGACCGCCGGTGACAAACCGGA
>bOTU1432
GTAGTCCACGCCATAAACGATGAGGACTAGACGTTGGAAGGGTAAGCCTTTCAGTGTCGTAGCTAACGCGCTAAGTCCTC
CGCCTGGGGAGTACGGCCGCAAGGTTGAAACTCAAAGGAATTGACGGGGACCCGCACAAGCGGTGGAGCATGTGGTTTAA
TTCGATGCAACGCGAAGAACCTTACCTGGTCTTGACATCCATGGAATCCCGCAGAGATGTGGGAGTGCCGTAAGGAACCA
TGAGACAGGTGCTGCATGGCTGTCGTCAGCTCGTGTCGTGAGATGTTGGGTTAAGTCCCGCAACGAGCGCAACCCTTGTC
CTTAGTTGCCATCATTAAGTTGGGAACTCTAAGGAGACCGCCGGTGACAAACCGGA
>bOTU3111
GTAGTCCACGCCGTAAACGATGAGTGCTAGGTGTTGGGGGCTTTCCCGCCCTCAGTGCCGCAGCTAACGCATTAAGCACT
CCGCCTGGGGAGTACGGCCGCAAGGCTGAAACTCAAAGGAATTGACGGGGGCCCGCACAAGCGGTGGAGCATGTGGTTTA
ATTCGAAGCAACGCGAAGAACCTTACCAAGGCTTGACATCCCGCTGATCGGGGTAGAGATACCCCTTCCCTTCGGGGCAG
CGGTGACAGGTGGTGCATGGTTGTCGTCAGCTCGTGTCGTGAGATGTTGGGTTCAGTCCCGCAACGAGCGCAACCCTTAT
CGTTAGTTGCCAGCATTTAGTTGGGCACTCTAACGAGACAGCCGGTGAAAGCCGGA
>bOTU5508
GTAGTCCACGCCCTAAACGATGAGAACTGGATGTCGGGAGGGTTTGCCTTCCGGTGTCGTAGCTAACGCGTTAAGTTCTC
CGCCTGGGAAGTACGGCCGCAAGGTTGAAACTCAAAGGAATTGACGGGGACCCGCACAAGCGGTGGAGCATGTGGTTTAA
TTCGATGCAACGCGAAGAACCTTACCTGGTCTTGACATCCCAGGAATCCTGCAGAGATGCGGGAGTGCCTTCGGGAACCT
GGAGACAGGTGCTGCATGGCTGTCGTCAGCTCGTGTCGTGAGATGTTGGGTTAAGTCCCGCAACGAGCGCAACCCTTGCC
CTTAGTTGCCATCATTTAGTTGGGAACTCTAAGGGGACCGCCGGTGACAAACCGGA
>bOTU1834
GTAGTCCACGCCGTAAACGATGGGCACTAGGTGTGGGAGGTGTCGACTCCTCCCGTGCCGAAGCTAACGCATTAAGTGCC
CCGCCTGGGGAGTACGGCCGCAAGGCTAAAACTCAAAGGAATTGACGGGGGCCCGCACAAGCAGCGGAGCATGTGGTTTA
ATTCGACGCAACGCGAAGAACCTTACCTGGGCTTGACATGTACCTGACCGCCGTGGAAACACGGTTTCTCTTCGGAGCAG
GTTCACAGGTGGTGCATGGCTGTCGTCAGCTCGTGTCGTGAGATGTTGGGTTAAGTCCCGCAACGAGCGCAACCCCCGTC
GCATGTTGCCAGCATTTAGTTGGGGACTCATGCGAGACTGCCGGTGACAAACCGGA
>bOTU850
GTAGTCCGCACCGTAAACGTTGTATACTAGTTGTTGGTGGTTTCAACGCCATCAGTGACGTCGCTAACGCATTAAGTATA
CCGCCTGGGGAGTATGCTCGCAAGGGTGAAACTCAAAGAAATTGACGGGGGCCCGCACAAGCGGTGGAGCATGTGGTTTA
ATTCGACGATACGCGAGAAACCTTACCTGGGTTTGACATGGATTTGACTGGGGTAGAGATACCCCTTCCCGCAAGGGCAG
ATTCACAGGTGTTGCATGGTCGTCGTCAGCTCGTGTTGTGAGATGTTGGGTTAAGTCCCGCAACGAGCGCAACCCCTATC
TTCTGTTGCCATCATTTAGTTGGGCACTCTGAAGAAACCGCCGGTGACAAACCGGA
>bOTU3458
GTAGTCCACGCCATAAACGATGAGAACTAGACGTTGAAGGGGTAAGCCCTCCAGTGTCGTAGCTAACGCGCTAAGTTCTC
CGCCTGGGGAGTACGGCCGCAAGGTTGAAACTCAAAGGAATTGACGGGGACCCGCACAAGCGGTGGAGCATGTGGTTTAA
TTCGATGCAACGCGAAGAACCTTACCTGGTCTTGACATGTCTGGAATCCCGTAGAGATATGGGAGTGCCGCAAGGAACCA
GAACACAGGTGCTGCATGGCTGTCGTCAGCTCGTGTCGTGAGATGTTGGGTTAAGTCCCGCAACGAGCGCAACCCTTGTC
CTTAGTTGCCATCATTCAGTTGGGCACTCTAAGGAGACCGCCGGTGACAAACCGGA
>bOTU3444
GTAGTCCACGCCGTAAACGATGGGCACTAGGTGTGGGAGGTGTCGACTCCTCCCGTGCCGGCGCTAACGCATTAAGTGCC
CCGCCTGGGGAGTACGGCCGCAAGGCTAAAACTCAAAGGAATTGACGGGGGCCCGCACAAGCAGCGGAGCATGTGGTTTA
ATTCGACGCAACGCGAAGAACCTTACCTGGGCTTGACATGTGGGTGACCGGTGTGGAAACACACCTTTCCTTCGGGACAC
CTTCACAGGTGGTGCATGGCTGTCGTCAGCTCGTGTCGTGAGATGTTGGGTTAAGTCCCGCAACGAGCGCAACCCCTGTC
CCATGTTGCCAGCATTAAGTTGGGGACTCATGGGAGACTGCCGGTGACAAACCGGA
>bOTU557
GTAGTCCACGCCGTAAACGATGAATGTTAGCCGTCGGCAAGTTTACTTGTCGGTGGCGCAGCTAACGCATTAAACATTCC
GCCTGGGGAGTACGGTCGCAAGATTAAAACTCAAAGGAATTGACGGGGGCCCGCACAAGCGGTGGAGCATGTGGTTTAAT
TCGAAGCAACGCGCAGAACCTTACCAGCCCTTGACATTTAGCGACCACCACAGAGATGTGGTTTTCCCTTCGGGGACGCT
AGGACAGGTGCTGCATGGCTGTCGTCAGCTCGTGTCGTGAGATGTTGGGTTAAGTCCCGCAACGAGCGCAACCCTCGCCC
TTAGTTGCCAGCATTTAGTTGGGCACTCTAAGGGGACTGCCGGTGATAAGCCGAGA
>bOTU577
GTAGTCCACGCCCTAAACGATGGATACTCGACATCAGCGATACACTGTTGGTGTCTGAGCGAAAGCATTAAGTATCCCAC
CTGGGAAGTACGATCGCAAGATTGAAACTCAAAGGAATTGGCGGGGGTCCGCACAAGCGGTGGAGCATGTGGTTTAATTC
GATGATACGCGAGGAACCTTACCTGGGCTAGAATGCTGGAAGACCGAGGGTGAAAGCTCTCTTTATAGCAATATACTTCC
AGTAAGGTGCTGCATGGCTGTCGTCAGCTCGTGCCGTGAGGTGTTGGGTTAAGTCCCGCAACGAGCGCAACCCCCATCAC
TAGTTGCCATCAGGTAATGCTGGGAACTCTAGTGAAACTGCCGTCGCAAGACGTGA
>bOTU3526
GTAGTCCACGCCGTAAACGTTGGGCGCTAGGTGTGGGGTCCTTCCACGGATTCCGTGCCGCAGCTAACGCATTAAGCGCC
CCGCCTGGGGAGTACGGCCGCAAGGCTAAAACTCAAAGGAATTGACGGGGGCCCGCACAAGCGGCGGAGCATGTTGCTTA
ATTCGACGCAACGCGAAGAACCTTACCAAGGCTTGACATGCAGGGAAAAGCCGTAGAGATACGGTGTCCGTAAGGGTCCT
GCACAGGTGGTGCATGGCTGTCGTCAGCTCGTGTCGTGAGATGTTGGGTTAAGTCCCGCAACGAGCGCAACCCTTATCCT
ATGTTGCCAGCGGATTATGCCGGGGACTCATGGGAGACTGCCGGGGTCAACTCGGA
>bOTU3355
GTAGTCCACGCCCTAAACGATGTCAACTGGTTGTTGGTGGGGTTAAACCCATTAGTAACGAAGCTAACGCGTGAAGTTGA
CCGCCTGGGGAGTACGGCCGCAAGGTTAAAACTCAAAGGAATTGACGGGGACCCGCACAAGCGGTGGATGATGTGGATTA
ATTCGATGCAACGCGAAGAACCTTACCTACCCTTGACATGCCAGGGAGCCCGCTGAGAGGCGGGTGTGCCCGAAAGGGAG
CCTGGACACAGGTGCTGCATGGCTGTCGTCAGCTCGTGTCGTGAGATGTTGGGTTAAGTCCCGCAACGAGCGCAACCCTT
GTCACTAGTTGCTACGGTAACGGGCACTCTAGTGAGACTGCCGGTGACAAACCGGA
>bOTU520
GTAGTCCACGCCGTAAACGATGAATGTTAGCCGTCGGGCAGTATACTGTTCGGTGGCGCAGCTAACGCATTAAACATTCC
GCCTGGGGAGTACGGTCGCAAGATTAAAACTCAAAGGAATTGACGGGGGCCCGCACAAGCGGTGGAGCATGTGGTTTAAT
TCGAAGCAACGCGCAGAACCTTACCAGCCCTTGACATGTCCGGCTAGCTACAGAGATGTAGTGTTCCCTTCGGGGACCGG
AACACAGGTGCTGCATGGCTGTCGTCAGCTCGTGTCGTGAGATGTTGGGTTAAGTCCCGCAACGAGCGCAACCCTCGCCC
TTAGTTGCCAGCATTCAGTTGGGCACTCTAAGGGGACTGCCGGTGATAAGCCGAGA
>bOTU426
GTAGTCCACGCCGTAAACGATGAGTGCTAGTTGTCGGCATGCATGCATGTCGGTGACGCAGCTAACGCATTAAGCACTCC
GCCTGGGGAGTACGGTCGCAAGATTAAAACTCAAAGGAATTGACGGGGGCCCGCACAAGCGGTGGAGCATGTGGTTTAAT
TCGAAGCAACGCGCAGAACCTTACCACCTTTTGACATGCCTGGACCGCTGCTGAGAGGCAGCTTTCCCTTCGGGGACTGG
GACACAGGTGCTGCATGGCTGTCGTCAGCTCGTGTCGTGAGATGTTGGGTTAAGTCCCGCAACGAGCGCAACCCTCGCTG
TTAGTTGCCACCATTCAGTTGGGCACTCTAACAGGACTGCCGGAGTTAATCCGGA
>bOTU3524
GTAGTCCATGCCGTAAACGATGAGTGTTCGCCCTTGGTCTACGCAGATCAGGGGCTCAGCTAACGCGTGAAACACTCCGC
CTGGGGAGTACGGTCGCAAGACCGAAACTCAAAGGAATTGACGGGGGCCTGCACAAGCGGTGGAGCATGTGGTTTAATTC
GAAGCAACGCGAAGAACCTTACCAGCCCTTGACATGGCAGGACGATTTCCGGAGACGGATCTCTTCACTTCGGTGACCTG
CACACAGGTGCTGCATGGCTGTCGTCAGCTCGTGTCGTGAGATGTTGGGTTAAGTCCCGCAACGAGCGCAACCCTCGCCC
TTAGTTGCCATCATTTAGTTGGGCACTCTAGGGGGACTGCCGGTGATAAGCCGGA
>bOTU3158
GTAGTCCACGCCGTAAACGATGAATGCTAGCCGTTGGGCAGCTTGCTGTTCAGTGGCGCAGCTAACGCATTAAGCATTCC
GCCTGGGGAGTACGGCCGCAAGGTTGAAACTCAAAGGAATTGACGGGGGCCCGCACAAGCGGTGGAGCATGTGGTTTAAT
TCGACGCAACGCGCAGAACCTTACCAGGGTTTGACATCCTGCGACCGCTCCGTAATGGGAGTTTTCCCGCAAGGGACGCA
GAGACAGGTGCTGCATGGCTGTCGTCAGCTCGTGTCGTGAGATGTTGGGTTAAGTCCCGCAACGAGCGCAACCCTCGCCT
TTAGTTGCCATCATTCAGTTGGGCACTCTAGAGGGACCGCCGGCGACAAGCCGGA
>bOTU3595
GTAGTCCATGCCGTAAACGATGAGTGTTCGCCCTTGGTCTACGCAGATCAGGGGCTCAGCTAACGCGTGAAACACTCCGC
CTGGGGAGTACGGTCGCAAGACCGAAACTCAAAGGAATTGACGGGGGCCCGCACAAGCGGTGGAGCATGTGGTTTAATTC
GAAGCAACGCGAAGAACCTTACCAGCCCTTGACATGCCAGGACGACTTCCAGAGATGGATTTCTTCACTTCGGTGACCTG
GACACAGGTGCTGCATGGCTGTCGTCAGCTCGTGTCGTGAGATGTTGGGTTAAGTCCCGCAACGAGCGCAACCCTCGCCT
TTAGTTGCCATCATTAAGTTGGGCACTCTAGAGGGACTGCCGGTGATAAGCCGGA
>bOTU913
GTAGTCCATGCCGTAAACGATGAGTGTTCGCCCTTGGTCTACGCGGATCAGGGGCCCAGCTAACGCGTGAAACACTCCGC
CTGGGGAGTACGGTCGCAAGACCGAAACTCAAAGGAATTGACGGGGGCCCGCACAAGCGGTGGAGCATGTGGTTTAATTC
GAAGCAACGCGAAGAACCTTACCAGCCCTTGACATGGTCGGACGGTTTCCAGAGATGGATTCCTTCACTTCGGTGACTGA
CACACAGGTGCTGCATGGCTGTCGTCAGCTCGTGTCGTGAGATGTTGGGTTAAGTCCCGCAACGAGCGCAACCCTCGTCC
TTAGTTGCCATCATTTAGTTGGGCACTCTAAGGAGACTGCCGGTGATAAGCCGGA
>bOTU2744
GTAGTCCATGCCGTAAACGATGAGTGTTCGCCCTTGGTCTACGCGGATCAGGGGCCCAGCTAACGCGTGAAACACTCCGC
CTGGGGAGTACGGTCGCAAGACCGAAACTCAAATGAATTGACGGGGGCCCGCACAAGCGGTGGAGCATGTGGTTTAATTC
GACGCAACGCGAAGAACCTTACCAGGTCTTGACATCCAGAGAACTTTCCAGAGATGGATTGGTGCCTTCGGGAGCTCTGA
GACAGGTGCTGCATGGCTGTCGTCAGCTCGTGTCGTGAGATGTTGGGTTAAGTCCCGTAACGAGCGCAACCCTTGTCCTT
AGTTGCCAGCGCGTAATGGCGGGAACTCTAAGGAGACTGCCGGTGACAAACCGGA
>bOTU3620
GTAGTCCACGCCGTAAACGATGATTGCTAGTTGTCGGGTTGTTTACAACTCGGTGACGCAGCTAACGCATTAAGCAATCC
GCCTGGGGAGTACGGTCGCAAGATTAAAACTCAAAGGAATTGACGGGGGCCCGCACAAGCGGTGGAGCATGTGGTTTAAT
TCGAAGCAACGCGCAGAACCTTACCACCTTTTGACATGCCTGGACCGCCAGAGAGATCTGGCTTTCCCTTCGGGGACTAG
GACACAGGTGCTGCATGGCTGTCGTCAGCTCGTGTCGTGAGATGTTGGGTTAAGTCCCGCAACGAGCGCAACCCTCGCCA
TTAGTTGCCATCATTTAGTTGGGAACTCTAATGGGACTGCCGGTGCTAAGCCGGA
>bOTU551
GTAGTCCACGCCGTAAACGATGAGTGCTAGTTGTCGGCATGCATGCATGTCGGTGACGCAGCTAACGCATTAAGCACTCC
GCCTGGGGAGTACGGTCGCAAGATTAAAACTCAAAGGAATTGACGGGGGCCCGCACAAGCGGTGGAGCATGTGGTTTAAT
TCGAAGCAACGCGCAGAACCTTACCACCTTTTGACATGCCTGGACCGCTGCAGAGATGCAGCTTTCCCTTCGGGGACTAG
GACACAGGTGCTGCATGGCTGTCGTCAGCTCGTGTCGTGAGATGTTGGGTTAAGTCCCGCAACGAGCGCAACCCTCGCTG
TTAGTTGCCACCATTCAGTTGGGCACTCTAACAGGACTGCCGGAGTTAATCCGGA
>bOTU5521
GTAGTCCACGCCGTAAACGATGAGTGCTAGGTGTTGGGGGGTACCACCCTCAGTGCCGAAGCTAACGCATTAAGCACTCC
GCCTGGGGAGTACGGTCGCAAGACTGAAACTCAAAGGAATTGACGGGGGCCCGCACAAGCAGTGGAGCATGTGGTTTAAT
TCGAAGCAACGCGAAGAACCTTACCAAGACTTGACATCCCGCTGACCTCTCTAGAGATAGAGATTCCCTTCGGGGCAGTG
GTGACAGGTGGTGCATGGTTGTCGTCAGCTCGTGTCGTGAGATGTTGGGTTAAGTCCCGCAACGAGCGCAACCCTTACGT
TGTGTTGCCATCATTAGGTTGGGCACTCACAATGGACTGCCGGTGACAAACCGGA
>bOTU3479
GTAGTCCATGCCGTAAACGATGAGTGTTCGCCCTTGGTCTACGCGGATCAGGGGCCCAGCTAACGCGTGAAACACTCCGC
CTGGGGAGTACGGTCGCAAGACCGAAACTCAAAGGAATTGACGGGGGCCTGCACAAGCGGTGGAGCATGTGGTTTAATTC
GACGCAACGCGAAGAACCTTACCTACCCTTGACATCCTCGGAATCTGCTAGAGATAGTGGAGTGCCTTCGGGAACCGAGA
GACAGGTGCTGCATGGCTGTCGTCAGCTCGTGTCGTGAGATGTTGGGTTAAGTCCCGTAACGAGCGCAACCCTTGTCCTT
AGTTGCCATCAGGTAAAGCTGGGAACTCTAAGGAGACTGCCGGTGACAAGCCGGA
>bOTU7078
GTAGTCCACGCCGTAAACGATGAGTGCTAGTTGTCGGCATGCATGCATGTCGGTGACGCAGCTAACGCATTAAGCACTCC
GCCTGGGGAGTACGGTCGCAAGATTAAAACTCAAAGGAATTGACGGGGGCCCGCACAAGCGGTGGAGCATGTGGTTTAAT
TCGAAGCAACGCGCAGAACCTTACCACCTTTTGACATGCCTGGACCGCTGCAGAGATGCAGCTTTCTCTTCGGAGACTAG
GACACAGGTGCTGCATGGCTGTCGTCAGCTCGTGTCGTGAGATGTTGGGTTAAGTCCCGCAACGAGCGCAACCCTCGCCA
TTAGTTGCCATCATTTAGTTGGGCACTCTAATGGTACTGCCGAGGTTAACTCGGA
>bOTU4847
GTAGTCCACACCGTAAACGTTGGGCGCTAGGTGTGGGGCCTATTCCATGGGTTCCGTGCCGCAGCTAACGCATTAAGCGC
CCCGCCTGGGGAGTACGGCCGCAAGGCTAAAACTCAAAGGAATTGACGGGGGCCCGCACAAGCGGCGGAGCATGCGGATT
AATTCGATGCAACGCGAAGAACCTTACCTGGGTTTGACATACACCGGAAAGCCTCAGAGATGGGGCCCCTTTTGTCGGTG
TACAGGTGGTGCATGGCTGTCGTCAGCTCGTGTCGTGAGATGTTGGGTTAAGTCCCGCAACGAGCGCAACCCTCGTTCTA
TGTTGCCAGCACGTAATGGTGGGGACTCATAGGAGACTGCCGGGGTCAACTCGGA
>bOTU3475
GTAGTCCACGCCGTAAACGATGAGTGCTAGTTGTCGGCATGCATGCATGTCGGTGACGCAGCTAACGCATTAAGCACTCC
GCCTGGGGAGTACGGTCGCAAGATTAAAACTCAAAGGAATTGACGGGGGCCCGCACAAGCGGTGGAGCATGTGGTTTAAT
TCGAAGCAACGCGCAGAACCTTACCACCTTTTGACATGCCCGGACCGGTGCAGAGATGCACCTTTCCCTTCGGGGACTGG
GACACAGGTGCTGCATGGCTGTCGTCAGCTCGTGTCGTGAGATGTTGGGTTAAGTCCCGCAACGAGCGCAACCCTCGCCT
TTAGTTGCCATCATTTAGTTGGGCACTCTAAAGGGACCGCCGGTGGTAAGCCGGA
>bOTU2106
GTAGTCCATGCCGTAAACGATGAGTGTTCGCCCTTGGTCTACGCGGATCAGGGGCCCAGCTAACGCGTGAAACACTCCGC
CTGGGGAGTACGGTCGCAAGACCGAAACTCAAAGGAATTGACGGGGGCCCGCACAAGCAGTGGAGCATGTGGTTTAATTC
GAAGCAACGCGAAGAACCTTACCAGCCCTTGACATGGCAGGACGATTTCCGGAGACGGATCTCTTCACTTCGGTGACCTG
CACACAGGTGCTGCATGGCTGTCGTCAGCTCGTGTCGTGAGATGTTGGGTTAAGTCCCGCAACGAGCGCAACCCTCGCCC
TTAGTTGCCATCATTTAGTTGGGCACTCTAGGGGGACTGCCGGTGATAAGCCGGA
>bOTU4344
GTAGTCCACGCCGTAAACGATGGCCACTCGGCCTTTGGGGGCGGAATCTCCGTCCCTGGGGGCCTTAGCTAACGCGGGAA
GTGGCCCGCCTGGGAACTACGAGCGCAAGCTTAAAACTCAAAGGAATTGACGGGGGCCCGCACAAGCAGCGGAGCGTGTG
GTTTAATTCGACGCAACGCGCAGAACCTTACCCAGGTTTGACATGGCACTGCAAGCCCGTGAAAGCGGGTCGCCTTCGAG
GGTGTGCCACAGATGCTGCATGGCTGTCGTCAGCTCGTGTCGTGAGATGTTGGGTTAAGTCCCGCAACGAGCGCAACCCT
TGTCATTAGTTGCTACGAAAGGGCACTCTAATGAGACTGCCGGTGACAAACCGGA
>bOTU618
GTAGTCCACGCCGTAAACGATGATAACTAGCTGTCCGGGCACTTGGTGCTTGGGTGGCGCAGCTAACGCATTAAGTTATC
CGCCTGGGGAGTACGGTCGCAAGATTAAAACTCAAAGGAATTGACGGGGGCCTGCACAAGCGGTGGAGCATGTGGTTTAA
TTCGAAGCAACGCGCAGAACCTTACCAGCCTTTGACATCCCGCGCTAACCCAAGAGATTGGGTGTTCCCTTCGGGGACGC
GGTGACAGGTGCTGCATGGCTGTCGTCAGCTCGTGTCGTGAGATGTTGGGTTAAGTCCCGCAACGAGCGCAACCCTCGTC
CTTAGTTGCCATCATTTAGTTGGGCACTCTAAGGAAACCGCCGGTGATAAGCCGGA
>bOTU2854
GTAGTCCACGCCGTAAACGATGCATACTAGGTGTCGGGGATTCGATTTCTCGGTGCCGAAGTTAACACAGTAAGTATGCC
GCCTGGGGAGTACGCTCGCAAGAGTGAAACTCAAAGGAATTGACGGGGACCCGCACAAGCAGTGGAGTATGTGGTTTAAT
TCGAAGCAACGCGAAGAACCTTACCAGGTCTTGACATCCCTTTGTAAGCCCTAGAGATAGGGCCCTCCTTCGGGACAGAG
GAGACAGGTGGTGCATGGTTGTCGTCAGCTCGTGTCGTGAGATGTTGGGTTAAGTCCCGCAACGAGCGCAACCCTTGATC
TTAGTTGCCAGCACTTCGGGTGGGCACTCTAAGATGACTGCCGGTGACAAACCGGA
>bOTU6216
GTAGTCCACGCCGTAAACGATGGGCACTAGGTGTGGGAGGTGTCGACTCCTCCCGTGCCGTCGCTAACGCACTAAGTGCC
CCGCCTGGGGAGTACGGCCGCAAGGCTAAAACTCAAAGGAATTGACGGGGGCCCGCACAAGCAGCGGAGCATGTGGTTTA
ATTCGACGCAACGCGAAGAACCTTACCTGGGCTTGACATGTAGGTGACCGCCGTGGAAACACGGTTTTCCTTCGGGACAC
CTTCACAGGTGGTGCATGGCTGTCGTCAGCTCGTGTCGTGAGATGTTGGGTTAAGTCCCGCAACGAGCGCAACCCCCGTT
CCATGTTGCCATCATTCAGTTGGGGACTCATGGGAGACTGCCGGTGACAAACCGGA
>bOTU1339
GTAGTCCACACCGTAAACGTTGGGCGCTAGGTGTGGGATCCATTCCACGGGTTCCGTGCCGCAGCTAACGCATTAAGCGC
CCCGCCTGGGGAGTACGGCCGCAAGGCTAAAACTCAAAGGAATTGACGGGGGCCCGCACAAGCGGCGGAGCATGCGGATT
AATTCGATGCAACGCGAAGAACCTTACCTGGGTTTGACATACACCGGAAAGCTGCAGAGATGTGGCCCCTTTTTGTCGGT
GTACAGGTGGTGCATGGCTGTCGTCAGCTCGTGTCGTGAGATGTTGGGTTAAGTCCCGCAACGAGCGCAACCCTCGTCCT
ATGTTGCCAGCACGTCATGGTGGGGACTCATAGGAGACTGCCGGGGTCAACTCGGA
>bOTU362
GTAGTCCACGCCCTAAACTATGGATACTCGACATTTGCGATACACTGCAAGTGTCTGAGCGAAAGCATTAAGTATCCCAC
CTGGGAAGTACGATCGCAAGATTGAAACTCAAAGGAATTGGCGGGGGTCCGCACAAGCGGTGGAGCATGTGGTTTAATTC
GATGATACGCGAGGAACCTTACCTGGGCTAGAATGCTGGGAGACCGTGGGTGAAAGCTCACTTTGTAGCAATACACTGCC
AGTAAGGTGCTGCATGGCTGTCGTCAGCTCGTGCCGTGAGGTGTTGGGTTAAGTCCCGCAACGAGCGCAACCCCCATCAC
TAGTTGCCATCAGGTAACGCTGGGAACTCTAGTGAAACTGCCGTCGTAAGACGTGA
>bOTU3829
GTAGTCCACGCCGTAAACGATGCATACTAGGTGTCGGGGATTCGATTTCTCGGTGCCGAAGTTAACACAGTAAGTATGCC
GCCTGGGGAGTACGCTCGCAAGAGTGAAACTCAAAGGAATTGACGGGGACCCGCACAAGCAGTGGAGTATGTGGTTTAAT
TCGAAGCAACGCGAAGAACCTTACCAGGTCTTGACATCCCTCTGAATACGGTAGAGATATCGTAGGCCTTCGGGACAGAG
GAGACAGGTGGTGCATGGTTGTCGTCAGCTCGTGTCGTGAGATGTTGGGTTAAGTCCCGCAACGAGCGCAACCCTTGATC
TTAGTTGCCAGCACTTTGGGTGGGCACTCTAAGATGACTGCCGGTGACAAACCGGA
>bOTU6303
GTAGTCCTAGCCCTAAACGATCAGGACTTGGGGTGCCACCCGTTCGGGTGTCGTCCCGGAGCTAACGCGTTAAGTCCTGC
ACCTGGGGAGTACGGTCGCAAGACTGAAACTCAAAGGAATTGACGGGGGCCCGCACAAGCGGTGGAACATGTGGTTCAAT
TCGACGCTACGCGAGGAACCTTACCTGGGCTCGAAATGCTAGTGACCAGCTTTAGAAATATCGCCTTCCCGCAAGGGACA
CTAGTATAGGCGCTGCATGGCTGTCGTCAGCTCGTGCCGTGAGGTGTTGGGTTAAGTCCCGCAACGAGCGCAACCCCTGC
ACACAGTTACTACTCGCAAGAGAGGACTCTGTGTGGACTGCTCCGGATAACGGAGA
>bOTU3852
GTAGTCCACGCCGTAAACGATGGGCACTAGGTGTGGGAGGTGTCGACTCCTCCCGTGCCGTCGCTAACGCACTAAGTGCC
CCGCCTGGGGAGTACGGCCGCAAGGCTAAAACTCAAAGGAATTGACGGGGGCCCGCACAAGCAGCGGAGCATGTGGTTTA
ATTCGACGCAACGCGAAGAACCTTACCTGGGCTTGACATGTAAGTGACCGCCATAGAAATATGGCTTTCCTTCGGGACAC
TTTCACAGGTGGTGCATGGCTGTCGTCAGCTCGTGTCGTGAGATGTTGGGTTAAGTCCCGCAACGAGCGCAACCCCCGTC
CTATGTTGCCAGCATTCAGTTGGGGACTCATAGGAGACTGCCGGTGACAAACCGGA
>bOTU1117
GTAGTCCACGCTGTAAACGATGGGCACTAGGTGTGGGGGGTGTCGACTCCCTCCGTGCCGAAGCTAACGCATTAAGTGCC
CCGCCTGGGGAGTACGGCCGCAAGGCTAAAACTCAAAGGAATTGACGGGGGCCCGCACAAGCAGCGGAGCATGTGGTTTA
ATTCGACGCAACGCGAAGAACCTTACCTGGGCTTGACATGTTCCTGATCTCCCTGGAAACAGGGCTTCCCTTCGGGGCAG
GATCACAGGTGGTGCATGGCTGTCGTCAGCTCGTGTCGTGAGATGTTGGGTTAAGTCCCGCAACGAGCGCAACCCCCGTC
GTATGTTGCCAGCATTTAGTTGGGGACTCATGCGAGACTGCCGGTGACAAACCGGA
>bOTU1270
GTAGTCCACGCCGTAAACGTTGGGAACTAGGTGTGGGCCTCATTCCACGAGGTCTGTGCCGCAGCTAACGCATTAAGTTC
CCCGCCTGGGGAGTACGGCCGCAAGGCTAAAACTCAAAGGAATTGACGGGGGCCCGCACAAGCGGCGGAGCATGTGGATT
AATTCGATGCAACGCGAAGAACCTTACCAAGGCTTGACATATACCGGAAACACCCAGAGATGGGTGCCCCGCAAGGTCGG
TATACAGGTGGTGCATGGTTGTCGTCAGCTCGTGTCGTGAGATGTTGGGTTAAGTCCCGCAACGAGCGCAACCCTCGTTC
TATGTTGCCAGCGCGTAAAGGCGGGGACTCATAGGAGACTGCCGGGGTCAACTCGGA
>bOTU3370
GTAGTCCACGCCCTAAACGATGCATATTTGGTGTGGGCCATTCATTTGGTCCGTGCCGGAGCTAACGCGTTAAATATGCC
GCCTGGGGAGTACGGTCGCAAGGCTGAAACTCAAAGGAATTGACGGGGGCCCGCACAAGCGGTGGAGCATGTGGTTCAAT
TCGACGCAACGCGAAGAACCTTACCTGGGCTCGAACGGCTCACGAACGTCCTTGGAAACAGGGATTTCCCGCAAGGGACG
GGAGTCGAGGTGCTGCATGGCTGTCGTCAGCTCGTGTCGTGAGATGTTGGGTTAAGTCCCGCAACGAGCGCAACCCTTGT
CCTGTGTTACCATGCCGAAAGGCGGCACTCGCAGGAGACCGCCAGCGATAAGCTGGA
>bOTU6233
GTAGTCCACGCCCTAAACGATGTCAACTGGTTGTTGGTCCTTCACTGGATCAGTAACGAAGCTAACGCGTGAAGTTGACC
GCCTGGGGAGTACGGCCGCAAGGTTGAAACTCAAAGGAATTGACGGGGACCCGCACAAGCGGTGGATGATGTGGTTTAAT
TCGATGCAACGCGAAAAACCTTACCCACCTTTGACATGTCTGGAATTCCGCAGAGATGTGGAAGTGCCCGAAAGGGAGCC
AGAACACAGGTGCTGCATGGCTGTCGTCAGCTCGTGTCGTGAGATGTTGGGTTAAGTCCCGCAACGAGCGCAACCCTTGT
CATTAGTTGCTACATTTAGTTGGGCACTCTAATGAGACTGCCGGTGACAAACCGGA
>bOTU3922
GTAGTCCACGCCGTAAACGATGGGTACTAGGTGTGGGAGGTGTCGACTCCTCCCGTGCCGTCGCTAACGCACTAAGTACC
CCGCCTGGGGAGTACGGCCGCAAGGCTAAAACTCAAAGGAATTGACGGGGGCCCGCACAAGCAGCGGAGCATGTGGTTTA
ATTCGACGCAACGCGAAGAACCTTACCTGGGCTTGACATGTTGGTGACCGCCGTGGAAACACGGTTTTCCTTCGGGACAC
CATCACAGGTGGTGCATGGCTGTCGTCAGCTCGTGTCGTGAGATGTTGGGTTAAGTCCCGCAACGAGCGCAACCCCCGTC
CTATGTTGCCATCATTCAGTTGGGGACTCATAGGAGACTGCCGGTGACAAACCGGA
>bOTU2840
GTAGTCCACGCCGTAAACGATGCATACTAGGTGTCGGGGATTCGATTTCTCGGTGCCGAAGTTAACACAGTAAGTATGCC
GCCTGGGGAGTACGCTCGCAAGAGTGAAACTCAAAGGAATTGACGGGGACCCGCACAAGCAGTGGAGTATGTGGTTTAAT
TCGAAGCAACGCGAAGAACCTTACCAGGTCTTGACATCTGGGTGTAAGCACTAGAGATAGTGCCCCTCTTCGGAGCACCC
AAGACAGGTGGTGCATGGTTGTCGTCAGCTCGTGTCGTGAGATGTTGGGTTAAGTCCCGCAACGAGCGCAACCCTTGATC
TTAGTTGCCAGCACTTCGGGTGGGCACTCTAGGATGACTGCCGGTGACAAACCGGA
>bOTU6231
GTAGTCCACGCCCTAAACTATGGATACTCGACATACGCGATATACAGTGTGTGTCTGAGCGAAAGCATTAAGTATCCCAC
CTGGGAAGTACGACCGCAAGGTTGAAACTCAAAGGAATTGGCGGGGGTCCGCACAAGCGGTGGAGCATGTGGTTTAATTC
GATGATACGCGAGGAACCTTACCTGGGCTAGAATGCTGGTGGACCGGTAGTGAAAGCTACCTTTGTAGCAATACACCGCC
AGTAAGGTGCTGCATGGCTGTCGTCAGCTCGTGCCGTGAGGTGTTGGGTTAAGTCCCGCAACGAGCGCAACCCCCATCAC
TAGTTGCCATCAGGTAACGCTGGGAACTCTAGTGAAACTGCCGTCGTAAGACGCGA
>bOTU2962
GTAGTCCACGCCGTAAACGATGAATGCCAGCCGTTGGCCTGCTTGCAGGTCAGTGGCACCGCTAACGCATTAAGCATTCC
GCCTGGGGAGTACGGTCGCAAGATTAAAACTCAAAGGAATTGACGGGGGCCCGCACAAGCGGTGGAGCATGTGGTTTAAT
TCGAAGCAACGCGCAGAACCTTACCATCCCTTGACATGGCATGTTACCTCGAGAGATCGGGGATCCTCTTCGGAGGCGTG
CACACAGGTGCTGCATGGCTGTCGTCAGCTCGTGTCGTGAGATGTTGGGTTAAGTCCCGCAACGAGCGCAACCCACGTCC
TTAGTTGCCATCATTCAGTTGGGCACTCTAGGGAGACTGCCGGTGATAAGCCGCGA
>bOTU3968
GTAGTCCACGCCCTAAACGATGATTACTCGACATTGGCGATACACAGTCAGTGTCTGAGCGAAAGCATTAAGTAATCCAC
CTGGGAAGTACGACCGCAAGGTTGAAACTCAAAGGAATTGGCGGGGGTCCGCACAAGCGGTGGAGCATGTGGTTTAATTC
GATGATACGCGAGGAACCTTACCTGGGCTAGAATGCATTTTGACCGTGGGTGAAAGCTCACTTTGTAGCAATACACAATT
TGTAAGGTGCTGCATGGCTGTCGTCAGCTCGTGCCGTGAGGTGTTGGGTTAAGTCCCGCAACGAGCGCAACCCCTATCAG
TAGTTGCCATCAGGTAATGCTGGGAACTCTACTGAAACTGCCGTCGTAAGACGTGA
>bOTU2515
GTAGTCCACGCCGTAAACGATGGTCACTAGATGTGGGGGGTGTCGACTCCCTCCGTGTCGTAGCTAACGCGTTAAGTGAC
CCGCCTGGGGAGTACGGCCGCAAGGCTAAAACTCAAAGGAATTGACGGGGACCCGCACAAGCAGCGGAGCATGTGGATTA
ATTCGACGCAACGCGAAGAACCTTACCTGGGCTTGACATACTGCTGACCTCCATGGAAACATGGACTTCCTTCGGGACAG
CAATACAGGTGGTGCATGGCTGTCGTCAGCTCGTGTCGTGAGATGTTGGGTTGAGTCCCGCAACGAGCGCAACCCCCGTC
CTATGTTGCCAGCATTCAGTTGGGGACTCATAGGAGACTGCCGGTGACAAACCGGA
>bOTU5969
GTAGTCCACGCCCTAAACGATGGATACTCGACATCAGCGATACACTGTTGGTGTCTGAGCGAAAGCATTAAGTATCCCAC
CTGGGAAGTACGATCGCAAGATTGAAACTCAAAGGAATTGACGGGGGTCCGCACAAGCGGTGGAGCATGTGGTTTAATTC
GATGATACGCGAGGAACCTTACCTGGGCTAGAATGCATTTTGACCGTGGGTGAAAGCTCACTTTATAGCAATATACAATT
TGTAAGGTGCTGCATGGCTGTCGTCAGCTCGTGCCGTGAGGTGTTGGGTTAAGTCCCGCAACGAGCGCAACCCCTATCAT
TAGTTGCCATCAGGTAATGCTGGGAACTCTAATGAAACTGCCGCCGTAAGGCGTGA
>bOTU4988
GTAGTCCATGCCGTAAACGTTGGGCGCTAGGTGTGGGGACCTTCCACGGTCTCCGTGCCGCAGCTAACGCATTAAGCGCC
CCGCCTGGGGAGTACGGCCGCAAGGCTAAAACTCAAAGGAATTGACGGGGGCCCGCACAAGCGGCGGAGCATGCTGATTA
ATTCGATGCAACGCGAAGAACCTTACCTGGGTTTGACATATACCGGAAAGCTGCAGAGATGTAGCCCCCTTTTGGTCGGT
ATACAGGTGGTGCATGGCTGTCGTCAGCTCGTGTCGTGAGATGTTGGGTTAAGTCCCGCAACGAGCGCAACCCTCGTCCT
ATGTTGCCAGCACGTAATGGTGGGGACTCATAGGAGACTGCCGGGGTCAACTCGGA
>bOTU7038
GTAGTCCACGCCCTAAACTATGTCAACTGGTTGTCGGGGAAGCAATTCCTTGGTAACGAAGCTAACGCGTGAAGTTGACC
GCCTGGGGAGTACGGCCGCAAGGTTAAAACTCAAAGGAATTGACGGGGACCCGCACAAGCGGTGGATTATGTGGATTAAT
TCGATGCAACGCGAAAAACCTTACCTACCCTTGACATGTACGGAAGCCTCCAGAGATGAAGGTGTGCCCGAAAGGGAACC
GTAACACAGGTGCTGCATGGCTGTCGTCAGCTCGTGTCGTGAGATGTTGGGTTAAGTCCCGCAACGAGCGCAACCCTTGC
CATTAGTTGCCACATTCAGTTGGGCACTCTAATGGGACTGCCGGTGACAAACCGGA
>bOTU6658
GTAGTCCACGCCCTAAACGATGGATACTCGACATCAGCGATACACTGTTGGTGTCTGAGCGAAAGCATTAAGTATCCCAC
CTGGGAAGTACGACCGCAAGGTTGAAACTCAAAGGAATTGACGGGGGTCCGCACAAGCGGTGGAGCATGTGGTTTAATTC
GATGATACGCGAGGAACCTTACCTGGGCTAGAATGTCGGGGGAATATGGGTGAAAGCTCATAGTATAGCAATATACCGCC
GATAAGGTGCTGCATGGCTGTCGTCAGCTCGTGCCGTGAGGTGTTGGGTTAAGTCCCGCAACGAGCGCAACCCCTATCAC
TAGTTGCCATCAGGTAATGCTGGGAACTCTAGTGAAACTGCCGCCGTAAGGCGTGA
>bOTU7903
GTAGTCCACGCCCTAAACGATGATTACTCGACATACGCGATACACTGTGTGTGTCTGAGCGAAAGCATTAAGTAATCCAC
CTGGGAAGTACGACCGCAAGGTTGAAACTCAAAGGAATTGGCGGGGGTCCGCACAAGCGGTGGAGCATGTGGTTTAATTC
GATGATACGCGAGGAACCTTACCTGGGCTAGAATGCTGGTGGACCGTGGGTGAAAGCTCACTTTGTAGCAATACACCGCC
AGTAAGGTGCTGCATGGCTGTCGTCAGCTCGTGCCGTGAGGTGTTGGGTTAAGTCCCGCAACGAGCGCAACCCCCATCAT
TAGTTGCCATCAGGTAAAGCTGGGAACTCTAATGAAACTGCCGTCGTAAGACGCGA
>bOTU4035
GTAGTCCACACCGTAAACGTTGGGCGCTAGGTGTGGGACTCATTCCACGAGTTCCGTGCCGCAGCTAACGCATTAAGCGC
CCCGCCTGGGGAGTACGGCCGCAAGGCTAAAACTCAAAGGAATTGACGGGGGCCCGCACAAGCGGCGGAGCATGCGGATT
AATTCGATGCAACGCGAAGAACCTTACCTGGGTTTGACATATGCCGGAAAGCCGTAGAGATACGGCCCCTTTTAGTCGGT
ATACAGGTGGTGCATGGCTGTCGTCAGCTCGTGTCGTGAGATGTTGGGTTAAGTCCCGCAACGAGCGCAACCCTCGTCTT
ATGTTGCCAGCACGTAATGGTGGGGACTCATAAGAGACTGCCGGGGTCAACTCGGA
>bOTU232
GTAGTCCACGCCGTAAACGATGAATGTTAGCCGTCGGCAAGTTTACTTGTCGGTGGCGCAGCTAACGCATTAAACATTCC
GCCTGGGGAGTACGGTCGCAAGATTAAAACTCAAAGGAATTGACGGGGGCCCGCACAAGCGGTGGAGCATGTGGTTTAAT
TCGAAGCAACGCGCAGAACCTTACCAGCCCTTGACATGCCCGGACAGCTACAGAGATGTAGTGTTCCCTTCGGGGACCGG
GACACAGGTGCTGCATGGCTGTCGTCAGCTCGTGTCGTGAGATGTTGGGTTAAGTCCCGCAACGAGCGCAACCCTCGCCC
TTAGTTGCCAGCATTCAGTTGGGCACTCTAAGGGGACTGCCGGTGATAAGCCGAGA
>bOTU8037
GTAGTCCACGCCATAAACGATGAGAACTGGATGTCGGGAGGGTCTGCCTCTCGGTGTCGTAGCTAACGCGTTAAGTTCTC
CGCCTGGGGAGTACGGCCGCAAGGTTGAAACTCAAAGGAATTGACGGGGACCCGCACAAGCGGTGGAGCATGTGGTTTAA
TTCGATGCAACGCGAAGAACCTTACCTGGTCTTGACATCCCAGGAACCCTGCAGAGATGCGGGGGTGCCTTCGGGAACCT
GGAGACAGGTGCTGCATGGCTGTCGTCAGCTCGTGTCGTGAGATGTTGGGTTAAGTCCCGCAACGAGCGCAACCCTTGCC
CTTAGTTGCCAGCATTCAGTTGGGAACTCTAAGGGGACCGCCGGTGACAAACCGGA
>bOTU7968
GTAGTCCACGCTGTAAACGATGGCAACTAGATGTGGGGGGTGTCGACTCCCCCCGTGTCGAAGCTAACGCATTAAGTTGC
CCGCCTGGGGAGTACGGCCGCAAGGCTAAAACTCAAAGGAATTGACGGGGGCCCGCACAAGCAGCGGAGCATGTGGTTTA
ATTCGACGCGACGCGAAGAACCTTACCTGGGCTTGACATGTGAGTGACCGGCGTGGAAACACGCCTTCCCTTCGGGGCAC
TCTCACAGGTGGTGCATGGCTGTCGTCAGCTCGTGTCGTGAGATGTTGGGTTAAGTCCCGCAACGAGCGCAACCCCCGTC
GCATGTTGCCAGCATTTAGTTGGGGACTCATGCGAGACTGCCGGTGACAAACCGGA
>bOTU210
GTAGTCCACGCCCTAAACGATGTCAACTGGTTGTTGGACGGCTTGCTGTTCAGTAACGAAGCTAACGCGTGAAGTTGACC
GCCTGGGGAGTACGGCCGCAAGGTTGAAACTCAAAGGAATTGACGGGGACCCGCACAAGCGGTGGATGATGTGGTTTAAT
TCGATGCAACGCGAAAAACCTTACCTACCCTTGACATGTCAAGAATTTTGCAGAGATGTGAAAGTGCTCGAAAGAGAGCT
TGAACACAGGTGCTGCATGGCCGTCGTCAGCTCGTGTCGTGAGATGTTGGGTTAAGTCCCGCAACGAGCGCAACCCTTGT
CATTAGTTGCTACATTCAGTTGGGCACTCTAATGAGACTGCCGGTGACAAACCGGA
>bOTU2505
GTAGTCCACGCCCTAAACGATGTCAACTGGTTGTTGGGTCTTCACTGACTCAGTAACGAAGCTAACGCGTGAAGTTGACC
GCCTGGGGAGTACGGCCGCAAGGTTGAAACTCAAAGGAATTGACGGGGACCCGCACAAGCGGTGGATGATGTGGTTTAAT
TCGATGCAACGCGAAAAACCTTACCTACCCTTGACATGTCTGGAACCTCGCAGAGACGCGAGGGTGCCCGAAAGGGAGCC
AGAACACAGGTGCTGCATGGCTGTCGTCAGCTCGTGTCGTGAGATGTTGGGTTAAGTCCCGCAACGAGCGCAACCCTTGC
CATTAGTTGCTACATTTAGTTGGGCACTCTAATGGGACTGCCGGTGACAAACCGGA
>bOTU2593
GTAGTCCTAGCCCTAAACGATCAGGACTTGGGGTGCCACCCGTTCGGGTGTCGTCCCGGAGCTAACGCGTTAAGTCCTGC
ACCTGGGGAGTACGGTCGCAAGACTGAAACTCAAAGGAATTGACGGGGGCCCGCACAAGCGGTGGAACATGTGGTTCAAT
TCGACGCTACGCGAGGAACCTTACCTGGGCTCGAAATGCCAGTGACCAGCTGTAGAAATACGGCCTTCCCGCAAGGGACA
CTAGTATAGGCGCTGCATGGCTGTCGTCAGCTCGTGCCGTGAGGTGTTGGGTTAAGTCCCGCAACGAGCGCAACCCCTGC
ACACAGTTACTACTCGCAAGAGAGGACTCTGTGTGGACTGCTCCGGATAACGGAGA
>bOTU5224
GTAGTCCTAGCCCTAAACGGTGCATGTTTGCTGTAAAAGGAATCGACCCCTTTTGTGGCGAAGCTAACGCGATAAACATG
CCGCCTGGGGAGTACGGTCGCAAGATTAAAACTCAAAGAAATTGACGGGGGCCTGCACAAGCGGTGGAGTATGTGGCTTA
ATTCGATGCAACGCGAAGAACCTTACCTGGCCTTGACATGCATGTGGTAGAACCATGAAAGTGGGACGATCCCGCAAGGG
AAGCATGCACAGGTGCTGCATGGCTGTCGTCAGCTCGTGTCGTGAGATGTTGGGTTAAGTCCCGCAACGAGCGCAACCCC
TATGTCCTGTTGCCACCCGATCGAGAGATTGGAGCACTCTGGACAGACTGCCTCGCTTAAACGGGGA
>bOTU6265
GTAGTCCTAGCCGTAAACGATGAGCACTGGATTGAAGGGTCCTCCATAGCCTTTCAGTCGCAACGAAAGCGTTAAGTGCT
CCGCCTGGGGAGTATGGTCGCAAGGCTGAAACTCAAAGGAATTGACGGGGGCTCACACAAGCGGTGGAGGATGTGGCTTA
ATTCGAGGCTACGCGAAGAACCTTATCCTAGTCTTGACATGCACGGATTAACTCCTGGAAACAGGAGCCAGGCCTTCGGG
TACAACGTGCACAGGTGCTGCATGGCTGTCGTCAGCTCGTGTCGTGAGATGTCGGGTTAAGTCCCTTAACGAGCGAAACC
CTTGTCACTAGTTGCCAGCGCGTCATGGCGGGGACTCTAGTGAGACTGCCGGTGTTAAACCGGA
>bOTU4484
GTAGTCCACGCCGTAAACGTTGGGAACTAGGTGTGGGCGACATTCCACGTCGTCCGTGCCGCAGCTAACGCATTAAGTTC
CCCGCCTGGGGAGTACGGCCGCAAGGCTAAAACTCAAAGGAATTGACGGGGGCCCGCACAAGCGGCGGAGCATGTGGCTT
AATTCGACGCAACGCGAAGAACCTTACCAAGGCTTGACATACGCCGGAAACATCCAGAGATGGGTGCCCCCTTGTGGTCG
GTGTACAGGTGGTGCATGGCTGTCGTCAGCTCGTGTCGTGAGATGTTGGGTTAAGTCCCGCAACGAGCGCAACCCTTGTT
CTGTGTTGCCAGCATGCCTTTCGGGGTGATGGGGACTCACAGGAGACTGCCGGGGTCAACTCGGA
>bOTU6708
GTAGTCCATGCCGTAAACGATGAGTGTTCGCCCTTGGTCTGTCTACGCTACGCTACGCGGATCAGGGGCCCAGCTAACGC
GTGAAACACTCCGCCTGGGGAGTACGGTCGCAAGACCGAAACTCAAAGGAATTGACGGGGGCCTGCACAAGCGGTGGAGC
ATGTGGTTTAATTCGATACAACGCGCAAAACCTTACCAGCCCTTGACATATGAACAACAAAACCTGTCTTTAACGGGATG
GTACTTACTTTCATACAGGTGCTGCATGGCTGTCGTCAGCTCGTGTCGTGAGATGTTGGGTTAAGTCCCGCAACGAGCGC
AACCCTCGCCTTTAGTTGCCATCATTTAGTTGGGCACTCTAAAGGAACCGCCGGTGATAAGCCGGA
>bOTU999
GTAGTCCACGCCGTAAACGGTGGGCGCTAGATGTGGGGACCTTCCACGGTTTCTGCGTCGCAGCTAACGCATTAAGCGCC
CCGCCTGGGGAGTACGGTCGCAAGACTAAAACTCAAAGGAATTGACGGGGGCCCGCACAAGCGGCGGAGCATGTTGCTTA
ATTCGACGCAACGCGAAGAACCTTACCAAGGCTTGACATCGCCGGAAAACTCGCAGAGATGCGGGGTCCTTTTGGGCCGG
TGACAGGTGGTGCATGGCTGTCGTCAGCTCGTGTCGTGAGATGTTGGGTTAAGTCCCGCAACGAGCGCAACCCTCGTTCT
ATGTTGCCAGCAACACCTTCGGGTGGTTGGGGACTCATAGGAGACTGCCGGGGTCAACTCGGA
>bOTU3988
GTAGTCCACGCTGTAAACTATGTGTGCTTGACGTCGGGGGGCCTAGCCCTTCGGTGTCGGAGCTAACGCGGTAAGCACAC
CGCCTGGGGAGTACGGTCGCAAGATTAAAACTCAAAGGAATTGACGGGGGCCCGCACAAGCGGTGGAGCATGTGGTTCAA
TTCGATGCAACGCGCAGAACCTTACCAGCCCTTGACATGGGAAGTATGGAATGGGGAGACCTGTTCCTTCAGTTCGGCTG
GCTTCCACACAGGTGCTGCATGGCTGTCGTCAGCTCGTGTCGTGAGATGTTGGGTTAAGTCCCGCAACGAGCGCAACCCT
CACCTTCAGTTGCCATCAGGTTAAGCTGGGCACTCTGAAGGAACTGCCGGTGACAAGCCGGA
>bOTU8759
GTAGTCCACGCCGTAAACGATGGCCACTCGGCCTTTGGGGGCGGAATCTCCGTCCCTGGGGGCCTTAGCTAACGCGGGAA
GTGGCCCGCCTGGGAACTACGAGCGCAAGCTTAAAACTCAAAGGAATTGACGGGGGCCCGCACAAGCAGCGGAGCGTGTG
GTTTAATTCGACGCAACGCGCAGAACCTTACCAGCCCTTGACATGCCCGGCTACTTGCAGAGATGCAAGGTTCCCTTCGG
GGACCGGGACACAGGTGCTGCATGGCTGTCGTCAGCTCGTGTCGTGAGATGTTGGGTTAAGTCCCGCAACGAGCGCAACC
CTCGCCCTTAGTTGCCAGCATTCAGTTGGGCACTCTAAGGGGACTGCCGGTGATAAGCCGAGA
>bOTU4487
GTAGTCCACGCCGTAAACGATGAGTGCTAGACGTCGGGAAGCTTGCTTTTCGGTGTCGACGCTAACGCATTAAGCACTCC
GCCTGGGGAGTACGGCCGCAAGGTTAAAACTCAAAGGAATTGACGGGGGCCCGCACAAGCGGTGGAGCATGTGGTTTAAT
TCGAAGCAACGCGAAGAACCTTACCAGCCCTTGACATGGAACGTATGGGCCCGAGAGATCGGGTCCTTCGGGTTAAGCCG
GCGTTCACACAGGTGCTGCATGGCTGTCGTCAGCTCGTGTCGTGAGATGTTGGGTTAAGTCCCGCAACGAGCGCAACCCT
CATCTTCAGTTGCCATCGGGTTAAGCCGGGCACTCTGGAGAAACTGCCGGTGACAAGCCGGA
>bOTU5018
GTAGTCCATGCCGTAAACGATGAGTGTTCGCCCTTGGTCTGTCTACGCTACGCTACGCGGATCAGGGGCCCAGCTAACGC
GTGAAACACTCCGCCTGGGGAGTACGGTCGCAAGACCGAAACTCAAAGGAATTGACGGGGGCCTGCACAAGCGGTGGAGC
ATGTGGTTTAATTCGATGCAACGCGAAGAACCTTACCGCCCCTTGACATCCCTGGAACTGCTTAGAGATAGGCGGGTGCC
TTCGGGAGCCAGGAGACAGGTGCTGCATGGCTGTCGTCAGCTCGTGTCGTGAGATGTTGGGTTAAGTCCCGTAACGAGCG
CAACCCTTGTCCTTAGTTGCCAGCGCGTAATGGCGGGAACTCTAAGGAGACTGCCGGTGACAAACCGGA
>bOTU8829
GTAGTCCACGCCGTAAACGTTGGGAACTAGGTGTGGGCGACATTCCACGTTGTCCGCGCCGCAGCTAACGCATTAAGTTC
CCCGCCTGGGGAGTACGGCCGCAAGGCTAAAACTCAAAGGAATTGACGGGGGCCCGCACAAGCGGCGGAGCATGTGGCTT
AATTCGACGCAACGCGAAGAACCTTACCAAGGCTTGACATACATCGGAAACATCCAGAGATGGGTGCCCCCTTGTGGTCG
GTGTACAGGTGGTGCATGGCTGTCGTCAGCTCGTGTCGTGAGATGTTGGGTTAAGTCCCGCAACGAGCGCAACCCTTGTT
CTGTGTTGCCAGCATGCCTTTCGGGGTGATGGGGACTCACAGGAGACTGCCGGGGTCAACTCGGA
>bOTU548
GTAGTCCTAGCCGTAAACTATGAGCACTTGATTGGAGGGTCCTCCATAGCCTTCCAGTCGTAGCGAAAGTGTTAAGTGCT
CCGCCTGGGGAGTATGGTCGCAAGGCTGAAACTCAAAGAAATTGACGGGGGCTCACACAAGCGGTGGAGGATGTGGCTTA
ATTCGAGGCTACGCGAAGAACCTTATCCTAGTCTTGACATGCACGGATTAACTCCTGGAAACAGGAGCCAGGCCTTCGGG
TACAACGTGCACAGGTGCTGCATGGCTGTCGTCAGCTCGTGTCGTGAGATGTCGCGTTAAGTCGCTTAACGAGCGAAACC
CTTGTCTCCAGTTGCCAGCGGGTCATGCCGGGGACTCTGGAGAGACTGCCGGTGTTAAACCGGA
>bOTU5943
GTAGTCCATGCCGTAAACGATGAGTGTTCGCCCTTGGTCTGTCTACGCTACGCTACGCGGATCAGGGGCCCAGCTAACGC
GTGAAACACTCCGCCTGGGGAGTACGGTCGCAAGACCGAAACTCAAAGGAATTGACGGGGGCCTGCACAAGCGGTGGAGC
ATGTGGTTTAATTCGACGCAACGCGAAGAACCTTACCAAGGCTTGACATGGGGGAGACCGGACGAGAGATCGTCCTTCTC
TAGCAATAGAGCTCCCCACACAGGTGCTGCATGGCTGTCGTCAGCTCGTGTCGTGAGATGTTGGGTTAAGTCCCGCAACG
AGCGCAACCCTCGTTTCTAGTTGCCATCATTCAGTTGGGCCCTCTAGAGAGACTGCCGCGAATAACGCGGA
>bOTU4538
GTAGTCCACGCCGTAAACGATGGCCACTCGGCCTTTGGGGGCGGAATCTCCGTCCCTGGGGGCCTTAGCTAACGCGGGAA
GTGGCCCGCCTGGGAACTACGAGCGCAAGCTTAAAACTCAAAGGAATTGACGGGGGCCCGCACAAGCAGCGGAGCGTGTG
GTTTAATTCGACGCAACGCGCAGAACCTTACCCAGGTTTGACATGGCACTGCAAGCCCGTGAAAGCGGGTCGCCTTCGAG
GGTGTGCCACAGATGCTGCATGGCTGTCGTCAGCTCGTGTCGTGAGATGTTGGGTTAAGTCCCGCAACGAGCGCAACCCT
TGTTCTGTGTTGCCAGCATGCCCTTCGGGGTGATGGGGACTCACAGGAGACTGCCGGGGTCAACTCGGA
>bOTU2990
GTAGTCCACACCGTAAACGTTGGGCGCTAGGTGTGGGACCTATTCCATGGGTTCCGTGCCGTAGCTAACGCATTAAGCGC
CCCGCCTGGGGAGTACGGCCGCAAGGCTAAAACTCAAAGGAATTGACGGGGGCCCGCACAAGCGGCGGAGCATGCGGATT
AATTCGATGCAACGCGAAGAACCTTACCTGGGTTTGACATGCACTGGAAGCATCCAGAGATGGGTGTGCCCTTGTGGCCG
GTGCACAGGTGGTGCATGGCTGTCGTCAGCTCGTGTCGTGAGATGTTGGGTTAAGTCCCGCAACGAGCGCAACCCTCGTT
CCATGTTGCCAGCACGCCCTTCGGGGTGGTGGGGACTCATGGGAGACTGCCGGGGTCAACTCGGA
>bOTU1871
GTAGTCCACACCGTAAACGTTGGGCGCTAGGTGTGGGGCCTATTCCATGGGTTCCGTGCCGCAGCTAACGCATTAAGCGC
CCCGCCTGGGGAGTACGGCCGCAAGGCTAAAACTCAAAGGAATTGACGGGGGCCCGCACAAGCGGCGGAGCATGCGGATT
AATTCGATGCAACGCGAAGAACCTTACCTGGGTTTGACATATAGAGAAAACTGCTAGAGATAGCAGGTCCGTAAGGGTTC
TATACAGGTGGTGCATGGCTGTCGTCAGCTCGTGTCGTGAGATGTTGGGTTAAGTCCCGCAACGAGCGCAACCCTCGTTC
TATGTTGCCAGCAAGCCCTTCGGGGTGTTGGGGACTCATAGGAGACTGCCGGGGTCAACTCGGA
>bOTU6796
GTAGTCCATGCCGTAAACGATGAGTGTTCGCCCTTGGTCTGTCTACGCTACGCTACGCGGATCAGGGGCCCAGCTAACGC
GTGAAACACTCCGCCTGGGGAGTACGGTCGCAAGACCGAAACTCAAAGGAATTGACGGGGGCCCGCACAAGCGGTGGAGC
ATGTGGTTTAATTCGACGCAACGCGCAGAACCTTACCAAGGCTTGACATGGGAAAGACCGGACGAGAGATCGTCCTTCTC
CAGCAATGGAGCTTTCCACACAGGTGCTGCATGGCTGTCGTCAGCTCGTGTCGTGAGATGTTGGGTTAAGTCCCGCAACG
AGCGCAACCCTCGTTTCTAGTTGCCATCATTCAGTTGGGCCCTCTAGAGAGACTGCCGCGAATAACGCGGA
>bOTU7098
GTAGTCCACGCCGTAAACGATGGATACTAGCTGTTGGAGGTATCGACCCCTTCAGTAGCGAAGCTAACGCGTTAAGTATC
CCGCCTGTGGAGTACGGTCGCAAGACTAAAACATAAAGGAATTGACGGGGACCCGCACAAGCAGCGGAGCATGTGGCTTA
ATTCGACGCAACGCGAAGAACCTTACCAAGGCTTGACATACACCGGAAACGGCCAGAGATGGTCGCCCCCTTGTGGTCGG
TGTACAGGTGGTGCATGGCTGTCGTCAGCTCGTGTCGTGAGATGTTGGGTTAAGTCCCGCAACGAGCGCAACCCTTGTTC
TGTGTTGCCAGCATGCCCTTCGGGGTGATGGGGACTCACAGGAGACTGCCGGGGTCAACTCGGA
>bOTU8307
GTAGTCCACACCGTAAACGTTGGGCGCTAGGTGTGGGGCCTATTCCATGGGTTCCGTGCCGCAGCTAACGCATTAAGCGC
CCCGCCTGGGGAGTACGGCCGCAAGGCTAAAACTCAAAGGAATTGACGGGTGCCCGCACAAGCGGCGGAGCATGCGGATT
AATTCGATGCAACGCGAAGAACCTTACCTGGGTTTGACATATGCCGGAAACACCTAGAGATAGGTGCCCTTTTAGTCGGT
ATACAGGTGGTGCATGGCTGTCGTCAGCTCGTGTCGTGAGATGTTGGGTTAAGTCCCGCAACGAGCGCAACCCTCGTCCT
ATGTTGCCAGCAAGCCCTTCGGGGTGTTGGGGACTCATAGGAGACTGCCGGGGTCAACTCGGA
>bOTU2572
GTAGTCCTAGCTGTAAACGGTGCATATTTGCTGTAAAAGGAATCGACCCCTTTTGTGGCGTAGCAAACGCGTTAAATATG
CCGCCTGGGAAGTACGGTCGCAAGATTAAAACTCAAAGAAATTGACGGGGGCCTGCACAAGCGGTGGAGTATGTGGCTTA
ATTCGATGCAACGCGAAGAACCTTACCTGGCCTTGACATGCATATAGTAGAAGGGTGAAAGCCTGACGAGGTAGCAATAC
CAGTATGCACAGGTGCTGCATGGCTGTCGTCAGCTCGTGTCGTGAGATGTTGGGTTAAGTCCCGCAACGAGCGCAACCCC
TGTGTCCTGTTGCCACCCCTTAAATGGGAGCACTCTGGACAGACTGCCTCGCTTCAACGAGGA
>bOTU7877
GTAGTCTTGGCTGTAAACGGTGCGCATTTGCTGTAAACGGAATCGACCCCGTTTGTGGCGAAGCTAACGCGATAAATGCG
CCGCCTGGGAAGTACGGTCGCAAGATTAAAACTCAAAGAAATTGACGGGGGCCTGCACAAGCGGTGGAGTATGTGGCTTA
ATTCGATGCAACGCGAAGAACCTTACCTGGCCTTGACATGCAAGTGGTAGAACCATGAAAGTGGGACGACCCCGCAAGGG
GAGCTTGCACAGGTGCTGCATGGCTGTCGTCAGCTCGTGTCGTGAGATGTTGGGTTAAGTCCCGCAACGAGCGCAACCCT
TGTGTCCTGTTGCCACCCCTTCGAGAGAAGGGAGCACTCTGGACAGACTGCCTCGCTTAAACGAGGA
>bOTU1024
GTAGTCTTGGCTGTAAACGGTGCGTATTTGCTGTAAACGGAATCGACCCCGTTTGTGGCGTAGCTAACGCGATAAATACG
CCGCCTGGGAAGTACGGTCGCAAGATTAAAACTCAAAGAAATTGACGGGGGCCTGCACAAGCGGTGGAGTATGTGGCTTA
ATTCGATGCAACGCGAAGAACCTTACCTGGCCTTGACATGCATGTGGTAGAACCATGAAAGTGGGACGACCCCGCAAGGG
GAGCATGCACAGGTGCTGCATGGCTGTCGTCAGCTCGTGTCGTGAGATGTTGGGTTAAGTCCCGCAACGAGCGCAACCCT
TGTGTCCTGTTGCCACTCCCTCGAGAGAGGGAAGCACTCTGGACAGACTGCCTCGCTTAAACGAGGA
>bOTU4646
GTAGTCCTGGCCGTAAACCATGAGCACTGGGTAGAGGGCTCGCCGATGGGCTCTCTGCCGTAGGGAAACCGTGAAGTGCT
CCGCCTGGGGAGTATGGTCGCAAGGCTGAAACTCAAAGGAATTGACGGGGGCTCACACAAGCGGTGGAGCATGTGGCTTA
ATTCGAGGCTACGCGCAAAACCTTATCCTGGGCTTGACATGCACGGATTAGCTGGCGGAAACGTCAGTAAGGCCGCAAGG
TACAACGTGCACAGGTGCTGCATGGCTGTCGTCAGCTCGTGTCGTGAGATGTTGGGTTAAGTCCCGTAACGAGCGAAACC
CTTGCCTCTAGTTGCCAGCGGGTCATGCCGGGAACTCTAGAGGGACCGCCGGCGTTAAGCCGGA
>bOTU4747
GTAGTCCTGGCAGTAAACGGTGCACGTTTGGTGTGGGAGGATTCGACCCCTTCTGCGCCGGAGCTAACGCGTTAAACGTG
CCGCCTGGGGAGTACGGTCGCAAGATTAAAACTCAAAGAAATTGACGGGGGCCCGCACAAGCGGTGGAGTATGTGGCTCA
ATTCGATGCAACGCGAAGAACCTTACCAGGCCTTGACATGCATCTCTAAGTTGGTGAAAGCCAGCGAGTCCCGAAAGGGA
CAATTTGCACAGGTGCTGCATGGCTGTCGTCAGCTCGTGTCGTGAGATGTTGGGTTAAGTCCCGCAACGAGCGCAACCCC
TGTGAACTGTTGCCACCGAGCCGTGAGGCTCGAGCACTCTGTTCAGACTGCCCCGCTTTAACGGGGA
>bOTU7382
GTAGTCCACGCCGTAAACGATGGCCACTCGGCCTTTGGGGGCGGAATCTCCGTCACTGGGGGCCTTAGCAAACGCGGGAA
GTGGCCCGCCTGGGAACTACGAGCGCAAGCTTAAAACTCAAAGGAATTGACGGGGGCCCGCACAAGCAGCGGAGCATGTG
GCTTAATTCGACGCAACGCGAAGAACCTTACCAAGGCTTGACATACACCGGAAACGGCCAGAGATGGTCGCCCCCTTGTG
GTCGGTGTACAGGTGGTGCATGGCTGTCGTCAGCTCGTGTCGTGAGATGTTGGGTTAAGTCCCGCAACGAGCGCAACCCT
TGTTCTGTGTTGCCAGCATGCCCTTCGGGGTGATGGGGACTCACAGGAGACTGCCGGGGTCAACTCGGA
>bOTU2354
GTAGTCCTAGCCGTAAACGATGAGCACTAGCCCGTGGGGACTCTCACATCCTCTCGGGCGTAGCGAAAGTGTTAAGTGCT
CCGCCTGGGGAGTATGGTCGCAAGGCTGAAACTCAAAGGAATTGACGGGGGCTCACACAAGCGGTGGAGGATGTGGCTTA
ATTCGAGGCTACGCGAAGAACCTTATCCTAGTCTTGACATGCTTAGGAACCTGACTGAAAGGTCGGGGTGCCCTTCGGGG
AGCCTTTGCACAGGTGCTGCATGGCTGTCGTCAGCTCGTGTCGTGAGATGTCGGGTTAAGTCCCTTAACGAGCGAAACCC
TTGTCCCTAGTTGCCAGCGAGTAAAGTCGGGGACTCTAGGGAGACTGCCGGTGTTAAACCGGA
>bOTU549
GTAGTCTTGGCTGTAAACGGTGCGCATTTGCTGTAAACGGAATCGACCCCGTTTGTGGCGAAGCTAACGCGATAAATGCG
CCGCCTGGGAAGTACGGTCGCAAGATTAAAACTCAAAGAAATTGACGGGGGCCTGCACAAGCGGTGGAGTATGTGGCTTA
ATTCGATGCAACGCGAAGAACCTTACCTGGCCTTGACATGCATGTGGTAGAACCATGAAAGTGGGACGATCCCGCAAGGG
AAGCATGCACAGGTGCTGCATGGCTGTCGTCAGCTCGTGTCGTGAGATGTTGGGTTAAGTCCCGCAACGAGCGCAACCCC
TATGTTCTGTTGCCACTCTTTCGAAAGAAAGAAGCACTCTGGACAGACTGCCTCGCTTAAACGAGGA
>bOTU7101
GTAGTCCTAGCCGTAAACGATGAGCACTGGATTGGAGGGTCCTCCATAGCCTTCCAGTCGCAACGAAAGCGTTAAGTGCT
CCGCCTGGGGAGTATGGTCGCAAGGCTGAAACTCAAAGGAATTGACGGGGGCTCACACAAGCGGTGGAGGATGTGGCTTA
ATTCGAGGCTACGCGAAGAACCTTATCCTAGTCTTGACATGCACGGATTAACTCCCTGAAAGGGGAGCCAGGCCTTCGGG
TACAACGTGCACAGGTGCTGCATGGCTGTCGTCAGCTCGTGTCGTGAGATGTCGGGTTAAGTCCCTTAACGAGCGAAACC
CTTGTCACTAGTTGCCAGCGCGTCATGGCGGGGACTCTAGTGAGACTGCCGGTGTTAAACCGGA
>bOTU1309
GTAGTCCACGCCCTAAACGATGCCAACTAGGTGTTGGAGAAGGAGACTTCTTTAGTACCGTAGCTAACGCGTGAAGTTGG
CCGCCTGGGGAGTACGGTCGCAAGATTAAAACTCAAAGGAATTGACGGGGACCCGCACAAGCGGTGGATGATGTGGATTA
ATTCGATGCAACGCGAAAAACCTTACCTACCCTTGACATGTCAGGAACTTTCCAGAGATGGATTGGTGCTCGAAAGAGAG
CCTGAACACAGGTGCTGCATGGCTGTCGTCAGCTCGTGTCGTGAGATGTTGGGTTAAGTCCCGCAACGAGCGCAACCCTT
GTCATTAATTGCCATCATTTAGTTGGGCACTTTAATGAAACTGCCGGTGACAAACCGGA
>bOTU1932
GTAGTCCACGCCCTAAACGATGCGAACTGGACGTTGGGCTCAACTTGGAGCTCAGTGTCGAAGCTAACGCGTTAAGTTCG
CCGCCTGGGGAGTACGGTCGCAAGACTGAAACTCAAAGGAATTGACGGGGGCCCGCACAAGCGGTGGAGTATGTGGTTTA
ATTCGATGCAACGCGCAGAACCTTACCTGGTCTTGACATGTCGAGAACCCTGCAGAGATGCGGGGGTGCCTTCGGGAACT
CGAACACAGGTGCTGCATGGCTGTCGTCAGCTCGTGTCGTGAGATGTTGGGTTAAGTCCCGCAACGAGCGCAACCCTTGT
CCTTAGTTGCCAGCACGTAAAGGTGGGAACTCTAAGGAGACTGCCGGTGACAAACCGGA
>bOTU5469
GTAGTCCACGCCCTAAACGATGTCAACTGGTTGTCGGGGAAGCAATTCCTTGGTAACGAAGCTAACGCGTGAAGTTGACC
GCCTGGGGAGTACGGCCGCAAGGTTAAAACTCAAAGGAATTGACGGGGACCCGCACAAGCGGTGGATTATGTGGATTAAT
TCGATGCAACGCGAAAAACCTTACCTACCCTTGACATGTACGGAAGCCTGCAGAAATGCGGGTGTGCCCGAAAGGGAGCC
GTAACACAGGTGCTGCATGGCTGTCGTCAGCTCGTGTCGTGAGATGTTGGGTTAAGTCCCGCAACGAGCGCAACCCTTGT
CATTAGTTGCTACATTCAGTTGGGCACTCTAATGAGACTGCCGGTGACAAACCGGA
>bOTU1408
GTAGTCCACGCCGTAAACGATGGATACTAGCTGTTGGGGGCAACTTCAGTGGCTAAGCGAAAGTGATAAGTATCCCACCT
GGGGAGTACGTTCGCAAGAATGAAACTCAAAGGAATTGACGGGGGCCCGCACAAGCGGTGGAGCATGTGGTTTAATTCGA
TGATACGCGAGGAACCTTACCAAGGCTTAAATGTAGATTGACCGGTTTGGAAACAGATCTTTCGCAAGACAATTTACAAG
GTGCTGCATGGTTGTCGTCAGCTCGTGCCGTGAGGTGTCAGGTTAAGTCCTATAACGAGCGCAACCCCTGTTGTTAGTTG
CCAGCGAGTCAAGTCGGGAACTCTAACAAGACTGCCAGTGCAAACTGTGA
>bOTU6013
GTAGTCCACGCTGTAAACGATGTCAACTAGCTGTTAGCCTTATGAATGAGGTTAGTGGCGCAGCAAACGCGATAAGTTGA
CCGCCTGGGGAGTACGGTCGCAAGATTAAAACTCAAAGGAATTGACGGGGGCCCGCACAAGCGGTGGAGCATGTGGTTTA
ATTCGATGCAACGCGAAGAACCTTACCTACCCTTGACATACAGTGAATTTAGCAGAGATGTTGAAGTGCCTTCGGGAACA
CTGATACAGGTGCTGCATGGCTGTCGTCAGCTCGTGTCGTGAGATGTTGGGTTAAGTCCCGTAACGAGCGCAACCCTTAT
CCTTAGTTGCCAGCGCGTGATGGCGGGAACTCTAAGGAGACTGCCGGTGACAAACCGGA
>bOTU6022
GTAGTCCACGCTGTAAACGATGGGTACTAGGATTGGCGGGTCTTGACCCCTGCTGATCCGGAGCTAACGCAATAAGTACC
CCGCCTGGGAAGTACGGTCGCAAGACTAAAACTCAAAGGAATTGACGGGGGCCCGCACAAGCGGTGGATCATGTGGTTTA
ATTCGAAGCAACGCGAAGAACCTTACCTGGATTTGACATCTCCGGACCGACGTAGAGATACGTTTTTTGTAGCAATACAA
CCGGAAGACAGGTGCTGCATGGCTGTCGTCAGCTCGTGTGGTGACATGTTGGGTTAAGTCCCGCAACGAGCGCAACCCTT
GTCTTTAGTTGCCAGCATTAAGTTGGGCACTCTAAAGAGACTGCCGTGGTGAACACGGA
>bOTU6347
GTAGTCCACGCCGTAAACTATGAGAGCTAGCCGTTGGGTGGTTTACCACTCAGTGGCGCAGCTAACGCATTAAGCTCTCC
GCCTGGGGAGTACGGTCGCAAGATTAAAACTCAAAGGAATTGACGGGGGCCCGCACAAGCGGTGGAGCATGTGGTTTAAT
TCGAAGCAACGCGAAGAACCTTACCAGCCCTTGACATGCCAGGACGACTTCCAGAGATGGATTTCTCTCCTTCGGGAGCC
TGGACACAGGTGCTGCATGGCTGTCGTCAGCTCGTGTCGTGAGATGTTGGGTTAAGTCCCGCAACGAGCGCAACCCTCGT
CCTTAGTTGCCATCATTTAGTTGGGCACTCTAAGGAGACTGCCGGTGATAAGCCGGA
>bOTU6133
GTAGTCCATGCCGTAAACGATGAGTGTTCGCCCTTGGTCTACGCAGATCAGGGGCTCAGCTAACGCGTGAAACACTCCGC
CTGGGGAGTACGGTCGCAAGACCGAAACTCAAAGGAATTGACGGGGGCCCGCACAAGCGGTGGAGCATGTGGTTTAATTC
GAAGCAACGCGCAGAACCTTACCACCTTTTGACATGCCCGGACCGCCGCAGAGATGCGGCTTTCCCTTCGGGGACTGGGA
CACAGGTGCTGCATGGCTGTCGTCAGCTCGTGTCGTGAGATGTTGGGTTAAGTCCCGCAACGAGCGCAACCCTCGCTATT
AGTTGCCATCAGGTTTGGCTGGGCACTCTAATAGGACCGCCGGTGGTAAGCCGGA
>bOTU904
GTAGTCCACGCTGTAAACGTTGGGCGCTAGGTGTGGGGGGCCTCTCCGGTTCTCTGTGCCGCAGCTAACGCATTAAGCGC
CCCGCCTGGGGAGTACGGCCGCAAGGCTAAAACTCAAAGGAATTGACGGGGGCCCGCACAAGCGGCGGAGCATGCGGATT
AATTCGATGCAACGCGAAGAACCTTACCTGGGTTTGACATGGCCGCTAATCTGTCAGAGATGGCAGGTCCTTCGGGGGCG
GTCACAGGTGGTGCATGGCTGTCGTCAGCTCGTGTCGTGAGATGTTGGGTTAAGTCCCGCAACGAGCGCAACCCTCGTCC
CATGTTGCCAGCAATTCGGTTGGGGACTCATGGGAGACTGCCGGGGTCAACTCGGA
>bOTU6360
GTAGTCCACGCCGTAAACGATGGACACTTGTTGTTGGAGGTATTGACCCCTTCAGTGACGAAGCTAACGCGTTAAGTGTC
CCGCCTGGGGAGTACGGCCGCAAGGTTAAAACTCAAAGAAATTGACGGGGGCCCGCACAAGTGGTGGAGCATGTGGTTTA
ATTCGATGCAACGCGCAGAACCTTACCTAGATTTGACATATAATGGAAGACTGGCAGAAATGTCGTCGCCCGCAAGGGCC
GTTATACAGGTGCTGCATGGCTGTCGTCAGCTCGTGTCGTGAGATGTTGGGTTAAGTCCCGCAACGAGCGCAACCCCTAT
GTTTAGTTGCCAGCATTCAGTTGGGCACTCTAGACAGACTGCCGGTGTTAAACCGGA
>bOTU1036
GTAGTCCACGCCGTAAACGATGCTAACTCGTTTTTGGGTTTTCGGATTCAGAGACTAAGCGAAAGTGATAAGTTAGCCAC
CTGGGGAGTACGTTCGCAAGAATGAAACTCAAAGGAATTGACGGGGGCCCGCACAAGCGGTGGATTATGTGGTTTAATTC
GATGATACGCGAGGAACCTTACCAAGGCTTAAATGGGAAATGACAGGTTTAGAAATAGACTTTTCTTCGGACATTTTTCA
AGGTGCTGCATGGTTGTCGTCAGCTCGTGCCGTGAGGTGTTAGGTTAAGTCCTGCAACGAGCGCAACCCCTGTCACTAGT
TGCCATCATTAAGTTGGGGACTCTAGTGAGACTGCCTACGCAAGTAGAGA
>bOTU3278
GTAGTCCACGCCGTAAACGATGGATACTAGCTGTTCGGAGCAATCTGAGTGGCTAAGCGAAAGTGATAAGTATCCCACCT
GGGGAGTACGTTCGCAAGAATGAAACTCAAAGGAATTGACGGGGGCCCGCACAAGCGGTGGAGCATGTGGTTTAATTCGA
TGATACGCGAGGAACCTTACCAAGGCTTAAATGTAGATTGACCGGTTTGGAAACAGACTTTTCGCAAGACAATTTACAAG
GTGCTGCATGGTTGTCGTCAGCTCGTGCCGTGAGGTGTCAGGTTAAGTCCTATAACGAGCGCAACCCCTGTCGTTAGTTG
CCAGCGAGTCATGTCGGGAACTCTAACGAGACTGCCAGTGTAAACTGTGA
>bOTU3179
GTAGTCCACGCCGTAAACGATGAGTGCTAGTTGTCGGCATGCATGCATGTCGGTGACGCAGCTAACGCATTAAGCACTCC
GCCTGGGGAGTACGGTCGCAAGATTAAAACTCAAAGGAATTGACGGGGGCCCGCACAAGCGGTGGAGCATGTGGTTTAAT
TCGAAGCAACGCGCAGAACCTTACCACCTTTTGACATGCCTGGACCGCTGCAGAGATGCAGCTTTCCCTTCGGGGACTAG
GACACAGGTGCTGCATGGCTGTCGTCAGCTCGTGTCGTGAGATGTTGGGTTAAGTCCCGCAACGAGCGCAACCCTCACCA
TTAGTTGCCATCATTTAGTTGGGCACTCTAATGGCACTGCCGAGGTTAACTCGGA
>bOTU990
GTAGTCCACGCCCTAAACGATGCATATTTGGTGTGGGCAGTTCATTCTGTCCGTGCCGGAGCTAACGCGTTAAATATGCC
GCCTGGGGAGTACAGTCGCAAGGCTGAAACTCAAAGGAATTGACGGGGGCCCGCACAAGCGGTGGAGCATGTGGTTCAAT
TCGACGCAACGCGAAGAACCTTACCTGGGCTCGAACGGCTTCTCAACGCCGGTGGAAACATCGGTATCCCGCAAGGGAGT
GGAGTCGAGGTGCTGCATGGCTGTCGTCAGCTCGTGTCGTGAGATGTTGGGTTAAGTCCCGCAACGAGCGCAACCCCTGT
CCTGTGTTGCCATCATTCAGTTGGGAACTCGCAGGAGACCGCCAGCGATAAGCTGGA
>bOTU3225
GTAGTCCATGCCGTAAACGATGAGTGTTCGCCCTTGGTCTACGCGGATCAGGGGCCCAGCTAACGCGTGAAACACTCCGC
CTGGGGAGTACGGTCGCAAGACCGAAACTCAAAGGAATTGACGGGGGCCTGCACAAGCGGTGGAGCATGTGGTTTAATTC
GATGCAACGCGAAAAACCTTACCTACCCTTGACATGTCTGGAATCCTGAAGAGATTTGGGAGTGCTCGAAAGAGAGCCAG
AACACAGGTGCTGCATGGCCGTCGTCAGCTCGTGTCGTGAGATGTTGGGTTAAGTCCCGCAACGAGCGCAACCCTTGTCA
TTAGTTGCTACGTAAGGGCACTCTAATGAGACTGCCGGTGACAAACCGGA
>bOTU366
GTAGTCCATGCCGTAAACGTTGGGAACTAGGTGTGGGTCTCATTCCACGAGATCCGTGCCGCAGCTAACGCATTAAGTTC
CCCGCCTGGGGAGTACGGCCGCAAGGCTAAAACTCAAAGGAATTGACGGGGGCCCGCACAAGCGGCGGAGCATGCGGATT
AATTCGATGCAACGCGAAGAACCTTACCAAGGCTTGACATATGCGAGAACGCGGCAGAGATGTCGTTCTCTTTGGACACT
CGTATACAGGTGGTGCATGGTTGTCGTCAGCTCGTGTCGTGAGATGTTGGGTTAAGTCCCGCAACGAGCGCAACCCTCGT
TCTATGTTGCCAGCACGTGATGGTGGGGACTCATAGGAGACTGCCGGGGTCAACTCGGA
>bOTU4051
GTAGTCCACGCCCTAAACGATGCGAACTGGATGTTGGGCACACTTAGGTGCTCAGTGTCGAAGCTAACGCGTTAAGTTCG
CCGCCTGGGGAGTACGGTCGCAAGACTGAAACTCAAAGGAATTGACGGGGGCCCGCACAAGCGGTGGAGTATGTGGTTTA
ATTCGATGCAACGCGAAGAACCTTACCTGGCCTTGACATGTCCGGAATCCAGCAGAGATGCAGGAGTGCCTTCGGGAATC
GGAACACAGGTGCTGCATGGCTGTCGTCAGCTCGTGTCGTGAGATGTTGGGTTAAGTCCCGCAACGAGCGCAACCCTTGT
CCTTAGTTGCCAGCACGTAATGGTGGGAACTCTAAGGAGACTGCCGGTGACAAACCGGA
>bOTU5349
GTAGTCCACGCCGTAAACGATGCATGCTAGGTGTTAGGGGTTTCGATACCCTTGGTGCCGAAGTTAACACATTAAGCATG
CCGCCTGGGGAGTACGCTCGCAAGAGTGAAACTCAAAGGAATTGACGGGGACCCGCACAAGCAGTGGAGTATGTGGTTTA
ATTCGAAGCAACGCGAAGAACCTTACCAGGTCTTGACATCTGGATGCAAGCGTTAGAGATAACGCCCTCCTTCGGGACAT
CCAAGACAGGTGGTGCATGGTTGTCGTCAGCTCGTGTCGTGAGATGTTGGGTTAAGTCCCGCAACGAGCGCAACCCTTGA
TCTTAGTTGCCAGCATTCAGTTGGGCACTCTAGGATGACTGCCGGTGACAAACCGGA
>bOTU3467
GTAGTCCACGCCGTAAACGATGAGAACTAGGTGAGGGATAGGTTAAACCTATTTCGTACCGAAGCTAACGCGTTAAGTTC
TCCGCCTGGGGAGTACGGTCGCAAGATTAAAACTCAAAGAAATTGACGGGGACCCGCACAAGCGGTGGAGCATGTGGTTT
AATTCGATGCAACGCGAAGAACCTTACCTACCCTTGACATGTATAGAAGCCTAAAGAGATTTGGGTGTGCCCGCAAGGGA
GCTATAACACAGGTGCTGCATGGCTGTCGTCAGCTCGTGTCGTGAGATGTTGGGTTAAGTCCCGTAACGAGCGCAACACT
TGTCCTTAGTTGCCAGCACGTAAAGGTGGGAACTCTAAGGAGACTGCCGGTGATAAACCGGA
>bOTU1252
GTAGTCCACGCCGTAAACGTTGGGCGCTAGGTGTGGGATCCTTCCACGGATTCCGTGCCGCAGCTAACGCATTAAGCGCC
CCGCCTGGGGAGTACGGCCGCAAGGCTAAAACTCAAAGGAATTGACGGGGGCCCGCACAAGCGGCGGAGCATGTTGCTTA
ATTCGACGCAACGCGAAGAACCTTACCAAGGTTTGACATGCAGGGAAAAGCCGTAGAGATATGGTGTCCGTAAGGGTCCT
GCACAGGTGGTGCATGGCTGTCGTCAGCTCGTGTCGTGAGATGTTGGGTTAAGTCCCGCAACGAGCGCAACCCTCGTCCT
ATGTTGCCAGCGGGTCATGCCGGGGACTCATAGGAGACTGCCGGGGTCAACTCGGA
>bOTU2850
GTAGTCCATGCCGTAAACGATGAGTGTTCGCCCTTGGTCTACGCGGATCAGGGGCCCAGCTAACGCGTGAAACACTCCGC
CTGGGGAGTACGGTCGCAAGACCGAAACTCAAAGGAATTGACGGGGGCCTGCACAAGCGGTGGAGCATGTGGTTTAATTC
GATGCAACGCGAAAAACCTTACCTACCCTTGACATGGCAGGAATCCCGGAGAGATTTGGGAGTGCTCGAAAGAGAACCTG
CACACAGGTGCTGCATGGCTGTCGTCAGCTCGTGTCGTGAGATGTTGGGTTAAGTCCCGCAACGAGCGCAACCCTTGTCA
TTAGTTGCTACGCAAGAGCACTCTAATGAGACTGCCGGTGACAAACCGGA
>bOTU7832
GTAGTCCACACCGTAAACGTTGGGCGCTAGGTGTGGGGTCCATTCCACGGATTCCGTGCCGCAGCTAACGCATTAAGCGC
CCCGCCTGGGGAGTACGGCCGCAAGGCTAAAACTCAAAGGAATTGACGGGGGCCCGCACAAGCGGCGGAGCATGCGGATT
AATTCGATGCAACGCGAAGAACCTTACCTGGGTTTGACATACACCGGAAAGCCTCAGAGATGAGGCCCCTTTTGTCGGTG
TACAGGTGGTGCATGGCTGTCGTCAGCTCGTGTCGTGAGATGTTGGGTTAAGTCCCGCAACGAGCGCAACCCTCGTCCTA
TGTTGCCAGCACGTCATGGTGGGGACTCATAGGAGACTGCCGGGGTCAACTCGGA
>bOTU6161
GTAGTCCGAGCCGTAAACGATGGATACTAGGTGTCGGGGGTATCGACCCCCCCGGTGCCGTAGCTAACGCGTTAAGTATC
CCGCCTGGGGAGTACGGTCGCAAGACTGAAACTCAAAGGAATTGACGGGGGCCCGCACAAGCGGTGGAGCATGTGGTTTA
ATTCGATGCAACGCGAAGAACCTTACCAAGGCTTGACATCCGGAGAACCTGGTGGAAACACCGGGGTGCCGCAAGGAGCT
CCGAGACAGGTGGTGCATGGCTGTCGTCAGCTCGTGTCGTGAGATGTTGGGTTAAGTCCCGCAACGAGCGCAACCCTCGA
TGTCAGTTGCCAACGGGTAAAGCCGGGCACTCTGGCGTGACTGCCGGTGACAAACCGGA
>bOTU3950
GTAGTCCACGCCCTAAACGATGCGAACTGGATGTTGGGTGCAATTTGGCACTCAGTATCGAAGCTAACGCGTTAAGTTCG
CCGCCTGGGAAGTACGGTCGCAAGACTGAAACTCAAAGGAATTGACGGGGGCCCGCACAAGCGGTGGAGTATGTGGTTTA
ATTCGATGCAACGCGAAGAACCTTACCTGGCCTTGACATGCACGGAACTGCCCAGAGATGGGCGGGTGCCTTCGGGAACC
GTGACACAGGTGCTGCATGGCTGTCGTCAGCTCGTGTCGTGAGATGTTGGGTTAAGTCCCGCAACGAGCGCAACCCTTGT
CCTTAGTTGCCAGCACGTAATGGTGGGAACTCTAAGGAGACCGCCGGTGACAAACCGGA
>bOTU2960
GTAGTCCACGCCGTAAACGATGAGTGCTAAGTGTTAGGGGGTTTCCGCCCCTTAGTGCTGCAGCTAACGCATTAAGCACT
CCGCCTGGGGAGTACGACCGCAAGGTTGAAACTCAAAGGAATTGACGGGGGCCCGCACAAGCGGTGGAGCATGTGGTTTA
ATTCGAAGCAACGCGAAGAACCTTACCAGGTCTTGACATCCCAGTGACCGCTCTAGAGATAGAGTTTTCCCTTCGGGGAC
ATTGGTGACAGGTGGTGCATGGTTGTCGTCAGCTCGTGTCGTGAGATGTTGGGTTAAGTCCCGCAACGAGCGCAACCCTT
AATCTTAGTTGCCATCATTTAGTTGGGCACTCTAAGGTGACTGCCGGTGACAAACCGGA
>bOTU3838
GTAGTCCACGCCCTAAACGATGTTTACTTGCTGTTGGGAGCAATCTTGGTAGCGAAGCTAACGCGAGAAGTAAACCGCCT
GGGGAGTACGGTCGCAAGATTAAAACTCAAAGGAATTGACGGGGACCCGCACAAGCGGTGGATGATGTGGATTAATTCGA
TGCAACGCGAAAAACCTTACCTGCTCTTGACATGCTAGGAAGACCACAGAGATGTGGTTGTGCCGCAAGGAACCTAGACA
CAGGTGCTGCATGGCTGTCGTCAGCTCGTGTCGTGAGATGTTGTCTTAAGTGACGCAACGAGCGCAACCCTTGCAACTAG
TTGCCCTAATTAAGTTTGGCACTTTAGTTGGACTGCCGACCAAGGTCGGA
>bOTU3291
GTAGTCCACACCGTAAACGTTGGGCGCTAGGTGTGGGGCCTATTCCATGGGTTCCGTGCCGCAGCTAACGCATTAAGCGC
CCCGCCTGGGGAGTACGGCCGCAAGGCTAAAACTCAAAGGAATTGACGGGGGCCCGCACAAGCGGCGGAGCATGCGGATT
AATTCGATGCAACGCGAAGAACCTTACCTGGGTTTGACATATGCCGGAAAGCCATAGAGATATGGCCCCTTTTAGTCGGT
ATACAGGTGGTGCATGGCTGTCGTCAGCTCGTGTCGTGAGATGTTGGGTTAAGTCCCGCAACGAGCGCAACCCTCGTCCT
ATGTTGCCAGCACGTCCTTCGGGATGGTGGGGACTCATAGGAGACTGCCGGGGTCAACTCGGA
>bOTU3320
GTAGTCCTAGCCTTAAACGATGAATGCTTGGTGTCTGGGGTTTTATAGTCCCCGGGTGCCGTCGCTAACGCTTTAAGCAT
TCCGCCTGGGGAGTACGGTCGCAAGACTGAAACTCAAAGGAATTGACGGGGACCCGCACAAGCGGTGGAGCATGTGGTTT
AATTCGACGCAACGCGAAGAACCTTACCTGGGCTAGAATGCCTCTGACAGCCGTAGAGATACGGATTCCTGGGTAAAACC
AGGCAGAGTGCAAGGTGCTGCATGGCTGTCGTCAGCTCGTGTCGTGAGATGTTGGGTTAAGTCCCGCAACGAGCGCAACC
CTTATCAATAGTTGCCAGCGGTTCGGCCGGGCACTCTATTGAGACTGCCGTTGACAAAACGGA
>bOTU8406
GTAGTCCACGCCGTAAACGGTGCGCACTAGGTGTCGGGGGTATCGACCCCTCCGGTGCCGCAGCTAACGCAGTAAGTGCG
CTGCCTGGGGAGTACGGCCGCAAGGCTAAAACTCAAAGGAATTGACGGGGGCCCGCACAAGCAGCGGAGCGTGTGGTTTA
ATTCGATGCAACGCGAAGCACCTCACCTAGGCTTGACATGCACCAAGTAGGAACCTGAAAGGGGGACGACTCGTAGAGGC
GAGAGGGTGCACAGGTGCTGCATGGCTGTCGTCAGCTCGTGCCGTGAGGTGTTGGGTTAAGTCCCGCAACGAGCGCAACC
CTCGCTGGTAGTTACCATGTCTACCGGGACCGCCGGTTTCAAACCGGA
>bOTU7082
GTAGTCCACGCCGTAAACGTTGGGTACTAGATGTCGGGGGTATCGACCCCTCCGGTGTCGCAGCTAACGCATTAAGTACC
CTGCCTGGGGAGTACGGCCGCAAGGCTAAAACTCAAAGGAATTGACGGGGGCCCGCACAAGCAGCGGAGCGTGTGGTTTA
ATTCGATGCAACGCGAAGAACCTCACCTAGGCTTGATATGGCTGAAGTAGAACCCCGAAAGGGGAACCACCCGTAAAGTC
GGGAGCAGTCACAGGTGCTGCATGGCTGTCGTCAGCTCGTGCCGTGAGGTGTTGGGTTAAGTCCCGCAACGAGCGCAACC
CTCGGCGTTAGTTACCATGTCTAACGCGACTGCCGGTTTCAAACCGGA
>bOTU1196
GTAGTCCACGCCGTAAACGGTGAGCACTAGGTGTCGGGGGTATCGACCCCTCCGGTGCCGCAGCTAACGCATTAAGTGCT
CTGCCTGGGGAGTACGGCCGCAAGGCTAAAACTCAAAGGAATTGACGGGGGCCCGCACAAGCAGCGGAGCGTGTGGTTTA
ATTCGATGCAACGCGAAGAACCTCACCCAGGCTTGACATGGCTGAAGTAGAACCCTGAAAGGGGAACGACCCGTAAAGTC
GGGAGCAGTCACAGGTGCTGCATGGCTGTCGTCAGCTCGTGCCGTGAGGTGTTGGGTTAAGTCCCGCAACGAGCGCAACC
CTCGGCGTTAGTTACCATGTCTAACGCGACCGCCGGTATCAAACCGGA
>bOTU6722
GTAGTCCATGCCGTAAACGATGAGTGTTCGCCCTTGGTCTGTCTACGCTACGCTACGCGGATCAGGGGCCCAGCTAACGC
GTGAAACACTCCGCCTGGGGAGTACGGTCGCAAGACCGAAACTCAAAGGAATTGACGGGGGCCTGCACAAGCGGTGGAGC
ATGTGGTTTAATTCGATACAACGCGCAAAACCTTACCAGCCCTTGACATCCTGTGTTACCCGTAGAGATATGGGGTCCAC
TTCGGTGGCGCAGAGACAGGTGCTGCATGGCTGTCGTCAGCTCGTGTCGTGAGATGTTGGGTTAAGTCCCGCAACGAGCG
CAACCCTCGCCCTTAGTTGCCAGCATTTAGTTGGGCACTCTAAGGGGACTGCCGGTGATAAGCCGAGA
>bOTU4798
GTAGTCCACGCCGTAAACGATGGTCACTAGATGTGGGGGGTGTCGACTCCCTCCGTGTCGTAGCTAACGCGTTAAGTGAC
CCGCCTGGGGAGTACGGCCGCAAGGCTAAAACTCAAAGGAATTGACGGGGACCCGCACAAGCAGCGGAGCATGTGGATTA
ATTCGACGCAACGCGAAGAACCTTACCTGGGCTTGACATACTGCTGACCGGCATGGAAACATGCCTTTCCTTCGGGACAG
CAATACAGGTGGTGCATGGCTGTCGTCAGCTCGTGTCGTGAGATGTTGGGTTGAGTCCCGCAACGAGCGCAACCCCCGTC
CTATGTTGCCAGCATTCAGTTGGGGACTCATAGGAGACTGCCGGTGACAAACCGGA
>bOTU1945
GTAGTCCACGCCCTAAACGATGTCAACTAGTTGTTGGGGATTCATTTCCTTAGTAACGTAGCTAACGCGTGAAGTTGACC
GCCTGGGGAGTACGGTCGCAAGATTAAAACTCAAAGGAATTGACGGGGACCCGCACAAGCGGTGGATGATGTGGATTAAT
TCGATGCAACGCGAAAAACCTTACCTACCCTTGACATGCCACTAACGAAGCAGAGATGCATTAGGTGCTCGAAAGAGAAA
GTGGACACAGGTGCTGCATGGCTGTCGTCAGCTCGTGTCGTGAGATGTTGGGTTAAGTCCCGCAACGAGCGCAACCCTTG
TCTCTAGTTGCTACGAAAGGGCACTCTAGAGAGACTGCCGGTGACAAACCGGA
>bOTU1952
GTAGTCCGCACTGTAAACGATGATTACTCGCTGCTAGAGGGCAACTTTTAGTGGCTTAGCGAAAGCGATAAGTAATCCAC
CTGGGGAGTACGCCGGCAACGGTGAAACTCAAAGGAATTGACGGGGGCCCGCACAAGCGGAGGAGCATGTGGTTTAATTC
GATGATACGCGAGGAACCTTACCAGGGCTTGAAAGTTAGTGACCGGTGGTGAAAGCCACCTTTCAGCAATGACACGAAAC
TAGGTGCTGCATGGCTGTCGTCAGCTCGTGCCGTGAGGTGTTGGGTTAAGTCCCGCAACGAGCGCAACCCCTACCATTAG
TTGCTAGCAGGTAATGCTGAGGACTCTAGTGGAACTGCCCGCGCAAGCGGAGA
>bOTU8425
GTAGTCCGCACAGTAAACGATGATTACTAGTTGTTGGCGCAAGTCAGTGACCAAGGGAAACCGATAAGTAATCCACCTGG
GGAGTACGCCGGCAACGGTGAAACTCAAAGGAATTGACGGGGGTCCGCACAAGCGGTGGAGCATGTGGTTTAATTCGATG
ATACGCGAGGAACCTTACCTGGACTAGAATGTGAGGGAAGAATTCAGAAATGGGTTCGCCAGCAATGGCCCAAAACAAGG
TGCTGCATGGCTGTCGTCAGTTCGTGCCGTGAGGTGTTGGGTTAAGTCCCGCAACGAACGCAACCCCTGTTGTCTGTTGC
CATCAAGTTAAGTTGGGGACTCAGACAAGACTGCCTACGCAAGTAGAGA
>bOTU5460
GTAGTCCACGCCGTAAACGATGGGTACTAGGTGTCGGGGGTATCGACCCCCTCGGTGCCGGCGCTAACGCAATAAGTACC
CCGCCTGGGGAGTACGGCCGCAAGGCTAAAACTCAAAGGAATTGACGGGGGCCCGCACAAGCAGCGGAGCGTGTGGTTTA
ATTCGATGCAACGCGCAGAACCTTACCTGGGCTTGACATGCCGGAAGTAGGACCCGGAAACGGGAACGACTCGTCAAGGC
GAGAACCGGCACAGATGCTGCATGGCTGTCGTCAGCTCGTGCCGTGAGGTGTTGGGTTAAGTCCCGCAACGAGCGCAACC
CTCGTCGCCAGTTACTTGTCTGGCGAGACCGCCGGGTACAACCCGGA
>bOTU5301
GTAGTCCACGCCGTAAACGATGGCCACTCGGCCTTTGGTGCCGGAATCTCCGGCGCTGGGGGCCTTAGCTAACGCGGGAA
GTGGCCCGCCTGGGAACTACGAGCGCAAGCTTAAAACTCAAAGGAATTGACGGGGGCCCGCACAAGCAGCGGAGCGTGTG
GTTTAATTCGACGCAACGCGCAGAACCTTACCCAGGTTTGACATGGCCCTGCAAGCCGGTGAAAGCCGGTCGCCTTCGAG
GGTGGGCCACAGATGCTGCATGGCTGTCGTCAGCTCGTGTCGTGAGATGTTGGGTTAAGTCCCGCAACGAGCGCAACCCT
TGTTCTGTGTTGCCAGCATGCCCTTCGGGGTGATGGGGACTCACAGGAGACTGCCGGGGTCAACTCGGA
>bOTU6544
GTAGTCCATGCCGTAAACGATGAGTGTTCGCCCTTGGTCTACGCGGATCAGGGGCCCAGCTAACGCGTGAAACACTCCGC
CTGGGGAGTACGGTCGCAAGACCGAAACTCAAAGGAATTGACGGGGGCCTGCACAAGCGGTGGAGCATGTGGTTTAATTC
GATACAACGCGCAAAACCTTACCAGCCCTTGACATATGAACAACAAAACCTGTCCTTAACGGGATGGTACTGACTTTCAT
ACAGGTGCTGCATGGCTGTCGTCAGCTCGTGTCGTGAGATGTTGGGTTAAGTCCCGCAACGAGCGCAACCCTTATCATTA
GTTGCTACGCAAGGGCACTCTAATGAGACTGCCGGTGACAAACCGGA
>bOTU7146
GTAGTCCACGCTGTAAACGTTGGGCGCTAGGTGTGGGGGGCCTCTCCGGTTCTCTGTGCCGCAGCTAACGCATTAAGCGC
CCCGCCTGGGGAGTACGGCCGCAAGGCTAAAACTCAAAGGAATTGACGGGGGCCCGCACAAGCGGCGGAGCATGCGGATT
AATTCGATGCAACGCGAAGAACCTTACCTGGGTTTGACATCACTCGAAAACTCGCAGAGATGCGGGGTCCTTCGGGGCGG
GTGACAGGTGGTGCATGGCTGTCGTCAGCTCGTGTCGTGAGATGTTGGGTTAAGTCCCGCAACGAGCGCAACCCTCGTCC
CATGTTGCCAGCAAGTCGTGTTGGGGACTCATGGGAGACTGCCGGGGTCAACTCGGA
>bOTU6384
GTAGTCCACGCCGTAAACGTTGGGCGCTAGGTGTGGGCTCCATTCCACGGAGTCTGTGCCGCAGCTAACGCATTAAGCGC
CCCGCCTGGGGAGTACGGCCGCAAGGCTAAAACTCAAAGGAATTGACGGGGGCCCGCACAAGCGGCGGAGCATGTGGCTT
AATTCGATGCAACGCGAAGAACCTTACCTGGGTTTGACATGCAGGGAAATCTCGTAGAGATACGGGGTCCGTAAGGGCCT
TGCACAGGTGGTGCATGGCTGTCGTCAGCTCGTGTCGTGAGATGTTGGGTTAAGTCCCGCAACGAGCGCAACCCTCGTCC
TATGTTGCCAGCGAGTAATGTCGGGGACTCATAGGAGACTGCCGGGGTCAACTCGGA
>bOTU6594
GTAGTCCACGCCGTAAACGATGAATGTTAGCCGTCGGCAAGTTTACTTGTCGGTGGCGCAGCTAACGCATTAAACATTCC
GCCTGGGGAGTACGGTCGCAAGATTAAAACTCAAAGGAATTGACGGGGGCCCGCACAAGCGGTGGAGCATGTGGTTTAAT
TCGAAGCAACGCGCAGAACCTTACCAGCCCTTGACATGCCTATGACCGGTTCCAGAGATGGATCCTTCCCTTCGGGGCAT
AGGACACAGGTGCTGCATGGCTGTCGTCAGCTCGTGTCGTGAGATGTTGGGTTAAGTCCCGCAACGAGCGCAACCCTCGC
CCTTAGTTGCCAGCATTCAGTTGGGCACTCTAAGGGGACTGCCGGTGATAAGCCGAGA
>bOTU8911
GTAGTCCATGCCGTAAACGATGAGTGTTCGCCCTTGGTCTACGTGGATCAGGGGCCCAGCTAACGCGTTAAACACTCCGC
CTGGGGAGTACGGTCGCAAGACCGAAACTCAAAGGAATTGACGGGGGCCTGCACAAGCGGTGGAGCATGTGGTTTAATTC
GAAGCAACGCGCAGAACCTTACCAGCGTTTGACATCCCGCGCTATCCTGAGAGATCAGGGGTTCCCTTCGGGGACGCGGT
GACAGGTGCTGCATGGCTGTCGTCAGCTCGTGTCGTGAGATGTTGGGTTAAGTCCCGCAACGAGCGCAACCCTCGTCCTT
AGTTGCCATCATTTAGTTGGGCACTCTAAGGAAACCGCCGGTGATAAGCCGGA
>bOTU4836
GTAGTCCACGCTGTAAACGATGAACACTTGGTGTGCCGGGAGTTGACCCCCGGCGTGCCGGAGCTAACGCGTTAAGTGTT
CCGCCTGGGGAGTACGGTCGCAAGGCTGAAACTCAAAGGAATTGACGGGGGCCCGCACAAGCGGTGGAGCATGTGGTTTA
ATTCGACGCAACGCGAAGAACCTTACCTGGGCTTGAACTGTTATGGACCGGTGCAGAGATGTGCCTTTCCGCAAGGACTG
TAGCAGAGGTGCTGCATGGCTGTCGTCAGCTCGTGTCGTGAGATGTTGGGTTAAGTCCCGCAACGAGCGCAACCCTTACC
TCTAGTTGCCAGCGCGTCATGGCGGGAACTCTAGAGGGACTGCCCGGGTTAACCGGGA
>bOTU7168
GTAGTCCATGCCGTAAACGATGAGTGTTCGCCCTTGGTCTACGCAGATCAGGGGCTCAGCTAACGCGTGAAACACTCCGC
CTGGGGAGTACGGTCGCAAGACCGAAACTCAAAGGAATTGACGGGGGCCCGCACAAGCGGTGGAGCATGTGGTTTAATTC
GACGCAACGCGCAGAACCTTACCTGGGCTGGAAAGTCATCGGAACCCTGATGAAAGTTGGGGGTGCTCGCAAGAGAGCCG
GTGGACAGGTGCTGCATGGCTGTCGTCAGCTCGTGTCGTGAGATGTTGGGTTAAGTCCCGCAACGAGCGCAACCCCTATC
CCTAGTTGCTACCAGTTCGGCTGAGCACTCTAGTGAGACTGCCGGCGTCAAGCCGGA
>bOTU6414
GTAGTCCACGCCGTAAACGATGGATACTTGCCGTTGGAGGTATTGACCCCTTCAGTGGCGTAGCTAACGCGTTAAGTATC
CCGCCTGGGGAGTACGGTCGCAAGATTAAAACTCAAAGAAATTGACGGGGGCCCGCACAAGCGGTGGAGCATGTGGTTTA
ATTCGATGCAACGCGAAGAACCTTACCTGGGTTTGACATGTACTGGAAGACTGGCAGAAATGTCGTCGCCCGCAAGGGCC
GGTACACAGGTGCTGCATGGCTGTCGTCAGCTCGTGTCGTGAGATGTTGGGTTAAGTCCCGCAACGAGCGCAACCCCTGC
TTTTAGTTGCCAGCATTTAGTTGGGCACTCTAGAAGGACTGCCTGCGTTAAGCAGGA
>bOTU3616
GTAGTCCATGCCGTAAACGATGAGTGTTCGCCCTTGGTCTACGCGGATCAGGGGCCCAGCTAACGCGTGAAACACTCCGC
CTGGGGAGTACGGTCGCAAGACCGAAACTCAAAGGAATTGACGGGGGCCTGCACAAGCGGTGGAGCATGTGGTTTAATTC
GATACAACGCGCAAAACCTTACCAGCCCTTGACATGGCAGGAATCCCGGAGAGATTTGGGAGTGCTCGAAAGAGAACCTG
CACACAGGTGCTGCATGGCTGTCGTCAGCTCGTGTCGTGAGATGTTGGGTTAAGTCCCGCAACGAGCGCAACCCTTGTCA
TTAGTTGCTACGCAAGAGCACTCTAATGAGACTGCCGGTGACAAACCGGA
>bOTU1851
GTAGTCCACACTGTAAACGTTGATTACTCGATGTGTGCGATATACAGTACGCGTCTTAGCGCAAGCGATAAGTAATCCAC
CTGGGGAGTACGCCGGCAACGGTGAAACTCAAAGGAATTGACGGGGGTCCGCACAAGCGGTGGAGCATGTGGTTTAATTC
GATGATACGCGAGGAACCTTACCTGGACTAGAATGCCCTTGACCGATCCAGAGATGGATTTTTCCGCAAGGACAAGGAGC
AAGGTGCTGCATGGCCGTCGTCAGCTCGTGCCGTGAGGTGTTGGGTTAAGTCCCGCAACGAGCGCAACCCCTGTTTCTAG
TTGCCAACACGTAAAGGTGGGGACTCTAGAAAAACTGCCCGCGCAAGCGGAGA
>bOTU8213
GTAGTCCACGCCGTAAACGATGGATACTAGCTGTTGGAGGTATCGACCCCTTCAGTAGCGAAGCTAACGCGTTAAGTATC
CCGCCTGTGGAGTACGGTCGCAAGACTAAAACATAAAGGAATTGACGGGGAGCCGCACAAGCGGTGGATTATGTTCTTTA
ATTCGATGATAACCGATGAACCTTACCAGGGTTTGACATCCTTGGAATTTCTGTGAAAGCAGAGAGTGCTTTATTGAACC
AAGTGACAGGTGATGCATGGCCGTCGTCAGCTCGTGTCGTGAGATGTTGGGTTAAGTCCCGCAACGAGCGCAACCCTTGT
TCTGTGTTGCCAGCATGCCCTTCGGGGTGATGGGGACTCACAGGAGACTGCCGGGGTCAACTCGGA
>bOTU6318
GTAGTCCACGCCGTAAACGATGGGTGCTAGGTGTGGGAGGTGTCGACTCCTTCCGTGCCGCAGCTAACGCATTAAGCACC
CCGCCTGGGGAGTACGGCCGCAAGGCTAAAACTCAAAGGAATTGACGGGGGCCCGCACAAGCAGCGGAGCATGTGGTTTA
ATTCGACGCAACGCGAAGAACCTTACCTGGGCTTGACATGCACGGGAATGTCGTAGAAATACGGCAGCCCTTCGGGGCTC
GTGCACAGGTGGTGCATGGCTGTCGTCAGCTCGTGTCGTGAGATGTTGGGTTAAGTCCCGCAACGAGCGCAACCCCTGTC
CCATGTTGCCAGCGATTCGGTCGGGGACTCATGGGAGACTGCCGGTGACAAATCGGA
>bOTU2367
GTAGTCCGCACAGTAAACGATGATTACTAGTTGTTGGCGAATAGTCAGTGACCAAGGGAAACCGATAAGTAATCCACCTG
GGGAGTACGCCGGCAACGGTGAAACTCAAAGGAATTGACGGGGGTCCGCACAAGCGGTGGAGCATGTGGTTTAATTCGAT
GATACGCGAGGAACCTTACCTGGACTAGAATGTGAGGGAATTATTCAGAAATGGATAAGCCAGCAATGGCCCGAAACAAG
GTGCTGCATGGCTGTCGTCAGTTCGTGCCGTGAGGTGTTGGGTTAAGTCCCGCAACGAACGCAACCCCTGTTGTCTGTTG
CCATCAAGTTAAGTTGGGGACTCAGACAAGACTGCCTACGCAAGTAGAGA
>bOTU619
GTAGTCCACGCCGTAAACGATGATAACTAGCTGTCGGGGCTCTTAGAGCTTCGGTGGCGCAGCTAACGCATTAAGTTATC
CGCCTGGGGAGTACGGCCGCAAGGTTAAAACTCAAAGGAATTGACGGGGGCCTGCACAAGCGGTGGAGCATGTGGTTTAA
TTCGAAGCAACGCGCAGAACCTTACCAGCGTTTGACATGTCCGGACGATTTCCAGAGATGGATCTCTTCCCTTCGGGGAC
TGGAACACAGGTGCTGCATGGCTGTCGTCAGCTCGTGTCGTGAGATGTTGGGTTAAGTCCCGCAACGAGCGCAACCCTCG
TCTTTAGTTGCCATCATTTAGTTGGGCACTCTAAAGAAACCGCCGGTGATAAGCCGGA
>bOTU6714
GTAGTCCACGCCGTAAACGATGGAAGCTAGCCGTTGGTAAGCATGCTTATCAGTGGCGCAGCTAACGCATTAAGCTTCCC
GCCTGGGGAGTACGGTCGCAAGATTAAAACTCAAAGGAATTGACGGGGGCCCGCACAAGCGGTGGAGCATGTGGTTCAAT
TCGACGCAACGCGAAGAACCTTACCAGCCCTTGACATGTCCAGGACCGGTCGCAGAGACGCGACCTTCTCTTCGGAGCCT
GGAACACAGGTGCTGCATGGCTGTCGTCAGCTCGTGTCGTGAGATGTTGGGTTAAGTCCCGCAACGAGCGCAACCCTCGT
CCTTAGTTGCCATCATTTAGTTGGGCACTCTAAGGAGACTGCCGGTGATAAGCCGCGA
>bOTU6290
GTAGTCCACGCCGTAAACGATGAGTACTAGGTGTCGCGGGTATTGACCCCTGCGGTGCCGCAGCTAACGCAATAAGTACT
CCGCCTGGGAAGTACGGCCGCAAGGCTAAAACTCAAAGGAATTGACGGGGGCCCGCACAAGCGGTGGAGCATGTGGTTTA
ATTCGACGCAACGCGCAGAACCTTACCTGGACTTGACATCCGCGGAACCTGCCGGAAAAGGTGGGGTGCCTTCGGGAGCC
GCGAGACAGGTGCTGCATGGCTGTCGTCAGCTCGTGTCGTGAGATGTTGGGTTAAGTCCCGCAACGAGCGCAACCCTTGC
CTTCTGTTGCCATCATTCAGTTGGGCACTCTGAAGGGACTGCCGGTGTCAAACCGGA
>bOTU1333
GTAGTCCACGCTGTAAACGATGAGAACTAGGTGTCGTGGGTGTTGACCCCCGCGGTGCCGCAGCTAACGCATTAAGTTCT
CCGCCTGGGAAGTACGGCCGCAAGGCTAAAACTCAAAGGAATTGACGGGGGCCCGCACAAGCGGTGGAGCATGTGGTTTA
ATTCGACGCAACGCGCAGAACCTTACCCAGACTTGACATCTATCAAACCTGGCCCAAAAGCTAGGGTGCCCGCAAGGGAA
TGGTAAGACAGGTGCTGCATGGCTGTCGTCAGCTCGTGTCGTGAGATGTTGGGTTAAGTCCCGCAACGAGCGCAACCCTC
GCCTTTAGTTGCTCCGCAAGGAGATCTCTAGAGGGACCGCCAGTGATAAGCTGGA
>bOTU2773
GTAGTCCACGCCGTAAACGATGAGTGCTAGGTGTTAGGGGTTTCGATACCCTTGGTGCCGAAGTTAACACATTAAGCACT
CCGCCTGGGGAGTACGGTCGCAAGACTGAAACTCAAAGGAATTGACGGGGACCCGCACAAGCAGTGGAGTATGTGGTTTA
ATTCGAAGCAACGCGAAGAACCTTACCAGGTCTTGACATCCCTCTGACCGGTACAGAGATGTACCTTTCCTTCGGGACAG
AGGAGACAGGTGGTGCATGGTTGTCGTCAGCTCGTGTCGTGAGATGTTGGGTTAAGTCCCGCAACGAGCGCAACCCTTAT
ATTTAGTTGCCAGCACTTCGGGTGGGCACTCTAGATAGACTGCCGGTGACAAACCGGA
>bOTU7219
GTAGTCCACGCCGTAAACGATGAGTACTAGCTGTCGGAGGTTACCCCCTTCGGTGGCGCAGCTAACGCATTAAGTACTCC
GCCTGGGAAGTACGCTCGCAAGAGTGAAACTCAAAGGAATTGACGGGGACCCGCACAAGTAGCGGAGCATGTGGTTTAAT
TCGAAGCAACGCGAAGAACCTTACCTAAGCTTGACATCCCACTGACCTCTCCCTAATCGGAGACTTCCCTTCGGGGACAG
TGGTGACAGGTGGTGCATGGTTGTCGTCAGCTCGTGTCGTGAGATGTTGGGTTAAGTCCCGCAACGAGCGCAACCCTTGC
CTTTAGTTGCCAGCATTAAGTTGGGCACTCTAGAGGGACTGCCAGGGATAACCTGGA
>bOTU933
GTAGTCCACACTGTAAACGTTGATGACTCGATGTTGGCGATACACAGCCAGCGTCCAAGAGCAATCGTTAAGTCATCCAC
CTGGGGAGTACGCCGGCAACGGTGAAACTCAAAGGAATTGACGGGGGTCCGCACAAGCGGTGGAGCATGTGGTTTAATTC
GATGATACGCGAGGAACCTTACCTGGACTAGAATGCCCTTGACTGGTACAGAGATGTATCGTTTCGCAAGAACAAGGAGC
AAGGTGCTGCATGGCTGTCGTCAGCTCGTGCCGTGAGGTGTTGGGTTAAGTCCCGCAACGAGCGCAACCCCTATTCTTAG
TTGCCAACAGGTCATGCTGGGGACTCTAAGAAGACTGCCCGCGCAAGCGGAGA
>bOTU7077
GTAGTCCACGCTGTAAACGTTGGGCGCTAGGTGTGGGGGGCCTCTCCGGTTCTCTGTGCCGCAGCTAACGCATTAAGCGC
CCCGCCTGGGGAGTACGGCCGCAAGGCTAAAACTCAAAGGAATTGACGGGGGCCCGCACAAGCGGCGGAGCATGCGGATT
AATTCGATGCAACGCGAAGAACCTTACCTGGGTTTGACATGGCCGCAAAACCGGCAGAGATGTCGGGTCCTTCGGGGGCG
GTCACAGGTGGTGCATGGCTGTCGTCAGCTCGTGTCGTGAGATGTTGGGTTAAGTCCCGCAACGAGCGCAACCCTCGTTC
GATGTTGCCAGCGCGTTATGGCGGGGACTCATCGAAGACTGCCGGGGTCAACTCGGA
>bOTU4382
GTAGTCCATGCCGTAAACGATGAGTGTTCGCCCTTGGTCTACGCAGATCAGGGGCTCAGCTAACGCGTGAAACACTCCGC
CTGGGGAGTACGGTCGCAAGACCGAAACTCAAAGGAATTGACGGGGACCCGCACAAGCGGTGGATGATGTGGATTAATTC
GATGCAACGCGAAAAACCTTACCTACCCTTGACATGGCAGGAATCCCGGAGAGATTTGGGAGTGCTCGAAAGAGAACCTG
CACACAGGTGCTGCATGGCTGTCGTCAGCTCGTGTCGTGAGATGTTGGGTTAAGTCCCGCAACGAGCGCAACCCTTGTCA
TTAGTTGCTACGCAAGAGCACTCTAATGAGACTGCCGGTGACAAACCGGA
>bOTU3769
GTAGTCCACGCCGTAAACGATGGATACTAGCTGTTGGAAGCAATTTCAGTGGCTAAGCGAAAGTGATAAGTATCCCACCT
GGGGAGTACGTTCGCAAGAATGAAACTCAAAGGAATTGACGGGGGCCCGCACAAGCGGTGGAGCATGTGGTTTAATTCGA
TGATACGCGAGGAACCTTACCAAGGCTTAAATGTAGTTTGACCGGTTTGGAAACAGATCTTTCGCAAGACAAATTACAAG
GTGCTGCATGGTTGTCGTCAGCTCGTGCCGTGAGGTGTCAGGTTAAGTCCTATAACGAGCGCAACCCCTGTTGTTAGTTG
CCAGCGAGTCATGTCGGGAACTCTAACAAGACTGCCAGTGCAAACTGTGA
>bOTU33
GTAGTCCACGCCGTAAACGATGTCTACTAGCCGTTGGGAGCCTTGAGCTCTTAGTGGCGCAGCTAACGCACTAAGTAGAC
CGCCTGGGGAGTACGGTCGCAAGATTAAAACTCAAATGAATTGACGGGGGCCCGCACAAGCGGTGGAGCATGTGGTTTAA
TTCGACGCAACGCGAAGAACCTTACCAGGTCTTGACATCCAGAGAACTTTCCAGAGATGGATTGGTGCCTTCGGGAGCTC
TGAGACAGGTGCTGCATGGCTGTCGTCAGCTCGTGTCGTGAGATGTTGGGTTAAGTCCCGTAACGAGCGCAACCCTTGTC
CTTAGTTGCCAGCGCGTAATGGCGGGAACTCTAAGGAGACTGCCGGTGACAAACCGGA
>bOTU6315
GTAGTCCACGCTGTAAACGTTGGGCGCTAGGTGTGGGGGGCCTCTCCGGTTTCCTGCGCCGTAGCTAACGCATTAAGCGC
CCCGCCTGGGGAGTACGGCCGCAAGGCTAAAACTCAAAGGAATTGACGGGGGCCCGCACAAGCGGCGGAGCATGCGGATT
AATTCGATGCGACGCGAAGAACCTTACCTGGGTTTGACATGCACTCTAAAACTGGAGAGATTCAGTGTCCTTCGGGGGGG
TGCACAGGTGGTGCATGGCTGTCGTCAGCTCGTGTCGTGAGATGTTGGGTTAAGTCCCGCAACGAGCGCAACCCTCGTTC
CATGTTGCCAGCGGATTATGCCGGGGACTCATGGGAGACTGCCGGGGTCAACTCGGA
>bOTU2569
GTAGTCCACGCTGTAAACGATGGATACTAGCTGTTGGGGGCAACTTCAGTGGCTAAGCGAAAGTGATAAGTATCCCACCT
GGGGAGTACGTTCGCAAGAATGAAACTCAAAGGAATTGACGGGGGCCCGCACAAGCGGTGGAGCATGTGGTTTAATTCGA
TGATACGCGAGGAACCTTACCAAGGCTTAAATGTAGATTGACAGGTTTGGAAACAGACTTTTCTTCGGACAATTTACAAG
GTGCTGCATGGTTGTCGTCAGCTCGTGCCGTGAGGTGTCAGGTTAAGTCCTATAACGAGCGCAACCCCTGTTGTTAGTTG
CCAGCGAGTGATGTCGGGAACTCTAGCAAGACTGCCAGTGTAAACTGTGA
>bOTU5237
GTAGTCCGCACTGTAAACGATGATTACTCGTTGCTGGGGAGCAATTTCCAGTGACCAAGCGAAAGCGATAAGTAATCCAC
CTGGGGAGTACGCCGGCAACGGTGAAACTCAAAGGAATTGACGGGGGCCCGCACAAGCGGAGGAGCATGTGGTTTAATTC
GATGATACGCGAGGAACCTTACCAGGGCTTGAAAGTTAGGGAATAATCCTGAAAGGGATTAGTCAGCAATGACCCGAAAC
TAGGTGCTGCATGGCTGTCGTCAGCTCGTGCCGTGAGGTGTTGGGTTAAGTCCCGCAACGAGCGCAACCCCTACCATTAG
TTGCTAACAGGTAATGCTGAGGACTCTAGTGGAACTGCCCGTGCAAACGGAGA
>bOTU8350
GTAGTCCACCCCGTAAACGTTGGGAACTAGTTGTGGGGTCCATTCCACGGATTCCGTGACGCAGCTAACGCATTAAGTTC
CCCGCCTGGGGAGTACGGCCGCAAGGCTAAAACTCAAAGGAATTGACGGGGACCCGCACAAGCGGCGGAGCATGCGGATT
AATTCGATGCAACGCGAAGAACCTTACCAAGGCTTGACATATAGAGGAAACGGCTGGAAACAGTCGCCCCGCAAGGTCTC
TATACAGGTGGTGCATGGTTGTCGTCAGCTCGTGTCGTGAGATGTTGGGTTAAGTCCCGCAACGAGCGCAACCCTCGTTC
TATGTTGCCAGCACGTAATGGTGGGAACTCATGGGATACTGCCGGGGTCAACTCGGA
>bOTU8121
GTAGTCCACGCCCTAAACGATGCATACTTGGTGTGGGTAGTTCATTCTATCCGTGCCGGAGCTAACGCGTTAAGTATGCC
GCCTGGGGAGTACGGTCGCAAGGCTGAAACTCAAAGGAATTGACGGGGGCCCGCACAAGCGGTGGAGCATGTGGTTTAAT
TCGACGCAACGCGAAGAACCTTACCTGGGCTCGAACGGCTTTGGACGGCTCTTAGAAATAGGGGCTTTCCCGCAAGGGAC
TGAAGTCGAGGTGCTGCATGGCTGTCGTCAGCTCGTGTCGTGAGATGTTGGGTTAAGTCCCGCAACGAGCGCAACCCTTG
TCCTGTGTTGCAACTAATAGGCACTCTCAGGAGACCGCCAGCGATAAGCTGGA
>bOTU5156
GTAGTCCACGCCGTAAACTATGAGAGCTAGCCGTTGGGGGATTTATCCCTCAGTGGCGCAGCTAACGCATTAAGCTCTCC
GCCTGGGGAGTACGGTCGCAAGATTAAAACTCAAAGGAATTGACGGGGGCCCGCACAAGCGGTGGAGCATGTGGTTTAAT
TCGAAGCAACGCGAAGAACCTTACCAGCCCTTGACATGGTCGGACGGTTTCCAGAGATGGATTCCTTCACTTCGGTGACT
GACACACAGGTGCTGCATGGCTGTCGTCAGCTCGTGTCGTGAGATGTTGGGTTAAGTCCCGCAACGAGCGCAACCCTCGC
CTTTAGTTGCCATCATTTAGTTGGGCACTCTAGAGGGACTGCCGGTGATAAGCCGGA
>bOTU543
GTAGTCCGCACAGTAAACGATGATAACTAGTTGTTTGCGATATACAGTAAGCGACCAAGCGAAAGCGATAAGTTATCCAC
CTGGGGAGTACGCTCGCAAGAGTGAAACTCAAAGGAATTGACGGGGGCCCGCACAAGCGGAGGAGCATGTGGTTTAATTC
GATGATACGCGAGGAACCTTACCAGGGCTTGAAAGTTAAGGAATGATTATGAAAGTAGTCAGTCAGCAATGACCTAAAAC
TAGGTGCTGCATGGCTGTCGTCAGCTCGTGCCGTGAGGTGTTGGGTTAAGTCCCGCAACGAGCGCAACCCCTACTTCTAG
TTGCTACCATTAAGTTGAGGACTCTAGAGGAACTGCCCGTGCAAACGGTGA
>bOTU3653
GTAGTCCTTGCCGTAAACGATGTGTACTTGATGTAATCGGACTCAACCCCGAGTGCGTCGTAGCTAACGCGATAAGTACA
CCGCCTGGGGAGTACGCCCGCAAGGGTGAAACTCAAAAGAATTGACGGGGACCCGCACAAGCAGTGGAGCATGTGGTTTA
ATTCGATGCAACGCGAAGAACCTTACCCAGACTTGACATACAGAGGAAAGGGGCAGAAATGTCTCCCTCCGCAAGGACCT
TTGTACAGGTGCTGCATGGCTGTCGTCAGCTCGTGCCGTGAGGTGTTGGGTTAAGTCCCGCAACGAGCGCAACCCTTATC
GTCAGTTGCCAACAGGTAATGCTGGGAACTTTGGCGAGACTGCCCGGGTTAACCGGGA
>bOTU4552
GTAGTCCACACTGTAAACGTTGATTACTCGATGTTGGCGATACACAGTCAGCGTCTTAGCGCAAGCGATAAGTAATCCAC
CTGGGGAGTACGCCGGCAACGGTGAAACTCAAAGGAATTGACGGGGGTCCGCACAAGCGGTGGAGCATGTGGTTTAATTC
GATGATACGCGAGGAACCTTACCTGGACTAGAATGCCCTTGACCGATCCAGAGATGGATTTTTCCGCAAGGACAAGGAGC
AAGGTGCTGCATGGCCGTCGTCAGCTCGTGCCGTGAGGTGTTGGGTTAAGTCCCGCAACGAGCGCAACCCTTATTTCTAG
TTGCCAACATGTAATGGTGGGGACTCTAGAAAGACTGCCCGCGCAAGCGGAGA
>bOTU8250
GTAGTCCACGCCGTAAACGATGAGTGCTAGGTGTTAGGGGTTTCAATACCCTTGGTGCCGAAGTTAACACAGTAAGCACT
CCGCCTGGGGAGTACGCTCGCAAGAGTGAAACTCAAAGGAATTGACGGGGACCCGCACAAGCAGTGGAGTATGTGGTTTA
ATTCGAAGCAACGCGAAGAACCTTACCAGGTCTTGACATCCTCTTGAATACATTAGAGATAGTGTAGGCCTTCGGGACAA
GAGAGACAGGTGGTGCATGGTTGTCGTCAGCTCGTGTCGTGAGATGTTGGGTTAAGTCCCGCAACGAGCGCAACCCTTGA
TTTTAGTTGCCAGCATTCAGTTGGGCACTCTAGAATGACTGCCGGTGACAAACCGGA
>bOTU6111
GTAGTCCACGCCGTAAACGATGAGTGCTAAGTGTTAGGGGGTTTCCGCCCCTTAGTGCTGCAGCTAACGCATTAAGCACT
CCGCCTGGGGAGTACGGTCGCAAGACTGAAACTCAAAGGAATTGACGGGGGCCCGCACAAGCGGTGGAGCATGTGGTTTA
ATTCGAAGCAACGCGAAGAACCTTACCAGGTCTTGACATCCCACTGACCGGTCTAGAGATAGATCTTTCCCTTCGGGGAC
AGTGGTGACAGGTGGTGCATGGTTGTCGTCAGCTCGTGTCGTGAGATGTTGGGTTAAGTCCCGCAACGAGCGCAACCCTT
GATCTTAGTTGCCAGCATTCAGTTGGGCACTCTAAGGTGACTGCCGGTGATAAACCGGA
>bOTU6400
GTAGTCCACGCTGTAAACGATGAGTGCTAGGTATCGGAATAATTCGGTGCCGCAGTTAACACATTAAGCACTCCGCCTGG
GGAGTACGTGCGCAAGCATGAAACTCAAAGGAATTGACGGGGACCCGCACAAGCAGCGGAGCATGTGGTTTAATTCGAAG
CAACGCGAAGAACCTTACCAGGGCTTGACATACTGAGGACCGGTATAGAGATATACCCTCTTCTTCGGAAGCCTCAATAC
AGGTGGTGCATGGTTGTCGTCAGCTCGTGTCGTGAGATGTTCAGTTAAGTCTGGCAACGAGCGCAACCCCTATCTTTAGT
TACCAGCATTTTGGATGGGGACTCTAAAGAGACTGCCGATGATAAATCGGA
>bOTU5161
GTAGTCCACGCCGTAAACGATGAGAACTAGGTGTCGTGGGTGTTGACCCCCGCGGTGCCGTAGCTAACGCATTAAGTTCT
CCGCCTGGGAAGTACGGTCGCAAGACTAAAACTCAAAGGAATTGACGGGGGCCCGCACAAGCGGTGGAGCATGTGGTTTA
ATTCGACGCAACGCGCAGAACCTTACCTGGTCTTGACATCCTCGGAATGCTTCAGAGATGAGGCAGTGCCCGCAAGGGAA
CCGAGAGACAGGTGCTGCATGGCTGTCGTCAGCTCGTGTCGTGAGATGTTGGGTTAAGTCCCGCAACGAGCGCAACCCTC
GCCTTTAGTTGCCACGAAAGTGGATCTCTAGAGGGACTGCCGGTGTTAAACCGGA
>bOTU140
GTAGTCCACGCCCTAAACGATGTCAACTGGTTGTTGGGTGCATTAGTACTCAGTAACGAAGCTAACGCGTGAAGTTGACC
GCCTGGGGAGTACGGCCGCAAGGTTGAAACTCAAAGGAATTGACGGGGACCCGCACAAGCGGTGGATGATGTGGTTTAAT
TCGATGCAACGCGAAAAACCTTACCTACCTTTGACATGTACGGAACTCGCCAGAGATGGCTTGGTGCTCGAAAGAGAACC
GTAACACAGGTGCTGCATGGCTGTCGTCAGCTCGTGTCGTGAGATGTTGGGTTAAGTCCCGCAACGAGCGCAACCCTTGT
CATTAGTTGCTACATTTAGTTGGGCACTCTAATGAGACTGCCGGTGACAAACCGGA
>bOTU5159
GTAGTCCACGCCGTAAACGTTGGGCGCTAGGTGTGGGGCTCATTCCACGAGTTCCGTGCCGCAGCTAACGCATTAAGCGC
CCCGCCTGGGGAGTACGGCCGCAAGGCTAAAACTCAAAGGAATTGACGGGGGCCCGCACAAGCGGCGGAGCATGTTGCTT
AATTCGATGCAACGCGAAGAACCTTACCTAGGCTTGACATGCACGGAAATCTCCCAGAGATGGGGGGTCCGTAAGGGCCG
TGCACAGGTGGTGCATGGTTGTCGTCAGCTCGTGTCGTGAGATGTTGGGTTAAGTCCCGCAACGAGCGCAACCCTCGTTC
TATGTTGCCAGCGGATAATGCCGGGGACTCATAGGAGACTGCCGGGGTCAACTCGGA
>bOTU6479
GTAGTCCACGCTGTAAACGATGAGTGCTAGGTGTCGGCGAATGTCGGTGCCGCAGTTAACACAATAAGCACTCCGCCTGG
GGAGTACGTGCGCAAGCATGAAACTCAAAGGAATTGACGGGGACCCGCACAAGCAGCGGAGCATGTGGTTTAATTCGAAG
CAACGCGAAGAACCTTACCAGGGCTTGACATACTGAGGACGTACTTAGAGATAAGCATACTTCTTCGGAAGCCTCAATAC
AGGTGGTGCATGGTTGTCGTCAGCTCGTGTCGTGAGATGTTGGGTTAAGTCCCGCAACGAGCGCAACCCCTATCTTTAGT
TGCCAGCATATAAGATGGGAACTCTAAAGAGACTGCCGATGATAAATCGGA
>bOTU8243
GTAGTCCACGCCGTAAACGATGGGTGCTAGGTGTGAGGGGCGTTTGGCCCTTCGTGCCGAAGCTAACGCGATAAGCACCC
CGCCTGGGGAGTACGGCCGCAAGGCTGAAACTCAAAGGAATTGACGGGGGCCCGCACAAGCGGTGGAGCATGTGGTTTAA
TTCGAAGCAACGCGAAGAACCTTACCAGGGCTTGACATCCCGCTGACCGCCCCAGAGATGGGGTTTCCCTCCTTTCGGAG
GGCAGCGGTGACAGGTGGTGCATGGTTGTCGTCAGCTCGTGTCGTGAGATGTTGGGTTAAGTCCCGCAACGAGCGCAACC
CCTGCCCCTAGTTGCCAGCGGGTCATGCCGGGCACTCTAGGGGGACTGCCGGCGACAAGCCGGA
>bOTU402
GTAGTCCATGCCGTAAACGTTGGGCACTAGGTGTGGGGGACATTCCACGTTTTCCGCGCCGTAGCTAACGCATTAAGTGC
CCCGCCTGGGGAGTACGGCCGCAAGGCTAAAACTCAAAGGAATTGACGGGGGCCCGCACAAGCGGCGGAGCATGCGGATT
AATTCGATGCAACGCGAAGAACCTTACCAAGGCTTGACATGAACCGGTAACGCCTGGAAACAGGTGCCCCGCTTGCGGTC
GGTTTACAGGTGGTGCATGGTTGTCGTCAGCTCGTGTCGTGAGATGTTGGGTTAAGTCCCGCAACGAGCGCAACCCTCGT
TCTATGTTGCCAGCGCGTGATGGCGGGGACTCATAGGAGACTGCCGGGGTCAACTCGGA
>bOTU1332
GTAGTCCACGCCGTAAACGATGAGTGCTAGGTGTTGGGGGGTTTCCGCCCCTCAGTGCTGAAGCTAACGCATTAAGCACT
CCGCCTGGGGAGTACGGCCGCAAGGCTGAAACTCAAAGGAATTGACGGGGACCCGCACAAGCGGTGGAGCATGTGGTTTA
ATTCGAAGCAACGCGAAGAACCTTACCAACTCTTGACATCCCCTTGACCGCTTGAGAGATCAAGTTTCCCCTTCGGGGGC
AAGGGTGACAGGTGGTGCATGGTTGTCGTCAGCTCGTGTCGTGAGATGTTGGGTTAAGTCCCGCAACGAGCGCAACCCCT
ATCCTTAGTTGCCAGCATTTAGTTGGGCACTCTAGGGAGACTGCCGGTGACAAACCGGA
>bOTU838
GTAGTCCTAGCTGTAAACGATGAGCACTTATCTGGGGATCCTCCCATAGGTTCCCGGATGTAGCGAAAGTGTTAAGTGCT
CCGCCTGGGGAGTATGGTCGCAAGGCTGAAACTCAAAGAAATTGACGGGGGCTCACACAAGCGGTGGAGGATGTGGCTTA
ATTCGAGGCTACGCGAAGAACCTTATCCAGGTCTTGACATGTACGGATTAACCCCGTGAAAGCGGGGCCACAGCTTCGGC
TGGAACGTGCACAGGTGCTGCATGGCTGTCGTCAGCTCGTGTCGTGAGATGTCGGGTTAAGTCCCTTAACGAGCGAAACC
CTTGTCTCTAGTTGCCAGCGAGTAATGTCGGGGACTCTAGAGAGACTGCCGGTGTTAAACCGGA
>bOTU3772
GTAGTCCACGCCTTAAACGATGAGAGCTAGTTGTCAGTAAGCATGCTTATTGGTGACGCAGCTAACGCATTAAGCTCTCC
GCCTGGGGAGTACGGCCGCAAGGTTAAAACTCAAAGAAATTGACGGGGGCCCGCACAAGCGGTGGAGCATGTGGTTTAAT
TCGAAGCAACGCGCAGAACCTTACCCACCTTTGACATCCCGTGCTACCTGGAGAGATCCAGGGTTCTTCGGACACGGAGA
CAGGTGCTGCATGGCTGTCGTCAGCTCGTGTCGTGAGATGTTGGGTTAAGTCCCGCAACGAGCGCAACCCTCGCTTCTAG
TTGCCAGCATTCAGTTGGGCACTCTAGAGGAACTGCCTGCGCTAAGCAGGA
>bOTU8810
GTAGTCCACGCCCTAAACTATGGATACTCGACATACGCGATACACTGTGTGTGTCTGAGCGAAAGCATTAAGTATCCCAC
CTGGGAAGTACGATCGCAAGATTGAAACTCAAAGGAATTGGCGGGGGTCCGCACAAGCGGTGGAGCATGTGGTTTAATTC
GATGATACGCGAGGAACCTTACCTGGGCTAGAATGCTGGTGGACCGTGGGTGAAAGCTCACTTTGTAGCAATACACCGCC
AGTAAGGTGCTGCATGGCTGTCGTCAGCTCGTGCCGTGAGGTGTTGGGTTAAGTCCCGCAACGAGCGCAACCCCCATCAC
TAGTTGCCATCAGGTAACGCTGGGAACTCTAGTGAAACTGCCGTCGTAAGACGTGA
>bOTU6965
GTAGTCCATGCCGTAAACGGTGGGCGCTAGGTGTGAGTCCCTTCCACGGGGTTCGTGCCGTAGCTAACGCATTAAGCGCC
CCGCCTGGGGAGTACGGCCGCAAGGCTAAAACTCAAAGGAATTGACGGGGGCCCGCACAAGCGGCGGAGCATGTGGATTA
ATTCGATGCAACGCGAAGAACCTTACCTGGGCTTGACATACACCAGATCGCCGTAGAGATACGGTTTCCCTTTGTGGTTG
GTGTACAGGTGGTGCATGGTTGTCGTCAGCTCGTGTCGTGAGATGTTGGGTTAAGTCCCGCAACGAGCGCAACCCTTGTC
TTATGTTGCCAGCACGTTATGGTGGGGACTCGTGAGAGACTGCCGGGGTTAACTCGGA
>bOTU1030
GTAGTCCACGCTGTAAACGATGAATGCTAGACGTGGTGGGTCTTGACCCCTGCCGTGTCGAAGTTAACACGATAAGCATT
CCGCCTGGGGAGTACGGTCGCAAGACTAAAACTCAAAGGAATTGACGGGGGCCCGCACAAGCGGTGGATCATGTGGTTTA
ATTCGAAGCAACGCGAAGAACCTTACCTGGATTTGACATCCTCTGAAATTAGTAGAGATATTAATGGCTCGCAAGAGACA
GAGAGACAGGTGCTGCATGGCTGTCGTCAGCTCGTGTTGTGAAATGTTGGGTTAAGTCCCGCAACGAGCGCAACCCCTAG
CTTTGGTTGCCATCATTAAGTTGGGCACTCCAGAGCGACTGCCGTCGTCAAGACGGA
>bOTU8132
GTAGTCCACGCCGTAAACGATGGGTGCTAGGTGTGGGGGGTGTCGACTCCCCCCGTGCCGAAGCTAACGCATTAAGCACC
CCGCCTGGGGAGTACGGCCGCAAGGCTAAAACTCAAAGGAATTGACGGGGGCCCGCACAAGCAGCGGAGCATGTGGTTTA
ATTCGACGCGACGCGAAGAACCTTACCAAGGCTTGACATGCACGGGAATGTCGGAGAAATTCGGCAGCCCTTCGGGGCTC
GTGCACAGGTGGTGCATGGCTGTCGTCAGCTCGTGTCGTGAGATGTTGGGTTAAGTCCCGCAACGAGCGCAACCCCTGTC
CTATGTTGCCAGCGTGAAAGACGGGGACTCATAGGAGACTGCCGGTGACAAATCGGA
>bOTU6082
GTAGTCCACGCTGTAAACGATGGGTACTAGGTTTGGTGGGTCTTGACCCCCGCCGAACCGGAGCTAACGCAATAAGTACC
CCGCCTGGGAAGTACGGTCGCAAGACTAAAACTCAAAGGAATTGACGGGGGCCCGCACAAGCGGTGGATCATGTGGTTTA
ATTCGAAGCAACGCGAAGAACCTTACCTGGATTTGACATCCTCTGACAACCCTAGAGATAGGGCTTCTGTAGCAATACAG
CAGAGTGACAGGTGCTGCATGGCTGTCGTCAGCTCGTGTGGTGACATGTTGGGTTAAGTCCCGCAACGAGCGCAACCCTT
GTCTTTAGTTGCCAGCATTAAGTTGGGCTCTCTAAAGAGACTGCCGTGGTTAACACGGA
>bOTU3420
GTAGTCCACGCTGTAAACGATGAGTGCTAGTTGTCGGCATGCATGCATGTCGGTGACGCAGCTAACGCATTAAGCACTCC
GCCTGGGGAGTACGGTCGCAAGATTAAAACTCAAAGGAATTGACGGGGGCCCGCACAAGCGGTGGAGCATGTGGTTTAAT
TCGAAGCAACGCGCAGAACCTTACCACCTTTTGACATGCCCTGATCGCTGGAGAGATCCAGTTTTCCCTTCGGGGACAGG
GACACAGGTGCTGCATGGCTGTCGTCAGCTCGTGTCGTGAGATGTTGGGTTAAGTCCCGCAACGAGCGCAACCCTCGCCT
TTAGTTGCCATCATTTAGTTGGGCACTCTAAAGGGACCGCCGGTGGTAAGCCGGA
>bOTU5368
GTAGTCCACGCCGTAAACGTTGGGCACTAGGTGTGGGTCTCAACCAACGAGATCCGCGCCGTCGCTAACGCATTAAGTGC
CCCGCCTGGGGAGTACGGCCGCAAGGTTAAAACTCAAAGGAATTGACGGGGGCCCGCACAAGCAGCGGAGCGTGTTGCTT
AATTCGATGCAACGCGAAGAACCTTACCTGGGCTTGACATGTACGGAAAAGCCGTAGAGATACGGTGTCCTTCGGGGTCG
TACACAGGTGGTGCATGGCTGTCGTCAGCTCGTGTCGTGAGATGTTGGGTTAAGTCCCGCAACGAGCGCAACCCTTATTC
TATGTTGCCAGCGGGTAAAGCCGGGGACTCGTAGGAGACTGCCGGGGTCAACTCGGA
>bOTU739
GTAGTCCACGCCCTAAACGATGCGAACTGGATGTTGGGCTCAACTCGGAGCTCAGTGTCGAAGCTAACGCGTTAAGTTCG
CCGCCTGGGGAGTACGGTCGCAAGACTGAAACTCAAAGGAATTGACGGGGGCCCGCACAAGCGGTGGAGTATGTGGTTTA
ATTCGATGCAACGCGAAGAACCTTACCTGGCCTTGACATGTCCGGAATCCTGCAGAGATGCGGGAGTGCCTTCGGGAATC
GGAACACAGGTGCTGCATGGCTGTCGTCAGCTCGTGTCGTGAGATGTTGGGTTAAGTCCCGCAACGAGCGCAACCCTTGT
CCTTAGTTGCCAGCACGTAATGGTGGGAACTCTAAGGAGACTGCCGGTGACAAACCGGA
>bOTU758
GTAGTCCATGCCGTAAACGTTGGGCACTAGGTGTGGGGGACATTCCACGTTTTCCGCGCCGTAGCTAACGCATTAAGTGC
CCCGCCTGGGGAGTACGGCCGCAAGGCTAAAACTCAAAGGAATTGACGGGGGCCCGCACAAGCGGCGGAGCATGCGGATT
AATTCGATGCAACGCGAAGAACCTTACCAAGGCTTGACATGAACCGGAAAGACCTGGAAACAGGTCCCCCACTTGTGGTC
GGTTTACAGGTGGTGCATGGTTGTCGTCAGCTCGTGTCGTGAGATGTTGGGTTAAGTCCCGCAACGAGCGCAACCCTCGT
TCTATGTTGCCAGCACGTGATGGTGGGGACTCATAGGAGACTGCCGGGGTCAACTCGGA
>bOTU8552
GTAGTCCACGCCGTAAACGATGAATGCCAGCCGTTAGTGGGTTTACTCACTAGTGGCGCAGCTAACGCTTTAAGCATTCC
GCCTGGGGAGTACGGTCGCAAGGTTGAAACTCAAAGGAATTGACGGGGACCCGCACAAGCGGTGGATGATGTGGTTTAAT
TCGATGCAACGCGAAAAACCTTACCCACCTTTGACATGTACGGAATCCTTTAGAGATAGAGGAGTGCTCGAAAGAGAACC
GTAACACAGGTGCTGCATGGCTGTCGTCAGCTCGTGTCGTGAGATGTTGGGTTAAGTCCCGCAACGAGCGCAACCCTTGT
CATTAGTTGCTACATTCAGTTGGGCACTCTAATGAGACTGCCGGTGACAAACCGGA
>bOTU5364
GTAGTCCACGCCGTAAACGATGGATGCCAGCCGTTGGCAGGCTTGCTTGTCAGTGGCGCAGTTAACGCTTTAAGCATCCC
GCCTGGGGAGTACGGTCGCAAGATTAAAACTCAAAGGAATTGACGGGGGCCCGCACAAGCGGTGGAGCATGTGGTTTAAT
TCGAAGCAACGCGCAGAACCTTACCAGCTTTTGACATGCCTCGACGGTTTCCAGAGATGGATTCCTTCCCGCAAGGGACG
GGGACACAGGTGCTGCATGGCTGTCGTCAGCTCGTGTCGTGAGATGTTGGGTTAAGTCCCGCAACGAGCGCAACCCTCGT
CCTCAGTTGCCATCATTTAGTTGGGCACTCTGAGGAGACTGCCGGTGATAAGCCGGA
>bOTU8710
GTAGTCCACGCCGTAAACGATGAGTGCTAGGTGTTGGGGGTCAAACCTCGGTGCCGCAGCTAACGCATTAAGCACTCCGC
CTGGGGAGTACGTACGCAAGTATGAAACTCAAAGGAATTGACGGGGACCCGCACAAGCAGCGGAGCATGTGGTTTAATTC
GAAGCAACGCGAAGAACCTTACCAGGGCTTGACATGCCTCTGACCGTCCTAGAGATAGGATTTTACCTTCGGGTACAGGG
GACACAGGTGGTGCATGGTTGTCGTCAGCTCGTGTCGTGAGATGTTGGGTTAAGTCCCGCAACGAGCGCAACCCTTGCCT
TTAGTTGCCATCATTAAGTTGGGCACTCTAGAGGGACTGCCGATGATAAATCGGA
>bOTU1993
GTAGTCCACGCCATAAACGATGAGAACTAGACGTTGAGAGGGTAAGCCTCGCAGTGTCGTAGCTAACGCGCTAAGTTCTC
CGCCTGGGGAGTACGGCCGCAAGGTTGAAACTCAAAGGAATTGACGGGGACCCGCACAAGCGGTGGAGCATGTGGTTTAA
TTCGATGCAACGCGAAGAACCTTACCTGGTCTTGACATCCTGGGAATCCCGTAGAGATATGGGAGTGCCGCAAGGAGCCC
AGAGACAGGTGCTGCATGGCTGTCGTCAGCTCGTGTCGTGAGATGTTGGGTTAAGTCCCGCAACGAGCGCAACCCTTGTC
CTTAGTTGCCAGCATTCAGTTGGGCACTCTAAGGAGACCGCCGGTGACAAACCGGA
>bOTU8930
GTAGTCCACGCCGTAAACGATGAATGCCAGTCGTCGGGCAGCATGCTGTTCGGTGACACACCTAACGGATTAAGCATTCC
GCCTGGGGAGTACGGCCGCAAGGTTAAAACTCAAAGGAATTGACGGGGGCCCGCACAAGCGGTGGAGCATGTGGTTTAAT
TCGAAGCAACGCGCAGAACCTTACCAACCCTTGACATGGGCATCGCGGGGCCAGAGATGGTCCTTTCAGTTCGGCTGGAT
GCCACACAGGTGCTGCATGGCTGTCGTCAGCTCGTGTCGTGAGATGTTCGGTTAAGTCCGGCAACGAGCGCAACCCACAT
TTTCAGTTGCCATCATTCAGTTGGGCACTCTGGAGAAACTGCCGGTGATAAGCCGGA
>bOTU6412
GTAGTCCACGCCGTAAACGATGTGTGCTGGATGTTGGGTGACATAGTCATTCAGTGTCGTAGCTAACGCGATAAGCACAC
CGCCTGGGGAGTACGGCCGCAAGGTTGAAACTCAAAGGAATTGACGGGGGCCCGCACAAGCGGTGGAGCATGTGGTTTAA
TTCGAAGCAACGCGCAGAACCTTACCAGGGCTTGACATGGGCAAGACGCGTCCAGAGATGGGCGTTCCCGCAAGGGCTTG
CCGCACAGGTGCTGCATGGCTGTCGTCAGCTCGTGTCGTGAGATGTTGGGTTAAGTCCCGCAACGAGCGCAACCCTCGCC
TTCAGTTGCCAGCACGTTTGGGTGGGCACTCTGAAGGAACTGCCGGTGACAAGCCGGA
>bOTU2991
GTAGTCCATGCTGTAAACGATGAGAACTGGGTGTTGCGGGTATTGACCCCCGCGGTGCCGAAGCCAACGCGTTAAGTTCT
CCGCCTGGGAAGTACGGCCGCAAGGCTAAAACTCAAAGGAATTGACGGGGGCCCGCACAAGCGGTGGAGTATGTGGTTTA
ATTCGACGCAACGCGAAGAACCTTACCCGGACTCGAAAGTGCTGGAACCTGGCTGAAAGGCCGGGGTGCTCGCAAGAGAG
CCAGTATCCAGGTGCTGCATGGCTGTCGTCAGCTCGTGTCGTGAGATGTTGGGTTAAGTCCCGCAACGAGCGCAACCCCT
GCTACTAGTTGCCATCATTCAGTTGGGCACTCTAGTGGGACTGCCGGTGTTAAACCGGA
>bOTU6280
GTAGTCCACGCCCTAAACGATGTCAACTAGTTGTCGGGTCTTAATTGACTTGGTAACGCAGCTAACGCGTGAAGTTGACC
GCCTGGGGAGTACGGTCGCAAGATTAAAACTCAAAGGAATTGACGGGGACCCGCACAAGCGGTGGATGATGTGGATTAAT
TCGATGCAACGCGAAAAACCTTACCTACCCTTGACATGGAAGGAATCCCCGAGAGATTGGGGAGTGCTCGAAAGAGAGCC
TTTACACAGGTGCTGCATGGCTGTCGTCAGCTCGTGTCGTGAGATGTTGGGTTAAGTCCCGCAACGAGCGCAACCCTTGT
CATTAGTTGCTACGAAAGGGCACTCTAATGAGACTGCCGGTGACAAACCGGA
>bOTU255
GTAGTCCACACTGTAAACGTTGATTACTCGCTGTTGGCGATACACAGCCAGCGGCTAAGCGCAAGCGATAAGTAATCCAC
CTGGGGAGTACGCCGGCAACGGTGAAACTCAAAGGAATTGACGGGGGTCCGCACAAGCGGTGGAGCATGTGGTTTAATTC
GATGATACGCGAGGAACCTTACCTGGACTAGAATGCCCTTGACCGATCCAGAGATGGATTTTTCCGCAAGGACAAGGAGC
AAGGTGCTGCATGGCCGTCGTCAGCTCGTGCCGTGAGGTGTTGGGTTAAGTCCCGCAACGAGCGCAACCCTTATTTTTAG
TTGCCAACAGGTTATGCTGGGGACTCTAAAAAGACTGCCCGCGCAAGCGGAGA
>bOTU208
GTAGTCCACGCCGTAAACTATGAGAGCTAGCCGTTGGAGGATTTATCCTTCAGTGGCGCAGCTAACGCATTAAGCTCTCC
GCCTGGGGAGTACGGTCGCAAGATTAAAACTCAAAGGAATTGACGGGGGCCCGCACAAGCAGTGGAGCATGTGGTTTAAT
TCGAAGCAACGCGAAGAACCTTACCAGCCCTTGACATGGCAGGACGATTTCCGGAGACGGATCTCTTCACTTCGGTGACC
TGCACACAGGTGCTGCATGGCTGTCGTCAGCTCGTGTCGTGAGATGTTGGGTTAAGTCCCGCAACGAGCGCAACCCTCGC
CCTTAGTTGCCATCATTTAGTTGGGCACTCTAGGGGGACTGCCGGTGATAAGCCGGA
>bOTU8018
GTAGTCCACGCCGTAAACGATGATTACTCGATGTTCGCGATATACAGTGAGCGTCCAAGCGAAAGCGTTAAGTAATCCAC
CTGGGAAGTACGATCGCAAGATTGAAACTCAAAGGAATTGACGGGGGTCCGCACAAGCGGTGGAGCATGTGGTTTAATTC
GATGATACGCGAGGAACCTTACCTGGACTAGAATGTGAGGGAATTATCCAGAGATGGGTAAGCCAGCAATGGCCCAAAAC
AAGGTGCTGCATGGCTGTCGTCAGCTCGTGCCGTGAGGTGTTGGGTTAAGTCCCGCAACGAGCGCAACCCCTATCTTTAG
TTGCCAGCACGTAATGGTGGGGACTCTAGAGAGACTGCCTGCGTAAGCAGAGA
>bOTU4444
GTAGTCCACGCCCTAAACTATGGATACTCGACATTTGCGATAAACTGTAAGTGTCTGAGCGAAAGCATTAAGTATCCCAC
CTGGGAAGTACGATCGCAAGATTGAAACTCAAAGGAATTGGCGGGGGTCCGCACAAGCGGTGGAGCATGTGGTTTAATTC
GATGATACGCGAGGAACCTTACCTGGGCTAGAATGTCAGTGGACCGTGGGTGAAAGCTCATTTTGTAGCAATACACCGCT
GATAAGGTGCTGCATGGCTGTCGTCAGCTCGTGCCGTGAGGTGTTGGGTTAAGTCCCGCAACGAGCGCAACCCCCATCAC
TAGTTGCCATCAGGTAACGCTGGGAACTCTAGTGAAACTGCCGTCGTAAGACGTGA
>bOTU7620
GTAGTCCACGCTGTAAACGATGGGCACTAGGTGTGGGAGGTGTCGACTCCTCCCGTGCCGCAGCTAACGCATTAAGTGCC
CCGCCTGGGGAGTACGGCCGCAAGGCTAAAACTCAAAGGAATTGACGGGGGCCCGCACAAGCAGCGGAGCATGTGGTTTA
ATTCGACGCAACGCGAAGAACCTTACCTGGGCTTGACATGGCGGTCGTAGCTGTGGAAACACAGTGTCAGTTCGGCTGGA
CCGTCACAGGTGGTGCATGGCTGTCGTCAGCTCGTGTCGTGAGATGTTGGGTTAAGTCCCGCAACGAGCGCAACCCCTGT
CGCATGTTGCCAGCAAGTTATGTTGGGGACTCATGCGAGACTGCCGGTGACAAACCGGA
>bOTU6773
GTAGTCCACGCCGTAAACGATGAACGCTAGCCGTTGGGTAGCTTGCTATTCAGTGGCGCAGCTAACGCATTAAGCGTTCC
GCCTGGGGAGTACGGCCGCAAGGTTGAAACTCAAAGGAATTGACGGGGGCCCGCACAAGCGGTGGAGCATGTGGTTTAAT
TCGACGCAACGCGCAGAACCTTACCAGGGTTTGACATCCTGTGACCGCTCCTTAATAGGAGTTTTCCCGCAAGGGACGCA
GAGACAGGTGCTGCATGGCTGTCGTCAGCTCGTGTCGTGAGATGTTGGGTTAAGTCCCGCAACGAGCGCAACCCTCGCCT
TTAGTTGCCATCATTCAGTTGGGCACTCTAGAGGGACCGCCGGCGACAAGCCGGA
>bOTU788
GTAGTCCACGCCCTAAACGATGCGAACTGGACGTTGGTTGCAACTTGGCAATCAGTGTCGAAGCTAACGCGTTAAGTTCG
CCGCCTGGGGAGTACGGTCGCAAGACTGAAACTCAAAGGAATTGACGGGGGCCCGCACAAGCGGTGGAGTATGTGGTTTA
ATTCGATGCAACGCGAAGAACCTTACCTGGCCTTGACATGTCCGGAATCCTGCAGAGATGCGGGAGTGCCTTCGGGAATC
GGAACACAGGTGCTGCATGGCTGTCGTCAGCTCGTGTCGTGAGATGTTGGGTTAAGTCCCGCAACGAGCGCAACCCTTGT
CCTTAGTTGCCAGCACGTAATGGTGGGAACTCTAAGGAGACTGCCGGTGACAAACCGGA
>bOTU2003
GTAGTCCACGCCCTAAACGATGCATACTTGGTGTGGGCAGTTCAGTCTGTCCGTGCCGAAGCTAACGCGATAAGTATGCC
GCCTGGGGAGTACGGTCGCAAGGCTGAAACTCAAAGGAATTGACGGGGGCCCGCACAAGCGGTGGAGCATGTGGTTTAAT
TCGACGCAACGCGAAGAACCTTACCTGGGCTCGAACGGCTTCGGACCGCCGATAGAAATATTGGCTTTCCCGCAAGGGAC
TGGAGTCGAGGTGCTGCATGGCTGTCGTCAGCTCGTGTCGTGAGATGTTGGGTTAAGTCCCGCAACGAGCGCAACCCTTG
TCCTGTGTTGCAACTAATAGGCACTCTCAGGAGACCGCCAGCGATAAGCTGGA
>bOTU1293
GTAGTCCACGCCGTAAACGATGAGTGCTAGGTGTCGCGGGTATTGACCCCTGCGGCGCCGAAGTTAACGCATTAAGCACT
CCGCCTGGGGAGTACGGCCGCAAGGCTAAAACTCAAAGGAATTGACGGGGGCCCGCACAAGCGGTGGAGCATGTGGTTCA
ATTCGACGCAACGCGCAGAACCTTACCTGGGTTAAATCCACCGGAACTCCGCAGAGATGTAGAGGTGCCCGCAAGGGAGC
CGGTGAGAAGGTGCTGCATGGCTGTCGTCAGCTCGTGTCGTGAGATGTTGGGTTAAGTCCCGCAACGAGCGCAACCCCTG
TCGTCAGTTGCTAACAGGAAAGCTGAGCACTCTGGCGAGACTGCCGACGTTAAGTCGGA
>bOTU7608
GTAGTCCACGCCCTAAACGATGCGAACTGGATGTTGGGTGCAACTTGGCACTCAGTATCGAAGCTAACGCGTTAAGTTCG
CCGCCTGGGAAGTACGGTCGCAAGACTGAAACTCAAAGGAATTGACGGGGGCCCGCACAAGCGGTGGAGTATGTGGTTTA
ATTCGATGCAACGCGAAGAACCTTACCTGGCCTTGACATGTCGCGAACTTTCCAGAGATGGATTGGTGCCTTCGGGAACG
CGAACACAGGTGCTGCATGGCTGTCGTCAGCTCGTGTCGTGAGATGTTGGGTTAAGTCCCGCAACGAGCGCAACCCTTGT
CCTTAGTTGCCAGCACGTAATGGTGGGAACTCTAAGGAGACCGCCGGTGACAAACCGGA
>bOTU7341
GTAGTCCATGCCGTAAACGATGAGTGTTCGCCCTTGGTCTACGCAGATCAGGGGCTCAGCTAACGCGTGAAACACTCCGC
CTGGGGAGTACGGTCGCAAGACCGAAACTCAAAGGAATTGACGGGGACCCGCACAAGCGGTGGATGATGTGGTTTAATTC
GATGCAACGCGAAAAACCTTACCTACCCTTGACATGTCTGGAATTCTGCAGAGATGTGGAAGTGCTCGAAAGAGAACCAG
AACACAGGTGCTGCATGGCCGTCGTCAGCTCGTGTCGTGAGATGTTGGGTTAAGTCCCGCAACGAGCGCAACCCTTATCA
TTAGTTGCTACGCAAGGGCACTCTAATGAGACTGCCGGTGACAAACCGGA
>bOTU3651
GTAGTCCATGCCGTAAACGATGAGTGTTCGCCCTTGGTCTACGCAGATCAGGGGCTCAGCTAACGCGTGAAACACTCCGC
CTGGGGAGTACGGTCGCAAGACCGAAACTCAAAGGAATTGACGGGGGCCTGCACAAGCGGTGGAGCATGTGGTTTAATTC
GATGCAACGCGAAAAACCTTACCTACCCTTGACATGCCTGGAATCCCGCAGAGATGTGGGAGTGCTCGAAAGAGAGCCAG
GACACAGGTGCTGCATGGCCGTCGTCAGCTCGTGTCGTGAGATGTTGGGTTAAGTCCCGCAACGAGCGCAACCCTTGTCA
TTAGTTGCTACGAAAGGGCACTCTAATGAGACTGCCGGTGACAAACCGGA
>bOTU840
GTAGTCCACGCCGTAAACGATGAATGTTAGCCGTCGGGCAGTATACTGTTCGGTGGCGCAGCTAACGCATTAAACATTCC
GCCTGGGGAGTACGGTCGCAAGATTAAAACTCAAAGGAATTGACGGGGGCCCGCACAAGCGGTGGAGCATGTGGTTTAAT
TCGAAGCAACGCGCAGAACCTTACCAGCCCTTGACATCCTGTGTTACCCAGAGAGATTTGGGGTCCACTTCGGTGGCGCA
GAGACAGGTGCTGCATGGCTGTCGTCAGCTCGTGTCGTGAGATGTTGGGTTAAGTCCCGCAACGAGCGCAACCCTCGCCC
TTAGTTGCCAGCATTTAGTTGGGCACTCTAAGGGGACTGCCGGTGATAAGCCGAGA
>bOTU7591
GTAGTCCACGCTGTAAACGATGGATACTAGATTTGGTGGGTCTTGACCCCCGCCGAATCGGAGCTAACGCAATAAGTATC
CCGCCTGGGAAGTACGGTCGCAAGACTAAAACTCAAAGGAATTGACGGGGGCCCGCACAAGCGGTGGATCATGTGGTTTA
ATTCGAAGCAACGCGAAGAACCTTACCTGGGTTTGACATCCTCGGACAGCTGTAGAGATACAGTCTTCGTAGAAATACGA
CCGAGTGACAGGTGCTGCATGGCTGTCGTCAGCTCGTGGGGTGACCTGTTGGGTTAAGTCCCGCAACGAGCGCAACCCTT
GTCCTTAGTTGCCAGCATTAAGTTGGGCTCTCTAGGGAGACTGCCGTGGTTAACACGGA
>bOTU4946
GTAGTCCACGCCGTAAACGTTGGGCACTAGGTGTGGGGACCTATCGACGGTCTCCGTGCCGTAGCTAACGCATTAAGTGC
CCCGCCTGGGGAGTACGGCCGCAAGGCTAAAACTCAAAGGAATTGACGGGGGCCCGCACAAGCAGCGGAGCATGTTGCTT
AATTCGAGGCAACGCGAAGAACCTTACCTGGGCTTGACATGTAGGGAAAAGCCGTAGAGATACGGTGTCCTTTTGGGCCC
TACACAGGTGGTGCATGGCTGTCGTCAGCTCGTGTCGTGAGATGTTGGGTTAAGTCCCGCAACGAGCGCAACCCTTATCC
TATGTTGCCAGCGCGTAATGGCGGGGACTCGTGGGAGACTGCCGGGGTCAACTCGGA
>bOTU3654
GTAGTCCTAGCCCTAAACGATGGATGCTTGGTGTGATGGGTACCCAATCCCATCGTGCCGAAGCTAACGCGATAAGCATC
CCGCCTGGGGAGTACGGTCGCAAGGCTGAAACTCAAAGGAATTGACGGGGGCCCGCACAAGCGGTGGAGCATGTGGTTCA
ATTCGACGCAACGCGAAGAACCTTACCTGGGCTCGAAATGAAGTGGAATCCGGTGGAAACATCGGCGCTCGCAAGAGCCG
CTTTATAGGTGCTGCATGGCTGTCGTCAGCTCGTGTCGTGAGATGTTGGGTTAAGTCCCGCAACGAGCGCAACCCTTATC
GTTAGTTGCCACCGGGTCAAGCCGGGCACTCTAGCGAAACCGCCTCGGATAACGGGGA
>bOTU6027
GTAGTCCACACCGTAAACGTTGGGCGCTAGGTGTGGGACTCATTCCACGAGTTCCGTGCCGCAGCTAACGCATTAAGCGC
CCCGCCTGGGGAGTACGGCCGCAAGGCTAAAACTCAAAGGAATTGACGGGGGCCCGCACAAGCGGCGGAGCATGCGGATT
AATTCGATGCAACGCGAAGAACCTTACCTAGGTTTGACATATGCGAGAATCCTCTAGAGATAGAGGCCTCTTTGGACACT
CGTTTACAGGTGGTGCATGGCTGTCGTCAGCTCGTGTCGTGAGATGTTGGGTTAAGTCCCGCAACGAGCGCAACCCTCGT
CTTATGTTGCCAGCACGTAATGGTGGGGACTCATAAGAGACTGCCGGGGTCAACTCGGA
>bOTU3948
GTAGTCCATGCCGTAAACGTTGGGCACTAGGTGTGGGGCGGGTTCCACTCGTTCTGTGCCGCAGCTAACGCATTAAGTGC
CCCGCCTGGGGAGTACGGCCGCAAGGCTAAAACTCAAAGGAATTGACGGGGGCCCGCACAAGCGGCGGAGCATGCGGATT
AATTCGATGCAACGCGAAGAACCTTACCAAGGCTTGACATGTACGAGAACGCGTTAGAGATAACGAACTCTTTGGACACT
CGTACACAGGTGGTGCATGGTTGTCGTCAGCTCGTGTCGTGAGATGTTGGGTTAAGTCCCGCAACGAGCGCAACCCTTAT
CCTATGTTGCCAGCGGGTCATGCCGGGGACTCATGGGAGACTGCCGGGGTCAACTCGGA
>bOTU5061
GTAGTCCACGCTGTAAACGTTGGGCGCTAGGTGTGGGGGGCCTCTCCGGTTTCCTGCGCCGTAGCTAACGCATTAAGCGC
CCCGCCTGGGGAGTACGGCCGCAAGGCTAAAACTCAAAGGAATTGACGGGGGCCCGCACAAGCGGCGGAGCATGCGGATT
AATTCGATGCGACGCGAAGAACCTTACCTGGGTTTGACATGGCCGCTAAAACTTCAGAGATGGAGTGTCCTTCGGGGGCG
GTCACAGGTGGTGCATGGCTGTCGTCAGCTCGTGTCGTGAGATGTTGGGTTAAGTCCCGCAACGAGCGCAACCCTCGTTC
CATGTTGCCAGCGGGTTATGCCGGGGACTCATGGGAGACTGCCGGGGTCAACTCGGA
>bOTU7361
GTAGTCCACGCCGTAAACGATGAATGCTAGGTGTTAGGGGTTTCGATACCCTTGGTGCCGAAGTTAACACATTAAGCATT
CCGCCTGGGGAGTACGGTCGCAAGACTGAAACTCAAAGGAATTGACGGGGACCCGCACAAGCAGTGGAGTATGTGGTTTA
ATTCGAAGCAACGCGAAGAACCTTACCAGGTCTTGACATCCCGATGCAAACACTAGAGATAGTGTCCTTCTTCGGAACAT
CGGAGACAGGTGGTGCATGGTTGTCGTCAGCTCGTGTCGTGAGATGTTGGGTTAAGTCCCGCAACGAGCGCAACCCTTGA
TCTTAGTTGCCAGCAGGTTAAGCTGGGCACTCTAAGGTGACTGCCGGTGACAAACCGGA
>bOTU2305
GTAGTCCACGCCCTAAACGATGTCAACTGGTTGTTGGGAATTCACTTTCTCAGTAACGAAGCTAACGCGTGAAGTTGACC
GCCTGGGGAGTACGGCCGCAAGGTTGAAACTCAAAGGAATTGACGGGGACCCGCACAAGCGGTGGATGATGTGGTTTAAT
TCGATGCAACGCGAAAAACCTTACCCACCTTTGACATGTACGGAATTCGCCAGAGATGGCTTAGTGCTCGAAAGAGAACC
GTAACACAGGTGCTGCATGGCTGTCGTCAGCTCGTGTCGTGAGATGTTGGGTTAAGTCCCGCAACGAGCGCAACCCTTGT
CATTAGTTGCTACATTTAGTTGGGCACTCTAGTGAGACTGCCGGTGATAAACCGGA
>bOTU6172
GTAGTCCACGCCGTAAACGATGGATACTAGCTGTTGGGCGCAAGTTCAGTGGCTAAGCGAAAGTGATAAGTATCCCACCT
GGGGAGTACGAACGCAAGTTTGAAACTCAAAGGAATTGACGGGGGCCCGCACAAGCGGTGGAGCATGTGGTTTAATTCGA
TGATACGCGAGGAACCTTACCAAGGCTTAAATGTAGATTGACAGGACTGGAAACAGTTTTTTCTTCGGACAATTTACAAG
GTGCTGCATGGTTGTCGTCAGCTCGTGCCGTGAGGTGTCAGGTTAAGTCCTATAACGAGCGCAACCCCTGTTGTTAGTTG
CCAGCGAGTCAAGTCGGGGACTCTAACAGGACTGCCAGTGCAAACTGTGA
>bOTU5972
GTAGTCCGAGCCGTAAACGATGGACACTAGGTGTCGGGGGTATCGACCCCCCCGGTGCCGTAGCTAACGCGTTAAGTGTC
CCGCCTGGGGAGTACGGTCGCAAGACTGAAACTCAAAGGAATTGACGGGGGCCCGCACAAGCGGTGGAGCATGTGGTTTA
ATTCGATGCAACGCGAAGAACCTTACCAAGGCTTGACATGTCGAGAACCTGGATGAAAGTCCGGGGTGCCGCAAGGAACT
CGAACACAGGTGGTGCATGGCTGTCGTCAGCTCGTGTCGTGAGATGTTGGGTTAAGTCCCGCAACGAGCGCAACCCTCGA
TGTTAGTTACCAACGGGTTATGCCGGGTACTCTAGCGTGACTGCCGGTGACAAACCGGA
>bOTU6012
GTAGTCCACGCTGTAAACGATGATCACTGGACGTTGGTCTGGCTCTGCCGGATCAGTGTCGAAGCTAACGCGTTAAGTGA
TTCGCCTGGGAACTACGATCGCAAGATTAAAACTCAAAGGAATTGACGGGGGTCCGCACAAGCGGTGGAACATGTGGTTT
AATTCGTCACTACGCGAGGAACCTTACCTAGGCTTGACATGTTTTTGACAGGTGCAGAAACGCACTCTTCTAGGCTTCGG
TCTAGGCAGATTCACAGGTGCTGCATGGCTGTCGTCAGCTCGTGTCGTGAGATGTTGGGTTAAGTCCTCTAACGAGCGCA
ACCCCTGCTATCAGTTGCCACTACTTAGCTGTAAGCACTCTGATAGGACTGCCTGGGAAACCAGGA
>bOTU2920
GTAGTCCACGCTGTAAACGATGGGTACTAGGTTTGGTGGGTCTTGACCCCCGCCGAACCGGAGCTAACGCACTAAGTACC
CCGCCTGGGAAGTACGGTCGCAAGACTAAAACTCAAAGGAATTGACGGGGGCCCGCACAAGCGGTGGATCATGTGGTTTA
ATTCGAAGCAACGCGAAGAACCTTACCTGGATTTGACATCCTCTGACAACCCTAGAGATAGGGCTTCTGTAGCAATACAG
CAGAGAGACAGGTGCTGCATGGCTGTCGTCAGCTCGTGTGGTGACATGTTGGGTTAAGTCCCGCAACGAGCGCAACCCTT
GTCTTTAGTTGCCAGCATTCAGTTGGGCACTCTAAAGAGACTGCCGTGGTTAACACGGA
>bOTU8466
GTAGTCCACGCCGTAAACGATGGACACTTGGTGTTGGAGGTATTGACCCCTTCAGTGCCGAAGCTAACGCGTTAAGTGTC
CCGCCTGGGGAGTACGGCCGCAAGGTTAAAACTCAAAGAAATTGACGGGGGCCCGCACAAGCGGTGGAGCATGTGGTTTA
ATTCGATGCAACGCGCAGAACCTTACCTAGATTTGACATGTATTGGAAGACTGGCAGAAATGCCGTCGCCCGCAAGGGCC
GATACACAGGTGCTGCATGGCTGTCGTCAGCTCGTGTCGTGAGATGTTGGGTTAAGTCCCGCAACGAGCGCAACCCCTAT
GTTTAGTTGCCAGCATTCAGTTGGGCACTCTAGACAGACTGCCGGTGTTAAACCGGA
>bOTU5166
GTAGTCCACGCCGTAAACGATGCATACTAGGTGTCGGGGATTCGATTTCTCGGTGCCGAAGTTAACACAGTAAGTATGCC
GCCTGGGGAGTACGCTCGCAAGAGTGAAACTCAAAGGAATTGACGGGGACCCGCACAAGCAGTGGAGTATGTGGTTTAAT
TCGAAGCAACGCGAAGAACCTTACCAGGTCTTGACATCCCGATGTAACGCCTAGAGATAGGCGCCCTCTTCGGAGCATCG
GAGACAGGTGGTGCATGGTTGTCGTCAGCTCGTGTCGTGAGATGTTGGGTTAAGTCCCGCAACGAGCGCAACCCTTGATC
TTAGTTGCCAGCATGTAATGGTGGGCACTCTAGGATGACTGCCGGTGACAAACCGGA
>bOTU4849
GTAGTCCACGCCGTAAACGGTGGGTACTAGGTGTGGGTTTCCTTCCACGGGATCCGTGCCGTAGCTAACGCATTAAGTAC
CCCGCCTGGGGAGTACGGCCGCAAGGCTAAAACTCAAAGGAATTGACGGGGGCCCGCACAAGCGGCGGAGCATGTGGATT
AATTCGATGCAACGCGAAGAACCTTACCTGGGTTTGACATACACCGGAAAGCCGTAGAGATACGGCCCCCCTTGTGGTCG
GTGTACAGGTGGTGCATGGCTGTCGTCAGCTCGTGTCGTGAGATGTTGGGTTAAGTCCCGCAACGAGCGCAACCCTTATC
TTATGTTGCCAGCGCGTAATGGCGGGGACTCGTGAGAGACTGCCGGGGTCAACTCGGA
>bOTU7453
GTAGTCCACGCCGTAAACGATGAATGCTAGCCGTTGGCGGGCTTGCCCGTCAGTGGCGCAGCTAACGCTTTAAGCATTCC
GCCTGGGGAGTACGGTCGCAAGATTAAAACTCAAAGGAATTGACGGGGGCCCGCACAAGCGGTGGAGCATGTGGTTCAAT
TCGAAGCAACGCGCAGAACCTTACCAGCCCTTGACATCCCGGTCGCGGACGCCAGAGACGGTGTCCTTCAGTTCGGCTGG
ACCGGAGACAGGTGCTGCATGGCTGTCGTCAGCTCGTGTCGTGAGATGTTGGGTTAAGTCCCGCAACGAGCGCAACCCTC
GCCCTTAGTTGCCATCATTTAGTTGGGCACTCTAAGGGGACTGCCGGTGATAAGCCGGA
>bOTU8973
GTAGTCCTTGCCGTAAACGGTGTATACTTGATGTAGTTAGGCTCAACCCTAACTGTGTCGAAGCTAACGCGATAAGTATA
CCGCCTGGGGAGTACAGTCGCAAGGCTGAAACTCAAAAGAATTGACGGGGGCCCGCACAAGCAGTGGAGCATGTGGTTTA
ATTCGATGCAACGCGAAGAACCTTACCCAGATTTGACATACAGTGGACCGCTTCAGAGATGAAGCTTTCCGTAAGGACCG
CTGAACAGGTGCTGCATGGCTGTCGTCAGCTCGTGCCGTGAGGTGTTGGGTTAAGTCCCGCAACGAGCGCAACCCTTATC
ATTAGTTGCCAACACGTAAAGGTGGGAACTCTAATGAGACTGCCTGGGTTAACCAGGA
>bOTU3027
GTAGTCCACGCCGTAAACTATGAGAGCTAGCCGTTGGAGGGTTTACCCTTCAGTGGCGCAGCTAACGCATTAAGCTCTCC
GCCTGGGGAGTACGGTCGCAAGATTAAAACTCAAAGGAATTGACGGGGGCCCGCACAAGCAGTGGAGCATGTGGTTTAAT
TCGAAGCAACGCGAAGAACCTTACCAGCCCTTGACATCCCGGTCGCGACTTTCAGAGATGATTGTCTTCAGTTCGGCTGG
ACCGGTGACAGGTGCTGCATGGCTGTCGTCAGCTCGTGTCGTGAGATGTTGGGTTAAGTCCCGCAACGAGCGCAACCCTC
GCCCCTAGTTGCCATCATTTAGTTGGGCACTCTATGGGGACTGCCGGTGATAAGCCGGA
>bOTU6561
GTAGTCCATGCCGTAAACGATGAGTGTTCGCCCTTGGTCTACGCAGATCAGGGGCTCAGCTAACGCGTGAAACACTCCGC
CTGGGGAGTACGGTCGCAAGACCGAAACTCAAAGGAATTGACGGGGGCCTGCACAAGCGGTGGAGCATGTGGTTTAATTC
GATACAACGCGCAAAACCTTACCAGCCCTTGACATATGAACAACAAAACCTATCCTTAACGGGATGGTACTCACTTTCAT
ACAGGTGCTGCATGGCTGTCGTCAGCTCGTGTCGTGAGATGTTTGGTCAAGTCCCGCAACGAGCGCAACCCTTGTCATTA
GTTGCTACATTTAGTTGGGCACTCTAATGAGACTGCCGGTGACAAACCGGA
>bOTU396
GTAGTCCACGCCGTAAACGATGTCGACTAGCCGTTGGGGACCTTCGTGTCCTTGGTGGCGTAGCTAACGCGCTAAGTCGA
CCGCCTGGGGAGTACGGTCGCAAGATTAAAACTCAAATGAATTGACGGGGGCCCGCACAAGCGGTGGAGCATGTGGTTTA
ATTCGACGCAACGCGAAGAACCTTACCAGGTCTTGACATCCAGAGAACTTTCCAGAGATGGATTGGTGCCTTCGGGAACT
CTGAGACAGGTGCTGCATGGCTGTCGTCAGCTCGTGTCGTGAGATGTTGGGTTAAGTCCCGTAACGAGCGCAACCCTTAT
CCTTATTTGCCAGCACGTCATGGTGGGAACTTTAAGGAGACTGCCGGTGACAAACCGGA
>bOTU6371
GTAGTCCATGCCGTAAACGATGAGTGTTCGCCCTTGGTCTACGCAGATCAGGGGCTCAGCTAACGCGTGAAACACTCCGC
CTGGGGAGTACGGTCGCAAGACCGAAACTCAAAGGAATTGACGGGGGCCTGCACAAGCGGTGGAGCATGTGGTTTAATTC
GAAGCAACGCGCAGAACCTTACCAGCTCTTGACATCCGGGTCGCGGACAGTGGAGACATTGTCCTTCAGTTAGGCTGGAC
CCAGGACAGGTGCTGCATGGCTGTCGTCAGCTCGTGTCGTGAGATGTTGGGTTAAGTCCCGCAACGAGCGCAACCCTCGC
CCTTAGTTGCCAGCATTCAGTTGGGCACTCTAAGGGGACTGCCGGTGATAAGCCGAGA
>bOTU4105
GTAGTCCATGCCGTAAACGATGAGTGTTCGCCCTTGGTCTACGCAGATCAGGGGCTCAGCTAACGCGTGAAACACTCCGC
CTGGGGAGTACGGTCGCAAGACCGAAACTCAAAGGAATTGACGGGGACCCGCACAAGCGGTGGATGATGTGGTTTAATTC
GATGCAACGCGAAAAACCTTACCTACCCTTGACATGTCTGGAATCCTGAAGAGATTTGGGAGTGCTCGAAAGAGAACCAG
AACACAGGTGCTGCATGGCCGTCGTCAGCTCGTGTCGTGAGATGTTGGGTTAAGTCCCGCAACGAGCGCAACCCTTGTCA
TTAGTTGCTACGAAAGGGCACTCTAATGAGACTGCCGGTGACAAACCGGA
>bOTU8136
GTAGTCCACGCCGTAAACGTTGGGCACTAGGTGTGGGGTCTATTCAACGGACTCCGTGCCGTAGCTAACGCATTAAGTGC
CCCGCCTGGGGAGTACGGCCGCAAGGCTAAAACTCAAAGGAATTGACGGGGGCCCGCACAAGCAGCGGAGCATGTTGCTT
AATTCGAGGCAACGCGAAGAACCTTACCTGGGTTTGACATGTAGAGAAAAGCCATAGAGATATGGTGTCCTTCGGGGTTC
TACACAGGTGGTGCATGGTTGTCGTCAGCTCGTGTCGTGAGATGTTGGGTTAAGTCCCGCAACGAGCGCAACCCTTGTCC
TATGTTGCCAGCACGTCATGGTGGGGACTCGTAGGAGACTGCCGGGGTCAACTCGGA
>bOTU2833
GTAGTCCACGCCCTAAACTATGAGTACTGGGTATGAGGGGTATCGACCCCCTTCGTGCCGAAGCTAACGCGTTAAGTACT
CCGCCTGGGGACTACGGCCGCAAGGCTAAAACTCAAAGGAATTGACGGGGGCCCGCACAAGCGGTGGAGCGTGTGGTTTA
ATTCGATGCAAAACGCAGAACCTTACCAGGGCTTGACATGCATGACGTAGAAACCCGAAAGGGGGACGACCGGTATCCAA
TCCGGAGCTTGCACAGGTGCTGCATGGCTGTCGTCAGCTCGTGCCGTGAGGTGTTGGGTTAAGTCCCGCAACGAGCGCAA
CCCTCGCTTCCAGTTAATTTCTCTGGAGGGACAGCCTCCCACAAGGAGGA
>bOTU4639
GTAGTCCATGCCGTAAACGATGAGTGTTCGCCCTTGGTCTACGTGGATCAGGGGCCCAGCTAACGCGTTAAACACTCCGC
CTGGGGAGTACGGTCGCAAGACCGAAACTCAAAGGAATTGACGGGGACCCGCACAAGCGGTGGATGATGTGGATTAATTC
GATGCAACGCGAAAAACCTTACCTACCCTTGACATGGCAGGAATCCCGGAGAGATTTGGGAGTGCTCGAAAGAGAACCTG
CACACAGGTGCTGCATGGCTGTCGTCAGCTCGTGTCGTGAGATGTTGGGTTAAGTCCCGCAACGAGCGCAACCCTTGTCA
TTAGTTGCTACGCAAGAGCACTCTAATGAGACTGCCGGTGACAAACCGGA
>bOTU48
GTAGTCCACGCCCTAAACGATGTCTACTAGTTGTTGGTGGAGTAAAATCCATGAGTAACGCAGCTAACGCGTGAAGTAGA
CCGCCTGGGGAGTACGGTCGCAAGATTAAAACTCAAATGAATTGACGGGGGCCCGCACAAGCGGTGGATTATGTGGATTA
ATTCGATGCAACGCGAAAAACCTTACCTGGCCTTGACATGTAACGAACTTTCCAGAGATGGATTGGTGCTCGAAAGAGAA
CGTTAACACAGGTGCTGCATGGCTGTCGTCAGCTCGTGTCGTGAGATGTTGGGTTAAGTCCCGCAACGAGCGCAACCCTT
GCCATTAATTGCCATCATTTAGTTGGGCACTTTAATGGGACTGCCGGTGACAAACCGGA
>bOTU4740
GTAGTCCACGCCGTAAACGATGGATACTAGCTGTTGGGAGCAATCTCAGTGGCTAAGCGAAAGTGATAAGTATCCCACCT
GGGGAGTACGAACGCAAGTTTGAAACTCAAAGGAATTGACGGGGGCCCGCACAAGCGGTGGAGCATGTGGTTTAATTCGA
TGATACGCGAGGAACCTTACCAAGGCTTAAATGTAGTCTGACAGGCGTGGAAACATGCTTTTCTTCGGACAGATTACAAG
GTGCTGCATGGTTGTCGTCAGCTCGTGCCGTGAGGTGTCAGGTTAAGTCCTATAACGAGCGCAACCCCTGTTGTTAGTTG
CCAGCGAGTCAAGTCGGGAACTCTAACAAGACTGCCAGTGCAAACTGTGA
>bOTU6292
GTAGTCCATGCCGTAAACGATGAGTGTTCGCCCTTGGTCTACGCAGATCAGGGGCTCAGCTAACGCGTGAAACACTCCGC
CTGGGGAGTACGGTCGCAAGACCGAAACTCAAAGGAATTGACGGGGGCCTGCACAAGCGGTGGAGCATGTGGTTTAATTC
GATGCAACGCGAAAAACCTTACCTACCCTTGACATGTCTGGAATCCTGAAGAGATTTGGGAGTGCTCGAAAGAGAACCAG
AACACAGGTGCTGCATGGCCGTCGTCAGCTCGTGTCGTGAGATGTTGGGTTAAGTCCCGCAACGAGCGCAACCCTTGTCA
TTAGTTGCTACGAAAGGGCACTCTAATGAGACTGCCGGTGACAAACCGGA
>bOTU7586
GTAGTCCACGCTGTAAACGATGGGTACTAGGTTTGGTGGGTCTTGACCCCCGCCGAACCGGCGCTAACGCACTAAGTACC
CCGCCTGGGAAGTACGGTCGCAAGACTAAAACTCAAAGGAATTGACGGGGGCCCGCACAAGCGGTGGATCATGTGGTTTA
ATTCGAAGCAACGCGAAGAACCTTACCTGGATTTGACATCTCCTGACAACCCTAGAGATAGGGCTTCTGTAGCAATACAG
CAGGAAGACAGGTGCTGCATGGCTGTCGTCAGCTCGTGTGGTGACATGTTGGGTTAAGTCCCGCAACGAGCGCAACCCTT
GTCCTTAGTTGCCAGCATTAAGTTGGGCTCTCTAAGGAGACTGCCGTGGTTAACACGGA
>bOTU5974
GTAGTCCACGCCGTAAACGATGGATGCTAGCCGTTGGCGGGTTTACTCGTCAGTGGCGCAGCTAACGCATTAAGCATCCC
GCCTGGGGAGTACGGTCGCAAGATTAAAACTCAAAGGAATTGACGGGGGCCCGCACAAGCGGTGGAGCATGTGGTTCAAT
TCGAAGCAACGCGCAGAACCTTACCAGCCCTTGACATCCCGGTCGCGGGAACCAGAGATGGATCCTTTCAGTTCGGCTGG
ACCGGAGACAGGTGCTGCATGGCTGTCGTCAGCTCGTGTCGTGAGATGTTGGGTTAAGTCCCGCAACGAGCGCAACCCTC
GGCCTTAGTTGCCATCATTTAGTTGGGCACTCTAAGGCGACTGCCGGTGATAAGCCGGA
>bOTU1167
GTAGTCCACGCTGTAAACGATGAGTACTAGGTGTTGGGGGTATCGACCCCCTCAGTGCCGAAGCTAACGCGATAAGTACT
CCGCCTGGGGACTACGGCCGCAAGGCTAAAACTCAAAGGAATTGACGGGGGCCCGCACAAGCAGCGGAGCGTGTGGTTTA
ATTCGACGCAACGCGAAGAACCTTACCTAGGCTTGACATGCACGTGGTAAAAGCCGGAAACGGTGATGACCCGTAAGGGA
GCGTGCACAGATGCTGCATGGCTGTCGTCAGCTCGTGCCGTGAGGTGTTGGGTTAAGTCCCGCAACGAGCGCAACCCTCG
CTGCCAGTTACCATGTCTGGCGGGACCGCCGGGTCCAACCCGGA
>bOTU7163
GTAGTCCACGCTGTAAACGATGATAACTAGCTGTCCGGGTTCATGGAATTCGGGTGGCGCAGCTAACGCATTAAGTTATC
CGCCTGGGGAGTACGGTCGCAAGATTAAAACTCAAAGGAATTGACGGGGGCCTGCACAAGCGGTGGAGCATGTGGTTTAA
TTCGAAGCAACGCGCAGAACCTTACCAACGTTTGACATCCTTATCGCGATTACCAGAGATGGTTTTCTTCAGTTCGGCTG
GATAAGTGACAGGTGCTGCATGGCTGTCGTCAGCTCGTGTCGTGAGATGTTGGGTTAAGTCCCGCAACGAGCGCAACCCT
CGCCTTTAGTTGCCAGCATTTAGTTGGGTACTCTAAAGGAACCGCCGGTGATAAGCCGGA
>bOTU2943
GTAGTCCGCACTGTAAACGATGATTACTCGATGTTGGCGATAGACAGCCAGCGTCCAAGGGAAACCGATAAGTAATCCAC
CTGGGGAGTACGCCGGCAACGGTGAAACTCAAAGGAATTGACGGGGGTCCGCACAAGCGGTGGAGCATGTGGTTTAATTC
GATGATACGCGAGGAACCTTACCTGGGCTAGAATGTGAGCGAACGTGGCAGAAACGTCACGGTCCGCAAGGACGCGAAAC
AAGGTGCTGCATGGCTGTCGTCAGCTCGTGCCGTGAGGTGTTGGGTTAAGTCCCGCAACGAGCGCAACCCCTATGTTTAG
TTGCCAGCACGTAATGGTGGGGACTCTAAACAGACTGCCTGCGTAAGCAGAGA
>bOTU437
GTAGTCCACGCTGTAAACGATGAGAACTAGGTGTCGGGGGTATCGACCCCCTCGGTGCCGAAGCTAACGCGATAAGTTCT
CCGCCTGGGGACTACGGCCGCAAGGCTAAAACTCAAAGGAATTGACGGGGGCCCGCACAAGCAGCGGAGCGTGTGGTTTA
ATTCGACGCAACGCGAAGAACCTTACCTGGGCTTGACATGCACGTGGTACGACCCCGAAAGGGGAAGGACCCGCAAGGGA
GCGTGCGCAGATGCTGCATGGCTGTCGTCAGCTCGTGCCGTGAGGTGTTGGGTTAAGTCCCGCAACGAGCGCAACCCTCG
CTGCCAGTTACCATGTCTGGCGGGACCGCCGGGTCCAACCCGGA
>bOTU3697
GTAGTCCACGCTGTAAACGATGTCGACTTGGAGGTTGTGCCCTTGAGGCGTGGCTTCCGGAGCTAACGCGTTAAGTCGAC
CGCCTGGGGAGTACGGCCGCAAGGTTAAAACTCAAATGAATTGACGGGGGCCCGCACAAGCGGTGGAGCATGTGGTTTAA
TTCGATGCAACGCGAAGAACCTTACCTACTCTTGACATCCAGAGAATTCGCTAGAGATAGCTTAGTGCCTTCGGGAACTC
TGAGACAGGTGCTGCATGGCTGTCGTCAGCTCGTGTTGTGAAATGTTGGGTTAAGTCCCGCAACGAGCGCAACCCTTATC
CTTTGTTGCCAGCGCGTAATGGCGGGAACTCAAAGGAGACTGCCGGTGATAAACCGGA
>bOTU858
GTAGTCCACGCCGTAAACGATGTGCACTAGGTGTCGGGGGTATCGACCCCCTCGGTGCCGCAGCTAACGCGATAAGTGCA
CCGCCTGGGGACTACGGCCGCAAGGCTAAAACTCAAAGGAATTGACGGGGGCCCGCACAAGCAGCGGAGCGTGTGGTTTA
ATTCGACGCAACGCGAAGAACCTTACCTGGGCTTGACATGCACGTGGTAAAAGCCTGAAAGGGCAATGACCCGCAAGGGA
GCGTGCACAGATGCTGCATGGCTGTCGTCAGCTCGTGCCGTGAGGTGTTGGGTTAAGTCCCGCAACGAGCGCAACCCTCG
CTGCCAGTTACCATGTCTGGCGGGACCGCCGGGTCCAACCCGGA
>bOTU827
GTAGTCCACGCTGTAAACGATGAGTACTAGGTGTTGGGGGTATCGACCCCCTCAGTGCCGAAGCTAACGCGATAAGTACT
CCGCCTGGGGACTACGGCCGCAAGGCTAAAACTCAAAGGAATTGACGGGGGCCCGCACAAGCAGCGGAGCGTGTGGTTTA
ATTCGACGCAACGCGAAGAACCTTACCTAGGCTTGACATGTACGTGGTACGAGCGTGAAAGCGTGAGGACTCGCAAGAGA
GCGTACACAGATGCTGCATGGCTGTCGTCAGCTCGTGCCGTGAGGTGTTGGGTTAAGTCCCGCAACGAGCGCAACCCTCG
CTGCCAGTTACCATGTCTGGCGGGACCGCCGGGTCCAACCCGGA
>bOTU7125
GTAGTCCACGCCGTAAACGATGATAACTAGCTGTCCGGGCTCATGGAGCTTGGGTGGCGCAGCTAACGCATTAAGTTATC
CGCCTGGGGAGTACGGTCGCAAGATTAAAACTCAAAGGAATTGACGGGGGCCTGCACAAGCGGTGGAGCATGTGGTTTAA
TTCGAAGCAACGCGCAGAACCTTACCAGCTTTTGACATCCTGGTCGCGGGGAGAGGAGACTCACCCCTTCAGTTCGGCTG
GACCAGTGACAGGTGCTGCATGGCTGTCGTCAGCTCGTGTCGTGAGATGTTGGGTTAAGTCCCGCAACGAGCGCAACCCT
CGTCCTTAGTTGCCATCATTTAGTTGGGCACTCTAAGGAAACCGCCGGTGATAAGCCGGA
>bOTU5801
GTAGTCCACGCCGTAAACGATGCGCACTAGGTGTCGGGGGTATCGACCCCCTCGGTGCCGCAGCTAACGCGATAAGTGCG
CCGCCTGGGGACTACGGCCGCAAGGCTAAAACTCAAAGGAATTGACGGGGGCCCGCACAAGCAGCGGAGCGTGTGGTTTA
ATTCGACGCAACGCGAAGAACCTTACCTGGGCTTGACATGCACGTGGTACGGAGCCGAAAGGCCGAGGACCCGCAAGGGA
GCGTGCACAGATGCTGCATGGCTGTCGTCAGCTCGTGCCGTGAGGTGTTGGGTTAAGTCCCGCAACGAGCGCAACCCTCG
CTGCCAGTTACCATGTCTGGCGGGACCGCCGGGTCCAACCCGGA
>bOTU3846
GTAGTCCACGCCCTAAACGATGCATACTTGGTGTGGGTAGTTCATTCTATCCGTGCCGGAGCTAACGCGTTAAGTATGCC
GCCTGGGGAGTACGGTCGCAAGGCTGAAACTCAAAGGAATTGACGGGGGCCCGCACAAGCGGTGGAGCATGTGGTTTAAT
TCGACGCAACGCGAAGAACCTTACCTGGGCTCGAACGGCTTTGGCAAGCTCTTAGAAATAGGAGCCCTCTCGCAAGAGAC
TGAAGTCGAGGTGCTGCATGGCTGTCGTCAGCTCGTGTCGTGAGATGTTGGGTTAAGTCCCGCAACGAGCGCAACCCTTG
TCCTGTGTTGCAACTAATAGGCACTCTCAGGAGACCGCCAGCGATAAGCTGGA
>bOTU6701
GTAGTCCACGCTGTAAACGATGGATGCTAGCCGTTGGGGAGCTTGCTCTTCAGTGGCGCAGCTAACGCTTTAAGCATCCC
GCCTGGGGAGTACGGTCGCAAGATTAAAACTCAAAGGAATTGACGGGGGCCCGCACAAGCGGTGGAGCATGTGGTTTAAT
TCGAAGCAACGCGCAGAACCTTACCAGCTTTTGACATGTCCCGGACGGATTGCAGAGATGCGATCTTCTCTTCGGAGCCG
GGAACACAGGTGCTGCATGGCTGTCGTCAGCTCGTGTCGTGAGATGTTGGGTTAAGTCCCGCAACGAGCGCAACCCTCGC
CCTTAGTTGCCATCATTCAGTTGGGCACTCCAGGGGGACTGCCGGTGATAAGCCGGA
>bOTU2934
GTAGTCCACGCCGTAAACGATGAGTGCTAGGTGTAGGGGGTATCGACCCCCCCTGTGCCGTCGCCAACGCATTAAGCACT
CCGCCTGGGGAGTACGGCCGCAAGGTTGAAACTCAAAGGAATTGACGGGGGCCCGCACAAGCGGTGGAGCATGTGGATTA
ATTCGTCACTAACCGAAGAACCTTACCCAGGTTTGACATCCGATGCACCAGTGTGAAAGCACTGTCCCTTCGGGGCGTCG
AGACAGGTGTTGCATGGCTGTCGTCAGCTCGTGTCGTGAGATGTTGGGTTAAGTCCCGCAACGAGCGCAACCCTCACCTG
ATGTTGCCAGCGTAAAGTCGGGAACTCTTCAGGAACTGCCCGTGCAAGCGGGA
>bOTU6763
GTAGTCCACGCCGTAAACGATGAGTGCTAGTTGTCGGCATGCATGCATGTCGGTGACGCAGCTAACGCATTAAGCACTCC
GCCTGGGGAGTACGGTCGCAAGATTAAAACTCAAAGGAATTGACGGGGGCCCGCACAAGCGGTGGAGCATGTGGTTTAAT
TCGAAGCAACGCGCAGAACCTTACCACCTTTTGACATGCCTGGACCGCTGCAGAGATGCAGCTTTCCCTTCGGGGACTAG
GACACAGGTGCTGCATGGCTGTCGTCAGCTCGTGTCGTGAGATGTTGGGTTAAGTCCCGCAACGAGCGCAACCCTCGCTA
TTAGTTGCCATCAGGTTTGGCTGGGCACTCTAATAGGACTGCCGGTGGTAAGCCGGA
>bOTU3796
GTAGTCCACGCCGTAAACGATGGGCACTAGATGCTTGGGGGAGCGACCCTCTGAGTGTCGGCGCTAACGCATTAAGTGCC
CCGCCTGGGGAGTACGGCCGCAAGGCTGAAACTCAAAGGAATTGACGGGGGCCCGCACAAGCGGTGGAGCATGTGGTTTA
ATTCGACGCAACGCGAAGAACCTTACCTAGGCTTGACATGCATGGGAAACCTCTGAGAAACCAGAGGCCCTCTTCGGAGT
CCATGCACAGGTGCTGCATGGCTGTCGTCAGCTCGTGTCGTGAGATGTTGGGTTAAGTCCCGCAACGAGCGCAACCCCCG
TTTCTAGTTGCCAGCGAGTAAAGTCGGGGACTCTAGAAAGACTGCCGGTGCCAAACCGGA
>bOTU1389
GTAGTCCACGCCCTAAACTATGTCAACTAGTTGTTGGGGGAGTTAAATCCCTTAGTAACGCAGCTAACGCGTGAAGTTGA
CCGCCTGGGGAGTACGGTCGCAAGATTAAAACTCAAAGGAATTGACGGGGGCCCGCACAAGCGGTGGATGATGTGGTTTA
ATTCGATGCAACGCGAAAAACCTTACCTACCCTTGACATGTACGGAAGTCTCCAGAGATGGAGACGTGCCCGAAAGGGAA
CCGTAACACAGGTGCTGCATGGCTGTCGTCAGCTCGTGTCGTGAGATGTTGGGTTAAGTCCCGCAACGAGCGCAACCCTT
GCCATTAGTTGCTACATTCAGTTGAGCACTCTAATGGGACTGCCGGTGACAAACCGGA
>bOTU7114
GTAGTCCACGCCGTAAACGATGGGCACTAGGTGCTTGGGGGAACGACCCCCCGAGTGCCGGCGCTAACGCATTAAGTGCC
CCGCCTGGGGAGTACGGCCGCAAGGCTGAAACTCAAAGGAATTGACGGGGGCCCGCACAAGCGGTGGAGCATGTGGTTTA
ATTCGACGCAACGCGAAGAACCTTACCCAGTTTTGACATGGCCGGGAAAGCCTCTGGAAACAGGGGCCCCTCTTCGGAGC
TCGGTCACAGGTGCTGCATGGCTGTCGTCAGCTCGTGTCGTGAGATGTTGGGTTAAGTCCCGCAACGAGCGCAACCCTTG
CCCTTAGTTACCAGCGGGTTATGCCGGGGACTCTAGGGGGACTGCCGGTGCCAAACCGGA
>bOTU7461
GTAGTCCACGCCATAAACGATGAGAACTAGACGTTGGGGGGGTAAGCCCCTCAGTGTCGCAGCTAACGCGCTAAGTTCTC
CGCCTGGGGAGTACGGCCGCAAGGTTGAAACTCAAAGGAATTGACGGGGACCCGCACAAGCGGTGGAGCATGTGGTTTAA
TTCGATGCAACGCGAAGAACCTTACCTGGTCTTGACATGTCTGGAATCCCGAAGAGATTTGGGAGTGCCGCAAGGAACCA
GAACACAGGTGCTGCATGGCTGTCGTCAGCTCGTGTCGTGAGATGTTGGGTTAAGTCCCGCAACGAGCGCAACCCTTGTC
CTTAGTTGCCATCATTTAGTTGGGCACTCTAAGGAGACCGCCGGTGACAAACCGGA
>bOTU6710
GTAGTCCACGCCCTAAACGATGCATATTTGGTGTGGGCAGTTCATTCTGTCCGTGCCGGAGCTAACGCGTTAAATATGCC
GCCTGGGGAGTACAGTCGCAAGGCTGAAACTCAAAGGAATTGACGGGGGCCCGCACAAGCGGTGGAGCATGTGGTTCAAT
TCGACGCAACGCGAAGAACCTTACCTGGGCTCGAACGGCTTCTCAACGTCGGCAGAAATGCTGATACCCCGCAAGGGGGT
GGAGTCGAGGTGCTGCATGGCTGTCGTCAGCTCGTGTCGTGAGATGTTGGGTTAAGTCCCGCAACGAGCGCAACCCCTGT
CCTGTGTTGCCATCATTCAGTTGGGAACTCGCAGGAGACCGCCAGCGATAAGCTGGA
>bOTU5191
GTAGTCCACGCCGTAAACGATGCATACTAGGTGTCGGGGATTCGATTCCTCGGTGCCGAAGTTAACACAGTAAGTATGCC
GCCTGGGGAGTACGCTCGCAAGAGTGAAACTCAAAGGAATTGACGGGGACCCGCACAAGCAGTGGAGTATGTGGTTTAAT
TCGAAGCAACGCGAAGAACCTTACCAGGTCTTGACATCCCTCTGAATCCCCTAGAGATAGGGGCGGCCTTCGGGACAGAG
GAGACAGGTGGTGCATGGTTGTCGTCAGCTCGTGTCGTGAGATGTTGGGTTAAGTCCCGCAACGAGCGCAACCCTTGATC
TTAGTTGCCAGCACTTCGGGTGGGCACTCTAAGATGACTGCCGGTGACAAACCGGA
>bOTU6809
GTAGTCCACGCCCTAAACGATGCATATTTGGTGTGGGCAGTTCATTCTGTCCGTGCCGGAGCTAACGCGTTAAATATGCC
GCCTGGGGAGTACAGTCGCAAGGCTGAAACTCAAAGGAATTGACGGGGGCCCGCACAAGCGGTGGAGCATGTGGTTCAAT
TCGACGCAACGCGAAGAACCTTACCTGGGCTCGAACGGCTGGTCAACGGCGGTGGAAACACTGTTACCCCGCAAGGGGGT
CCAGTCGAGGTGCTGCATGGCTGTCGTCAGCTCGTGTCGTGAGATGTTGGGTTAAGTCCCGCAACGAGCGCAACCCTTGT
CCTGTGTTGCCATGCCGAAAGGCGGAACTCGCAGGAGACCGCCAGCGATAAGCTGGA
>bOTU1604
GTAGTCCACGCCCTAAACGATGCATACTTGGTGTGGGCAGTTCAGTCTGTCCGTGCCGAAGCTAACGCGATAAGTATGCC
GCCTGGGGAGTACGGTCGCAAGGCTGAAACTCAAAGGAATTGACGGGGGCCCGCACAAGCGGTGGAGCATGTGGTTTAAT
TCGACGCAACGCGAAGAACCTTACCTGGGCTCGAACGGCTTTGGACCGCCGATAGAAATATTGGCTTTCCCGCAAGGGAC
TGAAGTCGAGGTGCTGCATGGCTGTCGTCAGCTCGTGTCGTGAGATGTTGGGTTAAGTCCCGCAACGAGCGCAACCCCTG
TCCTGTGTTGCTACTAATAGGCACTCTCAGGAGACCGCCAGCGATAAGCTGGA
>bOTU5321
GTAGTCCACGCCGTAAACGATGGCCACTCGGCCTTTGGAGGCGGAATCTCCGTCTGTGGGGGCCTTAGCTAACGCGGGAA
GTGGCCCGCCTGGGAACTACGAGCGCAAGCTTAAAACTCAAAGGAATTGACGGGGGCCCGCACAAGCAGCGGAGCGTGTG
GTTTAATTCGACGCAACGCGCAGAACCTTACCCAGGTTTGACATGGCCCTGCAAGGTGGTGAAAGCCACTCGCCTTCGAG
GGTGGGCCACAGATGCTGCATGGCTGTCGTCAGCTCGTGTCGTGAGATGTTGGGTTAAGTCCCGCAACGAGCGCAACCCC
TACGGTCAGTTACACGCTGTCTGGCCGGACTGCCCCTTTGGGGA
>bOTU6294
GTAGTCCACGCTGTAAACGATGATTACTCGATGTTGGCGATAAACTGTCAGCGTCTTAGCGAAAGCGTTAAGTAATCCAC
CTGGGGAGTACGCCCGCAAGGGTGAAACTCAAAGGAATTGACGGGGGCCCGCACAAGCGGTGGAGCATGTGGTTTAATTC
GATGATACGCGAGGAACCTTACCTAGGCTAGAATGCGCGTGACCGCTCCAGAGATGGAGCTTTCCTTCGGGACACAAAGC
AAGGTGCTGCATGGCCGTCGTCAGCTCGTGCCGTGAGGTGTTGGGTTAAGTCCCGCAACGAGCGCAACCCCTATCTTTAG
TTGCCAGCACATTATGGTGGGGACTCTAAAGAGACTGCCTGCGCAAGCAGTGA
>bOTU6845
GTAGTCCACGCTGTAAACGATGGATGCTAGCCGTTGGGGAGCTTGCTCTTCAGTGGCGCAGCTAACGCTTTAAGCATCCC
GCCTGGGGAGTACGGTCGCAAGATTAAAACTCAAAGGAATTGACGGGGGCCCGCACAAGCGGTGGAGCATGTGGTTTAAT
TCGAAGCAACGCGCAGAACCTTACCAGCTTTTGACATGTCCTGGACGGATTGCAGAGATGCGATCTTCCCTTCGGGGTCA
GGAACACAGGTGCTGCATGGCTGTCGTCAGCTCGTGTCGTGAGATGTTGGGTTAAGTCCCGCAACGAGCGCAACCCTCGC
CCTTAGTTGCCATCATTCAGTTGGGCACTCCAGGGGGACTGCCGGTGATAAGCCGGA
>bOTU2021
GTAGTCCACGCCCTAAACTATGTCAACTGGTTGTCGGGGGATTAACTCCCTTGGTAACGAAGCTAACGCGTGAAGTTGAC
CGCCTGGGGAGTACGGCCGCAAGGTTAAAACTCAAAGGAATTGACGGGGACCCGCACAAGCGGTGGATTATGTGGATTAA
TTCGATGCAACGCGAAAAACCTTACCTACCCTTGACATGTACGGAATCTCCCAGAGATGGGAGAGTGCCCGAAAGGGAAC
CGTAACACAGGTGCTGCATGGCTGTCGTCAGCTCGTGTCGTGAGATGTTGGGTTAAGTCCCGCAACGAGCGCAACCCTTG
TCGTTAATTGCCATCATTCAGTTGGGCACTTTAACGAGACTGCCGGTGACAAACCGGA
>bOTU4582
GTAGTCCATGCCGTAAACGATGAGTGTTCGCCCTTGGTCTACGCAGATCAGGGGCTCAGCTAACGCGTGAAACACTCCGC
CTGGGGAGTACGGTCGCAAGACCGAAACTCAAAGGAATTGACGGGGGCCCGCACAAGCGGTGGAGTATGTGGTTTAATTC
GATGCAACGCGAAGAACCTTACCTGGTCTTGACATCCACGGAACTTTCCAGAGATGGATTGGTGCCTTCGGGAACCGTGA
GACAGGTGCTGCATGGCTGTCGTCAGCTCGTGTCGTGAGATGTTGGGTTAAGTCCCGCAACGAGCGCAACCCTTGTCCTT
AGTTGCCAGCACGTAATGGTGGGAACTCTAAGGAGACCGCCGGTGACAAACCGGA
>bOTU3160
GTAGTCCTAGCCGTAAACGGTGCACGTTTGCTGTAAAAGGAATCGACCCCTTTTGTGGCGAAGCTAACGCGTTAAACGTG
CCGCCTGGGAAGTACGGTCGCAAGATTAAAACTCAAAGAAATTGACGGGGGCCTGCACAAGCGGTGGAGTATGTGGCTTA
ATTCGATGCAACGCGAAGAACCTTACCTGGCCTTGACATGCAAGTAGTAGAAGGATGAAAGTCTGACGAGGTAGCAATAC
CAGCTTGCACAGGTGCTGCATGGCTGTCGTCAGCTCGTGTCGTGAGATGTTGGGTTAAGTCCCGCAACGAGCGCAACCCC
TGCGTCCAGTTGCCACCCCTTAATTGGGAGCACTTTGGACGGACTGCCTCATTTAAATGAGGA
>bOTU3712
GTAGTCCACGCCGTAAACGATGGAGGCTAGCCGTTGGCAAGCATGCTTGTCAGTGGCGCAGCTAACGCATTAAGCCTCCC
GCCTGGGGAGTACGGTCGCAAGATTAAAACTCAAAGGAATTGACGGGGGCCCGCACAAGCGGTGGAGCATGTGGTTTAAT
TCGAAGCAACGCGCAGAACCTTACCAGCCTTTGACATGTCCCGGAATTGGACCAGAGATGGACCAAGCTCTTCGGAGCCG
GGAACACAGGTGCTGCATGGCTGTCGTCAGCTCGTGTCGTGAGATGTTGGGTTAAGTCCCGCAACGAGCGCAACCCTCGC
CCTTAGTTGCCATCATTCAGTTGGGCACTCTAGGGGGACTGCCGGTGATAAGCCGAGA
>bOTU4802
GTAGTCCACGCCGTAAACGATGAGAACTAGCCGTTGGACCCCTTGAGGGTTTAGTGGCGTAGCTAACGCGATAAGTTCTC
CGCCTGGGGAGTACGGCCGCAAGGCTAAAACTCAAATGAATTGACGGGGGCCCGCACAAGCGGTGGAGCATGTTGTTTAA
TTCGATGCAACGCGAAGAACCTTACCACCCCTTGACATCCTCGGAACTTGGCAGAGATGCCTTGGTGCCTTCGGGAACCG
AGTGACAGGTGCTGCATGGCTGTCGTCAGCTCGTGTCGTGAGATGTTGGGTTAAGTCCCGTAACGAGCGCAACCCTTGTC
CTTATTTGCCAGCGGGTAATGCCGGGAACTCTAAGGAGACTGCCGGTGACAAACCGGA
>bOTU3033
GTAGTCCACGCCGTAAACGATGGGCACTAGGTGTGGGGGGTGTCGACTCCCTCCGTGCCGAAGCTAACGCATTAAGTGCC
CCGCCTGGGGAGTACGGCCGCAAGGCTAAAACTCAAAGGAATTGACGGGGGCCCGCACAAGCAGCGGAGCATGTGGTTTA
ATTCGACGCAACGCGAAGAACCTTACCTGGGCTTGACATGTGCCTGACAGCACTGGAAACAGTGTCTCCCTTCGGGGCAG
GTACACAGGTGGTGCATGGCTGTCGTCAGCTCGTGTCGTGAGATGTTGGGTTAAGTCCCGCAACGAGCGCAACCCCCGTC
GCATGTTGCCAGCATTTAGTTGGGGACTCATGCGAGACTGCCGGTGACAAACCGGA
>bOTU7719
GTAGTCCACGCCCTAAACGATGCGAACTGGACGTTGGGAGCAACTTGGCTCTCAGTGTCGAAGCTAACGCGTTAAGTTCG
CCGCCTGGGGAGTACGGTCGCAAGACTGAAACTCAAAGGAATTGACGGGGGCCCGCACAAGCGGTGGAGCATGTGGTTTA
ATTCGAAGCAACGCGCAGAACCTTACCAGCCCTTGACATGCCCGGCTACTTGCAGAGATGCAAGGTTCCCTTCGGGGACC
GGGACACAGGTGCTGCATGGCTGTCGTCAGCTCGTGTCGTGAGATGTTGGGTTAAGTCCCGCAACGAGCGCAACCCTCGC
CCTTAGTTGCCAGCATTCAGTTGGGCACTCTAAGGGGACTGCCGGTGATAAGCCGAGA
>bOTU6885
GTAGTCCACGCCGTAAACGATGAGTGCTAGGTGTCGGGGGTTTCAATACCCACGGTGCCGAAGTTAACACAGTAAGCACT
CCGCCTGGGGAGTACGCTCGCAAGAGTGAAACTCAAAGGAATTGACGGGGACCCGCACAAGCAGTGGAGTATGTGGTTTA
ATTCGAAGCAACGCGAAGAACCTTACCAGGTCTTGACATCCCATTGAAAAGTGCAGAGATGTGCTCCCTCTTCGGAGCAA
TGGAGACAGGTGGTGCATGGTTGTCGTCAGCTCGTGTCGTGAGATGTTGGGTTAAGTCCCGCAACGAGCGCAACCCTTGG
ATTTAGTTGCCAGCCTTAAGTTGGGCACTCTAGATCGACTGCCGGTGACAAACCGGA
>bOTU1179
GTAGTCCACGCTGTAAACGATGAGGACTAGGTGTCGGGGGTATCGACCCCCTCGGTGCCGCAGCTAACGCGATAAGTCCT
CCGCCTGGGGACTACGGCCGCAAGGCTAAAACTCAAAGGAATTGACGGGGGCCCGCACAAGCAGCGGAGCGTGTGGTTTA
ATTCGACGCAACGCGAAGAACCTTACCTGGGCTTGACATGCACGTGGTACGAGTGGGAAACCACGAGGACCCGCAAGGGA
GCGTGCACAGATGCTGCATGGCTGTCGTCAGCTCGTGCCGTGAGGTGTTGGGTTAAGTCCCGCAACGAGCGCAACCCTCG
CTGCCAGTTACCATGTCTGGCGGGACCGCCGGGTCCAACCCGGA
>bOTU5256
TAGTCCTAGCCGTAAACGATGACCACTAGATGTATGGGGTATCGACCCCCTATGTGTCGTAAGCAAACGCGATAAGTGGT
CCGCCTGGGGAGTACGGTCGCAAGATTAAAACTCAAAGGAATTGACGGGGACCCGCACAAGCAGCGGAGCGTGTGGTTTA
ATTCGATGCAACGCGAAGAACCTTACCAGGATTTGACATGCTTTTGCACCGCCCGTAACGGGGCGTACCCGCAAGGGACG
GAAGCACAGGTGCTGCATGGCTGTCGTCAGCTCGTGTCGTGAGATGTTGGGTTAAGTCCCGCAACGAGCGCAACCCCTGT
CGTTAGTTGGATTTCTCTAGCGAAACTGCCACTCTCAAAGTGGA
>bOTU3038
GTAGTCCACGCCGTAAACGATGGGCACTAGGTGTGGGGGGTGTCGACTCCCTCCGTGCCGAAGCTAACGCATTAAGTGCC
CCGCCTGGGGAGTACGGCCGCAAGGCTAAAACTCAAAGGAATTGACGGGGGCCCGCACAAGCAGCGGAGCATGTGGTTTA
ATTCGACGCAACGCGAAGAACCTTACCCGGGCTTGACATGTGCCTGACCGCTCTGGAAACAGGGCTTCCCTTCGGGGCAG
GTTCACAGGTGGTGCATGGCTGTCGTCAGCTCGTGTCGTGAGATGTTGGGTTAAGTCCCGCAACGAGCGCAACCCCCGTC
GCATGTTGCCAGCATTTAGTTGGGGACTCATGCGAGACTGCCGGTGACAAACCGGA
>bOTU2217
GTAGTCCACGCTGTAAACGATGCGCACTAGGTGTCGGGGGTATCGACCCCCTCGGTGCCGCAGCTAACGCGATAAGTGCG
CCGCCTGGGGACTACGGCCGCAAGGCTAAAACTCAAAGGAATTGACGGGGGCCCGCACAAGCAGCGGAGCGTGTGGTTTA
ATTCGACGCAACGCGAAGAACCTTACCTGGGCTTGACATGCGTGTGGTACGGAGTCGAAAGGCCGAGGACCCGCAAGGGA
GCACGCACAGATGCTGCATGGCTGTCGTCAGCTCGTGCCGTGAGGTGTTGGGTTAAGTCCCGCAACGAGCGCAACCCTCG
CTGCCAGTTACCATGTCTGGCGGGACCGCCGGGTCCAACCCGGA
>bOTU3696
GTAGTCCTTGCCGTAAACTATGTATACTTGATGTAACCGGACTCAACCCTGGTTGTGTCGAAGCTAACGCGATAAGTATA
CCGCCTGGGAAGTACGCTCGCAAGGGTGAAACTCAAAAGAATTGACGGGGACCCGCACAAGCAGTGGAGCATGTGGTTTA
ATTCGATGCAACGCGAAGAACCTTACCCAGGTTTGACATGCACTGGACGTACCTAGAGATAGGTATTCCCTTCGGGGCCG
GTGCACAGGTGCTGCATGGCTGTCGTCAGCTCGTGCCGTGAGGTGTTTGGTTAAGTCCAGCAACGAGCGCAACCCTTATC
ATTAGTTGCCAACACGTAATGGTGGGAACTCTAGTGAGACTGCCCGGGTTAACCGGGA
>bOTU4300
GTAGTCCACGCTGTAAACGATGAGTACTAGGTGTCGGGGGTATCGACCCCCTCGGTGCCGCAGCTAACGCGATAAGTACT
CCGCCTGGGGACTACGGCCGCAAGGCTAAAACTCAAAGGAATTGACGGGGGCCCGCACAAGCAGCGGAGCGTGTGGTTTA
ATTCGACGCAACGCGAAGAACCTTACCTGGGCTTGACATGCACGTGGTAAAACCGGGAAACCGGAATGACCTGCAAGGGA
GCGTGCACAGATGCTGCATGGCTGTCGTCAGCTCGTGCCGTGAGGTGTTGGGTTAAGTCCCGCAACGAGCGCAACCCTCG
CTGCCAGTTACCATGTCTGGCGGGACCGCCGGGTCCAACCCGGA
>bOTU2697
GTAGTCCACGCCGTAAACGATGGCCACTCGGCCTTTGGTGCCGGAATCTCCGGCGCTGGGGGCCTTAGCTAACGCGGGAA
GTGGCCCGCCTGGGAACTACGAGCGCAAGCTTAAAACTCAAAGGAATTGACGGGGGCCCGCACAAGCAGCGGAGCGTGTG
GTTTAATTCGACGCAACGCGCAGAACCTTACCCAGGTTTGACATGGCCCTGCAAGCTTCTGAAAGGAAGTCGCCTTCGAG
GGTGGGCCACAGATGCTGCATGGCTGTCGTCAGCTCGTGTCGTGAGATGTTGGGTTAAGTCCCGCAACGAGCGCAACCCC
TACGGTCAGTTACTTGTGTCTGGCCGGACTGCCCCTTTGGGGA
>bOTU2807
GTAGTCCACGCTGTAAACGATGATTGCTAGTTGTCGGGCGGCATGCCGTTCGGTGACGCAGCTAACGCATTAAGCAATCC
GCCTGGGGAGTACGGTCGCAAGATTAAAACTCAAAGGAATTGACGGGGGCCCGCACAAGCGGTGGAGCATGTGGTTTAAT
TCGAAGCAACGCGCAGAACCTTACCACCTTTTGACATCCTGTGCTAACCGGAGAGATCCGGCGTTCCCTTCGGGGACGCA
GAGACAGGTGCTGCATGGCTGTCGTCAGCTCGTGTCGTGAGATGTTGGGTTAAGTCCCGCAACGAGCGCAACCCTCGCGG
TTAGTTGCCATCATTTAGTTGGGCACTCTAATCGGACTGCCGGTGCTAAGCCGGA
>bOTU4129
GTAGTCCACGCCGTAAACGATGATAACTAGCTGTCAGGGGCCTTAGGCTTTTGGTGGCGCAGCTAACGCATTAAGTTATC
CGCCTGGGGAGTACGGCCGCAAGGTTAAAACTCAAAGAAATTGACGGGGGCCTGCACAAGCGGTGGAGCATGTGGTTTAA
TTCGAAGCAACGCGCAGAACCTTACCAGCGTTTGACATCCTCATCGCGGATTTCAGAGATGATTTCCTTCAGTTCGGCTG
GATGAGTGACAGGTGCTGCATGGCTGTCGTCAGCTCGTGTCGTGAGATGTTGGGTTAAGTCCCGCAACGAGCGCAACCCT
CGTCTTTAGTTGCCATCATTTAGTTGGGCACTCTAAAGAAACCGCCGGTGATAAGCCGGA
>bOTU4730
GTAGTCCATGCCGTAAACGATGAGTGTTCGCCCTTGGTCTATTCTGATCTGGGGCTCAGCTAACGCGTTAAACACTCCGC
CTGGGGAGTACGGTCGCAAGACCGAAACTCAAAGGAATTGACGGGGGCCCGCACAAGCGGTGGAGCATGTGGTTTAATTC
GAAGCAACGCGCAGAACCTTACCACCTTTTGACATGCCTGGACATCCCGAGAGATCGGGCTTTCCCTTCGGGGACTGGGA
CACAGGTGCTGCATGGCTGTCGTCAGCTCGTGTCGTGAGATGTTGGGTTAAGTCCCGCAACGAGCGCAACCCTCGCTGTT
AGTTGCCATCATTTAGTTGGGAACTCTAACAGGACTGCCGGTGCTAAGCCGGA
>bOTU2156
GTAGTCCACGCCGTAAACGATGGCCACTCGGCCTTTGGGGGCGGAACATCCGTCCGTGGGGGCCTTAGCAAACGCGGGAA
GTGGCCCGCCTGGGAACTACGAGCGCAAGCTTAAAACTCAAAGGAATTGACGGGGGCCCGCACAAGCAGCGGAGCGTGTG
GTTTAATTCGACGCAACGCGCAGAACCTTACCCAGGTTTGACATGGCCCTGCAAGCCGCTGAAAGGCGGTCGCCTTCGAG
GGTGGGCCACAGATGCTGCATGGCTGTCGTCAGCTCGTGTCGTGAGATGTTGGGTTAAGTCCCGCAACGAGCGCAACCCC
TACGGTCAGTTACCTGTGTCTGGCCGGACTGCCCCTTTGGGGA
>bOTU8190
GTAGTCCATGCCGTAAACGATGAGTGTTCGCCCTTGGTCTGTCTACGCTACGCTACGCGGATCAGGGGCCCAGCTAACGC
GTGAAACACTCCGCCTGGGGAGTACGGTCGCAAGACCGAAACTCAAAGGAATTGACGGGGGCCTGCACAAGCGGTGGAGC
ATGTGGTTTAATTCGATACAACGCGCAAAACCTTACCAGCCCTTGACATATGAACAACAAAACCTGTCTTTAACGGGATG
GTACTTACTTTCATACAGGTGCTGCATGGCTGTCGTCAGCTCGTGTCGTGAGATGTTGGGTTAAGTCCCGCAACGAGCGC
AACCCTTGTCCTGTGTTGCCAGCATGCCCTTCGGGGTGATGGGGACTCACAGGAGACCGCCGGGGTCAACTCGGA
>bOTU5122
GTAGTCCACGCCGTAAACGATGGATGCTAGCTGTGGGGGGTATCGACCCCTTCCGTAGCGAAGCTAACGCGTTAAGCATC
CCGCCTGTGGAGTACGGCCGCAAGGCTAAAACATAAAGGAATTGACGGGGACCCGCACAAGCGGTGGAGCGTGTTCTTTA
ATTCGATGATAAACGAAAAACCTTACCAGGGCTTGACATCCCTTGAATTTCTACGAAAGTAGAGAGTGCTTTATTGAGCA
AGGTGACAGGTGATGCATGGCCGTCGTCAGCTCGTGTCGTGAGATGTTTGGTTAAGTCCATCAACGAGCGCAACCCTTAT
AGTTAGTTGGATTTTTCTAGCTAGACTGCCCCGGTAACGGGGA
>bOTU5101
GTAGTCCACGCCGTAAACGATGGCCACTCGGCCTTTGGGGGCAGATTCTCTGTCCTTGGGGGCCTTAGCTAACGCGGGAA
GTGGCCCGCCTGGGAACTACGAGCGCAAGCTTAAAACTCAAAGGAATTGACGGGGGCCCGCACAAGCAGCGGAGCGTGTG
GTTTAATTCGACGCAACGCGCAGAACCTTACCCAGGTTTGACATGGCCCTGCAAGCCGGTGAAAGCCGGTCGCCTTCGAG
GGTGGGCCACAGATGCTGCATGGCTGTCGTCAGCTCGTGTCGTGAGATGTTGGGTTAAGTCCCGCAACGAGCGCAACCCC
TACGGTCAGTTACTTGTGTCTGGCCGGACTGCCCCTTTGGGGA
>bOTU7005
GTAGTCCACGCCGTAAACGATGAGTACTAGGTGTCGGGGGTTACCCCCCTCGGTGCCGCAGCTAACGCATTAAGTACTCC
GCCTGGGAAGTACGCTCGCAAGAGTGAAACTCAAAGGAATTGACGGGGACCCGCACAAGTAGCGGAGCATGTGGTTTAAT
TCGAAGCAACGCGAAGAACCTTACCTAAGCTTGACATACTTATGACCGATACCTAATAGTATTTTTCCCTTCGGGGACAT
AAGATACAGGTGGTGCATGGTTGTCGTCAGCTCGTGTCGTGAGATGTTGGGTTAAGTCCCGCAACGAGCGCAACCCTTGC
CTTTAGTTGCCAGCATTAAGTTGGGCACTCTAGAGGGACTGCCAGGGATAACCTGGA
>bOTU1028
GTAGTCCACGCCGTAAACGATGGATGCTAGCCGTTGGCGAGCTTGCTCGTCAGTGGCGCAGCTAACGCTTTAAGCATCCC
GCCTGGGGAGTACGGTCGCAAGATTAAAACTCAAAGGAATTGACGGGGGCCCGCACAAGCGGTGGAGCATGTGGTTCAAT
TCGACGCAACGCGAAGAACCTTACCAGCCCTTGACATGCCACGACGGTTTTCAGAGATGGATTCCTCCCCGCAAGGGGCG
TGGACACAGGTGCTGCATGGCTGTCGTCAGCTCGTGTCGTGAGATGTTGGGTTAAGTCCCGCAACGAGCGCAACCCTCGC
CCTTAGTTGCCATCATTTAGTTGGGCACTCTAAGGGGACTGCCGGTGATAAGCCGCGA
>bOTU3530
GTAGTCCACACCGTAAACGTTGGGCGCTAGGTGTGGGACCTATTCCATGGGTTCCGTGCCGCAGCTAACGCATTAAGCGC
CCCGCCTGGGGAGTACGGCCGCAAGGCTAAAACTCAAAGGAATTGACGGGGGCCCGCACAAGCGGCGGAGCATGCGGATT
AATTCGATGCAACGCGAAGAACCTTACCTGGGTTTGACATACACCGGAAAGCTGCAGAGATGTGGCCCCTTTTTGTCGGT
GTACAGGTGGTGCATGGCTGTCGTCAGCTCGTGTCGTGAGATGTTGGGTTAAGTCCCGCAACGAGCGCAACCCTCGTTCT
ATGTTGCCAGCACGTTATGGTGGGGACTCATAGGAGACTGCCGGGGTCAACTCGGA
>bOTU3881
GTAGTCCACGCTGTAAACGATGATTACTCGATGTTGGCGATACACAGTCAGCGTCTTAGCGAAAGCGTTAAGTAATCCAC
CTGGGGAGTACGCCCGCAAGGGTGAAACTCAAAGGAATTGACGGGGGCCCGCACAAGCGGTGGAGCATGTGGTTTAATTC
GATGATACGCGAGGAACCTTACCTAGGCTAGAATGCGCGTGACCGATCCAGAGATGGATCTTTCCTTCGGGACACAAAGC
AAGGTGCTGCATGGCCGTCGTCAGCTCGTGCCGTGAGGTGTTGGGTTAAGTCCCGCAACGAGCGCAACCCCTATCTTTAG
TTGCCAGCACATCATGGTGGGGACTCTAAAGAGACTGCCTGCGCAAGCAGTGA
>bOTU7886
GTAGTCCACGCCGTAAACGATGTCGACTAGGTGTCGGGGGTATCGACCCCCTCGGCGCCGCAGCTAACGCATTAAGTCGA
CCGCCTGGGGACTACGGCCGCAAGGCTAAAACTCAAAGGAATTGACGGGGGCCCGCACAAGCAGCGGAGCGTGTGGTTTA
ATTCGATGCAACGCGCAGAACCTTACCTCGACTTGACATGCACCTGGTACCAAACCGTAAGGTTAGGGACTCGCAAGAGA
GGGTGCACAGATGCTGCATGGCTGTCGTCAGCTCGTGCCGTGAGGTGTTGGGTTAAGTCCCGCAACGAGCGCAACCCTTG
TCCTTAGTTGCCATCTCTAAGGAGACCGCCGGTCTAAACCGGA
>bOTU7458
GTAGTCCTAGCCCTAAACGATGGATACTTGGTGTGACCGGGATTGAATCCGGTCGTGCCGAAGCTAACGCATTAAGTATC
CCGCCTGGGGAGTACGGTCGCAAGGCTGAAACTCAAAGGAATTGACGGGGGCCCGCACAAGCGGTGGAGTATGTGGTTTA
ATTCGACGCAACGCGAAGAACCTTACCTGGGCTCGAACGGCTAGTGACAGGTGGCGAAAGTCGCTTTTCCCGCAAGGGAC
ATTAGTCGAGGTGCTGCATGGCTGTCGTCAGCTCGTGTCGTGAGATGTTGGGTTAAGTCCCGCAACGAGCGCAACCCCTG
CCTTTAGTTGCCACCAGGTCAAGCTGAGCACTCTAAAGGGACTGCCGGTGAAAAACCGGA
>bOTU3759
GTAGTCCACACCGTAAACGTTGGGCGCTAGGTGTGGGACTCATTCCACGAGTTCCGTGCCGCAGCTAACGCATTAAGCGC
CCCGCCTGGGGAGTACGGCCGCAAGGCTAAAACTCAAAGGAATTGACGGGGGCCCGCACAAGCGGCGGAGCATGCGGATT
AATTCGATGCAACGCGAAGAACCTTACCTGGGTTTGACATATGCCGGAAAGCTCTAGAGATAGAGCCCCTTTTAGTCGGT
ATACAGGTGGTGCATGGCTGTCGTCAGCTCGTGTCGTGAGATGTTGGGTTAAGTCCCGCAACGAGCGCAACCCTCGTCTT
ATGTTGCCAGCACGTCATGGTGGGGACTCATAAGAGACTGCCGGGGTCAACTCGGA
>bOTU5228
GTAGTCCACGCCGTAAACGATGAGTGCTAGACGTTGGGGGACTCGGTCCCTTGGTGTCGCAGCTAACGCATGAAGCACTC
CGCCTGGGGAGTACGGCCGCAAGGTTAAAACTCAAAGGAATTGACGGGGGCCCGCACAAGCGGTGGAGCATGTGGTTTAA
TTCGACGCAACGCGCAGAACCTTACCAGCTCTTGACATGGGAAGTATGGGACCGAGCGATTGGTCTCTTCAGTTCGGCTG
GCTTCCACACAGGTGCTGCATGGCTGTCGTCAGCTCGTGTCGTGAGATGTTGGGTTAAGTCCCGCAACGAGCGCAACCCC
TATCTTTAGTTGCCATCAGGTCAAGCTGGGCACTCTAGAGAAACCGCCGGTGACAAGCCGGA
>bOTU7410
GTAGTCCACGCCGTAAACGATGAGTGCTAGGTGTTTCGGGTATTGACCCCCGAGGCGCCGTAGCTAACGCGTTAAGCACT
CCGCCTGGGGAGTACGGCCGCAAGGCTAAAACTCAAAGGAATTGACGGGGGCCCGCACAAGCGGTGGAGCATGTGGTTTA
ATTCGACGCAACGCGCAGAACCTTACCAGGGCTAGAAAAGGTAGGAACCCGGGTGAAAATCTGGGGTGCTCGCAAGAGAG
CCTACATCCAGGTGCTGCATGGCTGTCGTCAGCTCGTGTCGTGAGATGTTGGGTTAAGTCCCGCAACGAGCGCAACCCCT
ATTCTTAGTTGCCACCAGTTCGGCTGGGCACTCTAAAGAGACTGCCGGCGTCAAGCCGGA
>bOTU4597
GTAGTCCACGCCGTAAACGATGCGGACTAGGTGTCGGGGGTATCGACCCCCTCGGCGCCGCAGCTAACGCATTAAGTCCG
CCGCCTGGGGACTACGGCCGCAAGGCTAAAACTCAAAGGAATTGACGGGGGCCCGCACAAGCAGCGGAGCGTGTGGTTTA
ATTCGATGCAACGCGCAGAACCTTACCTCGGCTTGACATGCACGTGGTACCGAAGCGAAAGCTGAGGGACCCGCGAGGGA
GCGTGCACAGATGCTGCATGGCTGTCGTCAGCTCGTGCCGTGAGGTGTTGGGTTAAGTCCCGCAACGAGCGCAACCCCTG
TCCTTAGTTGAATTCTCTAGGGAGACCGCCGGTCTAAACCGGA
>bOTU1467
GTAGTCCACGCCGTAAACGATGCGGACTAGGTGTCGGGGGTATCGACCCCCTCGGCGCCGCAGCTAACGCATTAAGTCCG
CCGCCTGGGGACTACGGCCGCAAGGCTAAAACTCAAAGGAATTGACGGGGGCCCGCACAAGCAGCGGAGCGTGTGGTTTA
ATTCGATGCAACGCGCAGAACCTTACCTCGGCTTGACATGCATGTGGTACTGAGGGGAAACCTGAGGGACTCGCAAGAGA
GCATGCACAGATGCTGCATGGCTGTCGTCAGCTCGTGCCGTGAGGTGTTGGGTTAAGTCCCGCAACGAGCGCAACCCTTG
TCCTTAGTTGAAATCTCTAGGGAGACCGCCGGTCTAAACCGGA
>bOTU3645
GTAGTCCACGCCTTAAACGATGGAAGCTAGCCGTCGGTAAGTTTACTTATCGGTGGCGCAGCTAACGCATTAAGCTTCCC
GCCTGGGGAGTACGGTCGCAAGATTAAAACTCAAAGGAATTGACGGGGGCCCGCACAAGCGGTGGAGCATGTGGTTTAAT
TCGAAGCAACGCGCAGAACCTTACCAGCCCTTGACATCCCGGTCGCGGGTTCGAGAGATCGAACCCTTCAGTTCGGCTGG
ACCGGTGACAGGTGCTGCATGGCTGTCGTCAGCTCGTGTCGTGAGATGTTGGGTTAAGTCCCGCAACGAGCGCAACCCTC
GCCCTTAGTTGCCATCATTCAGTTGGGCACTCTAAGGGGACTGCCGGTGATAAGCCGAGA
>bOTU6674
GTAGTCCACGCCGTAAACGATGGGTGCTAGGTGTGGGGGGTGTCGACTCCCCCCGTGCCGAAGCTAACGCATTAAGCACC
CCGCCTGGGGAGTACGGCCGCAAGGCTAAAACTCAAAGGAATTGACGGGGGCCCGCACAAGCAGCGGAGCATGTGGTTTA
ATTCGACGCGACGCGAAGAACCTTACCAAGGCTTGACATGCACAGGAATGTCGGAGAAATTCGGCAGCCTTTCGGGGCCT
GTGCACAGGTGGTGCATGGCTGTCGTCAGCTCGTGTCGTGAGATGTTGGGTTAAGTCCCGCAACGAGCGCAACCCCTGTC
CTATGTTGCCAGCGTGAAAGACGGGGACTCATAGGAGACTGCCGGTGACAAATCGGA
>bOTU4063
GTAGTCCACGCCGTAAACTATGGACACTAGGTGTGGGGGGTATCGACCCCCTCCGTGCCGCAGCTAACGCAATAAGTGTC
CCGCCTGGGGAGTACGGCCGCAAGGCTAAAACTCAAAGGAATTGACGGGGGCCCGCACAAGCAGCGGAGCGTGCGGTTTA
ATTCGTCGCAACGCGAAGAACCTTACCAAGGCTTGACATGGTAGTGGTACCAAATCGAAAGATGCGGGACCCTTCGGGGA
GCTATCACAGGTGCTGCATGGCTGTCGTCAGCTCGTGCCGTGAGGTGTTGGGTTAAGTCCCGCAACGAGCGCAACCCCTG
TTGCCAGTTGTATTCTCTGGCGAGACTGCCCCGTAAAGCGGGGA
>bOTU7365
GTAGTCCTAGCCGTAAACGTTGGGTGCTAGGTGTGGGCGGACATCGACCCCGTCCGTGCCGAAGCTAACGCATTAAGCAC
CCCGCCTGGGGAGTACGGCCGCAAGGCTAAAACTCAAAGGAATTGACGGGGCCCCGCACAAGCGGCGGAGCATGTTGCTT
AATTCGATGCAACGCGAAGAACCTTACCTGGGCTTGACATGCAGGGTGAAACCCGTGAAAGCGGGCGCTCTTCGGAGCCT
GCACAGGTGGTGCATGGCTGTCGTCAGCTCGTGCCGTGAGGTGTTGCCTTAAGTGGCGCAACGAGCGCAACCCCTGTCCT
TAGTTGCCAGCGGATCATGCCGGGAACTCTAGGGAGACTGCCGGTGCCAAACCGGA
>bOTU2652
GTAGTCCACGCCGTAAACGATGTCTACTAGCCGTTGGAGTCCTTGAGGCTTTAGTGGCGCAGCTAACGCACTAAGTAGAC
CGCCTGGGGAGTACGGTCGCAAGATTAAAACTCAAATGAATTGACGGGGGCCCGCACAAGCGGTGGAGCATGTGGTTTAA
TTCGACGCAACGCGAAGAACCTTACCAGGTCTTGACATCCAGAGAACTTTCCAGAGATGGATTGGTGCCTTCGGGAACTC
TGAGACAGGTGCTGCATGGCTGTCGTCAGCTCGTGTCGTGAGATGTTGGGTTAAGTCCCGTAACGAGCGCAACCCTTGCC
CTTAGTTGCCAGCGAGTAATGTCGGGAACTCTAAGGGGACTGCCGGTGACAAACCGGA
>bOTU1144
GTAGTCCACGCTGTAAACGATGAGTACTAGGTGTCGGGGGTATCGACCCCCTCGGTGCCGCAGCTAACGCGATAAGTACT
CCGCCTGGGGACTACGGCCGCAAGGCTAAAACTCAAAGGAATTGACGGGGGCCCGCACAAGCAGCGGAGCGTGTGGTTTA
ATTCGACGCAACGCGAAGAACCTTACCTGGGCTTGACATGCACGTGGTAAAAGCCGGAAACGGTGATGACCCGCAAGGGA
GCGTGCACAGATGCTGCATGGCTGTCGTCAGCTCGTGCCGTGAGGTGTTGGGTTAAGTCCCGCAACGAGCGCAACCCTCG
CTGCCAGTTACCATGTCTGGCGGGACCGCCGGGTCCAACCCGGA
>bOTU1069
GTAGTCCACGCCGTAAACGATGATAACTAGCTGTTCGGGCTCATAGAGCTTGAGTGGCGCAGCTAACGCATTAAGTTATC
CGCCTGGGGAGTACGGTCGCAAGATTAAAACTCAAAGGAATTGACGGGGGCCTGCACAAGCGGTGGAGCATGTGGTTTAA
TTCGAAGCAACGCGCAGAACCTTACCAGCCTTTGACATCCTAGGACGACTTCTGGAGACAGATTTCTTCCCTTCGGGGAC
CTAGTGACAGGTGCTGCATGGCTGTCGTCAGCTCGTGTCGTGAGATGTTGGGTTAAGTCCCGCAACGAGCGCAACCCTCG
TCCTTAGTTGCCATCATTTAGTTGGGCACTTTAAGGAAACTGCCGGTGATAAGCCGGA
>bOTU5118
GTAGTCCACGCCGTAAACGATGAGAACTAGATGATGGATAGGTTAAACCTATTTGGTATCGAAGCTAACGCGTTAAGTTC
TCCGCCTGGGGAGTACGGTCGCAAGATTAAAACTCAAAGAAATTGACGGGGACCCGCACAAGCGGTGGAGCATGTGGTTT
AATTCGATGCAACGCGAAGAACCTTACCTACCCTTGACATGTATAGAATCCTTAAGAGATTAGGGAGTGCCCGCAAGGGA
GCTATAACACAGGTGCTGCATGGCTGTCGTCAGCTCGTGTCGTGAGATGTTGGGTTAAGTCCCGTAACGAGCGCAACCCT
TGTCCTTAGTTGCCAGCACATAATGGTGGGAACTCTAAGGAGACTGCCGGTGATAAACCGGA
>bOTU647
GTAGTCCACGCCGTAAACGATGAGTGCTAGATGCTGTGGGTATTGACCCCCGCGGTGTCGCAGCCAACGCGTTAAGCACT
CCGCCTGGGGAGTACGGCCGCAAGGCTAAAACTCAAAGGAATTGACGGGGGCCCGCACAAGCGGTGGAGCATGTGGTTCA
ATTCGACGCAACGCGCAGAACCTTACCTGGGTTAAATCCACTAGAAGCTGCCAGAGATGGCGGGGTGCCCTTCGGGGAAC
TAGTGAGACGGTGCTGCATGGCTGTCGTCAGCTCGTGTCGTGAGATGTTGGGTTAAGTCCCGCAACGAGCGCAACCTCTG
TCGTTAGTTGCCAGCCTTAAGTGGGGCACTCTAACGAGACTGCCGACGTCAAGTCGGA
>bOTU6672
GTAGTCCACGCTGTAAACGATGAGTGCTAGACGTCATGGGTATTGACCCCTGTGGTGTCGAAGTTAACACGTTAAGCACT
CCGCCTGGGGAGTACGGTCGCAAGATTAAAACTCAAAGGAATTGACGGGGGCCCGCACAAGCGGTGGAGCATGTGGTTTA
ATTCGACGCAACGCGAAGAACCTTACCTGGGTTCGAACGGCACAGGACCGGTGCAGAGATGTACCTTCCCTTCGGGGCCT
GTGTCGAGGTGCTGCATGGCTGTCGTCAGCTCGTGTCGTGAGATGTTGGGTTAAGTCCCGCAACGAGCGCAACCCCTGCC
GATAGTTGCTAGCGGTTCGGCCGAGCACTCTATCGGGACTGCCGATGTGAAATCGGA
>bOTU3746
GTAGTCCTAGCCCTAAACGATGGATGCTTGGTGTGATCGGTACCCAATCCGATTGTGCCGAAGCTAACGCGATAAGCATC
CCGCCTGGGGAGTACGGTCGCAAGGCTGAAACTCAAAGGAATTGACGGGGGCCCGCACAAGCGGTGGAGCATGTGGTTCA
ATTCGACGCAACGCGAAGAACCTTACCTGGGCTCGAAGCACAGTGGACCGGGGTAGAAATATCCCTTTTCGCAAGAACTG
CTGTGGAGGTGCTGCATGGCTGTCGTCAGCTCGTGTCGTGAGATGTTGGGTTAAGTCCCGCAACGAGCGCAACCCTTATC
GTTAGTTGCCAGCGAGTCAAGTCGGGCACTCTAGCGAAACCGCCCCGGATAACGGGGA
>bOTU3732
GTAGTCCACGCCGTAAACGATGATAACTAGCTGTCTGGGTTCTAAGAACTTAGGTGGCGCAGCTAACGCATTAAGTTATC
CGCCTGGGGAGTACGGTCGCAAGATTAAAACTCAAAGGAATTGACGGGGGCCTGCACAAGCGGTGGAGCATGTGGTTTAA
TTCGAAGCAACGCGCAGAACCTTACCAGCGTTTGACATCCTGATCGCGGTTAGAGGAGACTCTTTCCTTCAGTTCGGCTG
GATCAGTGACAGGTGCTGCATGGCTGTCGTCAGCTCGTGTCGTGAGATGTTGGGTTAAGTCCCGCAACGAGCGCAACCCT
CGCCTTTAGTTACCATCATTTAGTTGGGTACTCTAAAGGAACCGCCGGTGATAAGCCGGA
>bOTU5339
GTAGTCCACGCCGTAAACTATGGATGCTAGTTGTTGGCCGTATCGACCCGGTCAGTAACGAAGCTAACGCGTTAAGCATC
CCGCCTGGGGAGTACGGTCGCAAGATTAAAACTCAAAGGAATTGACGGGGACCCGCACAAGCGGTGGAGCGTGTTGTTTA
ATTCGAGGCTAAGCGAAGAACCTTACCAGGGTTTGACATCCTTGGAATTTCTGCGAAAGCAGAGAGTGCCTTCGGGAACC
AAGTGACAGGTGTTGCATGGCCGTCGTCAGCTCGTGTCGTGAGATGTTTGGTTAAGTCCATCAACGAGCGCAACCCTTAT
GAATAGTTGGATTTTTCTATTCAGACTGCCCCGGTAACGGGGA
>bOTU3621
GTAGTCCTAGCTGTAAACTATGCATACTAGATGTAGGCGGGCTCAACCCTGTCTGTATCGGAGCTAACGCGTTAAGTATG
CCGCCTGGGGAGTACGCTCGCAAGGGTGAAACTCAAAAGAATTGACGGGGGCCCGCACAAGCAGTGGAGCATGTGGTTTA
ATTCGATGCAACGCGAAGAACCTTACCTGGGCTCGAAATGTAGAGGACGATCACAGAGATGTGGTTTCCCGAAAGGGTCT
CTATATAGGTGCTGCATGGCTGTCGTCAGCTCGTGCCGTGAGGTGTTTGGTTAAGTCCAGCAACGAGCGCAACCCTTATC
GTTAGTTGCCAGCGCGTAATGGCGGGAACTCTAACGAGACTGCCTAGGTTAACTAGGA
>bOTU3083
GTAGTCCACGCTGTAAACGATGGGTGCTAGGTGTCGGGGGTATCGACCCCCTCGGTGCCGTAGCTAACGCGATAAGCACC
CCGCCTGGGGACTACGGCCGCAAGGCTAAAACTCAAAGGAATTGACGGGGGCCCGCACAAGCAGCGGAGCGTGTGGTTTA
ATTCGATGCAACGCGAAGAACCTTACCTGGGCTTGACATGGAGGTGGTACCAACCTGAAAGGGAAGGGACCCGCAAGGGA
GCCTCTGCAGGTGCTGCACGGCTGTCGTCAGCTCGTGCCGTGAGGTGTTGGGTTAAGTCCCGCAACGAGCGCAACCCTCG
CCGCTAGTTACTCAGTCTAGCGGGACCGCCGGGACCAACCCGGA
>bOTU482
GTAGTCCACGCTGTAAACGATGAGTACTAGGTGTCGGGGGTATCGACCCCCTCGGTGCCGCAGCTAACGCGATAAGTACT
CCGCCTGGGGACTACGGCCGCAAGGCTAAAACTCAAAGGAATTGACGGGGGCCCGCACAAGCAGCGGAGCGTGTGGTTTA
ATTCGACGCAACGCGAAGAACCTTACCTGGGCTTGACATGCGTGTGGTAAAACGCCGAAAGGTGAATGACCCGCAAGGGA
GCACGCACAGATGCTGCATGGCTGTCGTCAGCTCGTGCCGTGAGGTGTTGGGTTAAGTCCCGCAACGAGCGCAACCCTCG
CTGCCAGTTACCATGTCTGGCGGGACCGCCGGGTCCAACCCGGA
>bOTU7369
GTAGTCCACACCGTAAACGTTGGGCGCTAGGTGTGGGGCCTATTCCATGGGTTCCGTGCCGCAGCTAACGCATTAAGCGC
CCCGCCTGGGGAGTACGGCCGCAAGGCTAAAACTCAAAGGAATTGACGGGGGCCCGCACAAGCGGCGGAGCATGCGGATT
AATTCGATGCAACGCGAAGAACCTTACCTGGGTTTGACATATGCCGGAAAGCCCCAGAGATGGGGCCCCTTTTAGTCGGT
ATACAGGTGGTGCATGGCTGTCGTCAGCTCGTGTCGTGAGATGTTGGGTTAAGTCCCGCAACGAGCGCAACCCTCGTCCT
ATGTTGCCAGCACGTTATGGTGGGGACTCATAGGAGACTGCCGGGGTCAACTCGGA
>bOTU1879
GTAGTCCACGCCGTAAACGATGAGTGCTAGGTGTCAGGGGTATCGACCCCCCTGGTGCCGCAGCTAACGCAATAAGCACT
CCGCCTGGGGAGTACGGCCGCAAGGTTGAAACTCAAAGGAATTGACGGGGGCCCGCACAAGCGGTGGAGCATGTGCATTA
ATTCGTCACTAACCGAAGAACCTTACCAGGGTTTGACATCTCCGGACATCCCATGAAAGTGGGCCTTCCCCGCAAGGGGA
CTGGAAGACAGGTGTTGCATGGTTGTCGTCAGCTCGTGTCGTGAGATGTTGGGTTAAGTCCCGCAACGAGCGCAACCCTC
ACCCAATGTTGCCAGCGTAAAGTCGGGAACTCTTTGGGAACTGCCCGTGTAAGCGGGA
>bOTU6678
GTAGTCCACGCCGTAAACGATGGGTGCTAGGTGTGGGAGGTGTCGACTCCTCCCGTGCCGCAGCTAACGCATTAAGCACC
CCGCCTGGGGAGTACGGCCGCAAGGCTAAAACTCAAAGGAATTGACGGGGGCCCGCACAAGCAGCGGAGCATGTGGTTTA
ATTCGATGCAACGCGAAGAACCTTACCAGGGCTTGACATGCACCGGAAATCCGTAGAAATACGGCCCTCCTTCGGGACCG
GTGCACAGGTGGTGCATGGCTGTCGTCAGCTCGTGTCGTGAGATGTTGGGTTAAGTCCCGCAACGAGCGCAACCCCTGTC
CTATGTTGCCAGCGAGTGATGTCGGGGACTCATAGGAGACTGCCGGTGACAAATCGGA
>bOTU157
GTAGTCCACGCCGTAAACGATGAATGCCAGCCGTTGGGGAGCTTGCTCTTCAGTGGCGCAGCTAACGCTTTAAGCATTCC
GCCTGGGGAGTACGGTCGCAAGATTAAAACTCAAAGGAATTGACGGGGGCCCGCACAAGCGGTGGAGCATGTGGTTTAAT
TCGAAGCAACGCGCAGAACCTTACCAGCTTTTGACATGTCCGGTTTGATCGGCAGAGATGCCTTTCTTCAGTTCGGCTGG
CCGGAACACAGGTGCTGCATGGCTGTCGTCAGCTCGTGTCGTGAGATGTTGGGTTAAGTCCCGCAACGAGCGCAACCCTC
GCCCCTAGTTGCCATCATTAAGTTGGGAACTCTAGGGGGACTGCCGGTGATAAGCCGCGA
>bOTU4613
GTAGTCCATGCCGTAAACGATGAGTGTTCGCCCTTGGTCTACGCAGATCAGGGGCTCAGCTAACGCGTGAAACACTCCGC
CTGGGGAGTACGGTCGCAAGACCGAAACTCAAAGGAATTGACGGGGGCCTGCACAAGCGGTGGAGCATGTGGTTTAATTC
GACGCAACGCGCAGAACCTTACCAGCCCTTGACATGTCCAGGACCGGTCGCAGAGATGTGACCTTCTCTTCGGAGCCTGG
AACACAGGTGCTGCATGGCTGTCGTCAGCTCGTGTCGTGAGATGTTGGGTTAAGTCCCGCAACGAGCGCAACCCCCGTCC
TTAGTTGCTACCATTTAGTTGAGCACTCTAAGGAGACTGCCGGTGATAAGCCGCGA
>bOTU1532
GTAGTCCACGCCGTAAACGATGGGCACTAGACGCGGGTGGGATCGACCCCTTCCGTGTCGCAGCTAACGCGCTAAGTGCC
CCGCCTGGGGAGTACGGCCGCAAGGCTGAAACTCAAAGGAATTGACGGGGGCCCGCACAAGCGGTGGAGCATGTGGTTTA
ATTCGAAGCAACGCGAAGAACCTTACCTGGGCTTGACATCCTGGTGAAACCTCCGTGAAAGCGGAGGCCCTCTTCGGAGC
ATCAGGACAGGTGCTGCATGGCTGTCGTCAGCTCGTGTCGTGAGATGTTGGGTTAAGTCCCGCAACGAGCGCAACCCTTA
TCTGCTGTTGCTAACGGGTAAAGCCGAGGACTCTGCAGAGACTGCCGGTGACAAACCGGA
>bOTU8670
GTAGTCCACACTGTAAACGTTGATTACTCGCTGTGTGCGATATACAGTACGCGGCTTAGCGAAAGCGATAAGTAATCCAC
CTGGGGAGTACGCCGGCAACGGTGAAACTCAAAGGAATTGACGGGGGTCCGCACAAGCGGTGGAGCATGTGGTTTAATTC
GATGATACGCGAGGAACCTTACCTGGACTAGAATGCCCTTGATCGATCCAGAGATGGATAATTCCGCAAGGACAAGGAGC
AAGGTGCTGCATGGCCGTCGTCAGCTCGTGCCGTGAGGTGTTGGGTTAAGTCCCGCAACGAGCGCAACCCTTATTCTTAG
TTGCCAGCATGTAATGATGGGGACTCTAAGAAGACTGCCTGCGCAAGCAGAGA
>bOTU2208
GTAGTCCACGCCCTAAACGTTGTGAACTAGGTGTTGGTCGGATTGACCCGATCAGTGCCGCAGCTAACGCATTAAGTTCA
CCGCCTGGGGACTACGGCCGCAAGGTTAAAACTCAAAGGAATAGGCGGGGGCCCGCACAAGCAGCGGAGCGTGTGGTTTA
ATTCGAGGCAACGCGAAGAACCTTACCTGGGTTTGACATGCACAGGAAATTTTGGTGAAAGCCAGAACCTCCCGCAAGGG
ACTTGTGCGCAGGTGGTGCATGGCTGTCGTCAGCTCGTGCCGTGAGGTGTTGGGTTAAGTCCCGCAACGAGCGCAACCCC
TGTCCTTAGTTGAATGTTCTAGGGAGACTGCCGGGCGAAACCCGGA
>bOTU2243
GTAGTCCATGCCGTAAACGATGAGTGTTCGCCCTTGGTCTACGCGGATCAGGGGCCCAGCTAACGCGTGAAACACTCCGC
CTGGGGAGTACGGTCGCAAGACCGAAACTCAAAGGAATTGACGGGGGCCCGCACAAGCGGCGGAGCATGTGGATTAATTC
GATGCAACGCGAAGAACCTTACCTGGGCTTGACATGGACTAGAAAGCTCTAGAGATAGAGCCTCCCTTGTGGCTGGTTCA
CAGGTGGTGCATGGCTGTCGTCAGCTCGTGTCGTGAGATGTTGGGTTAAGTCCCGCAACGAGCGCAACCCTCGTTCCATG
TTGCCAGCGGGTAATGCCGGGGACTCATGGGAGACTGCCGGGGTCAACTCGGA
>bOTU1748
GTAGTCCACGCTGTAAACGATGAGAACTGGGTGTTGCGGGTATTGACCCCCGCGGTGCCGAAGCCAACGCGTTAAGTTCT
CCGCCTGGGAAGTACGGCCGCAAGGCTAAAACTCAAAGGAATTGACGGGGGCCCGCACAAGCGGTGGAGCATGTGGTTTA
ATTCGACGCAACGCGAAGAACCTTACCCGGACTCGAAAGTGCTGGAACCTTCCTGAAAGGGAGGGGTGCTCGCAAGAGAG
CCAGTATCCAGGTGCTGCATGGCTGTCGTCAGCTCGTGTCGTGAGATGTTGGGTTAAGTCCCGCAACGAGCGCAACCCCT
GCTACTAGTTGCTAACAGTTCGGCTGAGCACTCTAGTGGGACTGCCGGTGTTAAACCGGA
>bOTU5094
GTAGTCCACGCCGTAAACGATGATGACTAGCTGTCGGGGCGCTTGGCGTTTCGGTGGCGCAGCTAACGCGTTAAGTCATC
CGCCTGGGGAGTACGGCCGCAAGGTTAAAACTCAAAGAAATTGACGGGGGCCTGCACAAGCGGTGGAGCATGTGGTTTAA
TTCGAAGCAACGCGCAGAACCTTACCAGCGTTTGACATGGTAGGACGGTTTCTGGAGACAGATTCCTTCCCTTACGGGAC
CTACACACAGGTGCTGCATGGCTGTCGTCAGCTCGTGTCGTGAGATGTTGGGTTAAGTCCCGCAACGAGCGCAACCCTCG
TCTTTAGTTGCCACCATTTAGTTGGGCACTCTAAAGAAACTGCCGGTGATAAGCCGGA
>bOTU420
GTAGTCCACGCCGTAAACTATGAGAGCTAGCCGTTGGGGAGTTTACTCCTCAGTGGCGCAGCTAACGCATTAAGCTCTCC
GCCTGGGGAGTACGGTCGCAAGATTAAAACTCAAAGGAATTGACGGGGGCCCGCACAAGCAGTGGAGCATGTGGTTTAAT
TCGAAGCAACGCGAAGAACCTTACCAGCCCTTGACATGGCAGGACGGTTTCCAGAGATGGATTCCTTCACTTCGGTGACT
TGCACACAGGTGCTGCATGGCTGTCGTCAGCTCGTGTCGTGAGATGTTGGGTTAAGTCCCGCAACGAGCGCAACCCTCGC
CTTTAGTTGCCATCATTTAGTTGGGCACTCTAGAGGGACTGCCGGTGATAAGCCGGA
>bOTU3778
GTAGTCCACGCCCTAAACGATGAGCATTAGACATTAGGTGTTATGCTTAGTGTCGCAGCTAACGCTTTAAATGCTCCGCC
TGGGTAGTACGGTCGCAAGGCTGAAACTCAAAGGAATTGACGGGGACTCGCACAAGCGGTGGAGCATGTGGTTTAATTCG
ATACAACGCGCAGAACCTTACCAAGGCTTGACATGAAGGGCAATGTTGAAGAAACTCAACGGAGGTTATCCCAACACAGG
TGGTGCATGGTCGTCGTCAGTTCGTGCTGTGAAGCGTATGCTTAAGTGCTAGAACGAACGCAACCCTCATATTCAGTTGC
TACCATTCAGTTGAGAACTTTGGATAGACTGCCAGGGTAACCTGGA
>bOTU550
GTAGTCCACGCCGTAAACGATGATAACTAGCTGTCCGGGCACTTGGTGTTTGGGTGGCGCAGCTAACGCATTAAGTTATC
CGCCTGGGGAGTACGGTCGCAAGATTAAAACTCAAAGGAATTGACGGGGGCCTGCACAAGCGGTGGAGCATGTGGTTTAA
TTCGAAGCAACGCGCAGAACCTTACCAGCGTTTGACATCCTCATCGCGATTTCCAGAGATGGATTTCTTCAGTTCGGCTG
GATGAGTGACAGGTGCTGCATGGCTGTCGTCAGCTCGTGTCGTGAGATGTTGGGTTAAGTCCCGCAACGAGCGCAACCCT
CGTCCTTAGTTGCCATCATTTAGTTGGGCACTCTAAGGAAACTGCCGGTGATAAGCCGGA
>bOTU564
GTAGTCCATGCCATAAACGATGAATACTAGGTTTTGGGCCCGTCAACGGTCCAGAGCCGCAGCTAACGCGTTAAGTATTC
CGCCTGGGGAGTACGCTCGCAAGAGTGAAACTCAAAGGAATTGACGGGGGCCCGCACAAGCGGTGGAGCATGTGGTTTAA
TTCGACGCAACGCGCAGAACCTTACCAAGGCTTGACATGGGGAAGACAGGACGAGAGATCGTCCCTCTCTAGCAATAGAG
CTTCCCACACAGGTGCTGCATGGCTGTCGTCAGCTCGTGTCGTGAGATGTTGGGTTAAGTCCCGCAACGAGCGCAACCCT
CGTTTCTAGTTGCCATCATTCAGTTGGGCCCTCTAGAGAGACTGCCGCGAATAACGCGGA
>bOTU1606
GTAGTCCACGCCCTAAACGTTGCGAACTAGGTGTTGGTCGGATTGACCCGATCAGTGCCGCAGCTAACGCATTAAGTTCG
CCGCCTGGGGACTACGGCCGCAAGGTTAAAACTCAAAGGAATAGGCGGGGGCCCGCACAAGCAGCGGAGCGTGTGGTTTA
ATTCGAGGCGACGCGAAGAACCTTACCTGGGTTTGACATGCTCAGGAAACGCCGGTGAAAGCCGGCGCCTCCCGCAAGGG
ATCTGTGCACAGGTGGTGCATGGCTGTCGTCAGCTCGTGCCGTGAGGTGTTGGGTTAAGTCCCGCAACGAGCGCAACCCC
TGTCCTTAGTTGAATAATCTAGGGAGACTGCCGGGCGAAACCCGGA
>bOTU7115
GTAGTCCACGCAGTAAACGATGCATACCCGGTGTTGGATTGGCGTCAAGCCCGTTCAGTGCCTGAGCTTACGCGATGAGT
ATGCCGCCTGGGGACTACGAGCGCAAGCTTAAAACTCAAAGGAATTGACGGGGGCCCGCACAAGCAGCGGAGCGTGTGGT
TTAATTCGACGCAACGCGCAGAACCTTACCTGGTCTTGACATGTACCTGCATAGGGCGGAAACGTCCTAGCCTTCGAGGG
TGGTACACCGGTGCTGCATGGCTGTCGTCAGCTCGTGTCGTGAGATGTTGGGTTAAGTCCCGCAACGAGCGCAACCCCTG
ATGTGTGTTACTTGTGTCACACATGACTGCCGTGGTCAACCACGGA
>bOTU6150
GTAGTCCACGCCGTAAACGATGGGCGCTAGGTGTGGGAGGTGTCGATTCCTTCCGTGCCGAAGCTAACGCATTAAGCGCC
CCGCCTGGGGAGTACGGCCGCAAGGCTAAAACTCAAAGGAATTGACGGGGGCCCGCACAAGCAGCGGAGCATGTTGTTTA
ATTCGAAGCAACGCGAAGAACCTTACCTGGGCTTGACATGTGGTGGAAAACCGTGGAAACACGGTCCCTCTTCGGAGCCG
CTACACAGGTGGTGCATGGCTGTCGTCAGCTCGTGTCGTGAGATGTTGGGTTAAGTCCCGCAACGAGCGCAACCCCTGTT
CTGTGTTGCCAGCGGTTCGGCCGGGGACTCACAGAATACTGCCGGTGACAAACCGGA
>bOTU7595
GTAGTCCACGCCGTAAACGATGGCCACTCGGCCTTTGATGGCGGAACCTCCGTCGTTGGGGGCCTTAGCTAACGCGGGAA
GTGGCCCGCCTGGGAACTACGAGCGCAAGCTTAAAACTCAAAGGAATTGACGGGGGCCCGCACAAGCAGCGGAGCGTGTG
GTTTAATTCGACGCAACGCGCAGAACCTTACCCAGGTTTGACATGCACCTGCAAGCTGCTGAAAGGCAGTCGCCTTCGAG
GGTGGTGCACAGATGCTGCATGGCTGTCGTCAGCTCGTGTCGTGAGATGTTGGGTTAAGTCCCGCAACGAGCGCAACCCT
TGTCCTGTGTTGCCAGCATGCCCTTCGGGGTGATGGGGACTCACAGGAGACCGCCGGGGTCAACTCGGA
>bOTU453
GTAGTCCACGCCGTAAACGATGAGTGCTAGGTGTCACGGGCTTTGACCCTCGTGGTGCCGAAGCTAACGCGTTAAGCACT
CCGCCTGGGGAGTACGGCCGCAAGGCTAAAACTCAAAGAAATTGACGGGGGCCCGCACAAGCGGTGGAGCATGTTGTTTA
ATTCGACGCAACGCGAAGAACCTTACCTGGGCTAGAAAGCACTGGAAGTCGGTCGAAAGGTCGATTTGCCCTTCGGGGAG
CCAGTGGTTAGGTGCTGCATGGCTGTCGTCAGCTCGTGTCGTGAGATGTTGGGTTAAGTCCCGCAACGAGCGCAACCCCT
GTTGTTAGTTGCCATCATTCAGTTGGGCACTCTAACAAGACTGCCGACCTTTAAGTCGGA
>bOTU3717
GTAGTCCACGCCCTAAACGATGTCTACTAGTTGTCGGGTCTTAATTGACTTGGTAACGCAGCTAACGCGTGAAGTAGACC
GCCTGGGGAGTACGGTCGCAAGATTAAAACTCAAAGGAATTGACGGGGACCCGCACAAGCGGTGGATGATGTGGATTAAT
TCGATGCAACGCGAAAAACCTTACCTACCCTTGACATGTACGGAACCCTGCTGAAAGGTGGGGGTGCTCGAAAGAGAGCC
GTAACACAGGTGCTGCATGGCTGTCGTCAGCTCGTGTCGTGAGATGTTGGGTTAAGTCCCGCAACGAGCGCAACCCTTGT
CATTAGTTGCTACATTTAGTTGAGCACTCTAATGAGACTGCCGGTGACAAACCGGA
>bOTU3121
GTAGTCCACGCCGTAAACGATGCATACTAGGTGTCGGGGATTCGATTCCTCGGTGCCGAAGTTAACACAGTAAGTATGCC
GCCTGGGGAGTACGCTCGCAAGAGTGAAACTCAAAGGAATTGACGGGGACCCGCACAAGCAGTGGAGTATGTGGTTTAAT
TCGAAGCAACGCGAAGAACCTTACCAGGTCTTGACATCCCTTTGTAAGCCCTAGAGATAGGGCCCTCCTTCGGGACAGAG
GAGACAGGTGGTGCATGGTTGTCGTCAGCTCGTGTCGTGAGATGTTGGGTTAAGTCCCGCAACGAGCGCAACCCTTGATC
TTAGTTGCCAGCACTTCGGGTGGGCACTCTAAGATGACTGCCGGTGACAAACCGGA
>bOTU212
GTAGTCCACGCCGTAAACGATGAGTGCTAGGTGTCACGGGCTTTGACCCTCGTGGTGCCGAAGCTAACGCGTTAAGCACT
CCGCCTGGGGAGTACGGTCGCAAGACTAAAACTCAAAGAAATTGACGGGGGCCCGCACAAGCGGTGGAGCATGTTGTTTA
ATTCGACGCAACGCGAAGAACCTTACCTGGGCTAGAAAGTACAGGAAGTCGGTCGAAAGGTCGATGTGCCCTTCGGGGAA
CCTGTGGTTAGGTGCTGCATGGCTGTCGTCAGCTCGTGTCGTGAGATGTTGGGTTAAGTCCCGCAACGAGCGCAACCCCT
GTTGTTAGTTGCCAGCATTAAGTTGGGCACTCTAACAAGACTGCCGACCTTTAAGTCGGA
>bOTU935
GTAGTCCACGCCGTAAACGATGGAAGCTAGCCGTTGGAGAGCTTGCTCTTCAGTGGCGCAGCTAACGCATTAAGCTTCCC
GCCTGGGGAGTACGGTCGCAAGATTAAAACTCAAAGGAATTGACGGGGGCCCGCACAAGCGGTGGAGCATGTGGTTCAAT
TCGACGCAACGCGAAGAACCTTACCAGCTTTTGACATGTCCGGTTTGAGAAGCAGAGATGCATCTCTTCAGTTCGGCTGG
CCGGAACACAGGTGCTGCATGGCTGTCGTCAGCTCGTGTCGTGAGATGTTGGGTTAAGTCCCGCAACGAGCGCAACCCTC
GCCCTTAGTTGCCATCATTCAGTTGGGCACTCTAAGGGGACTGCCGGTGATAAGCCGCGA
>bOTU5501
GTAGTCCATGCCGTAAACGATGAGTGTTCGCCCTTGGTCTACGCGGATCAGGGGCCCAGCTAACGCGTGAAACACTCCGC
CTGGGGAGTACGGTCGCAAGACCGAAACTCAAAGGAATTGACGGGGGCCTGCACAAGCGGTGGAGCATGTGGTTTAATTC
GATACAACGCGCAAAACCTTACCAGCCCTTGACATATGAACAAGAAAACCTGTCCTTAACGGGATGGTACTGACTTTCAT
ACAGGTGCTGCATGGCTGTCGTCAGCTCGTGTCGTGAGATGTTTGGTCAAGTCCTATAACGAGCGCAACCCTTGTCATTA
GTTGCTACGCAAGAGCACTCTAATGAGACTGCCGGTGACAAACCGGA
>bOTU1046
GTAGTCCATGCCGTAAACGTTGGGCACTAGGTGTGGGGGACATTCCACGTTTTCCGCGCCGTAGCTAACGCATTAAGTGC
CCCGCCTGGGGAGTACGGCCGCAAGGCTAAAACTCAAAGGAATTGACGGGGGCCCGCACAAGCGGCGGAGCATGCGGATT
AATTCGATGCAACGCGAAGAACCTTACCAAGGCTTGACATGGACCGGAAAGACCTGGAAACAGGTGCCCCGCTTGCGGCC
GGTTTACAGGTGGTGCATGGTTGTCGTCAGCTCGTGTCGTGAGATGTTGGGTTAAGTCCCGCAACGAGCGCAACCCTCGT
TCTATGTTGCCAGCGGTTCGGCCGGGGACTCATAGGAGACTGCCGGGGTCAACTCGGA
>bOTU1195
GTAGTCCACGCCGTAAACGATGGGTGCTAGGTGTCTCGGGTATTGACCCCTGAGGTGCCGTAGCTAACGCGTTAAGCACC
CCGCCTGGGAAGTACGGTCGCAAGACTAAAACTCAAAGGAATTGACGGGGGCCCGCACAAGCGGTGGAGCATGTGGTTTA
ATTCGACGCAACGCGCAGAACCTTACCCGGGCTAGAAAAACACGGAACCCTTTAGAAATAGAGGGGTGCTCGCAAGAGAG
CCGTGGTCCAGGTGCTGCATGGCTGTCGTCAGCTCGTGTCGTGAGATGTTGGGTTAAGTCCCGCAACGAGCGCAACCCCT
GTCCTTAGTTGCCATCAGTTCGGCTGGGCACTCTAAGGAGACTGCCGGCGTCAAGCCGGA
>bOTU6378
GTAGTCCACGCCCTAAACGATGCATATTTGGTGTGGGCAGTTCATTCTGTCCGTGCCGGAGCTAACGCGTTAAATATGCC
GCCTGGGGAGTACAGTCGCAAGGCTGAAACTCAAAGGAATTGACGGGGGCCCGCACAAGCGGTGGAGCATGTGGTTCAAT
TCGACGCAACGCGAAGAACCTTACCTGGGCTCGAACGGCTGGTCAACGGCGGTGGAAACATCGTTACTCCGCAAGGGGGT
CCAGTCGAGGTGCTGCATGGCTGTCGTCAGCTCGTGTCGTGAGATGTTGGGTTAAGTCCCGCAACGAGCGCAACCCTTGT
CCTGTGTTGCCATGTCGAAAGACGGAACTCGCAGGAGACCGCCAGGGATAACCTGGA
>bOTU2124
GTAGTCCTAGCCGTAAACGATGAGCACTGGATTGGAGGGCCCTCCATAGCCTTCCGGTCGCAGCGAAAGTGTTAAGTGCT
CCGCCTGGGGAGTATGGTCGCAAGGCTGAAACTCAAAGGAATTGACGGGGGCTCACACAAGCGGTGGAGGATGTGGCTTA
ATTCGAGGCTACGCGAAGAACCTTATCCTAGTCTTGACATGCACGGATTAGCTGCTGGAAACAGCAGTGACGCCTTCGGG
TGGAACGTGCACAGGTGCTGCATGGCTGTCGTCAGCTCGTGTCGTGAGATGTCGGGTTAAGTCCCTTAACGAGCGAAACC
CTTGTCACTAGTTGCCAGCGCGTCATGGCGGGGACTCTAGTGAGACTGCCGGTGTTAAACCGGA
>bOTU1804
GTAGTCCACACCATAAACGATGTATGCTTGGTGTTGGGGCAGCAATGCTTCAGTGCCGTAGGGAACCTATTAAGCATACC
ACCTGGGGAGTACGATCGCAAGGTTGAAACTCAAAGGAATTGACGGGGGCCCGCACAAGCGGTGGATCATGTGGTTTAAT
TCGATGCAACGCGAAGAACCTTACCTGGGCTTGAAGTGCTGGTAGTAAAGAGATGAAAGTCGAATGAACCGTAAAGTCGG
TTGCCAGTAGAGGTGCTGCATGGCTGTCGTCAGCTCGTGCCGTGAGGTGTTGGGTTAAGTCCCGCAACGAGCGCAACCCC
TATTCTTAGTTGCCAGCAGGTTAAGCTGGGCACTCTAAGGAGACTGCCTACGCAAGTAGAGA
>bOTU1211
GTAGTCCATGCCGTAAACGTTGGGCACTAGGTGTGGGGGACATTCCACGTTTTCCGCGCCGTAGCTAACGCATTAAGTGC
CCCGCCTGGGGAGTACGGCCGCAAGGCTAAAACTCAAAGGAATTGACGGGGGCCCGCACAAGCGGCGGAGCATGCGGATT
AATTCGATGCAACGCGAAGAACCTTACCAAGGCTTGACATGAACCGGACCGCCGCAGAAATGTGGTTTCCCCTTTGGGGC
TGGTTTACAGGTGGTGCATGGTTGTCGTCAGCTCGTGTCGTGAGATGTTGGGTTAAGTCCCGCAACGAGCGCAACCCTCG
TTCTATGTTGCCAGCACGTGATGGTGGGGACTCATAGGAGACTGCCGGGGTCAACTCGGA
>bOTU3498
GTAGTCCACGCTGTAAACGATGATCACTGGACGTTAATTCTGTTTAACAGGATTAGTGTCGTAGCTAACGCGTTAAGTGA
TCCGCCTGGGGATTACGGTCGCAAGACTAAAACTCAAAGAAATTGACGGGGGCCCGCACAAGCGGTGGAACATGTGGTTT
AATTCGACACTACGCGAGGAACCTTACCTAGGCTTGACATGCTTTTGACAGTCGTAGAAATACGATCTTTCTGGCTTCGG
TCAGGACAATTGCACAGGTGCTGCATGGCTGTCGTCAGCTCGTGTCGTGAGATGTTGGGTTAAGTCCTCTAACGAGCGCA
ACCCCTGCTGTCAGTTGCTAGTTACGTGAGTAACGCACTCTGATGGGACTGCCTGGGAAACCAGGA
>bOTU5648
GTAGTCCACGCCGTAAACGATGATTACTCGATGTTCGCGATATACAGTGAGCGTCCAAGCGAAAGCGTTAAGTAATCCAC
CTGGGAAGTACGATCGCAAGATTGAAACTCAAAGGAATTGACGGGGGTCCGCACAAGCGGTGGAGCATGTGGTTTAATTC
GATGATACGCGAGGAACCTTACCTGGACTAGAATGCGAGGGAATGATGCAGAGATGTGTCAGTCCGCAAGGACCCAAAGC
AAGGTGCTGCATGGCCGTCGTCAGCTCGTGCCGTGAGGTGTTGGGTTAAGTCCCGCAACGAGCGCAACCCCTATCATTAG
TTGCCAACAGGTTAAGCTGGGGACTCTAATGAGACTGCCTGCGTAAGCAGAGA
>bOTU107
GTAGTCCACGCCGTAAACGATGGGCACTGGGCGCGGGTGGGATCGACCCCTTCCGTGCCGTAGCTAACGCGCTAAGTGCC
CCGCCTGGGGAGTACGGCCGCAAGGCTGAAACTCAAAGGAATTGACGGGGGCCCGCACAAGCGGTGGAGCATGTGGTTTA
ATTCGAAGCAACGCGAAGAACCTTACCTGGGCTTGACATCTACGAGAAAGCTCGGTGAAAGCCGAGGCCCTCTTCGGAGC
TCGTAGACAGGTGCTGCATGGCTGTCGTCAGCTCGTGTCGTGAGATGTTGGGTTAAGTCCCGCAACGAGCGCAACCCTTA
TCTGCTGTTGCTAACGCGTAGAGGCGAGGACTCTGCAGAGACTGCCGGTGACAAACCGGA
>bOTU8001
GTAGTCCACGCCGTAAACGATGGCCACTCGGCCTTTGGTGCCGGAATCTCCGGCGCTGGGGGCCTTAGCTAACGCGGGAA
GTGGCCCGCCTGGGAACTACGAGCGCAAGCTTAAAACTCAAAGGAATTGACGGGGGCCCGCACAAGCAGCGGAGCGTGTG
GTTTAATTCGACGCAACGCGAAGAACCTTACCAAGGCTTGACATACACCGGAAACGGCCAGAGATGGTCGCCCCCTTGTG
GTCGGTGTACAGGTGGTGCATGGCTGTCGTCAGCTCGTGTCGTGAGATGTTGGGTTAAGTCCCGCAACGAGCGCAACCCT
TGTTCTGTGTTGCCAGCATGCCCTTCGGGGTGATGGGGACTCACAGGAGACTGCCGGGGTCAACTCGGA
>bOTU4990
GTAGTCCACGCCGTAAACGGTGGGTACTAGGTGTGGGTTTCCTTCCTTGGGATCCGTGCCGTAGCTAACGCATTAAGTAC
CCCGCCTGGGGAGTACGGCCGCAAGGCTAAAACTCAAAGAAATTGACGGGGGCCCGCACAAGCGGCGGAGCATGTGGATT
AATTCGATGCAACGCGAAGAACCTTACCTGGGTTTGACATGCACAGGACGACGGCAGAGATGTCGTTTCCCTTGTGGCCT
GTGTGCAGGTGGTGCATGGCTGTCGTCAGCTCGTGTCGTGAGATGTTGGGTTAAGTCCCGCAACGAGCGCAACCCTTATT
TCATGTTGCCAGCGGGTAATGCCGGGGACTCGTGAGAGACTGCCGGGGTCAACTCGGA
>bOTU3851
GTAGTCCACGCCGTAAACGATGGGTACTAGGTGTCGGGGGTATCGACCCCCTCGGTGCCGGCGCTAACGCAATAAGTACC
CCGCCTGGGGAGTACGGCCGCAAGGCTAAAACTCAAAGGAATTGACGGGGGCCCGCACAAGCAGCGGAGCGTGTGGTTTA
ATTCGATGCAACGCGCAGAACCTTACCTGGGCTTGACATGCCCGCAGTAGAACCCGGAAACGGGAACGACTCGTCAAGGC
GAGAACGGGCACAGATGCTGCATGGCTGTCGTCAGCTCGTGCCGTGAGGTGTTGGGTTAAGTCCCGCAACGAGCGCAACC
CTCGTCGCCAGTTACCTGTCTGGCGAGACCGCCGGGTACAACCCGGA
>bOTU257
GTAGTCCACGCCGTAAACGATGATAACTAGCTGCTGGGGTGCATGGCATTTCAGTGGCGCAGCTAACGCATTAAGTTATC
CGCCTGGGGAGTACGGTCGCAAGATTAAAACTCAAAGGAATTGACGGGGGCCTGCACAAGCGGTGGAGCATGTGGTTTAA
TTCGAAGCAACGCGCAGAACCTTACCAACGTTTGACATCCCTATCGCGGATCGTGGAGACACTTTCCTTCAGTTCGGCTG
GATAGGTGACAGGTGCTGCATGGCTGTCGTCAGCTCGTGTCGTGAGATGTTGGGTTAAGTCCCGCAACGAGCGCAACCCT
CGCCTTTAGTTGCCATCATTTAGTTGGGTACTCTAAAGGAACCGCCGGTGATAAGCCGGA
>bOTU269
GTAGTCCATGCCATAAACGATGATTACTAGGTTTTGGGCCCGTCAACGGTCCAGAGCCGCAGCTAACGCGTTAAGTAATC
CGCCTGGGGAGTACGGTCGCAAGACTGAAACTCAAAGGAATTGACGGGGGCCCGCACAAGCGGTGGAGCATGTGGTTTAA
TTCGACGCAACGCGAAGAACCTTACCAAGGCTTGACATGGGAAAGACCGGACGAGAGATCGTCCTTCTCCAGCAATGGAG
CTTTCCACACAGGTGCTGCATGGCTGTCGTCAGCTCGTGTCGTGAGATGTTGGGTTAAGTCCCGCAACGAGCGCAACCCT
CGTTTCTAGTTGCCATCATTCAGTTGGGCCCTCTAGAGAGACTGCCGCGAATAACGCGGA
>bOTU251
GTAGTCCACGCCGTAAACGATGATAACTAGCTGTCCGGGTTCATAGAACTTGGGTGGCGCAGCTAACGCATTAAGTTATC
CGCCTGGGGAGTACGGTCGCAAGATTAAAACTCAAAGGAATTGACGGGGGCCTGCACAAGCGGTGGAGCATGTGGTTTAA
TTCGAAGCAACGCGCAGAACCTTACCAGCGTTTGACATCCTGATCGCGGATTAGAGAGATCTTTTCCTTCAGTTCGGCTG
GATCAGTGACAGGTGCTGCATGGCTGTCGTCAGCTCGTGTCGTGAGATGTTGGGTTAAGTCCCGCAACGAGCGCAACCCT
CATCCCTAGTTGCCATCATTCAGTTGGGCACTCTAAGGAAACTGCCGGTGATAAGCCGGA
>bOTU6202
GTAGTCCATGCCGTAAACGATGAGTGTTCGCCCTTGGTCTATTCTGATCTGGGGCTCAGCTAACGCGTTAAACACTCCGC
CTGGGGAGTACGGTCGCAAGACCGAAACTCAAAGGAATTGACGGGGGCCTGCACAAGCGGTGGAGCATGTGGTTTAATTC
GATACAACGCGCAGAACCTTACCAGCCCTTGACATATGAACGAGAAACCCTATCCTTAACGGGATGGTACTGACTTTCAT
ACAGGTGCTGCATGGCTGTCGTCAGCTCGTGTCGTGAGATGTTGGGTTAAGTCCCGCAACGAGCGCAACCCTTGTCATTA
GTTGCTACGCAAGAGCACTCTAATGAGACTGCCGGTGACAAACCGGA
>bOTU8879
GTAGTCCACGCCGTAAACGATGTCGACTTGGAGGTTGTGCCCTTGAGGCGTGGCTTCCGGAGCTAACGCGTTAAGTCGAC
CGCCTGGGGAGTACGGCCGCAAGGTTAAAACTCAAATGAATTGACGGGGGCCCGCACAAGCGGTGGAGCATGTGGTTTAA
TTCGATGCAACGCGAAGAACCTTACCTACTCTTGACATCCAGAGAACTTAGCAGAGATGCTTTGGTGCCTTCGGGAACTC
TGAGACAGGTGCTGCATGGCTGTCGTCAGCTCGTGTTGTGAAATGTTGGGTTAAGTCCCGCAACGAGCGCAACCCTCGCC
CTTAGTTGCCAGCATTCAGTTGGGCACTCTAAGGGGACTGCCGGTGATAAGCCGAGA
>bOTU2051
GTAGTCCACGCCGTAAACGATGCCGGCTCGTTCTCTGGGTGCCGTTTAGGCGCCTGGGGGGCTAAGCACACGCGGTAAGC
CGGCCGCCTGGGAACTACGAGCGCAAGCTTAAAACTCAAAGGAATTGACGGGGGCCCGCACAAGCAGCGGAGCGTGTGGT
TTAATTCGACGCAACGCGAAGAACCTTACCCAGGTTTGACATGCATCTGCAAGCCGCTGAAAGGCGGTCGCCTTCGAGGG
TGATGCACCGGTGCTGCATGGTTGTCGTCAGCTCGTGTCGTGAGATGTTGGGTTAAGTCCCGCAACGAGCGCAACCCCTA
TCGCCAGTTACTCGTGTCTGGCGAGACTGCCGGCTTTCGGCCGGA
>bOTU2187
GTAGTCCTAGCCGTAAACGATGAGCACTGGATCGAAGGGTCCTCCATAGCCTTTTGGTCGCAGCGAAAGTGTTAAGTGCT
CCGCCTGGGGAGTATGGTCGCAAGGCTGAAACTCAAAGAAATTGACGGGGGCTCACACAAGCGGTGGAGGATGTGGCTTA
ATTCGAGGCTACGCGAAGAACCTTATCCTAGTCTTGACATGCACGGATTAACTCCTGGAAACAGGAGCCAGGCCTTCGGG
TACAACGTGCACAGGTGCTGCATGGCTGTCGTCAGCTCGTGTCGTGAGATGTCGCGTTAAGTCGCTTAACGAGCGAAACC
CTTGTCTCTAGTTGCCAGCGAGTCATGTCGGGGACTCTAGAGAGACTGCCGGTGTTAAACCGGA
>bOTU6760
GTAGTCCACGCCGTAAACGATGTGAACCCGGTGCTGGGAAGTGATTGCGCTTCTCGGTGCCCCAGCTTACGCGATGAGTT
CACCGCCTGGGGACTACGGCCGCAAGGCTAAAACTCAAAGGAATTGACGGGGGCCCGCACAAGCAGCGGAGCGTGTGGTT
TAATTCGACGCAACACGAAGAACCTTACCTAGGCTTGACATGCAGCTGCACGCGTGAGAAATCACGTTCCTTCGAGGGTG
CTGCACCGGTGCTGCATGGCTGTCGTCAGCTCGTGTCGTGAGATGTTGGGTTAAGTCCCGCAACGAGCGCAACCCTTGCC
CCGTGTTATTTGTGTCACGGGGGACTGCCGCTGGGTTCCAGCGGA
>bOTU4441
GTAGTCCACGCCGTAAACGATGGATGCTAGCCGTTGGACAGCTTGCTGTTCAGTGGCGCAGCTAACGCATTAAGCATCCC
GCCTGGGGAGTACGGTCGCAAGATTAAAACTCAAAGGAATTGACGGGGGCCCGCACAAGCGGTGGAGCATGTGGTTTAAT
TCGAAGCAACGCGCAGAACCTTACCAACCCTTGACATGTCCAGTATGGGTGCCAGAGATGGAACCCTTCAGTTCGGCTGG
CTGGAACACAGGTGCTGCATGGCTGTCGTCAGCTCGTGTCGTGAGATGTTGGGTTAAGTCCCGCAACGAGCGCAACCCTC
GCCCTTAGTTGCCATCATTTAGTTGGGCACTCTAGGGGGACTGCCGGTGATAAGCCGCGA
>bOTU626
GTAGTCCACACCGTAAACGTTGGGCGCTAGGTGTGGGGCCTATTCCATGGGTTCCGTGCCGCAGCTAACGCATTAAGCGC
CCCGCCTGGGGAGTACGGCCGCAAGGCTAAAACTCAAAGGAATTGACGGGGGCCCGCACAAGCGGCGGAGCATGCGGATT
AATTCGATGCAACGCGAAGAACCTTACCTGGGTTTGACATACACCGGAAAGCTGCAGAGATGTAGCCCCTTTTAGTCGGT
GTACAGGTGGTGCATGGCTGTCGTCAGCTCGTGTCGTGAGATGTTGGGTTAAGTCCCGCAACGAGCGCAACCCTCGTCCT
ATGTTGCCAGCACGTCATGGTGGGGACTCATAGGAGACTGCCGGGGTCAACTCGGA
>bOTU6275
GTAGTCCACGCCGTAAACTATGAGAGCTAGCCGTTGGAGGGTTTACCCTTCAGTGGCGCAGCTAACGCATTAAGCTCTCC
GCCTGGGGAGTACGGTCGCAAGATTAAAACTCAAAGGAATTGACGGGGGCCCGCACAAGCGGTGGAGCATGTGGTTTAAT
TCGAAGCAACGCGAAGAACCTTACCAGCCCTTGACATGCCAGGACGATTTCCAGAGATGGATTTCTTCACTTCGGTGACC
TGGACACAGGTGCTGCATGGCTGTCGTCAGCTCGTGTCGTGAGATGTTGGGTTAAGTCCCGCAACGAGCGCAACCCTCGT
TCCTAGTTGCCATCATTTAGTTGGGCACTCTAGGGAGACTGCCGGTGATAAGCCGGA
>bOTU5030
GTAGTCCTTGCCGTAAACGATGTATACTTGATGTAGCTAGGCTCAACCCTGGCTGTGTCGAAGCTAACGCGATAAGTATA
CCGCCTGGGGAGTACACTCGCAAGGGTGAAACTCAAAAGAATTGACGGGGGCCCGCACAAGCAGTGGAGCATGTGGTTTA
ATTCGATGCAACGCGAAGAACCTTACCCAGGTTTGAAATGCAGGGGACCGGTGTAGAGATATACCTTCCCGTAAGGGCCG
CTGCATAGGTGCTGCATGGCTGTCGTCAGCTCGTGCCGTGAGGTGTTGGGTTAAGTCCCGCAACGAGCGCAACCCTTATC
ATTAGTTGCCAACACGTAATGGTGGGGACTCTAGTGAGACTGCCTAGGTGAACTAGGA
>bOTU3816
GTAGTCCACGCTGTAAACGATGGGCACTAGGTGTGAGGGGTATTGACCCCCTTTGTGCCGAAGCTAACGCAATAAGTGCC
CCGCCTGGGGAGTACGGCCGCAAGGCTAAAACTCAAAGGAATTGACGGGGGCCCGCACAAGCAGCGGAGCGTGTGGTTTA
ATTCGACGCAACGCGAAGAACCTTACCAAGGCTTGACATGCTAGTGGTACCGATCCGAAAGGTGAGGGACCCTTCGGGGA
GCTAGTGCAGGTGATGCATGGCTGTCGTCAGCTCGTGCCGTGAGGTGTTGGGTTAAGTCCCGCAACGAGCGCAACCCCTG
TTGCCAGTTGTATTTTTCTGGCGAGACTGCTGAGAGAAACTCAGA
>bOTU6668
GTAGTCCTAGCCCTAAACGATGGATGCTTGATGTAGCCGGTACCCAATCCGGCTGTGCCGAAGCTAACGCGATAAGCATC
CCGCCTGGGGAGTACGGTCGCAAGGCTGAAACTCAAAGGAATTGACGGGGGCCCGCACAAGCGGTGGAGCATGTGGTTCA
ATTCGACGCAACGCGAAGAACCTTACCTGGGCTCGAAGCGCAGTGGACCGGGGTAGAAATATCCCTTCCCGCAAGGGTCG
CTGCGGAGGTGCTGCATGGCTGTCGTCAGCTCGTGTCGTGAGATGTTGGGTTAAGTCCCGCAACGAGCGCAACCCTTATC
CCTAGTTGCCATCGGGTCAAGCCGGGCACTCTAGTGAAACCGCCCCGGATAACGGGGA
>bOTU6536
GTAGTCCACGCCGTAAACGATGGATGCTAGCCGTTGGGCAGCTTGCTGCTCAGTGGCGCAGCTAACGCTTTAAGCATCCC
GCCTGGGGAGTACGGTCGCAAGATTAAAACTCAAAGGAATTGACGGGGGCCCGCACAAGCGGTGGAGCATGTGGTTCAAT
TCGACGCAACGCGAAGAACCTTACCAGCCCTTGACATGCCACGACGACTTCCAGAGATGGATTTCTCCCCGCAAGGGGCG
TGGACACAGGTGCTGCATGGCTGTCGTCAGCTCGTGTCGTGAGATGTTGGGTTAAGTCCCGCAACGAGCGCAACCCTCGC
CCTTAGTTGCCATCATTCAGTTGGGCACTCTAAGGGGACTGCCGGTGATAAGCCGCGA
>bOTU4313
GTAGTCCACGCCGTAAACGATGAGTGCTAGGTGTCAGAGGCTTTGACCCTTCTGGTGCCGAAGCTAACGCGTTAAGCACT
CCGCCTGGGGAGTACGGTCGCAAGACTAAAACTCAAAGGAATTGACGGGGGCCCGCACAAGCGGTGGAGCATGTGGTTTA
ATTCGACGCAACGCGCAGAACCTTACCTGGGCTAGAAAATGCAGGAACCTGGTCGAAAGATCGGGGTGCCCTTCGGGGAA
TCTGTAGTTAGGTGCTGCATGGCTGTCGTCAGCTCGTGTCGTGAGATGTTGGGTTAAGTCCCGCAACGAGCGCAACCCCT
GCCATTAGTTGCCAGCATTAAGTTGGGCACTCTAGTGGGACTGCCGACCTTTAAGTCGGA
>bOTU572
GTAGTCCACGCTGTAAACGATGAGTGCTAGTTGTCGGCAGGCATGCCTGTCGGTGACGCAGCTAACGCATTAAGCACTCC
GCCTGGGGAGTACGGTCGCAAGATTAAAACTCAAAGGAATTGACGGGGGCCCGCACAAGCGGTGGAGCATGTGGTTTAAT
TCGAAGCAACGCGCAGAACCTTACCACCTTTTGACATGCCCGGACCGCCGCAGAGATGCGGCTTTCCCTTCGGGGACTGG
GACACAGGTGCTGCATGGCTGTCGTCAGCTCGTGTCGTGAGATGTTGGGTTAAGTCCCGCAACGAGCGCAACCCTCGCTA
TTAGTTGCCATCAGGTTTGGCTGGGCACTCTAATAGTACTGCCGAAGTTAATTCGGA
>bOTU6837
GTAGTCCACGCCGTAAACGTTGGGCACTAGGTGTGGGGCCTTATCAACGGGTTCCGTGCCGTAGCTAACGCATTAAGTGC
CCCGCCTGGGGAGTACGGCCGCAAGGCTAAAACTCAAAGGAATTGACGGGGGCCCGCACAAGCGGCGGAGCATGTTGCTT
AATTCGATGCAACGCGAAGAACCTTACCTGGGTTGAACTACGCAGGAAAAGCTGCAGAGATGTAGTGTCCGAAAGGGCCT
GCGATAGGTGGTGCATGGCTGTCGTCAGCTCGTGTCGTGAGATGTTGGGTTAAGTCCCGCAACGAGCGCAACCCTTATCC
CATGTTGCCAGCGGGTTATGCCGGGGACTCGTGGGAGACTGCCGGGGTCAACTCGGA
>bOTU4335
GTAGTCCACGCCGTAAACGATGAGTGCTTGGTGTAGCGGGTATCGACCCCTGCTGTGCCGAAGTCAACACATTAAGCACT
CCGCCTGGGGAGTACGGTCGCAAGACTGAAACTCAAAGGAATTGACGGGGGCCCGCACAAGCGGTGGAGCATGTGGTTTA
ATTCGAAGCAACGCGCAGAACCTTACCTGGGTTTGAACTGTACAGGAAAGTCTCAGAGATGAGAGCCCCTCTTCGGAGGT
CTGTATAGAGGTGCTGCATGGCTGTCGTCAGCTCGTGTCGTGAGATGTTGGGTTAAGTCCCGCAACGAGCGCAACCCTTG
TTCACAGTTACTAACGGGTCAAGCCGAGGACTCTGTGGAGACTGCCGGTGATAAACCGGA
>bOTU5053
GTAGTCCACGCCGTAAACGATGTCGACTTGGAGGTTGTGCCCTTGAGGCGTGGCTTCCGGAGCTAACGCGTTAAGTCGAC
CGCCTGGGGAGTACGGCCGCAAGGTTAAAACTCAAATGAATTGACGGGGGCCCGCACAAGCGGTGGAGCATGTGGTTTAA
TTCGATGCAACGCGAAGAACCTTACCTACTCTTGACATCCAGAGAACTTAGCAGAGATGCTTTGGTGCCTTCGGGAACTC
TGAGACAGGTGCTGCATGGCTGTCGTCAGCTCGTGTCGTGAGATGTTGGGTTAAGTCCCGTAACGAGCGCAACCCTTGTC
CTTAGTTACCAGCACGTAATGGTGGGCACTCTAAGGAGACTGCCGGTGACAAACCGGA
>bOTU5568
GTAGTCCATGCCGTAAACGATGAGTGTTCGCCCTTGGTCTACGCAGATCAGGGGCTCAGCTAACGCGTGAAACACTCCGC
CTGGGGAGTACGGTCGCAAGACCGAAACTCAAAGGAATTGACGGGGGCCTGCACAAGCGGTGGAGCATGTGGTTTAATTC
GATGCAACGCGAAGAACCTTACCTGGTCTTGACATCCATGGAACCCTGCAGAGATGTGGGGGTGCCGTAAGGAACCATGA
GACAGGTGCTGCATGGCTGTCGTCAGCTCGTGTCGTGAGATGTTGGGTTAAGTCCCGCAACGAGCGCAACCCTTGTCCTT
AGTTGCCATCATTAAGTTGGGAACTCTAAGGAGACCGCCGGTGACAAACCGGA
>bOTU6236
GTAGTCCACGCCCTAAACGATGCATACTTGGTGTGAGCCATTCATTTGGTTCGTGCCGGAGCTAACGCGTTAAGTATGCC
GCCTGGGGAGTACGGTCGCAAGGCTGAAACTCAAAGGAATTGACGGGGGCCCGCACAAGCGGTGGAGCATGTGGTTTAAT
TCGACGCAACGCGAAGAACCTTACCTAGGCTCGAACGGCTCATGAACGACTGTGGAAACACGGTTTTCCCGCAAGGGACA
GGAGTCGAGGTGCTGCATGGCTGTCGTCAGCTCGTGTCGTGAGATGTTGGGTTAAGTCCCGCAACGAGCGCAACCCCTGT
CCTGTGTTGCAAACCCGCAAGGGTGCACTCTCAGGAGACCGCCAGCGATAAGTTGGA
>bOTU159
GTAGTCCACGCCGTAAACGATGAGTGCTAGTTGTCGGCATGCATGCATGTCGGTGACGCAGCTAACGCATTAAGCACTCC
GCCTGGGGAGTACGGTCGCAAGATTAAAACTCAAAGGAATTGACGGGGGCCCGCACAAGCGGTGGAGCATGTGGTTTAAT
TCGAAGCAACGCGCAGAACCTTACCACCTTTTGACATGTCCTGATCGCCGGAGAGATCCGGTTTTCCCTTCGGGGACAGG
AACACAGGTGCTGCATGGCTGTCGTCAGCTCGTGTCGTGAGATGTTGGGTTAAGTCCCGCAACGAGCGCAACCCTCGCCA
TTAGTTGCCATCATTAAGTTGGGCACTCTAGTGGGACCGCCGGTGGTAAGCCGGA
>bOTU6145
GTAGTCCATGCCGTAAACGTTGGGAACTAGATGTGGGGGCCATTCCACGGCTTCCGTGTCGCAGCTAACGCATTAAGTTC
CCCGCCTGGGGAGTACGGCCGCAAGGCTAAAACTCAAAGGAATTGACGGGGGCCCGCACAAGCGGCGGAGCATGCGGATT
AATTCGATGCAACGCGAAGAACCTTACCAAGGCTTGACATATACCTGAAAAGGCTGGAAACAGTCTCCCCGCAAGGCAGG
TATACAGGTGGTGCATGGTTGTCGTCAGCTCGTGTCGTGAGATGTTGGGTTAAGTCCCGCAACGAGCGCAACCCTCGTTC
TATGTTGCCAGCACGTAATGGTGGGAACTCATAGGAGACTGCCGGGGTCAACTCGGA
>bOTU1396
GTAGTCCACGCCGTAAACGGTGGGTACTAGGTGTGGGTTTCCTTCCTTGGGATCCGTGCCGTAGCTAACGCATTAAGTAC
CCCGCCTGGGGAGTACGGCCGCAAGGCTAAAACTCAAAGGAATTGACGGGGGCCCGCACAAGCGGCGGAGCATGTGGATT
AATTCGATGCAACGCGAAGAACCTTACCTGGGTTTGACATGCACAGGACGCCGGCAGAGATGTCGGTTCCCTTGTGGCCT
GTGTGCAGGTGGTGCATGGCTGTCGTCAGCTCGTGTCGTGAGATGTTGGGTTAAGTCCCGCAACGAGCGCAACCCCTATC
TTATGTTGCCAGCACGTTATGGTGGGGACTCGTAAGAGACTGCCGGGGTCAACTCGGA
>bOTU6661
GTAGTCCACGCCGTAAACGATGAATGCTAGGTGTTAGGGGTTTCGATACCCTTGGTGCCGAAGTTAACACAGTAAGCATT
CCGCCTGGGGAGTACGGTCGCAAGACTGAAACTCAAAGGAATTGACGGGGACCCGCACAAGCAGTGGAGTATGTGGTTTA
ATTCGAAGCAACGCGAAGAACCTTACCAGGTCTTGACATCCCGATGCAAGCAGCAGAGATGCTGCCCCTCTTCGGAGCAT
CGGAGACAGGTGGTGCATGGTTGTCGTCAGCTCGTGTCGTGAGATGTTGGGTTAAGTCCCGCAACGAGCGCAACCCTTGA
TCTTAGTTGCCAGCACTTCAGGTGGGCACTCTAGGATGACTGCCGGTGACAAACCGGA
>bOTU3984
GTAGTCCACGCCGTAAACGATGAGTGCTAGGTGTTGGGGGGTACCACCCTCAGTGCCGAAGCTAACGCATTAAGCACTCC
GCCTGGGGAGTACGGTCGCAAGACTGAAACTCAAAGGAATTGACGGGGGCCCGCACAAGCAGTGGAGCATGTGGTTTAAT
TCGAAGCAACGCGAAGAACCTTACCAAGACTTGACATCCCGCTGACCTCTCTAGAGATAGAGACTCCCTTCGGGGCAGCG
GTGACAGGTGGTGCATGGTTGTCGTCAGCTCGTGTCGTGAGATGTTGGGTTAAGTCCCGCAACGAGCGCAACCCCTATGT
TGTGTTGCCATCATTTGGTTGGGCACTTACAACAGACTGCCGGTGACAAACCGGA
>bOTU321
GTAGTCCACGCCGTAAACGATGGATGCTAGCCGTCGGGGAGCTTGCTCTTCGGTGGCGCAGTTAACACTTTAAGCATCCC
GCCTGGGGAGTACGGTCGCAAGATTAAAACTCAAAGGAATTGACGGGGGCCCGCACAAGCGGTGGAGCATGTGGTTTAAT
TCGAAGCAACGCGCAGAACCTTACCAGCCCTTGACATACCGGTCGCGAGAACCAGAGATGGATCTCTTCAGTTCGGCTGG
ACCGAGTACAGGTGCTGCATGGCTGTCGTCAGCTCGTGTCGTGAGATGTTGGGTTAAGTCCCGCAACGAGCGCAACCCTC
GCCCCTAGTTGCCATCATTCAGTTGGGCACTCCAGGGGGACTGCCGGTGATAAGCCGCGA
>bOTU4685
GTAGTCCACGCCCTAAACGATGTCTACTAGTTGTTGGGTCTTAATTGACTTGGTAACGCAGCTAACGCGTGAAGTAGACC
GCCTGGGGAGTACGGTCGCAAGATTAAAACTCAAAGGAATTGACGGGGACCCGCACAAGCGGTGGATGATGTGGATTAAT
TCGATGCAACGCGAAAAACCTTACCTACCCTTGACATGTCCGGAATCCCTGAGAGATCAGGGAGTGCTCGAAAGAGAATC
GGAACACAGGTGCTGCATGGCTGTCGTCAGCTCGTGTCGTGAGATGTTGGGTTAAGTCCCGCAACGAGCGCAACCCTTGT
CATTAGTTGCTACATTTAGTTGGGCACTCTAATGAGACTGCCGGTGACAAACCGGA
>bOTU7381
GTAGTCCACGCCGTAAACGATGCATACTAGGTGTCGGGGATTCGATTCCTCGGTGCCGAAGTTAACACAGTAAGTATGCC
GCCTGGGGAGTACGCTCGCAAGAGTGAAACTCAAAGGAATTGACGGGGACCCGCACAAGCAGTGGAGTATGTGGTTTAAT
TCGAAGCAACGCGAAGAACCTTACCAGGTCTTGACATCCCAATGTAACACCTAGAGATAGGTGCCCTCTTCGGAGCATTG
GAGACAGGTGGTGCATGGTTGTCGTCAGCTCGTGTCGTGAGATGTTGGGTTAAGTCCCGCAACGAGCGCAACCCTTGATC
TTAGTTGCCAGCATGTTATGGTGGGCACTCTAAGATGACTGCCGGTGACAAACCGGA
>bOTU498
GTAGTCCATGCCATAAACGATGAATACTAGGTTTTGGGCCCGTCAACGGTCCAGAGCCGCAGCTAACGCGTTAAGTATTC
CGCCTGGGGAGTACGGTCGCAAGACTGAAACTCAAAGGAATTGACGGGGGCCCGCACAAGCGGTGGAGCATGTGGTTTAA
TTCGACGCAACGCGAAGAACCTTACCAAGGCTTGACATGGGACAGACCGTACGAGAGATCGTGCTTCTCCAGCAATGGAG
CTGTCCACACAGGTGCTGCATGGCTGTCGTCAGCTCGTGTCGTGAGATGTTGGGTTAAGTCCCGCAACGAGCGCAACCCT
CGTTTCTAGTTGCCATCATTCAGTTGGGCCCTCTAGAGAGACTGCCGCGAATAACGCGGA
>bOTU499
GTAGTCCACGCCGTAAACGATGAATGTTAGCCGTCGGCATGCATGCATGTCGGTGGCGCAGCTAACGCATTAAACATTCC
GCCTGGGGAGTACGGTCGCAAGATTAAAACTCAAAGGAATTGACGGGGGCCCGCACAAGCGGTGGAGCATGTGGTTTAAT
TCGAAGCAACGCGCAGAACCTTACCAGCCCTTGACATGTCGGTCGCGGATTACAGAGATGTTTTCCTTCAGTTAGGCTGG
ACCGAACACAGGTGCTGCATGGCTGTCGTCAGCTCGTGTCGTGAGATGTTGGGTTAAGTCCCGCAACGAGCGCAACCCTC
GCCCTTAGTTGCCAGCATTAGGTTGGGCACTCTAAGGGGACTGCCGGTGATAAGCCGAGA
>bOTU316
GTAGTCCACGCCGTAAACGATGAATGTTAGCCGTCGGGCAGTTTACTGTTCGGTGGCGCAGCTAACGCATTAAACATTCC
GCCTGGGGAGTACGGTCGCAAGATTAAAACTCAAAGGAATTGACGGGGGCCCGCACAAGCGGTGGAGCATGTGGTTTAAT
TCGAAGCAACGCGCAGAACCTTACCAGCCCTTGACATCCCGATCGCGGATTACGGAGACGTTTTCCTTCAGTTCGGCTGG
ATCGGAGACAGGTGCTGCATGGCTGTCGTCAGCTCGTGTCGTGAGATGTTGGGTTAAGTCCCGCAACGAGCGCAACCCTC
GCCCTTAGTTGCCAGCATTTAGTTGGGCACTCTAAGGGGACTGCCGGTGATAAGCCGAGA
>bOTU705
GTAGTCCACGCCGTAAACTATCCATACAAGCTGTAGTGGGGTTTTACTCCTGCTGTGGCGAAGCTAACGCAATTAGTATG
GCGCCTGGGGAGTACGGTCGCAAGACTAAAACTCAAAGGAATTGACGGGGGCCCGCACAAGCGGTGGATTATGTGGTTTA
ATTCGAAGCAACGCGCAGAACCTTACCTAGGCTTGACATCCCTTGACATCCGTAGAAATACGGCTTTGTAGCAATACACA
AGGAGACAGGTGCTGCATGGCTGTCGTCAGCTCGTGTTGTGAAATGTTGGGTTAAGTCCCGCAACGAGCGCAACCCCTGG
ATTTAGTTGCCAGCATTAAGTTGGGCACTCTAAATTAACTGCCAGCGTTAAGCTGGA
>bOTU3980
GTAGTCCATGCCGTAAACGATGCTAGCTGGGTGTTCAGGGGGGGAAACCCCTCGGGGTACCGAAGTCAACACGGTAAGCT
AGCCGCCTGGGGAGTACGGTCGCAAGATTAAAACTCAAAGGAATTGACGGGGGCCCGCACAAGCAGCGGAGCGTGTGGTT
TAATTCGAGGCTACACGAAGAACCTTACCTGGGTTTGACATATAAGTAGTAGTGAAGCGAAAGCGGAACGACCTTCGGGA
GCTTATACAGGTGCTGCATGGCTGTCGTCAGCTCGTGCCGTGAGGTGTTCGGTTAAGTCCGCAAACGAGCGCAACCCTCG
GCGTTAGTTACAAGTGTCTAACGCAACTGCCCGTGAGAAACGGGA
>bOTU5222
GTAGTCCTGGCCGTAAACGATGACCACTCGATGTACGAGGTATCGACCCCTTGTGCGTCGTAAGCTAACGCGATAAGTGG
TCCGCCTGGGGAGTACGGTCGCAAGATTAAAACTCAAAGGAATTGACGGGGACCCGCACAAGCAGCGGAGCGTGTGGTTT
AATTCGATGCAACGCGAAGAACCTTACCAGGACTTGACATGCTCTTGCACCACCCGTAATGGGGTGTGCCCGCAAGGGAC
AGGAGCACAGGTGCTGCATGGCTGTCGTCAGCTCGTGTCGTGAGATGTTGGGTTAAGTCCCGCAACGAGCGCAACCCCCA
TGATTAGTTGTAGATGTCTAATCAGACTGCCACTCTCAAAGTGGA
>bOTU440
GTAGTCCACGCCGTAAACGATGAGTGCTAGTTGTCGGCATGCATGCATGTCGGTGACGCAGCTAACGCATTAAGCACTCC
GCCTGGGGAGTACGGTCGCAAGATTAAAACTCAAAGGAATTGACGGGGGCCCGCACAAGCGGTGGAGCATGTGGTTTAAT
TCGAAGCAACGCGCAGAACCTTACCACCTTTTGACATGCCCGGACCGCCACAGAGATGTGGTTTTCCCTTCGGGGACTGG
GACACAGGTGCTGCATGGCTGTCGTCAGCTCGTGTCGTGAGATGTTGGGTTAAGTCCCGCAACGAGCGCAACCCTCGCGA
TTAGTTGCCATCAGGTTTGGCTGGGCACTCTAATCGTACTGCCGGAGTTAATCCGGA
>bOTU4256
GTAGTCCACGCTGTAAACTATGTGTGCTTGACGTCAGAGGGCATAGCCCCCTGGTGTCGGAGCTAACGCGGTAAGCACAC
CGCCTGGGGAGTACGGTCGCAAGATTAAAACTCAAAGGAATTGACGGGGGCCCGCACAAGCGGTGGAGCATGTGGTTCAA
TTCGATGCAACGCGCAGAACCTTACCAGCCCTTGACATGGGAAGTTTGGAACGGAGAGATCTGTTCCTTCAGTTCGGCTG
GCTTCCACACAGGTGCTGCATGGCTGTCGTCAGCTCGTGTCGTGAGATGTTGGGTTAAGTCCCGCAACGAGCGCAACCCT
CACCTTCAGTTGCCATCAGGTTAAGCTGGGCACTCTGAAGGAACTGCCGGTGACAAGCCGGA
>bOTU311
GTAGTCCACGCCGTAAACGATGATAACTAGCTGTCCGGGTACTTGGTACTTGGGTGGCGCAGCTAACGCATTAAGTTATC
CGCCTGGGGAGTACGGTCGCAAGATTAAAACTCAAAGGAATTGACGGGGGCCTGCACAAGCGGTGGAGCATGTGGTTTAA
TTCGAAGCAACGCGCAGAACCTTACCAGCGTTTGACATGCCGGTCGCGGATTTGGGAGACCATTTCCTTCAGTTCGGCTG
GACCGTGCACAGGTGCTGCATGGCTGTCGTCAGCTCGTGTCGTGAGATGTTGGGTTAAGTCCCGCAACGAGCGCAACCCT
CGTCCTTAGTTGCCAGCATTTAGTTGGGCACTCTAAGGAAACTGCCGGTGATAAGCCGGA
>bOTU3830
GTAGTCCACGCTGTAAACGATGAATACTAGGTGTGGGTAGTCTCAAAATTATCCGTGCCGAAGCAAACGCGATAAGTATT
CCGCCTGGGGAGTACGGCCGCAAGGCTAAAACTCAAAGGAATTGACGGGGGCCCGCACAAGCAGCGGAGCGTGTGGTTTA
ATTCGATGCAACACGAAGAACCTTACCTGGGTTTGACATAACCGTAGTAGTGAAGCGAAAGCGGAACGACCCTTCGGGGA
GCGGCTACAGGTGCTGCATGGCTGTCGTCAGCTCGTGTCGTGAGATGTTGGGTTAAGTCCCGCAACGAGCGCAACCCTCG
TCGCTAGTTACACGTGTCTAGCGATACTGCCGGTCTTAAACCGGA
>bOTU715
GTAGTCCACGCCGTAAACTATGAGAGCTAGCCGTTGGATGGTTTACCATTCAGTGGCGCAGCTAACGCATTAAGCTCTCC
GCCTGGGGAGTACGGTCGCAAGATTAAAACTCAAAGGAATTGACGGGGGCCCGCACAAGCGGTGGAGCATGTGGTTTAAT
TCGAAGCAACGCGAAGAACCTTACCAGCCCTTGACATGGCAAGACGATTTCCAGAGATGGATCTCTTCACTTCGGTGACT
TGCACACAGGTGCTGCATGGCTGTCGTCAGCTCGTGTCGTGAGATGTTGGGTTAAGTCCCGCAACGAGCGCAACCCTCGT
TCCTAGTTGCCATCATTTAGTTGGGCACTCTAGGGAGACTGCCGGTGATAAGCCGGA
>bOTU4625
GTAGTCCTAGCCGTAAACGATGAGCACTGGATTGAAGGGTCCCTCATAGCCCTTCAGTCGTAGCGAAAGTGTTAAGTGCT
CCGCCTGGGGAGTATGGTCGCAAGGCTGAAACTCAAAGAAATTGACGGGGGCTCACACAAGCGGTGGAGGATGTGGCTTA
ATTCGAGGCTACGCGAAGAACCTTATCCTAGTCTTGACATGCACGGATTAACTCCGGGAAACCAGAGCCACGCCTTCGGG
TGGAACGTGCACAGGTGCTGCATGGCTGTCGTCAGCTCGTGTCGTGAGATGTCGGGTTAAGTCCCTTAACGAGCGAAACC
CTTGTCACTAGTTGCCAGCGAGTCATGTCGGGGACTCTAGTGAGACTGCCGGTGTTAAACCGGA
>bOTU6247
GTAGTCCACGCCGTAAACGATGAATGCTAGGTGTTAGGGGTTTCGATACCCTTGGTGCCGAAGTTAACACATTAAGCATT
CCGCCTGGGGAGTACGGTCGCAAGACTGAAACTCAAAGGAATTGACGGGGACCCGCACAAGCAGTGGAGTATGTGGTTTA
ATTCGAAGCAACGCGAAGAACCTTACCAGGTCTTGACATCCCGATGCAAACACTAGAGATAGTGTCCTTCTTCGGAACAT
CGGAGACAGGTGGTGCATGGTTGTCGTCAGCTCGTGTCGTGAGATGTTGGGTTAAGTCCCGCAACGAGCGCAACCCTTAA
CTTTAGTTGCCAGCACGCAGTGGTGGGCACTCTAGAGTGACTGCCGGTGACAAACCGGA
>bOTU2318
GTAGTCCACGCCCTAAACGATGTCAACTGGTTGTTGGACGGCTTGCTGTTCAGTAACGAAGCTAACGCGTGAAGTTGACC
GCCTGGGGAGTACGGCCGCAAGGTTGAAACTCAAAGGAATTGACGGGGACCCGCACAAGCGGTGGATGATGTGGTTTAAT
TCGATGCAACGCGAAAAACCTTACCTACCCTTGACATGCCAAGAATCCCGCAGAGATGTGAGAGTGCTCGAAAGAGAACT
TGGACACAGGTGCTGCATGGCCGTCGTCAGCTCGTGTCGTGAGATGTTGGGTTAAGTCCCGCAACGAGCGCAACCCTTAT
CATTAGTTGCTACGCAAGGGCACTCTAATGAGACTGCCGGTGACAAACCGGA
>bOTU5764
GTAGTCCACGCCGTAAACGATGGATACTAGCTGTTTGGTCGTAAGACTGAGTGGCTAAGCGAAAGTGATAAGTATCCCAC
CTGGGGAGTACGAACGCAAGTTTGAAACTCAAAGGAATTGACGGGGGCCCGCACAAGCGGTGGAGCATGTGGTTTAATTC
GATGATACGCGAGGAACCTTACCAGGGCTTAAATGTAGAGTGACAGGACTGGAAACAGTTTTTTCTTCGGACACTTTACA
AGGTGCTGCATGGTTGTCGTCAGCTCGTGCCGTGAGGTGTCAGGTTAAGTCCTATAACGAGCGCAACCCCTGTTGTTAGT
TGCCAGCGAGTCAAGTCGGGAACTCTAACAAGACTGCCGGTGCAAACCGTGA
>bOTU1478
GTAGTCCACGCCCTAAACGATGTCAACTAGTTGTTGGGGATTTACTTCCTTGGTAACGTAGCTAACGCGTGAAGTTGACC
GCCTGGGGAGTACGGCCGCAAGGTTAAAACTCAAAGGAATTGACGGGGACCCGCACAAGCGGTGGATGATGTGGATTAAT
TCGATGCAACGCGAAAAACCTTACCTACCCTTGACATGGCAGGAACTTTCCAGAGATGGATTGGTGCTCGAAAGAGAACC
TGCGCACAGGTGCTGCATGGCTGTCGTCAGCTCGTGTCGTGAGATGTTGGGTTAAGTCCCGCAACGAGCGCAACCCTTGT
CATTAGTTGCTACGAAAGGGCACTCTAATGAGACTGCCGGTGACAAACCGGA
>bOTU7317
GTAGTCCACGCCGTAAACGATGCATGCTAGGTGTTGTGGGTATTGACCCCTGCAGCGCCGCAGTTAACGCATTAAGCATG
CCGCCTGGGGAGTACGGCCGCAAGGCTAAAACTCAAAGGAATTGACGGGGGCCCGCACAAGCGGTGGAGCATGTGGTTTA
ATTCGACGCAACGCGCAGAACCTTACCTGGGTTAAATCCACCGGAACCTTGCAGAGATGTAGGGGTGCTCTTCGGAGAAT
CGGTGAGAAGGTGCTGCATGGCTGTCGTCAGCTCGTGTCGTGAGATGTTGGGTTAAGTCCCGCAACGAGCGCAACCCTTG
TCGTTAGTTGCTAACAGTTAGGCTGAGCACTCTAGCGAGACTGCCGACGTTAAGTCGGA
>bOTU4912
GTAGTCCATGCCGTAAACGGTGGGCGCTAGGTGTGAGGGTCTTTTCACGACTTTCGTGCCGTAGCTAACGCATTAAGCGC
CCCGCCTGGGGAGTACGGCCGCAAGGCTAAAACTCAAAGGAATTGACGGGGGCCCGCACAAGCGGCGGAGCATGTGGATT
AATTCGATGCAACGCGAAGAACCTTACCTGGGCTTGACATACACTGGATCGGGCTAGAGATAGTCTTTCCCTTTGTGGCT
GGTGTACAGGTGGTGCATGGTTGTCGTCAGCTCGTGTCGTGAGATGTTGGGTTAAGTCCCGCAACGAGCGCAACCCTTGT
CTTATGTTGCCAGCATTTGGTTGGGGACTCATGAGAGACTGCCGGGGTCAACTCGGA
>bOTU148
GTAGTCCACGCCCTAAACGATGTCAACTGGTTGTTGGGTCTTCACTGACTCAGTAACGAAGCTAACGCGTGAAGTTGACC
GCCTGGGGAGTACGGCCGCAAGGTTGAAACTCAAAGGAATTGACGGGGACCCGCACAAGCGGTGGATGATGTGGTTTAAT
TCGATGCAACGCGAAAAACCTTACCCACCTTTGACATGTACGGAATTTGCCAGAGATGGCTTAGTGCTCGAAAGAGAACC
GTAACACAGGTGCTGCATGGCTGTCGTCAGCTCGTGTCGTGAGATGTTGGGTTAAGTCCCGCAACGAGCGCAACCCTTGC
CATTAGTTGCTACGAAAGGGCACTCTAATGGGACTGCCGGTGACAAACCGGA
>bOTU7313
GTAGTCCACGCCGTAAACGATGGCCACTCGGCCTTTGGGGGCGGAATCTCCGTCACTGGGGGCCTTAGCAAACGCGGGAA
GTGGCCCGCCTGGGAACTACGAGCGCAAGCTTAAAACTCAAAGGAATTGACGGGGACCCGCACAAGCGGTGGATGATGTG
GATTAATTCGATGCAACGCGAAAAACCTTACCTACCCTTGACATGGTCGGAATTCTGCCGAGAGGCGGAAGTGCTCGAAA
GAGAGCCGATACACAGGTGCTGCATGGCTGTCGTCAGCTCGTGTCGTGAGATGTTGGGTTAAGTCCCGCAACGAGCGCAA
CCCTTGTCATTAGTTGCTACGAAAGGGCACTCTAATGAGACTGCCGGTGACAAACCGGA
>bOTU3126
GTAGTCCACGCCCTAAACGATGCGAACTGGACGTTGGGAGCAATCAGGCTCTCAGTGTCGAAGCTAACGCGTTAAGTTCG
CCGCCTGGGGAGTACGGTCGCAAGACTGAAACTCAAAGGAATTGACGGGGGCCCGCACAAGCGGTGGAGTATGTGGTTTA
ATTCGATGCAACGCGAAGAACCTTACCTGGCCTTGACATCCACGGAATCTTTGAGAGATCAGAGAGTGCCTTCGGGAACC
GTGAGACAGGTGCTGCATGGCTGTCGTCAGCTCGTGTCGTGAGATGTTGGGTTAAGTCCCGCAACGAGCGCAACCCTTGT
CCTTAGTTGCCAGCGAGTAATGTCGGGAACTCTAAGGAGACTGCCGGTGACAAACCGGA
>bOTU2417
GTAGTCCACGCCCTAAACGATGTCAACTGGTTGTTGGTCCTTCACTGGATCAGTAACGAAGCTAACGCGTGAAGTTGACC
GCCTGGGGAGTACGGCCGCAAGGTTGAAACTCAAAGGAATTGACGGGGACCCGCACAAGCGGTGGATGATGTGGTTTAAT
TCGATGCAACGCGAAAAACCTTACCCACCTTTGACATGTACGGAATTCCGCAGAGATGTGGAAGTGCTCGAAAGAGAACC
GTAACACAGGTGCTGCATGGCTGTCGTCAGCTCGTGTCGTGAGATGTTGGGTTAAGTCCCGCAACGAGCGCAACCCTTGT
CATTAGTTGCTACGAAAGGGCACTCTAATGAGACTGCCGGTGACAAACCGGA
>bOTU8292
GTAGTCCACGCTGTAAACGTTGGGCGCTAGGTGTGGGGGGCCTCTCCGGTTTCCTGTGCCGTAGCTAACGCATTAAGCGC
CCCGCCTGGGGAGTACGGCCGCAAGGCTAAAACTCAAAGGAATTGACGGGGGCCCGCACAAGCGGCGGAGCATGCGGATT
AATTCGATGCAACGCGAAGAACCTTACCTGGGTTTGACATCACTCGAAAACTCGCAGAGATGCGGGGTCCTTCGGGGCGG
GTGACAGGTGGTGCATGGCTGTCGTCAGCTCGTGTCGTGAGATGTTGGGTTAAGTCCCGCAACGAGCGCAACCCTCGTTC
CATGTTGCCAGCGGGTTATGCCGGGGACTCATGGGAGACTGCCGGGGTCAACTCGGA
>bOTU547
GTAGTCCACGCCCTAAACGATGTCAACTAGTTGTCGGGTCTTCATTGACTTGGTAACGAAGCTAACGCGTGAAGTTGACC
GCCTGGGGAGTACGGTCGCAAGATTAAAACTCAAAGGAATTGACGGGGACCCGCACAAGCGGTGGATGATGTGGATTAAT
TCGATGCAACGCGAAAAACCTTACCTACCCTTGACATGTACGGAACCTTGCCGAGAGGTGGGGGTGCCCGAAAGGGAGCC
GTAACACAGGTGCTGCATGGCTGTCGTCAGCTCGTGTCGTGAGATGTTGGGTTAAGTCCCGCAACGAGCGCAACCCTTGT
CCCTAGTTGCTACGCAAGAGCACTCTAGGGAGACTGCCGGTGACAAACCGGA
>bOTU3542
GTAGTCCACGCCCTAAACGATGTCTACTAGTTGTCGGGTCTTAATTGACTTGGTAACGCAGCTAACGCGTGAAGTAGACC
GCCTGGGGAGTACGGTCGCAAGATTAAAACTCAAAGGAATTGACGGGGACCCGCACAAGCGGTGGATGATGTGGATTAAT
TCGATGCAACGCGAAAAACCTTACCTACCCTTGACATGGATGGAATCCTTGAGAGATTAGGGAGTGCCCGAAAGGGAACC
ATTACACAGGTGCTGCATGGCTGTCGTCAGCTCGTGTCGTGAGATGTTGGGTTAAGTCCCGCAACGAGCGCAACCCTTGT
CATTAGTTGCTACGCAAGAGCACTCTAATGAGACTGCCGGTGACAAACCGGA
>bOTU690
GTAGTCCACGCCGTAAACGGTGGGAACTAGGTGTTGGCGACATTCCACGTCGTCGGTGCCGCAGCTAACGCATTAAGTTC
CCCGCCTGGGGAGTACGGCCGCAAGGCTAAAACTCAAAGGAATTGACGGGGGCCCGCACAAGCGGCGGAGCATGTGGCTT
AATTCGACGCAACGCGAAGAACCTTACCAAGGCTTGACATACACCGGAAACGTCCAGAGATGGGCGCCCCCTTGTGGTCG
GTGTACAGGTGGTGCATGGCTGTCGTCAGCTCGTGTCGTGAGATGTTGGGTTAAGTCCCGCAACGAGCGCAACCCTTGTC
CCGTGTTGCCAGCAGGCCCTTGTGGTGCTGGGGACTCACGGGAGACCGCCGGGGTCAACTCGGA
>bOTU3105
GTAGTCCACGCCCTAAACGATGCGAACTGGACGTTGGGAGCAACTTGGCTCTCAGTGTCGAAGCTAACGCGCTAAGTTCG
CCGCCTGGGGAGTACGGTCGCAAGACTGAAACTCAAAGGAATTGACGGGGGCCCGCACAAGCGGTGGAGTATGTGGTTTA
ATTCGATGCAACGCGAAGAACCTTACCTGGCCTTGACATCCACGGAACTTACCAGAGATGGTTTGGTGCCTTCGGGAACC
GTGAGACAGGTGCTGCATGGCTGTCGTCAGCTCGTGTCGTGAGATGTTGGGTTAAGTCCCGCAACGAGCGCAACCCTTGT
CCTTAGTTGCCAGCACGTAATGGTGGGAACTCTAAGGAGACTGCCGGTGACAAACCGGA
>bOTU5331
GTAGTCCACGCCATAAACGATGAGGACTAGACGTTGAGAGGGTAAGCCTCCCAGTGTCGCAGCTAACGCGATAAGTCCTC
CGCCTGGGGAGTACGGCCGCAAGGTTGAAACTCAAAGGAATTGACGGGGACCCGCACAAGCGGTGGAGCATGTGGTTTAA
TTCGATGCAACGCGAAGAACCTTACCTGGTCTTGACATGTCGGGAATCCCGAAGAGATTTGGGAGTGCCGCAAGGAGCCC
GAACACAGGTGCTGCATGGCTGTCGTCAGCTCGTGTCGTGAGATGTTGGGTTAAGTCCCGCAACGAGCGCAACCCTTGTC
CTTAGTTGCCAGCATTAAGTTGGGCACTCTAAGGAGACCGCCGGTGACAAACCGGA
>bOTU416
GTAGTCCACGCCCTAAACGATGCGAACTAGGTGTTGGGGAAGGAGACTTCTTTAGTACCGTAGCTAACGCGTGAAGTTCG
CCGCCTGGGGAGTACGGTCGCAAGATTAAAACTCAAAGGAATTGACGGGGACCCGCACAAGCGGTGGATGATGTGGATTA
ATTCGATGCAACGCGAAAAACCTTACCTACCCTTGACATGTCAGGAACTTTCCAGAGATGGATTGGTGCTCGAAAGAGAG
CCTGAACACAGGTGCTGCATGGCTGTCGTCAGCTCGTGTCGTGAGATGTTGGGTTAAGTCCCGCAACGAGCGCAACCCTT
GTCATTAATTGCCATCATTTAGTTGGGCACTTTAATGAGACTGCCGGTGACAAACCGGA
>bOTU8432
GTAGTCCACGCCCTAAACGATGCATATTTGGTGTGGGCAGTTCATTCTGTCCGTGCCGGAGCTAACGCGTTAAATATGCC
GCCTGGGGAGTACAGTCGCAAGGCTGAAACTCAAAGGAATTGACGGGGGCCCGCACAAGCGGTGGAGCATGTGGTTCAAT
TCGACGCAACGCGAAGAACCTTACCTGGGCTCGAACGGCTTCTCAACGGCTGTGGAAACATGGCTACCCCGCAAGGGGGT
GGAGTCGAGGTGCTGCATGGCTGTCGTCAGCTCGTGTCGTGAGATGTTGGGTTAAGTCCCGCAACGAGCGCAACCCCTGT
CCTGTGTTGCCATCATTCAGTTGGGAACTCGCAGGAGACCGCCAGCGATAAGCTGGA
>bOTU1420
GTAGTCCACGCCCTAAACGATGTCAACTGGTTGTTGGGTCTTCACTGACTCAGTAACGAAGCTAACGCGTGAAGTTGACC
GCCTGGGGAGTACGGCCGCAAGGTTGAAACTCAAAGGAATTGACGGGGACCCGCACAAGCGGTGGATGATGTGGTTTAAT
TCGATGCAACGCGAAAAACCTTACCTACCCTTGACATGTCTGGAATCCCGCAGAGATGCAGGAGTGCTCGAAAGAGAGCC
AGAACACAGGTGCTGCATGGCTGTCGTCAGCTCGTGTCGTGAGATGTTGGGTTAAGTCCCGCAACGAGCGCAACCCTTGT
CATTAGTTGCTACGAAAGGGCACTCTAATGAGACTGCCGGTGACAAACCGGA
>bOTU1504
GTAGTCCACGCCGTAAACGATGTCGACTAGCCGTTGGAGACCTTAGAGTCTTTAGTGGCGCAGCTAACGCACTAAGTCGA
CCGCCTGGGGAGTACGGCCGCAAGGTTAAAACTCAAATGAATTGACGGGGGCCCGCACAAGCGGTGGAGCATGTGGTTTA
ATTCGATGCAACGCGAAGAACCTTACCGCCCCTTGACATCCCTGGAATCCTTTAGAGATAGAGGAGTGCCTTCGGGAGCC
AGGAGACAGGTGCTGCATGGCTGTCGTCAGCTCGTGTCGTGAGATGTTGGGTTAAGTCCCGTAACGAGCGCAACCCTTGT
CCTTAGTTGCCAGCGCGTAATGGCGGGAACTCTAAGGAGACTGCCGGTGACAAACCGGA
>bOTU1456
GTAGTCCACGCTGTAAACGATGAGTGCTAGTTGTCGGCATGCATGCATGTCGGTGACGCAGCTAACGCATTAAGCACTCC
GCCTGGGGAGTACGGTCGCAAGATTAAAACTCAAAGGAATTGACGGGGGCCCGCACAAGCGGTGGAGCATGTGGTTTAAT
TCGAAGCAACGCGCAGAACCTTACCACCTTTTGACATGTCCAGACCGCCGGAGAGATCCGGTTTTCCCTTCGGGGACTGG
AACACAGGTGCTGCATGGCTGTCGTCAGCTCGTGTCGTGAGATGTTGGGTTAAGTCCCGCAACGAGCGCAACCCTCGCCA
TTAGTTGCCAGCATTAAGTTGGGCACTCTAGTGGGACTGCCGGAGCTAATCCGGA
>bOTU1506
GTAGTCCACGCCCTAAACGATGTCAACTAGTTGTCGGGTCTTCATTGACTTGGTAACGTAGCTAACGCGTGAAGTTGACC
GCCTGGGGAGTACGGTCGCAAGATTAAAACTCAAAGGAATTGACGGGGACCCGCACAAGCGGTGGATGATGTGGATTAAT
TCGATGCAACGCGAAAAACCTTACCTACCCTTGACATGTATGGAACCCTGCTGAGAGGTGGGGGTGCCCGAAAGGGAGCC
ATAACACAGGTGCTGCATGGCTGTCGTCAGCTCGTGTCGTGAGATGTTGGGTTAAGTCCCGCAACGAGCGCAACCCTTGT
CCCTAGTTGCTACGCAAGAGCACTCCAGGGAGACTGCCGGTGACAAACCGGA
>bOTU2769
GTAGTCCACGCCCTAAACGATGTCTACTAGTTGTCGGGTTTTAATTAACTTGGTAACGCAGCTAACGCGTGAAGTAGACC
GCCTGGGGAGTACGGTCGCAAGATTAAAACTCAAAGGAATTGACGGGGACCCGCACAAGCGGTGGATGATGTGGATTAAT
TCGATGCAACGCGAAAAACCTTACCTACCCTTGACATGTCAGGAACCTCGAAGAGATTTGAGGGTGCTCGAAAGAGAGCC
TGAACACAGGTGCTGCATGGCTGTCGTCAGCTCGTGTCGTGAGATGTTGGGTTAAGTCCCGCAACGAGCGCAACCCTTGT
CATTAGTTGCTACGAAAGGGCACTCTAATGAGACTGCCGGTGACAAACCGGA
>bOTU6122
GTAGTCCACGCCCTAAACGATGCTCACTAGGTGTTGGGGAAGCGATTCCTTGGTACCGTAGCTAACGCGTGAAGTGAGCC
GCCTGGGGAGTACGGCCGCAAGGTTAAAACTCAAAGGAATTGACGGGGACCCGCACAAGCGGTGGATGATGTGGATTAAT
TCGATGCAACGCGAACAACCTTACCTACCCTTGACATGTCCGGAAGTCTGCTGAAAGGTGGATGTGCTCGAAAGAGAACC
GGAACACAGGTGCTGCATGGCTGTCGTCAGCTCGTGTCGTGAGATGTTGGGTTAAGTCCCGCAACGAGCGCAACCCTTGT
CCCTAGTTGCTACGCAAGGGCACTCTAGGGAGACTGCCGGTGACAAACCGGA
>bOTU1494
GTAGTCCACGCCCTAAACGATGTCAACTAGGTGTTGGGTGGGTAAAACCATTTAGTACCGGAGCTAACGCGTGAAGTTGA
CCGCCTGGGGAGTACGGCCGCAAGGTTAAAACTCAAAGGAATTGACGGGGACCCGCACAAGCGGTGGATGATGTGGATTA
ATTCGATGCAACGCGAAAAACCTTACCTACCCTTGACATGTCCAGAAGCTCTTAGAGATTTGAGTGTGCCCGAAAGGGAG
CTGGAACACAGGTGCTGCATGGCTGTCGTCAGCTCGTGTCGTGAGATGTTGGGTTAAGTCCCGCAACGAGCGCAACCCTT
GTCGTTAATTGCCATCATTCAGTTGGGCACTTTAACGAGACTGCCGGTGACAAACCGGA
>bOTU3298
GTAGTCCACGCTGTAAACGATGAGAACTGGCTGTGCGTAACGTTTAACGTTGTGCGTAGCGAAGCTAACGCGTTAAGTTC
TCCGCCTGGGGAGTACGGTCGCAAGATTAAAACTCAAAGGAATTGACGGGGGCCCGCACAAGCGGTGGAGCATGTGGTTT
AATTCGATGCAACGCGAAGAACCTTACCTACCCTTGACATCCTGCGAAGCGCCTGTAATGGGGCGTGTGCCGAAAGGAAC
GCAGAGACAGGTGCTGCATGGCTGTCGTCAGCTCGTGTCGTGAGATGTTGGGTTAAGTCCCGTAACGAGCGCAACCCTTG
TGCTTCGTTGCCATCAGTTCGGCTGGGCACTCGAAGCAGACTGCCGGTGACAAACCGGA
>bOTU4701
GTAGTCCACGCTGTAAACGATGGGTACTAGGTTTGGCGGGTCTTGACCCCTGCTGAACCGGAGCTAACGCAATAAGTACC
CCGCCTGGGAAGTACGGTCGCAAGACTAAAACTCAAAGGAATTGACGGGGGCCCGCACAAGCGGTGGATCATGTGGTTTA
ATTCGAAGCAACGCGCAGAACCTTACCTGGGCTTGACATCTCCGGACCGCTGCAGAAATGCAGTCTCGGTAGCAATACCG
CCGGATGACAGGTGCTGCATGGCTGTCGTCAGCTCGTGTGGTGACATGTTGGGTTAAGTCCCGCAACGAGCGCAACCCCT
GTCTTTAGTTGCCAGCATTAAGTTGGGCACTCTAAAGAGACTGCCGTGGTTAACACGGA
>bOTU6805
GTAGTCCTAGCCCTAAACGGTGCACGCTTGCTGTAAGAGGAATCGACCCCTCTTGTGGCGAAGCTAACGCGATAAGCGTG
CCGCCTGGGGAGTACGGTCGCAAGATTAAAACTCAAAGAAATTGACGGGGGCCTGCACAAGCGGTGGAGTATGTGGCTTA
ATTCGATGCAACGCGAAGAACCTTACCTGGCCTTGACATGCATTTGGTAGAACCATGAAAGTGGGACGACCCCGCAAGGG
GAGGATGCACAGGTGCTGCATGGCTGTCGTCAGCTCGTGTCGTGAGATGTTGGGTTAAGTCCCGCAACGAGCGCAACCCT
TGTGTCCTGTTGCCACCCCCACGAGAGTGGGGAGCACTCTGGACAGACTGCCTCGCTTAAACGGGGA
>bOTU5148
GTAGTCCACGCCGTAAACGTTGGGCACTAGGTGTGGGAAGGAATCAACCCTTTCCGTGCCGTAGCTAACGCATTAAGTGC
CCCGCCTGGGGAGTACGGCCGCAAGGCTAAAACTCAAAGGAATTGACGGGGGCCCGCACAAGCGGCGGAGCATGTTGCTT
AATTCGAGGCAACGCGAAGAACCTTACCTGGGTTTGACATGTACGGAAAAGCCATAGAGATATGGTGTCCTTCGGGGCCG
TACACAGGTGGTGCATGGCTGTCGTCAGCTCGTGTCGTGAGATGTTGGGTTAAGTCCCGCAACGAGCGCAACCCTTATCC
TATGTTGCCAGCGCGTAATGGCGGGGACTCGTAGGAGACTGCCGGGGTCAACTCGGA
>bOTU493
GTAGTCCACGCCCTAAACGATGTCAACTGGTTGTTGGGAGGGTTTCTTCTCAGTAACGTAGCTAACGCGTGAAGTTGACC
GCCTGGGGAGTACGGCCGCAAGGTTGAAACTCAAAGGAATTGACGGGGACCCGCACAAGCGGTGGATGATGTGGTTTAAT
TCGATGCAACGCGAAAAACCTTACCTACCCTTGACATGTCTGGAATTCCGAAGAGATTTGGAAGTGCTCGAAAGAGAGCC
AGAACACAGGTGCTGCATGGCCGTCGTCAGCTCGTGTCGTGAGATGTTGGGTTAAGTCCCGCAACGAGCGCAACCCTTGT
CATTAGTTGCTACGAAAGGGCACTCTAATGAGACTGCCGGTGACAAACCGGA
>bOTU7972
GTAGTCCATGCCGTAAACGATGAGTGTTCGCCCTTGGTCTACGCGGATCAGGGGCCCAGCTAACGCGTGAAACACTCCGC
CTGGGGAGTACGGTCGCAAGACCGAAACTCAAAGGAATTGACGGGGGCCTGCACAAGCGGTGGAGCATGTGGTTTAATTC
GATACAACGCGCAAAACCTTACCAGCCCTTGACATATGAACAAGAAAACCTGTCCTTAACGGGATGGTACTGACTTTCAT
ACAGGTGCTGCATGGCTGTCGTCAGCTCGTGTCGTGAGATGTTTGGTCAAGTCCCGCAACGAGCGCAACCCTCGTCCTTA
GTTGCCATCATTTAGTTGGGCACTCTAAGGAGACTGCCGGTGATAAGCCGGA
>bOTU4504
GTAGTCCACGCCGTAAACGATGAGTGCTAGGTGTTGGGGGGTACCACCCTCAGTGCCGAAGCTAACGCATTAAGCACTCC
GCCTGGGGAGTACGGTCGCAAGACTGAAACTCAAAGGAATTGACGGGGGCCCGCACAAGCAGTGGAGCATGTGGTTTAAT
TCGAAGCAACGCGAAGAACCTTACCAAGACTTGACATCCCGCTGACCGCTCTAGAGATAGAGTTTCCCTTCGGGGCAGCG
GTGACAGGTGGTGCATGGTTGTCGTCAGCTCGTGTCGTGAGATGTTGGGTTAAGTCCCGCAACGAGCGCAACCCTTACAT
TGTGTTGCCATCATTAGGTTGGGCACTCACAATGGACTGCCGGTGACAAACCGGA
>bOTU3511
GTAGTCCATGCCGTAAACGATGAGTGTTCGCCCTTGGTCTGTCTACGCTACGCTACGCGGATCAGGGGCCCAGCTAACGC
GTGAAACACTCCGCCTGGGGAGTACGGTCGCAAGACCGAAACTCAAAGGAATTGACGGGGGCCTGCACAAGCGGTGGAGC
ATGTGGTTTAATTCGATACAACGCGCAAAACCTTACCAGCCCTTGACATATGAACAACAAAACCTGTCTTTAACGGGATG
GTACTTACTTTCATACAGGTGCTGCATGGCTGTCGTCAGCTCGTGTCGTGAGATGTTGGGTTAAGTCCCGCAACGAGCGC
AACCCTCGCCCTTAGTTGCCAGCATTCAGTTGGGCACTCTAAGGGGACTGCCGGTGATAAGCCGAGA
>bOTU143
GTAGTCCACGCCCTAAACGATGTCTACTAGTTGTCGGGTCTTAATTGACTTGGTAACGCAGCTAACGCGTGAAGTAGACC
GCCTGGGGAGTACGGTCGCAAGATTAAAACTCAAAGGAATTGACGGGGACCCGCACAAGCGGTGGATGATGTGGATTAAT
TCGATGCAACGCGAAAAACCTTACCTACCCTTGACATGTCAGGAACCTCCGAGAGATTGGAGGGTGCTCGAAAGAGAGCC
TGAACACAGGTGCTGCATGGCTGTCGTCAGCTCGTGTCGTGAGATGTTGGGTTAAGTCCCGCAACGAGCGCAACCCTTGT
CATTAGTTGCTACGAAAGGGCACTCTAATGAGACTGCCGGTGACAAACCGGA
>bOTU4138
GTAGTCCACGCCCTAAACGATGTCAACTGGTTGTTGGACGGCTTGCTGTTCAGTAACGAAGCTAACGCGTGAAGTTGACC
GCCTGGGGAGTACGGCCGCAAGGTTGAAACTCAAAGGAATTGACGGGGACCCGCACAAGCGGTGGATGATGTGGTTTAAT
TCGATGCAACGCGAAAAACCTTACCTACCCTTGACATGCCTAGAATCCTGCAGAGATGTGGGAGTGCTCGAAAGAGAACT
AGGACACAGGTGCTGCATGGCCGTCGTCAGCTCGTGTCGTGAGATGTTGGGTTAAGTCCCGCAACGAGCGCAACCCTTAT
CATTAGTTGCTACGCAAGGGCACTCTAATGAGACTGCCGGTGACAAACCGGA
>bOTU154
GTAGTCCACGCTGTAAACGATGAGTGCTAGTTGTCGGCAGGCATGCCTGTCGGTGACGCAGCTAACGCATTAAGCACTCC
GCCTGGGGAGTACGGTCGCAAGATTAAAACTCAAAGGAATTGACGGGGGCCCGCACAAGCGGTGGAGCATGTGGTTTAAT
TCGAAGCAACGCGCAGAACCTTACCACCTTTTGACATGCCCGGACCGCCTCAGAGATGAGGCTTTCCCTTCGGGGACTGG
GACACAGGTGCTGCATGGCTGTCGTCAGCTCGTGTCGTGAGATGTTGGGTTAAGTCCCGCAACGAGCGCAACCCTCGCTA
TTAGTTGCCATCAGGTTTGGCTGGGCACTCTAATAGGACCGCCGGTGGTAAGCCGGA
>bOTU3243
GTAGTCCACGCCGTAAACGTTGGGCACTAGGTGTGGGGGGCCTTTTCCGGGTTTTCCGCGCCGTAGCTAACGCATTAAGT
GCCCCGCCTGGGGAGTACGGCCGCAAGGCTAAAACTCAAAGGAATTGACGGGGGCCCGCACAAGCGGCGGAGCATGCGGA
TTAATTCGATGCAACGCGAAGAACCTTACCAAGGCTTGACATGTGCCGGTCGGCTCCGGAGACGGGGTTTCCTCCTTGTG
GGGCCGGTTCACAGGTGGTGCATGGTTGTCGTCAGCTCGTGTCGTGAGATGTTGGGTTAAGTCCCGCAACGAGCGCAACC
CTTGTCTCGTGTTGCCAGCACGTTGTGGTGGGGACTCGCGGGAGACTGCCGGGGTCAACTCGGA
>bOTU2431
GTAGTCCACGCCCTAAACGATGCTCACTAGGTGTTGGGGAAGCGATTCCTTGGTACCGAAGCTAACGCGTGAAGTGAGCC
GCCTGGGGAGTACGGCCGCAAGGTTAAAACTCAAAGGAATTGACGGGGACCCGCACAAGCGGTGGATGATGTGGATTAAT
TCGATGCAACGCGAACAACCTTACCTACCCTTGACATGTCTGGAAGCCTGCTGAAAGGCGGGTGTGCCTGAAAGGGAACC
GGAACACAGGTGCTGCATGGCTGTCGTCAGCTCGTGTCGTGAGATGTTGGGTTAAGTCCCGCAACGAGCGCAACCCTTGT
CCCTAGTTGCTACGCAAGGGCACTCTAGGGAGACTGCCGGTGACAAACCGGA
>bOTU8635
GTAGTCCACGCCCTAAACGATGTCTACTAGTTGTCGGGTTTTAATTAACTTGGTAACGCAGCTAACGCGTGAAGTAGACC
GCCTGGGGAGTACGGTCGCAAGATTAAAACTCAAAGGAATTGACGGGGACCCGCACAAGCGGTGGATGATGTGGATTAAT
TCGATGCAACGCGAAAAACCTTACCTACCCTTGACATGGAAGGAACCTCGGAGAGATCTGAGGGTGCTCGAAAGAGAACC
TTTACACAGGTGCTGCATGGCTGTCGTCAGCTCGTGTCGTGAGATGTTGGGTTAAGTCCCGCAACGAGCGCAACCCTTGT
CATTAGTTGCTACGAAAGAGCACTCTAATGAGACTGCCGGTGACAAACCGGA
>bOTU6803
GTAGTCCACGCCGTAAACGATGAGCACTAGTTATTGGAGGTATTGACTCCTCCAGTGACGCAGCTAACGCATTAAGTGCT
CCGCCTGGGGAGTACGGTCGCAAGACTAAAACTCAAACAAATTGACGGGGGCCCGCACAAGCGGTGGATTATGTGGTTTA
ATTCGAAGCAACGCGCAGAACCTTACCTAGGCTTGAACTCCTACGAATCTGGGGCAATGCCCGGAGTGTCCGCAAGGAAA
TGTAGTGAGAGGTGCTGCATGGCTGTCGTCAGCTCGTGTTGTGAAATGTTGGGTTAAGTCTCGCAACGAGCGCAACCCCT
ATCGTCTGTTGCCAGCATTAAGTTGGGCACTCTGACGAGACTGCCTGGGTTAACCAGGA
>bOTU2405
GTAGTCCACGCCCTAAACGATGTCAACTGGTTGTTGGACGGCTTGCTGTTCAGTAACGAAGCTAACGCGTGAAGTTGACC
GCCTGGGGAGTACGGCCGCAAGGTTGAAACTCAAAGGAATTGACGGGGACCCGCACAAGCGGTGGATGATGTGGTTTAAT
TCGATGCAACGCGAAAAACCTTACCTACCCTTGACATGTCAAGAATCTTGCAGAGATGTGAGAGTGCTCGAAAGAGAACT
TGAACACAGGTGCTGCATGGCCGTCGTCAGCTCGTGTCGTGAGATGTTGGGTTAAGTCCCGCAACGAGCGCAACCCTTGT
CATCAGTTGCTACGAAAGGGCACTCTGATGAGACTGCCGGTGACAAACCGGA
>bOTU5489
GTAGTCCACGCCGTAAACGTTGGGCGCTAGGTGTGGGGAACCTTCCACGTTCTCCGTGCCGCAGCTAACGCATTAAGCGC
CCCGCCTGGGGAGTACGGCCGCAAGGCTAAAACTCAAAGGAATTGACGGGGGCCCGCACAAGCGGCGGAGCATGTGGCTT
AATTCGACGCAACGCGAAGAACCTTACCAAGGCTTGACATATACCGAAATCTCGTAGAGATACGGGGTCCGCAAGGGCGG
TATACAGGTGGTGCATGGTTGTCGTCAGCTCGTGTCGTGAGATGTTGGGTTAAGTCCCGCAACGAGCGCAACCCTCGTCC
TATGTTGCCAGCGAGTAATGTCGGGGACTCATAGGAGACTGCCGGGGTCAACTCGGA
>bOTU6806
GTAGTCCACGCTGTAAACGATGAACACTAGATATTGCGAGATTTGACCCTCGCAGTGTCGTAGCTAACGCGTTAAGTGTT
CCGCCTGGGAAGTACGGTCGCAAGACTAAAACTCAAAGGAATTGACGGGGGCCCGCACAAGCGGTGGATTATGTGGTTTA
ATTCGAAGCAACGCGCAGAACCTTACCTAGGCTTGAAATCCTACGAATCCCTTTTAAACGAGGGAGTGCCCTTCGGGGAA
TGTAGTGACAGGCGCTGCATGGCTGTCGTCAGCTCGTGTCGTGAGATGTTGGGTTAAGTCTCGCAACGAGCGCAACCCCT
ATTCTTAGTTGCCAGCATTAAGTTGGGCACTCTAGGAAGACTGCCTGGGCTAACCAGGA
>bOTU5626
GTAGTCCACGCCGTAAACGATGGATACTAGCTGTTGGAGGTATCGACCCCTTCAGTAGCGAAGCTAACGCGTTAAGTATC
CCGCCTGTGGAGTACGGTCGCAAGACTAAAACATAAAGGAATTGACGGGGACCCGCACAAGCGGTGGATCGTGTTCTTTA
ATTCGATGCTAAACGAAGAACCTTACCAGGGCTTGACATACACCGGAAACGGCCAGAGATGGTCGCCCCCTTGTGGTCGG
TGTACAGGTGGTGCATGGCTGTCGTCAGCTCGTGTCGTGAGATGTTGGGTTAAGTCCCGCAACGAGCGCAACCCTTGTTC
TGTGTTGCCAGCATGCCCTTCGGGGTGATGGGGACTCACAGGAGACTGCCGGGGTCAACTCGGA
>bOTU3356
GTAGTCCTGGCTGTAAACGGTGCACGTTTGCTGTAAAAGGAATCGACCCCTTTTGTGGCGAAGCTAACGCGATAAACGTG
CCGCCTGGGGAGTACGGTCGCAAGATTAAAACTCAAAGAAATTGACGGGGGCCTGCACAAGCGGTGGAGTATGTGGCTTA
ATTCGATGCAACGCGAAGAACCTTACCTGGCCTTGACATGCACGTAGTAGGAGCCTGAAAGGGTAACGACCCCGCAAGGG
GAGCGTGCACAGGTGCTGCATGGCTGTCGTCAGCTCGTGTCGTGAGATGTTGGGTTAAGTCCCGCAACGAGCGCAACCCT
TGTGTCCTGTTGCCACTCCAACGAGAGTTGGAAGCACTCTGGACAGACTGCCTCGCTTAAACGAGGA
>bOTU2693
GTAGTCCACGCCCTAAACGATGTCTACTAGTTGTCGGGTTTTAATTAACTTGGTAACGCAGCTAACGCGTGAAGTAGACC
GCCTGGGGAGTACGGTCGCAAGATTAAAACTCAAAGGAATTGACGGGGACCCGCACAAGCGGTGGATGATGTGGATTAAT
TCGATGCAACGCGAAAAACCTTACCTACCCTTGACATGGACGGAATCCTGAAGAGATTTGGGAGTGCTCGAAAGAGAACC
GTTACACAGGTGCTGCATGGCTGTCGTCAGCTCGTGTCGTGAGATGTTGGGTTAAGTCCCGCAACGAGCGCAACCCTTGT
CATTAGTTGCTACGCAAGAGCACTCTAATGAGACTGCCGGTGACAAACCGGA
>bOTU6810
GTAGTCCACGCCGTAAACGATGAACGCTAGCCGTTGGATAGCTTGCTATTCAGTGGCGCAGCTAACGCATTAAGCGTTCC
GCCTGGGGAGTACGGCCGCAAGGTTGAAACTCAAAGGAATTGACGGGGGCCCGCACAAGCGGTGGAGCATGTGGTTTAAT
TCGACGCAACGCGCAGAACCTTACCAGGGTTTGCCATCCTGCGACCGCCCTCTAACAGGGGTTTTCCCGCAAGGGACGCA
GAGACAGGTGCTGCATGGCTGTCGTCAGCTCGTGTCGTGAGATGTTGGGTTAAGTCCCGCAACGAGCGCAACCCTCGCCT
TTAGTTGCCATCATTCAGTTGGGCACTCTAGAGGGACCGCCGGCGACAAGCCGGA
>bOTU6940
GTAGTCCATGCCGTAAACGATGAGTGTTCGCCCTTGGTCTACGCAGATCAGGGGCTCAGCTAACGCGTGAAACACTCCGC
CTGGGGAGTACGGTCGCAAGACCGAAACTCAAAGGAATTGACGGGGGCCTGCACAAGCGGTGGAGCATGTGGTTTAATTC
GATACAACGCGCAAAACCTTACCAGCCCTTGACATATGAACAACAAAACCTATCCTTAACGGGATGGTACTCACTTTCAT
ACAGGTGCTGCATGGCTGTCGTCAGCTCGTGTCGTGAGATGTTGGGTTAAGTCCCGCAACGAGCGCAACCCTTGTCCTTA
GTTGCCAGCATTAAGTTGGGCACTCTAAGGAGACCGCCGGTGACAAACCGGA
>bOTU2701
GTAGTCCGCACTGTAAACGATGATTACTCGCTGCTAGAGGGCAACTTTTAGTGGCTTAGCGAAAGCGATAAGTAATCCAC
CTGGGGAGTACGCCGGCAACGGTGAAACTCAAAGGAATTGACGGGGGCCCGCACAAGCGGAGGAGCATGTGGTTTAATTC
GATGATACGCGAGGAACCTTACCAGGGCTTGAAAGTTAGCGACCGACTCTGAAAGGAGTCTTCCCGCAAGGGCGCGAAAC
TAGGTGCTGCATGGCTGTCGTCAGCTCGTGCCGTGAGGTGTTGGGTTAAGTCCCGCAACGAGCGCAACCCCTACCATTAG
TTGCCAGCGGTTCGGCCGGGGACTCTAGTGGAACTGCCCGCGCAAGCGGTGA
>bOTU6676
GTAGTCCACGCCGTAAACGATGAGTGCTAAGTGTTAGAGGGTTTCCGCCCTTTAGTGCTGCAGCTAACGCATTAAGCACT
CCGCCTGGGGAGTACGGTCGCAAGACTGAAACTCAAAGGAATTGACGGGGGCCCGCACAAGCGGTGGAGCATGTGGTTTA
ATTCGAAGCAACGCGAAGAACCTTACCAGGTCTTGACATCCCACTGACCGGTATAGAGATATACCTTTCCCTTCGGGGAC
AGTGGTGACAGGTGGTGCATGGTTGTCGTCAGCTCGTGTCGTGAGATGTTGGGTTAAGTCCCGCAACGAGCGCAACCCTT
GATCTTAGTTGCCAGCATTTAGTTGGGCACTCTAAGGTGACTGCCGGTGACAAACCGGA
>bOTU5033
GTAGTCCACGCCGTAAACGATGGATGCTAGCCGTTGGACAGCTTGCTGTTCAGTGGCGCAGCTAACGCATTAAGCATCCC
GCCTGGGGAGTACGGTCGCAAGATTAAAACTCAAAGGAATTGACGGGGGCCCGCACAAGCGGTGGAGCATGTGGTTCAAT
TCGACGCAACGCGAAGAACCTTACCAGCCCTTGACATGGCAGGACGGTTTCCAGAGATGGATTCCTTCTCGCAAGAGACT
TGCACACAGGTGCTGCATGGCTGTCGTCAGCTCGTGTCGTGAGATGTTGGGTTAAGTCCCGCAACGAGCGCAACCCTCGC
CCTTAGTTGCCATCATTTAGTTGGGCACTCTAGGGGGACTGCCGGTGATAAGCCGGA
>bOTU3550
GTAGTCCACGCCCTAAACGATGCGAACTGGACGTTGGGAGCAACTAGGCTCTCAGTGTCGAAGCTAACGCGTTAAGTTCG
CCGCCTGGGGAGTACGGTCGCAAGACTGAAACTCAAAGGAATTGACGGGGGCCCGCACAAGCGGTGGAGTATGTGGTTTA
ATTCGATGCAACGCGCAGAACCTTACCTGGTCTTGACATCCACGGAATCTTGCAGAGATGCGGGAGTGCCTTCGGGAACC
GTGAGACAGGTGCTGCATGGCTGTCGTCAGCTCGTGTCGTGAGATGTTGGGTTAAGTCCCGCAACGAGCGCAACCCTTGT
CCTTAGTTGCCAGCACGTAAAGGTGGGAACTCTAAGGAGACTGCCGGTGACAAACCGGA
>bOTU8028
GTAGTCCACGCCGTAAACGATGAGTACTAGGTGTCGGGGGTTACCCCCCTCGGTGCCGCAGCTAACGCATTAAGTACTCC
GCCTGGGGAGTACGCTCGCAAGAGTGAAACTCAAAGGAATTGACGGGGACCCGCACAAGTAGCGGAGCATGTGGTTTAAT
TCGAAGCAACGCGAAGAACCTTACCTAAGCTTGACATCCTTTTGACCGATGCCTAATCGCATTTTTCCCTTCGGGGACAG
AAGTGACAGGTGGTGCATGGTTGTCGTCAGCTCGTGTCGTGAGATGTTGGGTTAAGTCCCGCAGCGAGCGCAACCCTTGC
CTTTAGTTGCCAGCATTAAGTTGGGCACTCTAGAGGGACTGCCAGGGATAACCTGGA
>bOTU3452
GTAGTCCACGCCCTAAACGATGTCTACTAGTTGTTGGTGGAGTAAAATCCATGAGTAACGCAGCTAACGCGTGAAGTAGA
CCGCCTGGGGAGTACGGTCGCAAGATTAAAACTCAAATGAATTGACGGGGGCCCGCACAAGCGGTGGATTATGTGGATTA
ATTCGATGCAACGCGAAAAACCTTACCTGGCCTTGACATGTAGCGAACTTTCCAGAGATGGATTGGTGCTCGTAAGAGAA
CGCTAACACAGGTGCTGCATGGCTGTCGTCAGCTCGTGTCGTGAGATGTTGGGTTAAGTCCCGCAACGAGCGCAACCCTT
GCCAATAATTGCCATCATTTAGTTGGGCACTTTATTGGGACTGCCGGTGACAAACCGGA
>bOTU1
GTAGTCCACGCCGTAAACGATGAATGTTAGCCGTCGGGCAGTATACTGTTCGGTGGCGCAGCTAACGCATTAAACATTCC
GCCTGGGGAGTACGGTCGCAAGATTAAAACTCAAAGGAATTGACGGGGGCCCGCACAAGCGGTGGAGCATGTGGTTTAAT
TCGAAGCAACGCGCAGAACCTTACCAGCCCTTGACATGCCCGGCTACTTGCAGAGATGCAAGGTTCCCTTCGGGGACCGG
GACACAGGTGCTGCATGGCTGTCGTCAGCTCGTGTCGTGAGATGTTGGGTTAAGTCCCGCAACGAGCGCAACCCTCGCCC
TTAGTTGCCAGCATTCAGTTGGGCACTCTAAGGGGACTGCCGGTGATAAGCCGAGA
>bOTU3438
GTAGTCCACGCCGTAAACGATGAGTGCTAGGTGTTAGGGGTTTCGATACCCTTGGTGCCGAAGTTAACACATTAAGCACT
CCGCCTGGGGAGTACGGTCGCAAGACTGAAACTCAAAGGAATTGACGGGGACCCGCACAAGCAGTGGAGTATGTGGTTTA
ATTCGAAGCAACGCGAAGAACCTTACCAGGTCTTGACATCCCTCTGAATCCACTAGAGATAGTGGCGGCCTTCGGGACAG
AGGAGACAGGTGGTGCATGGTTGTCGTCAGCTCGTGTCGTGAGATGTTGGGTTAAGTCCCGCAACGAGCGCAACCCTTAT
ATTTAGTTGCCAGCACATCATGGTGGGCACTCTAGATAGACTGCCGGTGACAAACCGGA
>bOTU5796
GTAGTCCACGCCCTAAACGATGTCAACTAGTTGTTGGGGATTCATTTCCTTAGTAACGTAGCTAACGCGTGAAGTTGACC
GCCTGGGGAGTACGGTCGCAAGATTAAAACTCAAAGGAATTGACGGGGACCCGCACAAGCGGTGGATGATGTGGATTAAT
TCGATGCAACGCGAAAAACCTTACCTACCCTTGACATGGTCGGAACCCTGCTGAAAGGTGGGGGTGCTCGAAAGAGAACC
GGCGCACAGGTGCTGCATGGCTGTCGTCAGCTCGTGTCGTGAGATGTTGGGTTAAGTCCCGCAACGAGCGCAACCCTTGT
CCTTAGTTGCTACGCAAGAGCACTCTAAGGAGACTGCCGGTGACAAACCGGA
>bOTU238
GTAGTCCACGCCGTAAACTATGGATGCTAGCCGTCGGCAAGCTTGCTTGTCGGTGGCGCAGCTAACGCTTTAAGCATCCC
GCCTGGGGAGTACGGCCGCAAGGTTAAAACTCAAAGGAATTGACGGGGGCCCGCACAAGCGGTGGAGCATGTGGTTTAAT
TCGACGCAACGCGAAGAACCTTACCAGCTCTTGACATTTACGGACCGTTTCCAGAGATGGATTCATCCTAGCAATAGGCC
GTAGGACAGGTGCTGCATGGCTGTCGTCAGCTCGTGTCGTGAGATGTTGGGTTAAGTCCCGCAACGAGCGCAACCCTCGC
CATTAGTTGCCATCATTTAGTTGGGCACTCTAGTGGGACTGCCGGTGATAAGCCGGA
>bOTU571
GTAGTCCACGCTGTAAACGATGAGTGCTAGGTGTTGTGGGTATTGACCCCCGCGGTGCCGTAGCTAACGCGTTAAGCACT
CCGCCTGGGGAGTACGGCCGCAAGGCTAAAACTCAAAGGAATTGACGGGGGCCCGCACAAGCGGTGGAGCATGTGGTTTA
ATTCGACGCAACGCGCAGAACCTTACCAGGGCTAGAAAAGGTAGGAACCCGGATGAAAGTCTGGGGTGCCCGCAAGGGAA
TCTACATCCAGGTGCTGCATGGCTGTCGTCAGCTCGTGTCGTGAGATGTTGGGTTAAGTCCCGCAACGAGCGCAACCCCT
GTTCTTAGTTGCCATCATTAAGTTGGGCACTCTAAGGAGACTGCCGGCGTCAAGCCGGA
>bOTU171
GTAGTCCACGCCCTAAACGATGTCAACTGGTTGTTGGGAAGGTTCCTTCTCAGTAACGTAGCTAACGCGTGAAGTTGACC
GCCTGGGGAGTACGGCCGCAAGGTTGAAACTCAAAGGAATTGACGGGGACCCGCACAAGCGGTGGATGATGTGGTTTAAT
TCGATGCAACGCGAAAAACCTTACCTACCCTTGACATGCCTGGAATTTTGCAGAGATGTGAAAGTGCTCGAAAGAGAACC
AGGACACAGGTGCTGCATGGCCGTCGTCAGCTCGTGTCGTGAGATGTTGGGTTAAGTCCCGCAACGAGCGCAACCCTTGT
CATTAGTTGCTACGAAAGGGCACTCTAATGAGACTGCCGGTGACAAACCGGA
>bOTU2151
GTAGTCCACGCCCTAAACGATGTCAACTGGGTGTTCGGGAAGCGATTTCTGAGTACCGTAGCTAACGCGTGAAGTTGACC
GCCTGGGGAGTACGGCCGCAAGGTTAAAACTCAAAGGAATTGACGGGGACCCGCACAAGCGGTGGATGATGTGGATTAAT
TCGATGCAACGCGAACAACCTTACCTACCCTTGACATGTCTGGGAGCCTGCTGAGAGGCGGGTGTGCCTGAAAGGGAACC
GGAACACAGGTGCTGCATGGCTGTCGTCAGCTCGTGTCGTGAGATGTTGGGTTAAGTCCCGCAACGAGCGCAACCCTTGT
CCCTAGTTGCTACGCAAGGGCACTCTAGGGAGACTGCCGGTGACAAACCGGA
>bOTU6976
GTAGTCCATGCCGTAAACGATGAGTGTTCGCCCTTGGTCTACGTGGATCAGGGGCCCAGCTAACGCGTTAAACACTCCGC
CTGGGGAGTACGGTCGCAAGACCGAAACTCAAAGGAATTGACGGGGGCCTGCACAAGCGGTGGAGCATGTGGTTTAATTC
GAAGCAACGCGAAGAACCTTACCAGCCCTTGACATGGTCGGACGGTTTCCAGAGATGGATTCCTTCACTTCGGTGACTGA
CACACAGGTGCTGCATGGCTGTCGTCAGCTCGTGTCGTGAGATGTTGGGTTAAGTCCCGCAACGAGCGCAACCCTCGCCT
TTAGTTGCCATCATTTAGTTGGGCACTCTAGAGGGACTGCCGGTGATAAGCCGGA
>bOTU1750
GTAGTCCACGCCCTAAACGATGTCAACTGGTTGTTGGGAAGGTTCCTTCTCAGTAACGTAGCTAACGCGTGAAGTTGACC
GCCTGGGGAGTACGGCCGCAAGGTTGAAACTCAAAGGAATTGACGGGGACCCGCACAAGCGGTGGATGATGTGGTTTAAT
TCGATGCAACGCGAAAAACCTTACCTACCCTTGACATGCCAGGAATCCTGCAGAGATGTGGGAGTGCTCGAAAGAGAACC
TGGACACAGGTGCTGCATGGCCGTCGTCAGCTCGTGTCGTGAGATGTTGGGTTAAGTCCCGCAACGAGCGCAACCCTTGT
CATTAGTTGCTACGTAAGGGCACTCTAATGAGACTGCCGGTGACAAACCGGA
>bOTU1538
GTAGTCCACGCTGTAAACGATGAGCACTAGGTGTCGCGGGTATTGACCCCTGCGGTGCCGCAGCTAACGCATTAAGTGCT
CCGCCTGGGGACTACGGCCGCAAGGTTAAAACTCAAAGGAATTGACGGGGGCCCGCACAAGCGGTGGAGCATGTGGTTCA
ATTCGACGCAACGCGAAGAACCTTACCTGGGCTAGACAACGATGGACCGCCCCAGAGATGGGGCCTTCCCTTCGGGGACC
ATCGGTTCAGGTGCTGCATGGCTGTCGTCAGCTCGTGTCGTGAGATGTTGGGTTAAGTCCCGCAACGAGCGCAACCCCTG
CCCCTAGTTGCCAGCATTTCAGTTGGGCACTCTAGGGGGACTGCCCGCGTCAAGCGGGA
>bOTU8724
GTAGTCCACGCCGTAAACGATGGGCGCTAGGTGTGGGAGGTGTCAACTCCTTCCGTGCCGAAGCTAACGCATTAAGCGCC
CCGCCTGGGGAGTACGGTCGCAAGACTAAAACTCAAAGGAATTGACGGGGGCCCGCACAAGCAGCGGAGCATGTTGTTTA
ATTCGAAGCGACGCGAAGAACCTTACCTAGGCTTGACATGAATCTGTAACGCGTGGAAACACGTGCCCTCTTCGGAGCGG
ATTCACAGGTGGTGCATGGCTGTCGTCAGCTCGTGTCGTGAGATGTTGGGTTAAGTCCCGCAACGAGCGCAACCCCTGTC
CTGTGTTGCCAGCGGCTCGGCCGGGGACTCACAGGATACTGCCGGTGACAAACCGGA
>bOTU1057
GTAGTCCACGCCCTAAACGATGTCAACTGGTTGTTGGACGGCTTGCTGTTCAGTAACGAAGCTAACGCGTGAAGTTGACC
GCCTGGGGAGTACGGCCGCAAGGTTGAAACTCAAAGGAATTGACGGGGACCCGCACAAGCGGTGGATGATGTGGTTTAAT
TCGATGCAACGCGAAAAACCTTACCTACCCTTGACATGTCTAGAAGTCTCCAGAGATGGATTCGTGCTCGAAAGAGAACT
AGAACACAGGTGCTGCATGGCCGTCGTCAGCTCGTGTCGTGAGATGTTGGGTTAAGTCCCGCAACGAGCGCAACCCTTAT
CATTAGTTGCTACGCAAGGGCACTCTAATGAGACTGCCGGTGACAAACCGGA
>bOTU3161
GTAGTCCATGCCGTAAACGTTGGGCACTAGGTGTGGGGGACATTCCACGTTTTCCGCGCCGTAGCTAACGCATTAAGTGC
CCCGCCTGGGGAGTACGGCCGCAAGGCTAAAACTCAAAGGAATTGACGGGGGCCCGCACAAGCGGCGGAGCATGCGGATT
AATTCGATGCAACGCGAAGAACCTTACCAAGGCTTGACATGAACCGGTAAGACCTGGAAACAGGTCCCCCACTTGTGGCC
GGTTTACAGGTGGTGCATGGTTGTCGTCAGCTCGTGTCGTGAGATGTTGGGTTAAGTCCCGCAACGAGCGCAACCCTCGT
TCCATGTTGCCAGCGCGTTATGGCGGGGACTCATGGGAGACTGCCGGGGTCAACTCGGA
>bOTU7047
GTAGTCCTAGCTGTAAACGGTGCTTATTTGCTGTAAAAGGAATCGACCCCTTTTGTGGCGTAGCAAACGCGTTAAATAAG
CCGCCTGGGAAGTACGGTCGCAAGATTAAAACTCAAAGAAATTGACGGGGGCCTGCACAAGCGGTGGAGTATGTGGCTTA
ATTCGATGCAACGCGAAGAACCTTACCTGGCCTTGACATGCATTTAGTAGAACCATGAAAGTGGGACGATCCCGCAAGGG
AAGGATGCACAGGTGCTGCATGGCTGTCGTCAGCTCGTGTCGTGAGATGTTGGGTTAAGTCCCGCAACGAGCGCAACCCC
TGTGTCCTGTTGCCACCCGGCCGAGAGGCTGGAGCACTCTGGACAGACTGCCTCGCTTCAACGAGGA
>bOTU5143
GTAGTCCACGCCGTAAACGATGAGTGCTAAGTGTTAGGGGGTTTCCGCCCCTTAGTGCTGAAGTTAACGCATTAAGCACT
CCGCCTGGGGAGTACGGCCGCAAGGCTGAAACTCAAAGGAATTGACGGGGGCCCGCACAAGCGGTGGAGCATGTGGTTTA
ATTCGAAGCAACGCGAAGAACCTTACCAGGTCTTGACATCCTCTGACAACCCTAGAGATAGGGCTTTCCCTTCGGGGACA
GAGTGACAGGTGGTGCATGGTTGTCGTCAGCTCGTGTCGTGAGATGTTGGGTTAAGTCCCGCAACGAGCGCAACCCTTGA
TCTTAGTTGCCAGCATTTAGTTGGGCACTCTAAGGTGACTGCCGGTGACAAACCGGA
>bOTU4029
GTAGTCCACGCCCTAAACGATGGCAACTAGGTGTTGGGGAAGCGATTTCCTGGTACCGCAGCTAACGCGTGAAGTTGCCC
GCCTGGGGAGTACGGTCGCAAGATTAAAACTCAAAGGAATTGACGGGGACCCGCACAAGCGGTGGATGATGTGGATTAAT
TCGATGCAACGCGAATAACCTTACCTACCCTTGACATGTACGGAACCCTGCAGAGATGTGGGGGTGCCTGAAAGGGAGCC
GTAACACAGGTGCTGCATGGCTGTCGTCAGCTCGTGTCGTGAGATGTTGGGTTAAGTCCCGCAACGAGCGCAACCCTTGT
CCCTAGTTGCTACGCAAGGGCACTCTAGGGAGACTGCCGGTGACAAACCGGA
>bOTU5818
GTAGTCCACGCCCTAAACGATGTCTACTAGTTGTCGGGTCTTAATTGACTTGGTAACGCAGCTAACGCGTGAAGTAGACC
GCCTGGGGAGTACGGTCGCAAGATTAAAACTCAAAGGAATTGACGGGGACCCGCACAAGCGGTGGATGATGTGGATTAAT
TCGATGCAACGCGAAAAACCTTACCTACCCTTGACATGGTCGGAATCCCTGAGAGATTGGGGAGTGCTCGAAAGAGAACC
GATACACAGGTGCTGCATGGCTGTCGTCAGCTCGTGTCGTGAGATGTTGGGTTAAGTCCCGCAACGAGCGCAACCCTTGT
CATTAGTTGCTACGAAAGGGCACTCTAATGAGACTGCCGGTGACAAACCGGA
>bOTU1060
GTAGTCCACGCCCTAAACGATGTCTACTAGTTGTCGGGTCTTAATTGACTTGGTAACGCAGCTAACGCGTGAAGTAGACC
GCCTGGGGAGTACGGTCGCAAGATTAAAACTCAAAGGAATTGACGGGGACCCGCACAAGCGGTGGATGATGTGGATTAAT
TCGATGCAACGCGAAAAACCTTACCTACCCTTGACATGGAAGGAATCCTCGAGAGATCGGGGAGTGCTCGAAAGAGAACC
TTCACACAGGTGCTGCATGGCTGTCGTCAGCTCGTGTCGTGAGATGTTGGGTTAAGTCCCGCAACGAGCGCAACCCTTGT
CATTAGTTGCTACGAAAGGGCACTCTAATGAGACTGCCGGTGACAAACCGGA
>bOTU8433
GTAGTCCACGCCGTAAACGATGAGTGCTAGATGCTGTGGGTATTGACCCCCGCGGTGTCGCAGCCAACGCGTTAAGCACT
CCGCCTGGGGAGTACGGCCGCAAGGCTAAAACTCAAAGGAATTGACGGGGGCCCGCACAAGCGGTGGAGCATGTGGTTCA
ATTCGACGCAACGCGCAGAACCTTACCTGGGTTAAATCCACTCGAACCTTGTAGAGATATAGGGGTGCCCTTCTGGGGAG
CGAGTGAGAAGGTGCTGCATGGCTGTCGTCAGCTCGTGTCGTGAGATGTTGGGTTAAGTCCCGCAACGAGCGCAACCTCT
GTCGTTAGTTGCCAGCCTTAAGTGGGGCACTCTAACGAGACTGCCGACGTCAAGTCGGA
>bOTU6282
GTAGTCCACGCCGTAAACGATGAATGCTAGCCGTTGTCAGGCTTGCCTGTCAGTGGCGCAGCTAACGCATTAAGCATTCC
GCCTGGGGAGTACGGTCGCAAGATTAAAACTCAAAGGAATTGACGGGGGCCCGCACAAGCGGTGGAGCATGTGGTTCAAT
TCGAAGCAACGCGAAGAACCTTACCAGCCCTTGACATGTCCTCTATGGATTCCAGAGATGGAGTCCTTCACTTCGGGTGG
GAGGAACACAGGTGCTGCATGGCTGTCGTCAGCTCGTGTCGTGAGATGTTGGGTTAAGTCCCGCAACGAGCGCAACCCTC
GCCCTTAGTTGCCATCATTTAGTTGGGCACTCTAAGGGGACTGCCGGTGATAAGCCGGA
>bOTU1900
GTAGTCCACACCGTAAACGTTGGGCGCTAGGTGTGGGATCCATTCCACGGGTTCCGTGCCGCAGCTAACGCATTAAGCGC
CCCGCCTGGGGAGTACGGCCGCAAGGCTAAAACTCAAAGGAATTGACGGGGGCCCGCACAAGCGGCGGAGCATGCGGATT
AATTCGATGCAACGCGAAGAACCTTACCTGGGTTTGACATACACCGGAAAGCATCAGAGATGGTGCCCCTTTTTGTCGGT
GTACAGGTGGTGCATGGCTGTCGTCAGCTCGTGTCGTGAGATGTTGGGTTAAGTCCCGCAACGAGCGCAACCCTCGTCCC
ATGTTGCCAGCAACCACTTCGGTGGGTTGGGGACTCATGGGAGACTGCCGGGGTCAACTCGGA
>bOTU7244
GTAGTCCACGCCCTAAACGATGCGAACTGGAGGTTGGGTGCAACTTGGCACTCAGTCTCGAAGCTAACGCGTTAAGTTCG
CCGCCTGGGGAGTACGGTCGCAAGACTGAAACTCAAAGGAATTGACGGGGGCCCGCACAAGCGGTGGAGTATGTGGTTTA
ATTCGATGCAACGCGAAGAACCTTACCTGGTCTTGACATGTCCGGAATCCTGCAGAGATGCGGGAGTGCCTTCGGGAATC
[truncated: 1,945,277 more chars]
