# Supplementary material for: A symbiotic footprint in the plant root microbiome
Source: Environ Microbiome. 2023 Jul 31;18:65. doi: 10.1186/s40793-023-00521-w (PMC10391997; doi:10.1186/s40793-023-00521-w)
Supplement: Supplementary file 4 — Additional file 4: TXT file of all fungal OTU representative sequences. [file 40793_2023_521_MOESM4_ESM.txt]

>fOTU106
CCGATTTTTAGCGGACCTGGTCTTTGATCATGGTCTCGCGAAAACTTGTATTTAAAACCCCACTCTTATAAATTGAATCA
TTTTATTATATGTATAATAAATAAAGA
>fOTU292
CTGATTTGGCGGACCGAGCGTCAGCGAGGTTCCGCGATCGCCTGTATTTAAAACCCACACTTTTGAATTATATGTATATT
TTTGTATTTTTGATAAAAAAAAAAGA
>fOTU369
CTGATTTGGCGGACCGAGCGTCAGCGAGGTTCCGCGATCACCTGTATTTAAAACCCATACTTTGAATGTAATATGTATAT
TTTTGTATTTTTTAATAATAAAAGA
>fOTU120
CCGATTTTAGCGGACCTGATTTTTGATCATGGTCTCGCGAAAACTTGTATTTAAAACCCCACTCTTATAAATTGAATCAT
TTTATATGTATATAATAAATAAAGA
>fOTU80
ACTAGTATTGAAGTCCACGGGGATCAGGCTTTCCGAAAGGAGGGTGGGGGGATGTTTGGTTCCCCCTGCTTGGGCAGACT
GGAGAGCATTGTGTAGCCACTTTTGTTGGCTACGTTATGTTTGGCCTCTGCTGATCGAGCTTGTCACCTGAATTCTACTA
CCCTTGCTTTTTGCGCACCCATTGTTTCCTCGGTAGGCTTGCCTGCCAGTAGGACCATTTAAAACCCTTTGTGATTGCAA
TCAGCGTCAGAAACAACGTAATCGTTA
>fOTU753
CCGAGTGAGGGCCCTCTGGGTCCAACCTCCCACCCGTGTTTATTTTACCTTGTTGCTTCGGCGGGCCCGCCTTAACTGGC
CGCCGGGGGGCTCACGCCCCCGGGCCCGCGCCCGCCGAAGACACCCTCGAACTCTGTCTGAAGATTGTAGTCTGAGTGAA
AATATAAATTATTTA
>fOTU344
CAGTGTTTCCCTGCCCTTTGGGGTAGGATCGCCACCCTTGATTATTTATGAGTGTTGCTTTGGCGGGCCTCGCGGCCTGG
CCGCGCCCCGGCTTCGGCGGGGGAGCGCCCGCCAGAGGATTCTACAAACCTGATTATTAGTGTCGTCTGAGTACTATATA
ATAGTTA
>fOTU495
CAGAGTTGCAAAACTCCCAACCATTGTGAACCTACCTCACCGTTGCTTCGGCGGGTGGCCCGGGGCAACCCAGGCCGCGC
CAGCTCCCCTCGCGGAGCCGGCAGCCCGTCAGAGGCCCCTAAACTCTTGCATATTGGCCTCTCTGAGTAACTTATACAAT
AAGTCA
>fOTU89
CCAATTTTAGCGAACCTGATCCTTGTTTGGTCATGGTCTCGCGAAAAACTGTATTTAAAACCCCACTCTTAAAAATGAAA
CTTTTTTGTATATAAATAAAATAAGA
>fOTU442
CCGAGTCACGCGCTCAAACAACCCTTCTGTGGACCTGAATTAAACCGTTGCCTCGGCGGGCGGTCCCCTGCCAAAAACCC
ACGTGGTGTAGGCAGGGGACCAGACAGTCCGGTACGCGTAAGGCGTTCGGCGCCAGCCGCTGGCCCTAAATAATTAAACT
CTAGTAACCTTACCTTCTGAGTTTTAATGCAAAAAAATAAGTCA
>fOTU257
ACGAGTTAGGGTCTTCCAGGCCCGACCTCCCAACCCTATGTTTATTGAACCTCTGTTGCTTCGGCGGACCCGCCTCACGG
CCGCCGGAGGACCGCTGCAAGGCGTCCTCTGGCCAGCGTCCGCCGATGGCCAACCACTTAAACTCTGAATGAATCGTGTC
ATATGTCTAAGTCTATGATTAAATTAAAGCA
>fOTU162
AAAAACGATCACCGGTGTACCCAAGCGACGTCGATTACTCGACCTTGTGGGGCTGTCCTAAACTCACAGCATTACCAGTC
GCGCGGGATACTGATGCCCTAGCCCTCGAGCTAGGGGCCGAGTGAATCCCACCCGTGTCTACATACTTTTGTTGCTTTGG
CGGGCCGTGGCCTCCACTGTGGGCTCTGCCTGCATGTGCCCGCCAGAGGATCAAACTCTGAATTTTAGTGATGTCTGAGT
ACTATATAATAGTTA
>fOTU609
TCGATGCCTTATATGCAGTCCAACACGTGAATTAGTTTGAACACATGCGGTGGGCTTGAGGTGTTTCACACCCCAGCTTG
CCATTGGTATCGGAGGGGAACGACGAAGTGCGTTCTCCTCTGTGCCAAAACTCAAACCCCGACGCTGAATGCGTCAAGGA
AATTTAACTTTGCTCTGAGCGCATCTGCATGGCACCGGAGACGGTTCCCGTGCGGGTTGTGTTTTGACACATTAATATAG
AATGACTCTCGGCAACGGATATCTTGGCTCTT
>fOTU53
CCGATTTTTAGCGGACCTGATCTTTGATCATGGTCTCGCGAAAACTTGTATTTAAAACCCCACTCTTATAAATTGAATCA
TTTTATATGTATATAATAAATAAAGA
>fOTU697
CAGAGTTGTAAAACTCCCAAACCCATGTGAACATACCTGTTGCCTCGGCGGCCTACCCGGCAGCTACCCTGTAGCTACCC
TGTAGTCCGCCGACGGATTTCAAAACTCTTGTTTTCAGTTGTATCTCTGAGAATAAAACAAATAAATCA
>fOTU574
TCGTACCCTGGAAACAGAACGACCTGAGAACGATGAAACATCACTCTCGGTAGGCCGGTTTCTTACTGTACCTGCTGATT
CCGTGGTTATGCGTTCATCCTTGGCCAAGACTTCAGTTTTGGTTGGATCGTACGCATAGCTTCCGGATATCACCAAACCC
CGGCACGAAAAGTGTCAAGGAAAATGCAACTAAACAGCCTGCTTTCGCCAACCCGGAGACGGTGTTTGTTCGGAAGCAGT
GCTGCAATGTAAAATCTAAAACGACTCTCGGCAACGGATATCTCGGCTCTC
>fOTU67
TCGATGCCTTACATGCAGACCAACACGTGAATCAGTTTGAACACATAGGGCTGGTTTGAGGTGTTCAACACCTCGGCTTG
CCTCTGGTTCGGTGGATGACGACTTGTGCGTCCTCCTCTGGGCCAAAACACAAACCCCGGCGCTGAATGCGTCAAGGAAT
TTAAAATTTGTTCTGAGCGCACCTGCATGCCACCGGAGACGGTTTTCGTGCGGGTTGTGTTTCGACCCTAATATAGAATG
ACTCTCGGCAACGGATATCTAGGCTCTT
>fOTU213
ACACGTGCCCAAAACACGTTTTGGACCAATCGCTCTGTGAACACAAACCCAACTCCCTTCACATGTGGACGATCGAACAA
CCATCAGGGTGCACTCGAGGTGTCCTGGACCGCGCCATAGTTGCCTGAGATACGGAGTGTCATCCTAAGATGCCAGTGAT
CCATATCCCCTGCACTAATAACTGGACCATGTTCATGCAGTTGCTTGCTGGACTTTCGGGTCCTTCATGTTGGCTCATGA
TACGCAATGGATATCTTGGTTCTC
>fOTU102
TCGAATCCTGTCCAAAACAGAACGACCCGCGAACCAAAGATCATCACTCACGGCGGGCCGGTTCCTTAGCTGGGATCGCG
CCTGCCGAATTCGTGGTTTCGCGAACAATCCTTGCCGAGATGCATATCTCTGCTTGGGTCGTGCGCGTTGCTTCCGGATT
TCACAAAACCACGGCACGAAAAGTGTCAAGGAACATGCAATCGAACAGCCAGCGTTCGTCGCCCCGGAGACGGTGCGTGT
GCGGATGCTGCGCTGCGATCTAAAGTCTAAAACGACTCTCGGCAACGGATATCTCGGCTCTC
>fOTU600
ATAATGCCCTCTGGCTTCGGTCAGCTGGGTTCAATGTGTGTCATCTCTTCGGAGATGGCCATCCACACACACCGTGAACT
GTGACTTCGGTCATCACAAACTTTTAGTAATGAATGTAAAAATCATAACAAAATA
>fOTU696
AAAACAAAACGACCTAAGAACGATGAAATATCACTCTTTGTAGGCCGGTTTCTTACTGTGCCTGCCGATTCCGTGGTTAT
GCGTTCATCCATGCCCAAGACATCAGTTTTGGTTGGATCGTACTTATAGCTTCGGGATATCACCAAACCCCGGCAAGAAA
AGTGTCAAGGAAAATGCAACTAAACAGCCTGCTTTCGCCAACCCGGAGACGGTGTTTGGTCGGAAGCAGTGCTGCAATGT
AAAGTCTAAAATGAGTCTCGGTAATGGATATCTCGGCTCTT
>fOTU388
TCGTATCCTTGCAAACAAACCAACCTGTAAACTCGTTTGACTATTTGGGCAGGCTTGGGGTGTATCCCACCTCAACCTCC
CAACTTATACTAGGGGGAAATCCCATTGGGGTCTCCTCCTAGTAAACAACAAACCCCGGCGCTTGACGCGTCAAGGAATT
GAAACTGTTAGCTGCACTCTTGTCGGGCCCGTTTACGGTGCTCGTGCAAGAGTTGCCATGACACATTCTACTTAAAATGA
CTCTCGGCAACGGATATCTCGGCTCTC
>fOTU238
AATGAAGCAACCTAGGAGCCTGAGATATGGCCACCGGGCACACCTTCCACCCTTTGTTTATCACACTTTGTTGCTTTGGC
AGGCCTGCCTCCGGGCTGCTGGCTCCGGCCGGCGAGCGCCTGCCAGAGGACCCAAACTCTGTTTGTCTGTAACGTCTGAG
TACTATATAATAGTTA
>fOTU801
TCGAAACCTGCAAAGCAGAACGACCCGCGAACTTGTTTAACAACTCGGGGAGCGGCCTTCGGGCAGCTCCCTCCCTCCCC
AACTCGTGCTCCAAGTAAGTGCTGGGTGAGTAACGAACCCCGGTGCGGAAAGCGCCAAGGAATACTAAAATGATAGCCAG
CCTCCCGCGCCCCGTTCGAGGTGTGCTCGGGAGGACCTGTGCTTTTTTTGAAACTAAAACGACTCTCGGCAACGGATATC
TCGGCTCTC
>fOTU777
CAGAGTTGCAAAACTCCCAACCATTGTGAACCTACCTCACCGTTGCTTCGGCGGGTGGCCCGGGGCAACCCAGGCCGCGC
CAGCTCCCTTCGCGGAGCTGGCAGCCCGTCAGAGGCCCCTAAACTCTTGCATATTGGCCTCTCTGAGTAACTTATACAAT
AAGTCA
>fOTU660
CTGAGTTATCCAACTCCCAAACCCCTGTGAACATACCTATGTTGCTTCGGCGGGTCGTCCCGCGGCGCGCCCTCGTGGCG
TGACCCGGACCCAGGCGCCCGCCGGGGAACCAAACTCTTGTCTTCCAGTGTCTCCTCTGAGTGGCATAAGCAAAAATAAA
CA
>fOTU455
AAACAATAATGAATGTCGGGTGGAGGGCGCTTCGGTGCTCTTACCCGTGTATTCAACCAAACCCGCTCGTGTATTTGGAT
CAAAAAAACAAACAAAAATTTTAACGATAATAATTAAAC
>fOTU362
CTGATTTGGCGGACCGAGCGTCAGCGAGGTTTCGCGATCACCTGTATTTAAAACCCACACTTTGAATGTAATATGTATAT
TTTTGTATTTTTAATAATAAAAAAGA
>fOTU739
AAGAATTTAAAGAGTGCACTTCATTGTGGCTCGACATTTTCTACCATTCACCCTAGTGCACCGTAATACCTTTTTTTATT
AGACTCTACAAAGTCAATGAATGTAACACTTTTTTATAAAGAAATA
>fOTU392
TCGATGCCTTACATGCAGTCCAACACGTGAATCAGTTTGAATACATATGGTTGGCTTGAGGTGTTCTACACCTCGGCTTA
CCTCTGGTTCAGAGGAAGACGACATAGTGCGTCCTCCTTCGTGCCAAAACTCAAACCCCGGCGCTGAATGCGTCAAGGAA
TTTAAATTTTGCTCTGAGCACACCTGCATGGCACCGGAGACGGTTTTCGTGCGTGTTGTGTTTTGACACATGACATAGAA
TGACTCTCGGCAACGGATATCTAGGCTCTT
>fOTU345
CCGAGTTAGGGTCTCACCGGCCCGATCTCCCAACCCTTTGTCTACTTGACCATCGTTGCTTCGGCGAGCCCGTCCTCACG
GACCGCCGGGGGGTCTTTGTACCCCTTGGCCCGCGCTCGTCGACAGCCCCCAAATTTAAAAAATCTTAACTAAACGTGTC
TTGAATCTAAGTATTATTGTTAAATAAAAACA
>fOTU566
TTGAATAAATCTGGCGTAGGTTGTAGCTGGCTCTCCGGAGCATGTGCACACCTCGTCACCTTTATCTTTCCACCTGTGCA
CACACTGTAGTCCTGGATACCTCTCGCTGAAAGGCGGATGCGGAGGCTGCTGTTGCCTTTAAAATGGCTCAGCTTCCTCT
GAATTTCCAGGTCTATGCCCTTTTAAAACACCCCAAACGAATGTTACAGAATGTAATCAACGGGCCTTTGTGCCTATAAA
CCTAATA
>fOTU304
ATGATTTTTTAAGCGATCCGAGCGATAAAAAGCGAGGATTGCGAAATATTTAAAACCCCACTCTTTTAAACTATATAAAT
ATGAATGAATTTTTTTAAAAAAAAAGA
>fOTU376
CCAATGGTAAAAAAAAGAAAAGGGATTTCAACTTGTTGGAATTCCTTTTTTACCATATATAACAAAACCCCAATCGACGC
ACTTATTGAAAGGATTTATGAATTTTTTTTCAACCTTTGCCTGTATTTTTTGTCTGACCATTTTACTTTTAATGAGTAAA
AAAAAATAAAGTTTAATA
>fOTU105
TTGATTTTAGCTAACCTGGCTATTTTTAGCCATGGTTATGCGAAATTTTGTATTTAAAACCCCACTCTTTATAATAAAAA
ATCATTATTATTTATGATAAAATTTAAGA
>fOTU462
ATAAAAGGATACCTTCGGGTATACCCCATCCGTGTCTACATACTCTTGTTGCTTTGGCAGGCCGTGGTCTCCCACTGTGG
GCTCTGCCTGCATGTGCCTGCCAGAGGACCAAACTCTGAATGTTAGTGATGTCTGAGTACTATATAATAGTTA
>fOTU536
CCAATGGTAAAAAAAAGAAAAGGGATTTCAACTTGTTGGAATTCCTTTTTTACCATCATATAACAAAACCCCAATCGACG
CACTTATTGAAAGGATTTATGACTTTTTTTTCAACCTTTGCCTGTATTTTTGTCTGACCAATTTTTACTTTTAATGAGTA
AAAAAAAATAAAATTTAATA
>fOTU429
CCAAAAGGCGAGAAATCGCTTTCAACCGTGCCAGGCGGCCCTCTAGGCCGCCGAACCGGTCAACCCTTTGTGAACCAAAA
AAACCTTTCGCTTCGGCAGCTGGGCCTGACCGCCTGTCAGCCTGCCGCTAGCACCAACCTTCAAACCTGTCGTCGAACAT
TGTCTGATGACCAAAATTTTCGAATGAAAATCA
>fOTU273
AAACAATAATGAATGTCGGGGAGGGCGCTTCGGTGCATTCCCCGTGTATTCAACCAAACCCGCTCGTGTATTTGGATCAA
AAAAACAAACAAAAATTTTAACGATAATAATTAAAC
>fOTU391
TCGTAACCTGGAAACAGAACGACCCGAGAACGTTGAAACATCACTCTCGGTGGGCCGGTTTCTTAGCTGATTTCGTGCCT
ACCGATTCCGTGGTTATGCGTTCATCACCGGCCCAGTTTCGGTTGGATCATACGCATAGCTTCCGGATATCACCAAACCC
CGGCACGAAAAGTGTCAAGGAACATTCAACTAAACGGCCTGCTTTCGCCAACCCGGAGACGGTGTTTGTTCGGAAGCAGT
GCTGCAATGTAAAGTCTAAAACGACTCTCGGCAACGGATATCTCGGCTCTC
>fOTU249
CAGAGTTGAAAAACTCCAACCCCTGTGAACCTTACCTCTTTGTTGCTTCGGCGTGCCCTCTGGACGCCGCAGGTCCGCCC
CTCACCGGGTGGCCGCGGCCCCCGGCGGTCGGCACGCCGGAGGTTCCAAACTCTGAATTTATAGTGTATCTCTGAGATTA
AAAACAAATAATCA
>fOTU676
CCGAGTGTAAAAACTCCCAAACCATTGTGAACTTACCACTGTTGCTTCGGCGGCCTCGCCCCGGGCGCGTTCGCGCGGCC
CGGACCCAGGCGTCCGCCGGAGGCTCCAAACTCTTGTCTTTTAGTGTATTTCTGAGTGGCATAAGCAAATAAATCA
>fOTU691
CCTAGAGTTGCGGGCTTTGCCTGCCATCTCTTACCCATGTCTTTTGAGTACCTTCGTTTCCTCGGCGGGTCCGCCCGCCG
ATTGGACAACATTTAAACCCTTTGTAATTGAAATCAGCGTCTGAAAAAACATAATAGTTA
>fOTU211
TAGAGTCTCTAACTCCTAAACCATTTGTAAACCTAGTCTTACCATTGTTTTGACAGGTTGCTGCTAGTCTTTATTGTAAC
TGTCAGTAGCCTGTCAGATATGCTTAAAACCCTAGTTGTTAGTGTATGGTTTCTCTAAGTCTCAAAAACAAGTCA
>fOTU55
TCGATGCCTTATATGCAGTCCAACACGTGAATTAGTTTGAACACATGCGGTGGGCTTGAGGTGTTTCACACCCCAGCTTG
CCATTGGCATCGGAGGGGAACGACAAAATGTGTTCTCCTCTGTGCCAAAACTCAAACCCCGACGCTGAATGCGTCAAGGA
AATTTAACTTTGCTCTGAGCACATCTGCATGGCACCGGAGACGGTTCCCGTGCGGGTTGTGTTTTGACACATTAATATAA
AATGACTCTCGGCAACGGATATCTAGGCTCTT
>fOTU312
CTGAGTTCATGCCCTTACGGGTAGATCTCCACCCTTGAATACAAACTCTTGTTGCTTTGGCGGGCCGCTTCGGCTACTGG
CTTCGGCTGGTGAGTGTCCGCCAGAGAACCCTAAACTTTGAATTATAGTGTCGTCTGAGTACTATATAATAGTTA
>fOTU92
CTGAGTTTTTAACTCTCCAAACCATGTGAACTTACCACTGTTGCCTCGGTGGTCGGTGCTGGAAACAGTGCTGCCACCGG
TGGACTACTAAACTCTTGTTAATTTTTGTCAAATCTGAATCAAACTAAGAAATAAGTTA
>fOTU772
CCGAGTTAACAACTCCCAAACCCCTATGTGAACCTATACCAAACGTTGCTTCGGCGGGAACGCCCCGGCTCAGCCCGGAA
CCAGGCGCCCGCCGAGGACCCCCAAACCCATGTTTTCTTACAGTTTTTTCTGAGTGGCAAACGCAAAATAAATTA
>fOTU799
TCGTGGGGCTTCGGCCCTCTCGAGATAGAACCCTTGCCTTTTTGAGTACCTTTCGTTTCCTCGGCGGGCTCGCCCGCCAA
TGGGGACCACAATAAACCCTTTGTAATACCTGTAATCGTCTGACAAAACAAACAAAAATTA
>fOTU252
ACACGTATCCAAACGTTATAAACCAAAACCGTGCTCTTTTATATATTGTGTTTTACACAAGTCCTATAGAGATAGGTGAT
TCGTAAGTCATAGATGGAATTCTACTATGGAAACATAGTGGTCTACTTACAATCTATCGGTCATAAGACCAACTGACTCT
CTATAGTGTATACAAGCCATCTGGTTATATGTGCCAACCCGGCTCGACCCGGAGCCATATAACCTTAGTAAACCCCCAAC
CTTTTTTTTACCCCTTTCATAATATTAACAACTGACTTAACTTTTCTGAATTGTAATGATTTAGAAAGTATACGAAACGC
GAACAACTCTTAGCAATGGATATCTTGGTTCTC
>fOTU569
CAGAGTTCATGCCCTAACGGGTAGATCTCCCACCCTTGAATACATACCTTTGTTGCTTTGGCGGGTCGCATCGTCCACCG
GCTTCGGCTGGTGAGTGCCCGCCAGAGAACCCTAAACTCTGAATTAAAGTGTCGTCTGAGTACTATATAATAGTTA
>fOTU382
CCGAGTTTACAACTCCCAAACCCATGTGAACATACCTATCGTTGCTTCGGCGGATCGCCCCGGGCGCCTTGCGTGCCCCG
GATCCAGGCGGCCGCCGGGGGACCTTAACTCTTGTTTTTACTGAGAATCTTCTGAGTCGTTTTTACAAATAAATAA
>fOTU449
TAAGTGGGAGGTGTTGGGTGTGTGTGGTTGGGGTTGGTTGGGTGGGGTTGAGTGTGCGAGTAAGCAATTGCTGGCGTCCA
ACACCAAGCACCTCACTCAACCACACACACCCGCACACAAATGCGCCGGATCCCGAGAGGGAGAAGGACACATGAGCGTG
AAGAGTGACTTAGGCATTTAGCAATAAATACAACTTTCAACAACGGATCTCTGGGCTCCT
>fOTU571
AAAACTTTTATCCGGGAATTCGTTTCGTTTTCCCGGATTATTTGTATTCAAATCCCACTCTTTATAAATATATCAATTAT
ATAAAACAATATAAAAAAAAGA
>fOTU107
CTGAGTTTTTAACTCTCCAAACCATGTGAACTTACCACTGTTGCCTCGGTGGCTGGTGCTGGAAACAGTGCTGCCACCGG
TGGACTACTAAACTCTTGTTAATTTTTGTCAAATCTGAATCAAACTAAGAAATAAGTTA
>fOTU40
CCGAGTTTACAACTCCCAAACCCCTGTGAACATACCTATTGTTGCCTCGGCGGTGCCTGTTCCGACAGCCCGCCAGAGGA
CCCCAAACCCTGATTACATTAAAGAATTCTTCTGAGTAACCGATTAAATAAATCA
>fOTU14
CTGAGTACTACACTCTCTACCCTTTGTGAACTATTATACCTGTTGCTTCGGCGGCGCCCGCAAGGGTGCCCGCCGGTCTC
ATCAGAATCTCTGTTTTCGAACCCGACGATACTTCTGAGTGTTCTTAGCGAACTGTCA
>fOTU469
ACACAATAATATCCAAAACCTTTTGGATCAACCCAACCTTAGTGAACTGTTTATCCCTTTACTTTAATCTTAATTTCTCT
AAACTCAATCTGATTTGTATAATGTCTGATCTTTTTTCTCGAATAACTTTGAGGAAAATAATTCTAACGTAAATA
>fOTU315
CCGAGTTTACAACTCCCAAACCCCTGTGAACATACCTATCGTTGCTTCGGCGGACCACCCCAACCCCTTCGGGGCGCGGG
GCCCGCCAGAGGACACCCAAAATTCAAATGTATTTTGCCTTTACAAATTTATTCTGAGTGGAATTTTTAAATAAATCA
>fOTU820
CAGAGTTGCAAAACTCCCTAAACCATTGTGAACTTACCCCTAAACAGTTGCTTCGGCGGCGCCCGGACAGGCCCGCCGGA
GACCACTAAACTCTTGTTTTTTAACACTGGCCTCTCTGAGTTTACTGTACTGTAATAAGTCA
>fOTU751
AAGATTCACGGCTGTGCGCTTCGGCTGCACGTCGTATAAACCTCACACACATCGTGCACAACCTCGGTCGCGGTCTTAAT
CGACCGCCTCCGCCTTTCACATGCAACAAGCAGTCCAGAATGTAAAAACCATAACAAAATA
>fOTU581
CCGAGTTTACAACTCCCAAACCCCTGTGAACATACCTCTATGTTGCCTCGGCGGATCAGCCCGTTCCTCACGGAACGGCC
CGCCGCAGGACCCCTAAACTCTGTTTTTAGTGGAACTTCTGAGTAAAAAAACAAATAAATCA
>fOTU396
ACACGTATCCAAAACGTTCAAACCCAAACCGTGCTCTTTTGTTCCCATAGGGGGAGGTGACTCGTAAGCCACAGATGGAT
TCTTTTTCTTTCGCAAGAGAGAAGGGTCTGCTTGCAGTCTATTGATCCTTTGAGATCAGCCGATTCTCTATGGCGTATTA
AAGCCATCTGGTTACTAGTGCCAACCCGGTTCCGACCCGGAGCCTAGTAGCCTTATTAAACCCCATTTTTTAACCCCTTT
ATTCTATAAATAACTGATTTTAACTTTTTCTAGACCGAAAGGTTTGGATAAGTGTATACGAAACGCGAACAACTCTTAGC
AATGGATATCTTGGTTCTC
>fOTU204
CAGAGTTGCAAAACTCCCAACCCTTTGTGAACGAACCTACCAGTTGCTTCGGCGGCAGACCCCTCTGGGGCCTAGCCTTT
ACGGGTACCCCGCCGGAGTCCTACAAACTCTTGATTTTTTGGCATCTCTGAGTAACTTATAAATAAGTTA
>fOTU395
GAAAGTAACCGGCCCCTCGCGGAAACGCCTGGGTCCCTACCTTCAAACCACTGTGAAACCACCCGTTGCTTCGCGGCCTC
CGCCGGAAAACGCCCCCCGCGGCGCCCGGCGCCGTCAGTCCGCAGAAGCCCAACACAAAACCACTTTGTAACAGTCTGTC
TGAACACCATGAATTAAAAAATTCGTTA
>fOTU143
CCGAGTTTACAACTCCCAAACCCCTGTGAACATACCATATTGTTGCCTCGGCGGTGCCTGTTTCGGCAGCCCGCCAGAGG
ACCCAAACCCTAGATTACATTAAAGCATTTTCTGAGTCAATGATTAAATCAATCA
>fOTU331
CCGAGTGAGGGCCTCCGGGTCCGACCTCCAACCCTTTGTGAACACATCCCGTTGCTTCGGGGGCGACCCTGACCGGCGCC
CCCGGAGGACCACTTAACACTGCATCTTTGCGTCGGAGTTTACGAGTAAATCGAAACA
>fOTU268
CCGAGTTTACAACTCCCAAACCCATGTGAACATACCTGTCTTGTTGCTTCGGCGGCGCCCACGGCCCTCACGGGCTTGGG
GCCCGCCAGAGGACCCAAACAAAACTCTTTGCATTTTGAATACAGTATTCTGAGTGACATGATTAAATAAAATCA
>fOTU223
CCGAGTTATCCAACTCCCAACCCCTGTGAATTATACCTTTAATTGTTGCTTCGGCGGGACTTCGCGCCCGCCGGGGACCC
AAACCTTCTGAATTTTTTAATAAGTATCTTCTGAGTGGTTAAAAAAATGAATCA
>fOTU827
TCGATGCCTTATATGCAGTCCAACACGTGAATTAGTTTGAACACATGCGGTGGGCTTGAGGTGTTTCACACCCCAGCTTT
CCATTGGTATCGGAGGGGAACGACGAAGTGCGTTCTCCTCTGTGCCAAAACTCAAACCCCGACGCTGAATGCGTCAAGGA
AATTTAACTTTGCTCTGAGCACATCTGCATGGCACCGGAGACGGTTCCCGTGCGGGTTGTGTTTTGACACATTAATATAA
AATGACTCTCGGCAACGGATATCTAGGCTCTT
>fOTU202
TCAAAACAGCGGACTTCGGTCCTTGCTGCACCCTTGTCTTTTGCGTACCGTATGTTTCCTCGGCGGGCTTGCCTGCCGGT
TGGACAATATCAAACCTTTTTGTAGTTGCAATCAGCGTCAGAAAACAAATAATAATTA
>fOTU658
CAGAGTTGCAAAACTCCCAACCCTTTGTGAACGAACCTACTAGTTGCTTCGGCGGCAGACTCCTCTGGGGCCTAGCCTTT
ACGGGTACCCCGCCGGAGTCCTACAAACTCTTGATTTTTTGGCATCTCTGAGTAGCTTATAAATAAGTTA
>fOTU615
GTGAATAAATAGGGTGTCCAATTTAACTTGGAACCCGACCTTCTCACATCTAACCCTGTGCATCTGTATTAATGGCGAGC
AATTTTCGGATTGTGAGCCATTTCACTTTATAAACACTAGTCTATGAATGTAAAATTTTTATAACAAATAA
>fOTU558
CCGATTGCAAAATCTCTAAACCATCGCGAACGTTACCCCACGCCGTTGCCTCGGCGGGGAGCCTCTCCGGGGGCCGCCCG
CCGGTGGTACCACAAACTCTTTTTATTTACAGGCCTCTCTGAGTATTTATAAAAATAAGTTA
>fOTU757
AAAAAGGGTCGCAAGACCCATTTTAAAACCTACCACCACCTATCATTTGTGGCCTGTCTATGGGTGAGATGGAGGAGGTA
TGGTTTTTTAAAATCCAATTATTATCAATATATATATATTCGTCTAACGACGAAACAAATAAATTCCTAA
>fOTU189
TCAATATCAGCGGGCTTCGGCCCCTGCTATACCCTTGTCTTTTGCGTACCACTTGTTTCCTCGGCGGGCTTGCCTGCCGA
TAGGACAAACACAAACCCTTTGTAGTTGCAATCAGCGTCAGAAAAAAACAATAATTA
>fOTU342
TCAACATGGCGGGCTTCGGCCTTAGCTATACCCTTGTCTTTTGCGCACCGTATTGTTTCCTCGGCGGGCTTGCCTGCCGG
TTGGACATTATAAACCCTTTTTGTAGTTGCAATCAGCGTCAGAAATAATCATAATTATTA
>fOTU706
AAAAAAGGGTCGCAAGACCCATTTTAAAACCTACCACCACCTATCATTTGTGGCCTGTCTATGGGTGAGATGGAGGAGGT
ATGGTTTTTTAAAATCCAATTATTATAAATATATATATTCGTCTAACGACGAAACAAATAAATTCCTAA
>fOTU17
CCGAGTTTACAACTCCCAAACCCATGTGAACATACCTACTGTTGCTTCGGCGGGATTGCCCCGGGCGCCTCGTGTGCCCC
GGATCAGGCGCCCGCCTAGGAAACTCAACTCTTGTTTTATTTTGGAATCTTCTGAGTAGTTTTTACAAATAAATAA
>fOTU523
CTGAGTGAGGGCCTTCGGGCTCGACCTCCAACCCTTTGTGAACACAACTTGTTGCTTCGGGGGCGACCCTGCCGTTTCGA
CGGCGAGCGCCCCCGGAGGCCTTCAAACACTGCATCTTTGCGTCGGAGTTTAAGTAAATTAAACA
>fOTU642
TAATAAGTGTTTTATGGCACTTTTTAAATCCATATCCACCTTGTGTGCAATGTCAGGTTGTCCTCTTCATTTTCTGGAGA
GGATGACCCAAACATCAACTTATCCTTGAACTCTTTGTCTGAAAAATATTATGAATAAAATAATTCAAAATA
>fOTU71
CCGAGTTTACAACTCCCAAACCCATGTGAACATACCTACTGTTGCTTCGGCGGGATTGCCCCGGGCGCCTCGTGTGCCCC
GGATCAGGCGCCCGCCTAGGAAACTTAATTCTTGTTTTATTTTGGAATCTTCTGAGTAGTTTTTACAAATAAATAA
>fOTU644
ATGAAATTCAAGGACGCTCTTTTTAGAGGTCCGACCAATTACATTTTACCTTTACTCTGTGCACACACTACTCTTTACAC
CATTTTTTAACTCTATAGTTTTAAGAATGTAAAACAAGTCTCGAAAGAGCAACATAACAAAACA
>fOTU475
CCGAGTGAGGGCCCTCGCGGGCCCGACCTCCAACCCTTTGTCGATGAATAACACGTTGCCTCGGGGGGCGACCCGGCCCT
CGCTGCCGGGAGCCGCCCAGGGGACCCACCAATTCTGCGTCTTTGCGTCGGAGTTTAATTGAAAAATCAATCA
>fOTU60
CCGAGTTTACAACTCCCAAACCCCTGTGAACATACCTATACGTTGCCTCGGCGGATCAGCCCGCGCCCTGTAAAAAGGGA
CGGCCCGCCCGAGGACCCTAAACTCTGTTTTTAGTGGAACTTCTGAGTAAAACAAACAAATAAATCA
>fOTU70
TCGATACCTGTCCAAAACAGAACGACCCGCGAACCAAAGATCACCACTCTCGGTGGGCCGGTTTCTTAGCCGATTCCTTG
CCCGCCGGATCCGTGGTTTCGCGTATCGGCATGATCGGGAGCTTTTATCTCGGTCTTGTCGTGCGCGTTGCTTCCGGATA
TCACAAAACCCCGGCACGAAAAGTGTCAAGGAACATGCAAACGAACGGCTGGCATTCGCCTCCCCGGAGACGGAGTGTGG
GCGGATGCTGTGCTGCGAACTGAAGTCTAAAACGACTCTCGGCAACGGATATCTCGGCTCTC
>fOTU640
CCGAGTTTACAACTCCCAAACCCCTGTGAACATACCTATCGTTGCTTCGGCGGGACCGCCCCGGCGCCCCCGGGCCCGGA
CCCAGGCGCCCGCCGGAGGACCCAAACTCTTGTTTTTCTGAAGTATCTTCTGAGTGACACAAGCAAATAAAATCA
>fOTU783
TAAAATTTTCATATATTATTTATTTAATGTATATAAAATTATATTCAAAACCCACACTCTTTATAACCAAAAAAAAAATA
TTATATTTATAATATATAAAAAAA
>fOTU463
ACGAATTTGATTAACATCTTTTTCTGTGAATTTTTCTCTCTTTCTAGAGAGATTGTGCTTCGGCCCTGGTATTTAATTAC
AGGGGCCGGTAGAAAACATTTTAAACCTTTGTCTAAAACTAATTATATTAATAATTA
>fOTU383
CCAAATCCAAATCCCAACCCCATGTGAACCTGTTTTTGTCTGTCTTTGGGGGTGGCACTGTGGACAGTGTAAAGCTTCCC
TTTTGCTGCCCCCAAATGAATCCGGCACTCCGGTGCTTGGGTTCAACTGACTAAACTACTTTTAAACTTTGTTGGAATAC
TTATATTAAAAACTAATATAAGA
>fOTU631
CCAAATTTTCCCACTGCATTACGCAAACACCATGTGTGAACTGGATCTGAATCTCATTTGGTTGGGCATTGTTGCCTGGC
CAAATGTGTTTAACCCCATTGTCAACGATGAACATGCTGTTTTTTGAAAGCTGTCTGTTTTTCGAAGCAGATGGATTAAA
AATGACAGAAA
>fOTU196
CCAATTTTTAGCGAACCTGACCCTTGTTTGGTCATGGTCTCGCGAAAAACTGTATTTAAAACCCCACTCTTAAAATGAAA
CTTTTATATATAAATAAAATTAGA
>fOTU399
ACGAGTTATCCAAACTCCAAACCTTTGTGAACATTACCGATCGTTGCTTCGGCAGGCGGCTCCGGGGGAGCACGAGGCCA
TTCTGTGGCGCCTGCCGAAAGCCCCCCAAACTCTTTTTTTCTGGTAAATTACCTGAGTAACCAAACAAACAAGTAA
>fOTU666
ATGATTTTAGCTAACCTTGGCTATTTTAGACAAGGTTATGCGAAATTTTGTATTTAAAACCCCACTCTTATAATAAAAAT
TTTTATATATTTATGATAAAAATAAGA
>fOTU224
GCGAGTTTCAAACTCCCAACCCTCGTGGACATACCAAACGTTGCTTCGGCGGGGCGCTCTAAAGCGTAGCCTCTCTCGGG
AGGCACCCGCCGGCCGCACGCACCAAACTCTGTTTTATAGTCGTATTCTGAGTAGACTACAAATAAGTCA
>fOTU19
CTAGAGCAAAGGATAGACAGCGCCCGCGGAGCTCGCTCCCGGGGGCTACCCTACTCCCGTAGGGTTTAGAGTCGTCGGGC
CTCTCGGAGAAGCTCGGTCCTGAACTCCACCCTTGAATAAACTACCTTTGTTGCTTTGGCGGGCCGCCTCGTGCCAGCGG
CTTCGGCTGTTGAGTGCCCGCCAGAGGACCCCAACTCTTGTTTTTAGTGATGTCTGAGTACTATATAATAGTTA
>fOTU764
CAGAGTTGCAAAACTCCCAACCCTTTGTGAACGAACTAGTCAGTTGCCTCGGCGGGGAGCCCTTCAGGGGGCAGCCCGCC
GGAGGACCACTAAACTCTTGAATTTTTGGCCTCTCTGAGTGATTACACAATGAATCA
>fOTU809
TTGATTTTAGCTAACCTGGCTATTTTAGCCACGGTTATGCGAAATTTTGTATTTAAAACCCCACTCTTTATAATAAAAAT
TTATTATATTTATGATAAAAATAAGA
>fOTU614
AAAAAGGGTCGCAAGACCCATTTTAAAACCTACCACCACCTATCATTTGTGGCCTGTCTATGGGTGAGATGGAGGAGGTA
TGGTTTTTTAAAATCCAATTATTATAAAATATATATATTCGTCTAACGACGAAACAAAAAAATTCCTAA
>fOTU127
CAGAGTTCATGCCCGAAAGGGTAGACCTCCCACCCTTGTGTATTATTACTTTGTTGCTTTGGCGAGCTGCCTTTGGGCCT
TGTATGCTCGCCAGAGAATACCAAAACTCTTTTTATTAATGTCGTCTGAGTACTATATAATAGTTA
>fOTU512
ACGAACAAAAGATTTACTTGATTGAATCTTTTGGGATCAACCAAAAACCTGTCAGAAGTATTCAATACACTTGAATACAC
AATAAATAAATAAATACA
>fOTU498
CAAGTTGACCCCGGCCCTCGGGCCGGGATGTTCACAACCCTTTGTTGTCCGACTCTGTTGCCTCCGGGGCGACCCTGCCT
CCGGGCGGGGGCCCCGGGTGGACATTTCAAACTCTTGCGTAACTTTGCAGTCTGAGTAAATTTAATTAATAAATTA
>fOTU647
TAATAAGTGTTTTATGGCACTTTTTAAATCCATATCCACCTTGTGTGCAATGTCAGTCGGTCTTCTTTATGGAGATCGGC
CAAACATCAACCTAATTTTTAACTCTTTGTCTGAAAAATATTATGAATAAAATAATTCAAAATA
>fOTU319
AAAAATTGAGGTATTAGTACCTTTTTTTGTATTTAAAACCTTACTCTATAAAACCTAAAAATTTTTATATAAAATGAA
>fOTU792
AAAAAAGGGTCGCAAGACCCATTTTAAAACCTACCACCACCTATCATTTGTGGCCTGTCTATGGGTGAGATGGAGGAGGT
ATGGTTTTTTAAAATCCAATTATTATAAATATATATATCGTCTAACGACGAAACAAAAAATTTCTAA
>fOTU112
TAAAATTTTCATATATTATATTTTATTTAATATACAAAATGTATTCAAAACCCACACTCTTTATAACCAAAAAAAAATAT
TATATATTTAATATATAAAAAAA
>fOTU674
CCGAGTTTTATACTCCCAACCCTGTGAACATACCAATCGTTGCTTCGGCGGGCGACCCCGGGGGGGTCCCCAGGCGCTCT
TGCGCGCCCGCCGACGGCGCCAAAACTCAAGCTTCAGCGGACTTCTGAGTGAAAAACAAACAAGTAA
>fOTU230
CTGATTTGGCGGACCGAGCGTCAGCGAGGTTCCGCGATCACTTGTATTTAAAACCCACACTTTGAACGTATATGTATATT
TTTGTATTTTTTAATAATAAAAGA
>fOTU133
CTGATTTGGCGGACCGAGCGTCAGCGAGGTTCCGCGATCACCTGTATTTAAAACCCACACTTTTGAATTATATGTATATT
TTTGTATTTTTGATAAAAAAAGA
>fOTU259
ATGATTTTTTAAGCGATCCGAGCGATAAAAAGCGAGGATTGCGAAATATTTAAAACCCCACTCTTTTAAACTATAAATAT
GAATGAATTTTTTTTAAAAAAAAGA
>fOTU575
ACGAACAAAAGATTTACTTGTTTGAATCTTTTGGGATCAACCAAAAACCTGTCAGAAGTATTCAAATGTATATTGAATAC
ACAATATAATAAATAAATACA
>fOTU543
CAGAATGAAAAGTGCTTAACTGCATTTTTTCTTACACATGTGTTTTTCTTTTTTTGAAAACTTTGCTTTGGTAGGCCTTC
TATATGGGGCCTGCCAGAGATTAAACTCAACCAAATTTTATTTAATGTCAACCGATTATTTAATAGTCA
>fOTU278
CTGATTTGGCGGACCGAGCGTCAGCGAGGTTCCGCGATCGCCTGTATTTAAAACCCACACTTTTGAATTATATATGTATA
TTTTTGTATTTTTGATAAAAAAAAGA
>fOTU15
CACATTCGGGGCGCTTCGGCGCTCCTTATACACCCACCCTCTGCCTACGTGTACCTCTATAGCTTCCTCGGCGGGCTCGC
CCGCCGCCAGGAACCCACGAAACCCCTTGCATTATACGCGAAAACTTCTGATAACAAACCTAAATTATCA
>fOTU337
AAACAATAATGAATGTCGGGTGGAGGGCGCTTCGGTGCTCTTACCCGTGTATTCAACCAAACCCGCTCGTGTATTTGGAT
CAAAAAAACAAACAAAATTTTTAACGATAATAATTTAAAC
>fOTU389
CTGATTTGGCGGACCGAGCGTCAGCGAGGTTCCGCGATCGCCTGTATTTAAAACCCACACTTTGAATTATGTACATTTTT
TGTATTTTTAAATGATAAAAAAAAGA
>fOTU824
ACACGTGCCAAAACACGTTTTAAACCAATCGCTCTGTGAACACAAACCCAACTCCCTTCATATATGAATGATCGAACAAC
CATCAGGGTAGAGGATGTGCATGGGGATACTCAGCTTCGGCTGACTCGCCATGTCTTCACTATGGCTCGGTCTAGGGCAT
CTCGAATGTCCAATTCTGTATGAAGTGTTTGCGCGACTACCTGGCAGTATGCCTTTCTCGGCCTTGTGTTGAGACTGTGC
AAGCGTTCTGCCGAATGTTTAACAACTTTTTAACCCCATTAACACATACTAATAACTGAACCATGTTCATGCAATCGCTT
GTATGTTTCGGCATACATGAAATGATACATGATACGATATACGTAATGCTGAACAACTCTTAGCAATGGATATCTTGGTT
CTC
>fOTU64
CCGAGTTTACAACTCCCAAACCCCTGTGAACATACCTATACGTTGCCTCGGCGGATCAGCCCGCGCCCCGTAAAACGGGA
CGGCCCGCCCGAGGACCCTAAACTCTGTTTTTAGTGGAACTTCTGAGTAAAACAAACAAATAAATCA
>fOTU84
TCAAAAGTCAAGTCGGGGGCTGTAAAGCTCTCGTCTACACCCATGTCTTTTGCGTACTCTTGTTTCCTCGGTGGCGCAAG
CTGCCGATTGGACAAACCAAAACCTTTTTTGTAATTGCAATCAGCGTCTGAAAATAATCTAATTATTTA
>fOTU27
ATGATTTTTTTAAGCAATCCGAGCGAGATATAGCGAGGATTGCGAAATATTTAAAACCCCACTCTTATTAACTTTTATAT
AATAATAAATCATGATACATGAATTTTAAAAAAAAAGA
>fOTU794
AAAAAGGGTCGCAAGACCTATTTTAAAACCTACCACCACCTATCATTTGTGGCCTGTCTATGGGTGAGATGGAGGAGGTA
TGGTTTTTTAAAATCCAATTATTATTAATATATATCGTCTAACGACGAAATCAAAAATTTCCAA
>fOTU351
AAAACTTTTATCCGGGAATTCGTTTCGTCTTCCCGGATTATTTGTATTCAAATCCCACTCTTTAAAATATATCAATTTAT
ATAAAATAAAAAAAGA
>fOTU266
AAAATTGTTTGGTCTCGTGCCAAATCAACACTTGTGTGCACCATTGTCTGTATTTGGTAGTTCGAAGGCGTTCCCTGCAA
GGGTGAGCCAACCTTCGCGACCCAATCACGTTGGTTGGTCGGGTCAGGCTACCGCCATTTTTGAAAAACCTTTTGTTTAA
TTTTTTGCCTGAACGAAGAGTTAATCTTCACAGATTAATGATTTGAATA
>fOTU834
CTGTGATTTATCCACCACACTGCGTGGGCGACACGAAACACCGAAACCGAACGCACGCCGTCAAGCAAGAAATCCACA
>fOTU686
CTGAGTTTTTAACTCTCCAAACCATGTGAACTTACCACTGTTGCCTCGGTGGATGGTGCTGTCTCTCGGGACGGCGCCAC
CGCCGGTGGACTACCTAAACTCTGTTAATTTTTGTCAATCTGAATCAAACTAAGAAATAAGTTA
>fOTU26
CAAGAAACGAGGCTGCGTGCGCTCATCCGCCCAGCCCCGCTCCTTACCTTGCCTACTGCACCGTTTGTTGCTTCCTGGCG
GCAGACTGCCTGCCGCCAGGGACATTGACATAACCTTGTATGAGCATTGAAGACCTGAAATACGCGAAATCGTA
>fOTU398
TTGATTTAGCTAACCTGGCTATTTTTAGCCATGGTTATGCGAAATTTTGTATTTAAAACCCCACTCTTTATAATAAAAAA
TCATTATTATTTATGATAAAAATTTAAGA
>fOTU402
CCGATTTTAGCGAACCTGACCTTTGGTTATGGTATCGCGAAACCATTGTATTTAAAACCCCACTCATAAAAAAAAAAATT
TTTTATATATAAATAAATAAAGA
>fOTU316
CCGAGTGAGGGCCCTCTGGGTCCAACCTCCCACCCGTGTTTATTTTACCTTGTTGCTTCGGCGAGCCTGCCTTTTGGCTG
CCGGGGGACATCTGTCCCCGGGTCCGCGCTCGCCGAAGACACCTTAGAACTCTGTCTGAAGATTGTAGTCTGAGATTAAA
TATAAATTATTTA
>fOTU774
ATACGTTTGAAAAAAACGTTTTAAACTCCAAAATTTTAATAGTGGAAAATATAACTTCCGGATGCATTTGTAGGAGGGGA
GATCAGACCTTAAATAGTCTGTTTTTCTCTTTTGAAAAGGAGACTTCATACACTTCTTGTGAGTGTGTGACACTTCAGAG
TAGAGCAGTGAGGTGAAAACTTCGGTTTTGGTTTCTGAAATACATCTGTATCCGGTTATTCTCTGTTCTACAACCCTTTT
ATTAAACAATAAACCCCATGTACAACAACTTGAACTAAACAAATTTTGTTTTCTCTTTGAGGAAATGAAGTAAATCTGAA
CTTAAGAA
>fOTU725
ATGAATACACTGGACGCTCTTTTTAGAGGTCCGACCCTTCATTACCTTCACACTGTGCACACACTTCATTTTTACACCCA
TTTTTAAACACTATAGTATAAGAATGTACCAGTCTCTTAATTGAGCATAAATATATAATA
>fOTU745
CAAAAGGCGCCTTCGGGCGCTGCCTGTCTAACAGGATACCCTTGAATTTTGCACTTTCTGTTGCCTCGGTGGGCTTGCCC
GCCAGCAGAGGCCCCCACAAACCCTTTGCAATTGCAGTGTCTGTCTGAGAAAAAAACAAATAATCA
>fOTU109
CCGATTTTAGCGGACCTGACCTTTGGTTATGGTATCGCGAAAACTTGTATTTAAAACCCCACTCTTATAAATTGAATCAT
TTTATATGTATATAATAAATAAAGA
>fOTU608
GCGAGTTTCAAACTCCCAACCCTCGTGGACATACCAAACGTTGCTTCGGCGGGGCGCCCTAAAGCGCAGCCTCTCTCGGG
AGGTGCCCGCCGGCCGCACGCACCAAACCCTGTTTTATAGTCGTATTCTGAGTAGACTACAAATAAGTCA
>fOTU335
CCGATTTTAGCGAACCTGACCTTTGGTTATGGTGTCGCGAAACCATTGTATTTAAAACCCCACTCATAAAAAAAAAAATT
TTTTTATATATAAATAAATAAAGA
>fOTU142
ACACTTTTCTTTAATACTATTATCATTATCATACCAATGAGCATCGGAGAGCCTTCACTTTGCGGGGGTCGACTAGGAAA
TGGTTGGAATGCGTCCTAGCCTGCTGTTGAAGTTAGCCCGCTGAACCACTCGATGGAACGGCGACCGGTCTAACGCCCCG
ACTTAGGGAGGTATACAGTCTCGACCATGGCTGGACCCACTCTTTTTTTCTCTTTACCTTTGATTTTTGTACTGATTTGG
GCTGTGGATCGAGAGGAGTCAAATCCTTTCTCTATGGCTGTTGATCGGCGGTCTCGACTGTTCGACTCAATCAAAAACCA
AAACACAACTCTTAACAGCGGATATCTCGGTTCTC
>fOTU806
TTGATTTTATAGCTAAGCTATTATTAAACATGTGCACCGTTACCGCCACTTGGCGACTGAAAGGTCGTCGCTTGGCATCA
CTTCAATATACTAGCAACTTAATGTAACTGTATCATAAACTTATGA
>fOTU104
CCAATTTTTAGCGAACCTGACCCTTGTTTGGTCATGGTCTCGCGAAAAATCGTATTTAAAACCCCACTCTTAAAAATGAA
ACTTTTTGTATTATAAATAAAATAAGA
>fOTU473
CCGAGTTTACAACTCCCAAACCCCTGTGAACATACCTATCGTTGCTTCGGCGGATCCGCCCCGGTGCCTTCGGGCCCGGA
CTCAGGCGCCCGCCGGGGGACCCAAACTCTTGTATTTCTTTAGTATCTTCTGAGTAAACAAGCAAATAAATTA
>fOTU432
AAACAATAATGAATGTCGGGGGAGGGCGCTTCGGTGCTTTCCCCCGTGTATTCAACCAAACCCGCTCGTGTATTTGGATC
AACCAAAAAAAACTAAACAAAATTAACGATAATAATTAAAC
>fOTU58
TGGAGTCTCTAACTCCTAAACCATTTGTGAACCTAGTCTTACCATTGTTTCGGCAGGTTGCTGCCAGTCTCTATTGTGAC
TGTCGGTAGCCTGTCGGATGTGCTTAAAACCCTGGTTGTTGGTGTGTAGATTCTCTGAGTCTCAAAAACAAGTCA
>fOTU52
CCAATTTTTAGCGAACCTGACCCTTGTTTGGTCATGGTCTCGCGAAAAACTGTATTTAAAACCCCACTCTTAAAAATGAA
ACTTTTTGTATATAAATAAAATAAGA
>fOTU113
CCGAGTGCGGGCTGCCTCCGGGCGCCCAACCTCCCACCCGTGACTACCTAACACTGTTGCTTCGGCGGGGAGCCCTCTCG
GGGGCGAGCCGCCGGGGACTACTGAACTTCATGCCTGAGAGTGATGCAGTCTGAGTCTGAATATAAAATCAGTCA
>fOTU612
ACAAGATATTTGGCTATTTAATAGCCATTAGCTCAGGGTCGCAAGACCTTGATGTTTACGCTTGCGTGTTTGACAAATTA
TTTATATGAGAAATTATGA
>fOTU200
CCAATTTTTAGCGAACCTGATCCTTGTTTTGGTCATGGTCTCGCGAAAAATCGTATTTAAAACCCCACTCTTAAAAATGA
AACTTTTTGTATTATAAATTAAATAAGA
>fOTU114
CCGAGTTTACAACTCCCAAACCCCTGTGAACATACCTTAATGTTGCCTCGGCGGATCAGCCCGCGCCCCGTAAAACGGGA
CGGCCCGCCAGAGGACCCAAACTCTAATGTTTCTTATTGTAACTTCTGAGTAAAACAAACAAATAAATCA
>fOTU303
CAAGAACGCCCGGGCTTCGGCCTGGTTATTCATAACCCTTTGTTGTCCGACTCTGTTGCCTCCGGGGCGACCCTGCCTTC
GGGCGGGGGCTCCGGGTGGACACTTCAAACTCTTGCGTAACTTTGCAGTCTGAGTAAACTTAATTAATAAATTA
>fOTU377
AAAAATTGAGGTATTTGTACCTTTTTTTGTATTTAAAACCTTACTCTATAAAACCTAAAAATTTTTATATAAAATGAA
>fOTU556
TTGAAAACAAGGGTGTCCAATTTAACTTGGAACCCGAACTTCTCAATTCTAACTTTGTGCATCTGTATTATGGCGAGCAG
TCTTCGGATTGTGAGCCTTCACTTATAAACACTAGTCTATGAATGTAAAATTTTTATAACAAATAA
>fOTU298
TAAAATTTTCATATATTATTTATTTAATATATATATAAAATTATATTCAAAACCCACACTCTTATAACCAAAAAAAAAAA
TATTATATTTATAATATATAAAAAAAA
>fOTU677
CTGGTACTCCAACAAACTTGGGGCGGTTAAACGCTCGCAAGTGTTAACAACACACACTTATGAACACGACCTATTTCAGT
GTTTTATACTAAATTAAAACT
>fOTU103
CCGAGTACTATAACTCATAACCCTTTGTGAACCTTCATACCTGTTGCTTCGGCGGCGCGCCTCTCGGGGCGTGCCCGCCG
GCATTATCAGAATCTCTGTTCGAACCCGACGATACTTCTGAGTGTTCTAAGCGAACTGTTA
>fOTU723
CTGAGTTACACTCTCAACCCTTGCTAACTTTGTTTCTGTTGCTTCGGCAGGTTAACCCTGGGAGGGTTCGTGACCAATCT
GCCAGAGGCTTGCAACTCTAAATTTTAATGGCTTTCTGAAGACATTTTTAAAAAAGTAA
>fOTU341
TAAAATTTTCATATATTATTTATTTAATATATATAAAATTATATTCAAAACCCACACTCTTTATAACCAAAAAAAAAATA
ATATATTTATAATATATAAAAAAA
>fOTU823
AAGATTGACCGAAAGGTCTTATCTCTATATCCCTCACCTCTGTGAACTGTGGACCTCCGGGTCTATTTAACAAACATCAG
TGTAATGAACGTATATATCATTAAACAAAACA
>fOTU265
ACGAACAAAAGATTTACTTGATTTAAATCTTTTGGGATCAACCAAAAACCTGTCAGAAGTATTCAAATGTATATTGAATA
CACAATATAATAAATAAATACA
>fOTU23
ATGATTTTTTTAAGCAATCCGAGCGAGATAAAGCGAGGATTGCGAAATATTTAAAACCCCACTCTTATTAACTTTTATAT
AATAATTAAATCATGATACATGAATTTTAAAAAAAAAGA
>fOTU373
AAAACTTTTATCCGGGAATTCGATTCGTTTTTCCGGATTATTTGTATTCAAATCCCACTCTTTATAAATATATCAATTAT
ATAAAACAAAAAATAAAAAAAGA
>fOTU50
ATGATTTTTTAAGCAATCTGAGCGAGATAAAGCGAGGATTGCGAAATATTTAAAACCCCACTCTTTAACTTTATATAATA
ATAAATCATGATACATGAATTTAAAAAAAGA
>fOTU480
CTGAGTATTTGTCTTTTATAGACATCTCTCTATCCATAAACTCTTTTTTTAAAAAGACATGATTTACCCAATTAGTCTGA
ATGTTTATTTAAAATCTTCA
>fOTU285
AAATAATAATGAATGTCGGGGGAGGGCGCTTCGGTGCTCTTACCCGTGTATTCAACCAAACCCGCTCGTGTATTTGGATC
AAAAAAACAAACAAAATTTTTAACGATAATAATTAAAC
>fOTU308
CCAATTTTAGCGAACCTGACCCTTGTTTGGTCATGGTCTCGCGAAAAACCGTATTTAAAACCCCACTCTTAAAAATGAAC
CTTTTTTATATATAAATAAAATAAGA
>fOTU48
CTGATTTGGCGGACCGAGCGTCAGCGAGGTCTCGCGATCACTTGTATTTAAAACCCACACTTTGAATGTAATATGTATAT
TTTTGTATTTTTTAATAATAAAAGA
>fOTU770
GAGAACCTGGGCCTGCGCTACTTGCGCGGCTCCAACCAATACACAGTGTGTTATACTTCTCTTGCTTTGGCTCTGCCAAA
GGTTTTAAACACAGAAATTTATTTTCTCTAGAAACTAGTCAATTTGAATTTTAATCTTCA
>fOTU239
AAAAATATAGAAGGTCTTCAAGACCTCTCTAACATTTTGTGAATCGTTTATACGTCTCTCTCAACCTAAACTTTGTAATA
AAACTTTGTCTAAAGCTTAAAAATCTTAAATTAAAAA
>fOTU154
ACAATTCGCGCTCCGGCGTGATGCGTATACCCTGCACTTTGAGCACCTTTTATACTCCCCCCGGCGGGGCAACCCGCCGG
ACGGGACAACCACAAAACCCTTTGCATTAGAAATCATGTCAGTACAAAACAAAATAAATTA
>fOTU563
CCTAGAGTTGTAGGCTTTGCCTGCTATCTCTTACCCATGTCTTTTAAGTACCTTACGTTTCCTCGGCGGGTCCGCCCGCC
GATTGGACAATTTAAACCATTTGCAGTTGCAATCAGCGTCTGAAAAAACTTAATAGTTA
>fOTU607
AAAGAGGGTCGCAAGACCTATTTTTAAAACCTACCACCGTCTCATTGGGATGGAGGTATGGTTTTTTAAAGTCCAATTAT
TACAAAACATATATCGTCTAACGACGAAACAAAAATAAATATTTAA
>fOTU567
TAAAATTTTCGTATATTTATTTTTTAAATATATAAAATTACACAAAAATGTATTCAAAACCCACACTCTTGTAACCATTT
ATAAAAAAAACATTATATCTCGCATATAATATTAATTAAAAA
>fOTU336
CCTAGAGTTTGTAGACTTCGGTCTGCTACCTCTTACCCATGTCTTTTGAGTACCTTCGTTTCCTCGGCGGGTCCGCCCGC
CGATTGGACAACATTCAAACCCTTTGCAGTTGCAATCAGCGTCTGAAAAAACATAATAGTTA
>fOTU34
ATGATTTTTAAAGCGAGTCGAGCGTTAAGCGAGGCTCGCGAAATATTTAAAACCCCACTCTTTTTAACTTTAAAAAATAA
ATCATGATACATGAATTTAAAAAAAAAGA
>fOTU290
CAGAGTTGAAAAACTCCAACCCCTGTGAACCTTACCATTACTGTTGCTTCGGCGGACGAAGGCCCCCTTGGGGCTGGATG
CCGCCGGAGGTTTCAAACTCTGAATCTTTGTGTATCTCTGAGGAAAAAAACAAATAATTA
>fOTU525
ACAATGATTTATTCTGTATTGCGGATAGTTATCTCAATTGGTGGGAAGAGTATGAGAGTACTCAACTCACCAACACTATA
TACACTCACACACTGTACTAAAAATACACAAACTAATA
>fOTU49
GTGAACGCCCTCACGGGCTTATAACTATTCCAAACCTCTGTGAACCGTGCCCTTCGGGGCTATTTTACAAACATGGTGTA
ATGAACGTCATATATCATAACAAAACA
>fOTU254
TAAAATTTTCATATATTATTTATTTAATATATAAAATTATATACAAAATGTATTCAAAACCCACACTCTTTATAACCAAA
AAAAAATATATATTTAATATATATATAAAAAAAA
>fOTU179
CCGATTTTTAGCGGACCTGATCTGTGGTCATGGTCTCGCGAAAACTTGTATTTAAAACCCCACTCTTATAAATTGAATCA
TTTTTTATATTATGTATATAATAAATAAAGA
>fOTU262
ACACTTTTCTTTACTATCAATACCTTTGTGCACTGACGACCCTTTTTTTACGGGGGCCGACTAGGGAATGGTTGGAATGC
GCCCTAGCCTGCTGCAGAAGTCAGCCCGTCAATCGGACTATCATTATGATTCAATCGTAGTGATCTGATCGAACGACGAC
CGGTCTGACGCTCCGTACTGGAAGGTGATACAGCCTCGACCATGGCTGGACCCCATTTTTTTTCTCAAACCTTTTTGATA
TTTGTACTGATTTGGGCTATTGGATCGAGAGGAGTCAAATCCTTTCTCTGGTAGCTTTTGATAGATCTTCGTGTCTATTC
AATAAACCAAAACACAACTCTTAACAGCGGATATCTCGGTTCTC
>fOTU672
TCGAATCCTGTCCAAAACAGAACGACCCACAATTGAACAGCCAGCGTTCGTCGCCCCGGAGACGGTGTGTGTGCGGATGC
TGCGCTGCGATCTAAAGTCTAAAACGACTCTTGGCAACGGATATCTTGGCTCTC
>fOTU277
TCAAAACAGCGGACTTCGGTCTTTGCTGCACCCTTGTCTTTTGCGCACCGAATTGTTTCCTCGGCGGGCTTGCCTGCCGG
TTGGACATTATCAAAACCTTTTTGTAGTTGCAATCAGCGTCAGAAAAATCATAATTATTA
>fOTU205
CCGAGTGAAAACTCCCAAACCCCTGTGAACATACCACTGTTGCTTCGGCGGAATCGCCCTCGCCTCGCGCGGGGGCCCGC
CCGAGGACCCAAAAATTCAATTGTATTTGACTTCAAAACGCATTCTGAGTGGATTCTACGAATCAAATCA
>fOTU79
ACACATTTTTATTTATTATTGTTCATATAATAATAATAAGCAAAAACCCAAACTCCCTTTTATTTATATATTAACCTCAA
AAAAATTATATAACTAACCTTATATAATAACAACTCATATATCAAAACACCTAACTCTATAACTACTTGACTAATTTTCG
ATTGTTAAAAGCTCAACTTATTAAAAACAATTGACTCTCCAATGTCAAAGTTGGATTGAGACTTGTGTATGATGGGTTTG
AGTTTATCAATCAATACAATTCATTGTAGTGATGAATTGTTGTATTCTTCAACTAATCTTACAACTCTTAACAATGGATA
TCTAGGTTCTC
>fOTU141
CCTAGAGTTTGCGGGCTTTGCCTGCTATCTCTTACCCATGTCTTTTGAGTACTTACGTTTCCTCGGTGGGTTCGCCCGCC
GATTGGACAATTTAAACCCTTTGCAGTTGCAATCAGCGTCTGAAAAAAATTAATAATTA
>fOTU165
CTGAGTTCATGCCCTCACGGGTAGATCTCCACCCTTGAATACCCATCTTTGTTGCTTTGGCGGGCCGCTTCGGCTACTGG
CTTCGGCTGGTGAGTGCCCGCCAGAGAACCCTCAACTTTGAATTATAGTGTCGTCTGAGAATTATCAAATAGTTA
>fOTU100
CAAGTGACCCCGGTCTAACCACCGGGATGTTCATAACCCTTTGTTGTCCGACTCTGTTGCCTCCGGGGCGACCCTGCCTT
CGGGCGGGGGCTCCGGGTGGACACTTCAAACTCTTGCGTAACTTTGCAGTCTGAGTAAACTTAATTAATAAATTA
>fOTU73
CCGAGTTTACAACTCCCAAACCCCTGTGAACATACCATATTGTTGCCTCGGCGGTGCCTGTTTCGGCAGCCCGCCAGAGG
ACCCAAACCCTAGATTACATTAAAGTATCTTCTGAGTCAATGATTAAATCAATCA
>fOTU115
CCGAGTTTACAACTCCCAAACCCCATGTGAACATACCTGTTTCGTTCCCTCGGCGGTGTCCGGCAACGGCCCGCCAGAGG
ACCCAACAAACTCTTTTGAATTTTTCAGTATCTTCTGAGTAAAAAAAACAATAAATCA
>fOTU740
CAGGACTCGCAAGACTCCTTACACCCTGTGAACCTTACTGTATACGCGTTGCTTCGGCGGGTCCGCCCGCCGGCAGCATA
CCACATTCTGTTTCTCTGCGTTGGCATCTCGAGAAAAAAGCAAATAAGTTA
>fOTU74
CCGAGTTTACAACTCCCAAACCCCTGTGAACATACCATTTGTTGCCTCGGCGGTGCCTGCTTCGGCAGCCCGCCAGAGGA
CCCAAACCCTTGATTTTATACAGTATCTTCTGAGTAAATGATTAAATAAATCA
>fOTU649
CCGAGTACTATAACTCATAACCCTTTGTGAACCTTTATACCTGTTGCTTCGGCGGCGCGCCTCCCGGGGCGTGCCCGCCG
GTATCATCAGAATCTCTGTTCGAACCCGACGATATTTCTGAGTGTTCTAAGCGAACTGTTA
>fOTU479
CTGAGTTCATGCCCTTACGGGTAGATCTCCACCCTTGAATATAAACTCTTGTTGCTTTGGCGGGCCGCTTCGGCTACTGG
CTTCGGCTGGTGAGTGCCCGCCAGAGAACCCTAAACTTTGAATTATAGTGTCGTCTGAGTACTATATAATAGTTA
>fOTU791
GTGGGAGAGAGAGGGGGAGATGGGACTGAGGTCTCGCTTGCCCAAGCTTGCGCGTGGTGGTGTGGCAGTTGGCGAACAAT
GC
>fOTU576
AAAAATTTGGGGTATTTATACCTCTTGTATTTAAAACCCAACTCCTTAAACTTCATATTTTTAAATAAAATAA
>fOTU2
CCGAGTTTACAACTCCCAAACCCCTGTGAACATACCACTTGTTGCCTCGGCGGATCAGCCCGCTCCCGGTAAAACGGGAC
GGCCCGCCAGAGGACCCCTAAAACTCTGTTTCTATATGTAACTTCTGAGTAAAACCATAAATAAATCA
>fOTU482
CCGAGTGAGGGCCCCCCGGCCCGACCTCCAACCCTTTGTCGATTTCTAACTGTTGCCTCGGGGGGCGACCCGGACGTCAG
CGCCCGGACGTCCCCCAGAGGACCCATCAACTCTGCATCTTTGCGTCGGAGTATTGAATACCAATCAATCA
>fOTU448
GTGAATTAATAGAGCGTCCTTTGGGAGCTCGAACATCACTTTTAAACACACACCGTGAACTGTAACCGTTTTTTTACGCA
TACAAGTAAATAGCAAGTCTCCTGTGTATTGCAGGTAACATAAATAAATA
>fOTU496
ATAATGCCCTTTGACTTCGGTCTATTGGGTTCAATGTGTGCCTTCTCTTCGGAGTTGGCCATCCACACACACCGTGAACT
GTGGCTTCGGCCATCACAAACTATTAGTAATGAATGTAATATCATAACAAAATA
>fOTU368
ACGAACAAAAGATTTACTTGTTTGAATCTTTTGGGATCAACCAAAAACCTGTCAGAAGTATTCAATGTATATGAATACAC
ACTATAATAAATAAATATTACA
>fOTU22
ATAAATGCTTCATTGCATCCACCTTTTGTGCACTGTAAATTTTCACTTAAACTTGTCTGATTAATATTTGTTCTGAAAGG
AACATAAATTGTAATCTAATA
>fOTU694
ATGAAAATGTGTTGCCGGGGCCCATAATCCCGGCACTAACCTTCTTATCCATAACACCTGTGCACTGTTGGATGCTTGCA
TCCACTTTTATACTAAACAATTTGTAACAAATGTAGTCTTATTATAATTAATA
>fOTU317
CCTAGAGTTGTAGGCTTTGCCTGCTATCTCTTACCCATGTCTTTTGAGTACCTTCGTTTCCTCGGCGGGTTCGCCCGCCG
ATTGGACAATTTAAACCATTTGCAGTTGCAATCAGCGTCTGAAAAAACATAATAGTTA
>fOTU646
TAGAGTTACCTAACTCCAAACCACTGTGAACATACCACTGTTGCTTCGGCGGGTCTCCGGTCGTCCGCGGCCGCCCCGCC
GGAGGTATCAAACTCTGATTTCTAGTGAATCTTCTGAGTCTTATAATAAGCAATCA
>fOTU393
TAAAACAATTATTTATATATTTTTATTAATATATATATAAAATAAAATGTGTATTCAAAACCCACCACTCCTATAAAAAC
ATTTATAAAAAAAATTATATATTTTGTATATATATAAATAATAA
>fOTU507
AAAAAAGGGTCGCAAGACCCATTTTAAAACCTACCACTACCTATCATTTGTGGCCTGTCTATGGGTGAGATGGAGGAGGT
ATGGTTTTTTAAAATCCAATTATTACAAATATATATATCGTCTAACGGCGAAATAAAAAAATTTCTAA
>fOTU85
ATGATTTTAAAGTGAGTCGAGCGTTAAGCGAGGCTTGCGAAAATATTTAAAACCCCACTCTTTTTAACTTTAAAAAAAAT
AAATCATGATACATAAATTTAAAAAAAAGA
>fOTU138
CCGAGTTTACAACTCCCAAACCCCTGTGAACATACCTATTTGTTGCCTCGGCGGTGCCTGTTCCGACAGCCCGCCAGAGG
ACCCCAAACCCTGATTACATTTAAGAAGTCTTCTGAGTAAACCGATTAAATAAATCA
>fOTU13
ATGATTTTTAAAGCGAGTCGAGCGTTAAGCGAGGCTTGCGAAATATTTAAAACCCCACTCTTTTTAACTTTAAAAATAAA
TCATGATGCATGAATTTTAAAAAAAAGA
>fOTU785
TTGAATTCAAATCATCTGTGGCTTCGGTCCAGATGTGCCAACAGGTAACACTGTTGGTAATTCTATCCATAACACCTGTG
AACTGTTGGATGCTTGCATCCACTTTTATACTAAACATTATTGTAACAAATGTAGTCTTATTATAACTAATA
>fOTU427
GTGATTGCCATCTTGGCTTAAACTATATCCATCTACACCTGTGAACCGTTTGATTGAATCTCTGATTCAATTTTACAAAC
ATTGTGTAATGAACGTCATTAGATCATAACTAAAAA
>fOTU769
GTGAATTTAGAGCGTAACTTCGGTTAGCTCAACCTTCATTTTCCAACTCTGTGCACTATTGGCGGACTGAGAGTAAGCAA
TTGCTATTCAGTCTGCGGCTCACTATTAAACATTAGTTAAAGTATGTAAACAAAAACAAAACAAAAA
>fOTU457
ATGATTTTTAAAGCGGGTCGAGCGTTTAAGCGAGGCTTTGCGAAAATATTTAAAACCCCACTCTTTTTAACTAAAAAAAA
TAAATCATGATACATGAATTTAAAAAAAAGA
>fOTU458
GTGAATATAGGACGTCCAACTTAACTTGGAGTCCGAACTCTCACTTTCTAACCCTGTGCACTTGTTTGGGATAGTAACTC
TCGCAAGAGAGCGAACTCCTATTCACTTATAAACACAAAGTCTATGAATGTATTAAATTTTATAACAAAATA
>fOTU722
CCGAGTCTAACAACTCATCAACCCTGTGAACATACCTAAACGTTGCTTCGGCGGGAACAGACGGCCCCGTAACACGGGCC
GCCCCCGCCAGAGGACCCCCTAACTCTGTTTCTATAAATGTTTTTTCTGAGTAAACAAGCAAATAAATTA
>fOTU447
ACACAATAATATCCAAAACCTTTTGGATCAACCCAACCTTAGTGAACTGTTTTCCTTACTCTTAATCTATTTTCTCAAAA
CTCAATCTGATTTGTATAATGTCTGATCCTTTTCTTCGAATAACTTTGAAGAAAATCATACTAACGTAATA
>fOTU233
CCGAGTTTACAACTCCCAAACCCCTGTGAACATACCTATCGTTGCTTCGGCGGATCCGCCCCGGCGCCCTCGGGCCCGGA
TCAGGCGCCCGCCGGAGACCCCAAACTCTTGTATTTCTTTAGTATCTTCTGAGTAAACAAGCAAATAAATTA
>fOTU656
ACAATGATTTATTCTGTATTGTGGATCGTTAACGCTGATTGGTAAGCCAGGATCGAAAGTGATTGGTTTGCCAACACTAC
ACACACTCACACACTGTACTAAAAATACACAAACTAATA
>fOTU663
ATGAATTAGGGCGTCCTTAGGGAGCCCAACACTCATCCTTCTACTCTGTGCATCATTTGGCATGAATAGCAACGCTGAAA
GGCTGCGCGACACTTGCCACACTTTACAAACCTGAGTTTATGAACGTAACAAAACCATAACAAAAAA
>fOTU6
TGGAGTCTCTAACTCCTAAACCATTTGTGAACCTAATTTTACCATTGTTTCGGCAGGTTGCTGCCAGTCTCTATTGTGAC
TGTCGGTAGCCTGTCGGATGTGCTTAAAACCCTGGTTGTTGGTGTGTAGATTCTCTGAGTCTCAAAAACAAGTCA
>fOTU294
CTGAGTTTTTAACTCTCCAAACCATGTGAACTTACCACTGTTGCCTCGGTGGTTGGTCTTCGGACTGACCACCGGTGGAC
TACTAAACTCTTGTTAATTTTTGGCATTCTGAATCATAACTAAGAAATAAGTTA
>fOTU43
TCGAGTTTTTAACTCTTAAACCATATGTGAACGTACCTTTTCTAGCTGCTTTGGCAGGTGCCTCTCGGGGCTTCTGCCGG
TAGCATTTATAAACTCTTTATATTTCTATAGAATTATTCATTGCTGAGTGGCATTAACTAAATAAGTTA
>fOTU12
CCGAGTTATACAACTCATCAACCCTGTGAACATACCTAAAACGTTGCTTCGGCGGGAACAGACGGCCCTGTAACAACGGG
CCGCCCCCGCCAGAGGACCCCTAACTCTGTTTTTATAATGTTTTTCTGAGTAAACAAGCAAATAAATTA
>fOTU390
CGAATCAAACCTCTGCCCGTCGCGCTGGCCATTCGGCCGCGCTTCGTGGTGGACAAACACCCATGTGCACCTTTGACGTC
TTTTGGCGGTCCCCTCGTAGTCTCGCGCGAGCGAGGCGTCGTTGTGCGTGAGGGTAACTCTTCACGCTCTTGGGCCGCCA
GCAGTTGAAAAACACCCAGTATTTTTTTTGCCTGAAACCAAATGAGAAGCAATGAGAAACAACTTTACACAACGGATCTC
TAGGCTCTC
>fOTU274
TAAAATTTTCATATATTATTTATTTAATATATAAATTATATACAAAATGTATTCAAAACCCACACACTTTATAACCAAAA
AAAAATAATATATATTTTAATATATATATAAAAAAAA
>fOTU729
CTGAGCGAGGGCCCCCGGGCCCGACCTCCCACCCTCTGTGAACCCAACTTGTTGCTTCGGGGGCGACCCTGCCGTTTTTG
CGGCGAGCGCCCCCGGAGGCCCCTGACCCTGCATCTCTGCGTCGGAGTTTAAGCAAATTAAACA
>fOTU787
CAAATCTTTGAGAGCGCTGTGGCTGTCTGACAGTTGCAGTGTCTCTACATTAGCACAGGGTCGCAAGACTCTGATGTTTA
CGCTTGTATGTTTGACAGAGTTAGTTGAGAAATAATAAAGA
>fOTU394
CTGAGTTTTTAACTCTCCAAACCATGTGAACTTACCACTGTTGCCTCGGTGGTTAGTGCTCTCCTTCGGGGGGGTGCTGC
CGCCGGTGGACTACTAAACTCTTGTTAATTTATGGCATTCTGAATCATAACTAAGAAATAAGTTA
>fOTU650
TCAAATACTTTAAGAAGTCTAAACAACTTCTTACTGTTCACCCTTTGTCTTTTGCGTACTGTATGTTTCCTCGGTGGGTT
CGCCCGCCGATAGGACATTTAAAACCCTTTGTAGTTGCAATCAGCGTCAGAAAAAAACTATAATAGTTA
>fOTU527
CTGAGTTTTTAACTCTCCAAACCATGTGAACTTACCACTGTTGCCTCGGTGGATGGTGCTGTCTCTCGGGACGGTACCAC
CGCCGGTGGACTACCTAAACTCTGTTAATTTTTGTCAATCTGAATCAAACTAAGAAATAAGTTA
>fOTU152
CCGAGTTTACAACTCCCAAACCCCTGTGAACATACCTTATGTTGCCTCGGCGGATCAGCCCGCGCCCCGTAAAAAGGGAC
GGCCCGCCGCAGGAACCCTAAACTCTGTTTTTAGTGGAACTTCTGAGTATAAAAAACAAATAAATCA
>fOTU693
AAAAAGGGTCGCAAGATCCATTTTAAAACCTACCACCACCTATCATTTGTGGCCTGTCTATGGGTGAGATGGAGGAGGTA
TGGTTTTTTAAAATCCAATTATTATTATAATATATATCGTCTAACGACGAAATCAAAAATTCCTAA
>fOTU5
TAAAAAAGTCGGGCTTGGGTTTAACCCAAGACCTGCCCCCAAAAGGGACCTTTTGTGCACTGTAAAATTTTTTCACTTAA
GCTTTGTCTGATTGATATTTGTACCGAAAGGGACAAGAATTTTAATCTAAAA
>fOTU623
ATGAATTTAGATTGAACCATAGGCGAAAGCCAGTGGTTCTTCTTTCATATCCATAACACCTGTGCACTGTTGGATGCTTG
CATCCACTTTTAAACTAAACATTATTGTAACAAATGTAGTCTTATTATAACATAATA
>fOTU557
GTGATTAAATCGAGCGTGTCTTCATTGACCGCTCACCCTTCTCACCATCCACATACACCTGTGCACTGTTTAGCCTGAGC
CGTTTCGGTTCAGGTTATCATTTCATACAAACTCTAGTCTTATGAATGTAAACGTTTTAATAACATAATA
>fOTU260
CCGATTTTAGCGAACCTGACCTTTGGTTATGGTATCGCGAAAACATTGTATTTAAAACCCCACTCATAAAAAAAAAAATT
TTTTTATATATAAATAAATAAAGA
>fOTU276
CAGAGTGTAAAAACTCCCTAAACCCATTGTTTATCTATCTTATAGCGTCTACTTTGGTAGGCAATCCCAGGGCGGGATTG
ATGCTTCGGCGCCTACCAAAGAAGACCTAAAAACTCTTGAATTTCTTGAAACTCTGAGAATAAAACAAATAATTA
>fOTU595
ATAGTGCCCTTTGATGCAAGTCATTGGGTTAGATCTTCTCTCCTCGCAAGAGGAGGGTTTCCATACACACCGTGAACTGT
GGCTTCGGCCATCACAAACTGTTAGTAATGAATGTAAAATCATAACAAAAACA
>fOTU520
ATAAATCTAGAAGGCCTTAAAGGCCTCTCTAACATCTTGTGAATCGTTTATGTCTCTAGTGTGTCTAGGCACACTGGATA
AACTTTGTATTAATATTTGTCTTTAAAATTTTAAAAAAGTAATTAAAA
>fOTU59
GTGATTGCCTTTATAGGCTTATAACTATATCCACTTACACCTGTGAACTGTTCTACTACTTGACGCAAGTCGAGTATTTT
TACAAACAATGTGTAATGAACGTCGTTTTATTATAACAAAATA
>fOTU485
ACGAACAAAAGGTTCACTTGTTTTGAATCTTTTGGGATCAACCAAAAACCTGTCAGAAGTATTCAAATGTATATTGAATA
CACAATATAATAAAAATATTACA
>fOTU796
ACGAAATATTTCCGACATTCGTGTCGGAATAAATCATCTTACACCTGTGAAAATACGAATCTTTGCTTTGGCTTGGGTGA
AAACTCGAGCCAAAAGATCAAAACCTTACAATTTTAACCTGAGTCTGAGAAAGAAAAGAATAAATTATTCA
>fOTU42
ATGATTTTTAAAGCGAGTCGAGCGTTAAGCGAGGCTTGCGAAATATTTAAAACCCCACTCTTTTTAACCTTAAAAAATAA
ATCATGATACATGAATTTAAAAAAAAAGA
>fOTU288
ATGATTTTAGCTAACCTTGGCTATTTTAGCCAAGGTTATGCGAAATTTTGTATTTAAAACCCCACTCTTATAATAAAAAT
TTTTATGTAATTTATGATAAAAATAAGA
>fOTU75
CCAATTTTAGCGAACCTGATCCTTGTTTGGTCATGGTCTCGCGAAAAACTGTATTTAAAACCCCACTCTTAAAAATGAAA
CTTTATGTATTATAAATAAAATAAGA
>fOTU118
CCGATTTTAGCGGACCTGATCTTTTGATCATGGTCTCGCAAAAACTTGTATTTAAAACCCCACTCTTATAAATTGAATCA
TTTTATATGTATATAATAAATAAAGA
>fOTU724
TCGAAACCTGCAAAGCAGAACGACCCGCGAACTTGTTTAACAACTTGGGGAGCGGCCTTCGGGCGGCTCCCTCCCTCCCC
AACTCGTGCTCCAAGTGCGTGCTGGGTGAGTAACAAACCCCGGTGCGGAAAGCGCCAAGGAATACTAAAATGATAGCCAC
CCTCCCGCGCCCCGTTCGCGGTGTGCTCGGGAGGACCTGTGCTTCTTTTGAAACTAAAACGACTCTCGACAACGGATATC
TCGGCTCTC
>fOTU651
CTGTGGGGCGAGTTCCTGTGGCTCCCCTGCTAAGATATCACCTTTTGTCTACGAGTACCGTGTTTCCTCGGCGGGTCGCA
ACCGCCAATGGGGAGGGTAACAAAACCTTTGTAATTGCAATACCTTCAGAAATACTTTAATTATCA
>fOTU365
CCGAGTTTACAACTCCCAAACCCCTGTGAACATACCTACGTTGCTTCGGCGGACCACCCCAACCCCCTCGGGGCGAGGGG
CCGCCAGAGGACCCAAAACCCAACTGTTTTTTCCGTAACGAAACCTATTCTGAGTGGAATTATTAAATAAATCA
>fOTU831
CTGAGTTACACTCTCAACCCTTTGCGAATTTTCTTGGTTGCTTCGGCAGATTTTCCCTGGGAGGGAAGCAAACAAATCTG
CCAGAGGCTTGCAACTCTGATTTCAGTGGCATTCTGAAGAAACTTAAAAAAGTAA
>fOTU742
CTGAGTTACACTCTCAACCCTTGCGAACTTTGTTTCTGTTGCTTCGGCAGGTTAACCCTGGGAGGGTTCGTGACCAATCT
GCCAGAGGCTTGCAACTCTAAATTTTAATGGCTTTCTGAAGACATTTTTAAAAAGTAA
>fOTU700
AAAAAGGGTCGCAAGACCCATTTTAAAACCTACCACCACCTATCATTTGTGGCCTGTCTATGGGTGATATGGAGGAGGTA
TGGTTTTTTAAAATCCAATTATTATAAATATATATATATATTCGTCTAACGACGAAACAAAAAAATTCCTAA
>fOTU289
ACGAACAAGGAATTCAATTTACTTGAATTTCTTGCGATCAACCAAAACCTGTATCATGAATCGATTAATACTCGAAATAT
ACCAATTATAATATAATAAATACA
>fOTU99
CCGAGTCTAACAACTCATCAACCCTGTGAACATACCTAAACGTTGCTTCGGCGGGAACAGACGGCCCTGTAACACGGGCC
GCCCCCGCCAGAGGACCCCCTAACTCTGTTACTGTAAATGTTTTTTCTGAGTAAACAAGCAAATAAATTA
>fOTU24
CCGAGTTTTCAACTCCCAAACCCCTGTGAACATACCATTTTGTTGCCTCGGCGGTGCCTGTTCCGACAGCCCGCCAGAGG
ACCCCAAACCCAAACTTCCTTGAGTGAGTCTTCTGAGTAACCGATTAAATCAATCA
>fOTU401
AAAACTTTTATCCGGGAATTCGTTTCGTCTTCCCGGATTATTTGTATTCAAATCCCACTCTTTTAAAATATATAAATTTA
TATAAAACAAAAATAAAAAAAGA
>fOTU573
ACAATGATTTATTCTGTATTGCGGATTGTTAATGATGTTGGTGGGATATGTACTTGTACTGTCCCACCACCAACACACTC
ACACACACACTGTACTAAAAATACACAAACTAATA
>fOTU3
CCGAGTTTACAACTCCCAAACCCCTGTGAACATACCACTTGTTGCCTCGGCGGATCAGCCCGCTCCCGGTAAAACGGGAC
GGCCCGCCAGAGGACCCCTAAACTCTGTTTCTAATATGTAACTTCTGAGTAAAACCATAAATAAATCA
>fOTU90
CCAATTTTTAGCGAACCTGATCCTTGTTTGGTCATGGTCTCGCGAAAAACTGTATTTAAAACCCCACTCTTAAAAATAAA
ACTTTTTGTATATAAATAAAATAAGA
>fOTU790
TTGATTTTAGCTAACCTGGCTATTTTAGCCACGGTTATGCGAAATTTTGTATTTAAAACCCCACTCTTTATAATAAAAAT
TATTATATTTATGATAAAATTAAGA
>fOTU173
AAAAATTGAGGTATTAGTACCTTTTTTTTTGTATTTAAAACCTTACTCTATAAAACTTAAAAAATTTTATGAAAATGAA
>fOTU411
CAGAGTTGCAAAACTCCCAACCCTTTGTGAACATACCTAAGTTGCTTCGGCAGGCAGGCCCAGGGCGGGCCTGTAGCCTG
TTTTCAGGTGCCTGCCGGAGGTTTTAAACTCTATATTTTAGTGATATCTGAGAAATTATATAAATAAGTCA
>fOTU552
AAAACTAATTTACACGCGATTTAAAATTGCTTACTTCAATAACCTATTAAACAATCAACCAACTAATACCAA
>fOTU10
CAGAGTTGTAAAACTCCCAAACCCATGTGAACATACCTGTTGCCTCGGTGGCCTACCCGGTAGCTACCCTGTAGCTACCC
TGTAGTCCGCCGACGGAACTTAAAACTCTTGTTTTCAATTGTCATTTCTGAGAATAAAACAAATAAGTTA
>fOTU94
CCAATTTTTAGCGAACCTGACTCTTGTTTGGTCATGGTTTCGCGAAAAACTGTATTTAAAACCCCACTCTTAAAATGAAA
CTTATATATAAATAAAATAAGA
>fOTU4
CCGAGTTATTCAACTCATCAACCCTGTGAACATACCTAAACGTTGCTTCGGCGGGAACAGACGGCCCCGTGAAACGGGCC
GCCCCCGCCAGAGGACCCCTAACTCTGTTTCTATAATGTTTCTTCTGAGTAAAACAAGCAAATAAATTA
>fOTU673
ACGAACAAAAGATTTACTTGTTGAATCTTTTGGGATCAACCAAAAACCTGTAACAAGTATTCAATATACTGAATACACAC
TATAATAAATAAATATTACA
>fOTU39
TAATAAGTGTTTTATGGCACTTTTTAAATCCATATCCACCTTGTGTGCAATGTCAGTCGATCTTCTTCATGGAGATCGAC
CAAACATCAACCTTTATTTTTTAACTCTTTGTCTGAAAAATATTATGAATAAACAATTCAAAATA
>fOTU119
TAGAGTCTCTAACTCCTAAACCATTCGTGAACCTAGTCTTACCATGTTTCGGCAGGTTGCTGCCAGTCTCTATTGTGACT
GTCAGTAGCCTGTTGGATATGCTTAAAACCCTGGTTGTTAGTATGTAGATTCTCTGAGTCTTAAAAACAAGTCA
>fOTU763
AAACAATAATGAATTGTCGGGGGAGGGCGCTTCGGCGCTCTTACCCGTGTATTCAACCAAACCCGCTCGTGTATTTGGAT
CAAAAAAACAAACAAAATTTTTAACGATAATAATTAAAC
>fOTU760
CAGAGTTGCAAAACTCCCAACCCTTTGTGAACATACCCAAGTTGCTTCGGCAGGCAGGCCCAGGGCGGGCCTGTAGCCTG
TTTTCAGGTGCCTGCCGGAGGTTTTAAACTCTATATTTTAGTGATATCTGAGTAACAATATAAATAAGTCA
>fOTU122
ATGATTTTTAAAGCGAGTCGAGCATTAAGCAAGGCTTGTGAAATATTTAAAACCCCACTCTTTTTAACCTTAAAAAATAA
ATCATGATATACTGTACATGAATTTAAAAAAAAGATCACTTTCAACAACAGATCTCTTAGCTCTC
>fOTU587
ATGAAATGTAAGGATGCTCTTTTTAGAGGTCCGACCAAATCATTTTCCTTTCTACACTGTGCACACACTACACTTTTTAC
ACCTTTTTAACTCTTCAGTTTTAAGAATGTATAACAGTCTCTTTATTGAGCATAAATAAAATA
>fOTU793
TAAAATTTTCGTATATTTATATTTTTAAATATATAAAAAAAAATGTATTCAAAACCCACACGCTTGTAACCAATTTTAAA
AAAAAATTATATCTCGCATATAATTAATAATTAAAAA
>fOTU643
ACACGTGCCAAAACACGTTTTAAACCAATCGCTCTGTGAACACAAACCCAACTCCCTTCACACATGGACGATCGAACAAC
CATCAGGGTGGAGTGTGATGGATATGGATCACTGTCTTCTTCGGAAGGCACTCCGTATTCTCACAACTATGGCTCGGTCT
AGGGCACCTCGAGTGTCCAATCCTGTGTGAAGTGATGCGCGACCACCTGGCAGTATGCCCTTTCAAGGCTTGCTGAGCTT
CGGCTCTTCAAGTTGAGACTGAGCAAGCGTTCTGCCGAATTTTGTTTAACCCCATTTTTAACCCCTTTAACAACATACTA
ATAACTGAACCATGTTCATGCAGTTGCTTGTTGGACTTCGGTCCTTCATGTTGGCTCATGATACGATATACGTAATGCTG
AACAACTCTTAGCAATGGATATCTTGGTTCTC
>fOTU833
CTGAGTGAGGGCCTCTGGCCCGACCTCCAACCCCATGTTATCTGACACTGTTGCCTCCGGGGCGACCCGGCCTGCCTTCG
GGCGTTTCGGGGCCCCGGGTGGACCATTCAACTCTGCATCTTTGCGTCTGAGTAAATGATTGAATCAATCA
>fOTU91
ACAAATCTCTACATACGGCCCCATGCATGCGTGCGTGGGGATCGACACACGAAGACAGTTGACGAACATTGGGACGACAG
TAGAAA
>fOTU837
AAAAAAGGGTCACAAGACCCATTTAAAACCTACCACCACCTATCATTTGTGGCCTGTCTATGGGTGAGATGGAGGAGGTA
TGGTTTTTTAAAATCCAATTATTATTATTATATATTCGTCTAACGACGAAACAAATAAATTCCTAA
>fOTU78
CTGATTTGGCGGACCGAGCTTCAGCGAGGTTTCGCGATCACTTGTATTTAAAACCCACACTTTGAACGTATATGTATATT
TTTGTATTTTTTAATAATAAAAGA
>fOTU57
TCGAAACCTGCAAAGCAGAACGACCCGCGAACTTGTTTAACAACTCGGGGAGCGGCCTCCGGGCGGCTCCCTCCCTCCCC
AACTCGTGCTCCAAGTGCGTGTTGGGTGAGTAACGAACCCCGGTGCGGAAAGCACCAAGGAATACTAAAATGATAGCCAG
CCTCCCGCGCCCCGTTCGCGGTGTGCTCGGGAGGACCTGTGCTTCTTTTGAAACTAAAACGACTCTCGACAACGGATATC
TCGGCTCTC
>fOTU313
CTGAGACTTATCTCATAACCCTTTGTGAACCTTTATAACCTGTTGCTTCGGCGGCGCGGCCCCCGGGTCGTGCCCGCCGG
TATCATCAGAATCTCTGTTCGAACCCGACGATACTTCTGAGTGTTCTAAGCGAACTGTTA
>fOTU146
AAAATTTGAGGTATTAGTACCTCTTTTGTATTTAAAACCTTACTCTATAAAACCTAAAAAATTTTATGAAAATGAA
>fOTU253
CTGATTTGGCGGACCGAGCGTCAGCGAGGTTCCGCGATCACCTGTATTTAAAACCCACACTTTTGAATTATATGTATATT
TTTGTATTTTTGATAAAAAAAAGA
>fOTU718
GAGATTGGCCTAACGGCCGTGTCCTCATCCACACCACACATCGTGAACCGTCTTGGAGCTCTCAGGGCTCTGATAAACAC
CAGAAAACGTTTAGTGTAATGAATGTGAACTACCGTAACACAAACA
>fOTU502
ATAACTTTTATCCGGGAATTCGTTTCGTCTTCCCGGATTATTTGTATTCAAATCCCACTCTTTATAAATATATCAATTAT
ATAAAACAATATAAAAAAAAGA
>fOTU655
TAAAATTTTCATATATTATTTATTTAATATATATAAAATTATATTCAAAACCCACACTCTTATAACCAAAAAAAAAAAAA
TATTATATTTATAATATATAAAAAAA
>fOTU460
CCGAGTTTTCAACTCCCAAACCCACTGTGAACATATACCTTTGTTTTCGTTGCCTCGGCGGTTCGCGCCGCCGGGTGACA
CCTAAACCCTGATTTTAATTACAGAAGTCTTTCTGAGTAAAAACATTCTAAATGAATCA
>fOTU111
CCGATTTTAGCGGACCTGATCTTTGATCATGGTCTCGCGAAAACTTGTATTTAAAACCCCACTCTTATAAATTGAATCAT
TTTATTATGTATATAGTAAATAAAGA
>fOTU547
CCGAGTGCGGGCCCTCTGGGTCCAACCTCCCATCCGTGTCTATCTGTACCCTGTTGCTTCGGCGTGGCCACGGCCCGCCG
AAGACTAACATTTGAACACTGTCTGAAGTTTGCAGTCTGAGTTTTTAGTTAAACAATAATTA
>fOTU193
TTTGATCTGAATTGGCGGCATTTGAAAAATGCAGCCTTTTTGCTTTGTGAACTGTCTTGTACTGTTGTTTTTTTTAATAG
TTGCTTTTTTTCTTCGGAAAAAAAATAAAGA
>fOTU404
ACGAACAAAAGATTCACTTGTTTTGAATCTTTTGGGATCAACCAAAAACCTGTCAGAAGTATTCAATGTATATTGAATAC
ACACTATAAATAAATATTACA
>fOTU38
CCGAGTACTATAACTCATAACCCTTTGTGAACCTTTATACCTGTTGCTTCGGCGGCGCGCCTCCCGGGGCGTGCCCGCCG
GCATTATCAGAATCTCTGTTCGAACCCGACGATACATCTGAGTGTTCTAAGCGAACTGTTA
>fOTU93
CCAATTTTTAGCGAACCTGATCCTTGTTTGGTCATGGTCTCGCGAAAAACTGTATTTAAAACCCCACTCTTAAAAATGAA
ACTTTTTGTATTATAAATAAAATAAGA
>fOTU483
AAACAATAATGAATGTCGGGGGAGGGTGCTTCGGTGCTCTTACCCGTGTATTCAACCAAACCCGCTCGTGTATTTGGATC
AAAAAAACAAACAAAATTTTTAACGATAATAATTTAAAC
>fOTU765
CCAAATCCAAATCTCAACCCCATGTGAACTGTTGTTTGTCTGTCTTTGGGGGTGGCGCTTTTGCTTAGCGAAGAGAAGCG
CTTGCCGCTTTTTCCTCCACAGCTTTTTTGCTGCCCCCAAATGAATCCGGCACTCCGGTGCTTGGGTTCAACAGCTAAAC
CACTTCTTAAACTTTGTTGGAATAACTTTTATTAATACTAATAAAGGACAACTCTTAACAGTGGATCTCTTGGCTCGT
>fOTU375
CCGAGTTTACAACTCCCAAACCCCTGTGAACATACCTATCGTTGCCTCGGCGGTGCCCGCTCCGGCGGCCCGCCAGAGGA
CCCCAAACTCTTGTTTTATACAGTATCTTCTGAGTAACACGATTAAATAAATCA
>fOTU758
TAAAATTTTTCATATATTATTTATTTAATATATAAAATTTATACAAAAATGTATTCAAAACCCACACACTTTATAACCAT
AAAAAAACATTATATCTTTGTATATAATATAAAAAAA
>fOTU157
CCGAGTTTACAACTCCCAAACCCCTTGTGAACATACCTATTGTTGCCTCGGCGGTGCCTGTTCCGACAGCCCGCCAGAGG
ACCCAAACCCTTGAATACATTAAAGAATTTCTTCTGAGTAACCGATTAAATAAATCA
>fOTU306
CCGGTTTGCTGGTGCTGCAAGCAGAGTTGTGTGAGCAGCAATGCGAGCAGTTGCCAGAATACATTTGCGCGTGTGGTGTT
TGGCTGTTTGATGGGAATAAAGATA
>fOTU370
AAAACTTTTATCTGGGAATTCGTTTCGTCTTCCCGGATTATTTGTATTCAAATCCCACTCTTTATAAATATATCAATTTA
TATAAAACAAAAATAAAAAAAAGA
>fOTU786
AAGAATTCGCCCTTCGGGGCTCTCTTTATTCACACACCCCTGTGCACTTTGGCCACCTCTTTGTTGAGGTGTGTCTTTTT
AATTACCATACCCTATAAACACAAGTTATTGAATGTAAAATCGTTATAAACTAATA
>fOTU423
GCGAGTATAACTCTCTAAAACCATTGTGAACGAACGAGCCCGTTGCTTCGGCGGACGGCTCTGCCGCCGCCGGAAGAACG
CAAACTCTTGTTATTATTGTTTCTCTGAGTACTTATTCAATAAGTAA
>fOTU415
ACAAATTCCAAAACTCGTCTTCCGGACGAATCTGGGCTGTCTTCCTCCACAAGAGGGGGCCAGTCTGGACCGTTCGGATT
ACAAAATTACATTTACATTACTGGACAACCACAGGTAACCAAACCAAGGATAAACCAATGGTAAAAA
>fOTU435
CCAATTTTAGCGAACCTGACCTTGTTTGGTCATGGTCTCGCGAAAAACTGTATTTAAAACCCCACTCTTAAAAATGAACC
TATTTTTTATATATAAATAAAATAAGA
>fOTU514
AAACAATAATGAATGTCGGGGGAGGGCACTTCGGTGCTCTTACCCGTGTATTCAACCAAACCCGCTCGTGTATTTGGATC
AACCAAAAAAAACAAACAAAATTTTTAACGATAATAATTAAAC
>fOTU529
TTGATTTTAGCTAACCTGGCTATTTTAGCCACGGTTATGTGAAATTTTGTATTTAAAACCCCACTCTTTATAATAAAAAT
TTATTATATTTATGATAAAATTAATA
>fOTU159
TTGATTTAAGCTAACCTGGCTATTTTTAGTCATGGTTATGCGAAATTTTGTATTTAAAACCCCACTCTTCATAATAAAAA
ATTATTATTGTTTATGATAAAATTTAAGA
>fOTU591
CCAAATCCAAATCTCAACCCCATGTGAACTGTTGTTTGTCTGTCTTTGGGGGTGGCGCTTTTGCTAAGCGAAGACAAGCG
CTTGCCGCTTTTTCCTCCACAGCTTTTTTGCTGCCCCCAAATGAATCCGGCACTCCGGTGCTTGGGTTCAACAGCTAAAC
CACTTCTTAAACTTTGTTGGAATAACTTTTATAAATACTAATAAAGGACAACTCTTAACAGTGGATCTCTTGGCTCGT
>fOTU417
CAAATCCAAGCACAGCACATGTTGAACAGCGTGCGGAAAGTGGGCTGGCTAGCCCTAGCCCGCCGACCGAAAACCATGAT
TGATTGATTGATGGATTCATCATGAACAACAACAACAACACAA
>fOTU704
AAGTAAACGCCCTCCGGGGCTCTCTTTAATTCACACACCCCTGTGCACTTTGGCCACCTGCCGCGCTTTACTGCGTTAGT
AGGTGTGTCTTTTTAACTATACACTATATACACAAGTCATTGAATGTAAAATCGTTATAAACTAATA
>fOTU255
GTGAATACATCGGGGAGCGTCTTAACTGACCTCCCCAACCCTTCACAATCCACATACACCTGTGCACTGTTTTGGCTTTT
GAGCAATCGAAAGCCAATCATTTTATACAAACCCCTAGTTTAATGAATGTAACCGTTTTATATAAACAAAATA
>fOTU295
TTGATTTAGCTAACCCGGCTATTTTTAGCCATGGTTATGCGAAATTTTGTATTTAAAACCCCACTCTTTATAATAAAAAA
TTATTATTATTTATGATAAAAATTTAAGA
>fOTU466
CTGATTTGGCGGACCGAGCGTCAGCGAGGTTCCGCGATCGCCTGTATTTAAAACCCACACTTTGAATTATGTATATTTTT
TTGTATTTTTAAATGATAAAAAAAAGA
>fOTU9
ATGATTTTTAAAGCGAGTCGAGCGTTAAGCGAGGCTTGCGAAAATATTTAAAACCCCACTCTTTTTAACTTTAAAAAAAT
AAATCATGATACATGAATTTGAAAAAAAAGA
>fOTU281
TAAAATTTTCATATATTATTTATTTAATATATAAAAAATTATACAAAAATGTATTCAAAACCCACACTCTTTATAACCAT
AAAAAAACATTATATCTCGTATATAATATAAAAAAA
>fOTU585
GTGGGGAGAGAGAGGGGGAGATGGGACTGAGGTCTCGCTTGCCCAAGCTTGCGCGTGGTGGTGTGGCAGTTGGCGAACAA
TGC
>fOTU374
AAAAATTTTGAGGTATTTTATACCTCTTGTATTTAAAACCCAACTCTTTTAAACCTAATTTTTTAATAAAAAAAA
>fOTU86
ATGATTTTTAAAGCGAGTCGAGCGTTTAAGCGAGGCTTGCGAAATATTTAAAACCCCACTCTTTTTAACCTTAAAAAATA
AATCATGATATACATGAATTTAAAAAAAAGA
>fOTU580
ATTGGATAACTGATAGTTACAGGATAACTGATAGTTACACAGACCAACAAGCAAATGTTGTTTGATTAGACAGAGTGGAA
GATTATTGGGTTGAATTATCATGAAAGA
>fOTU340
CACATTCGCAGCGCTTCGGCGCTGCTTATACACCCACCCTCTGCCTACGTGTACCTCCATAGCTTCCTCGGCGGGCTCGC
CCGCCGCCAGGAACCCACGAAACCCCTTGCATTATACGCGAAAACTTCTGATAACAAACCTAAATTATCA
>fOTU363
ACGAACAAGGAATTCAATTTACTTGAATTTCTTGCGATCAACCAAAACCTGTATCATGAATCGATTAATACTCGAAATAC
ACCAATTATAATAAATACA
>fOTU170
TAAAATTTTCATATATTAATTTATTTAATATATAAAATTATACAAAAATGTATTCAAAACCCACACTCTTTATAACCATA
AAAAAACATTATATCTTTGTATATAATATAAAAAAA
>fOTU592
CCGATTTTAGCGAACCTGACCTTTGGTTATGGTGTCGCGAAACCATTGTATTTAAAACCCCACTCATAAAAAAAAAATTT
TTTTATATATAAATAAATAAAGA
>fOTU699
GTGATTAATTATTGAGTGATAAAAAACTCATAATCTTCTACAAACCACTGTTTTAAAATGTTTACTAGAATGTCCAAGCA
GTTAAGCTGTTGAAATATTAAAAGTTTTATA
>fOTU702
TTTATAGTTGTCGAGCTAGGGTCTAATGTGTAATAGCATCTGACCCGGTTCTGGCTTACTACTTTGTGCATTTGTACTAT
CCAATTTTTTAAAGCCTCTGGTATTATTATGTGCTCTTCTGAGCCAAATTATTTTTTAATTTAAAA
>fOTU736
CAGGGAGAGAGTGAAGTGGGGTGATGTTGGAATGGGGAGAGAATTAAGCATTAAATATTTTCACACACACGACTTGCCAC
CTTGGATCTCTGGGCTCTT
>fOTU309
ATAACTTTTATCCGGGAATTCGTTTCGTCTTCCCGGATTATTTGTATTCAAATCCCACTCTTTATAAATATATCAATTAT
ATAAAACAACATAAAAAAAGA
>fOTU605
ACGAATCAAACAAGTTCATCTTGTTCTGATCCTGTGCACCTTATGTAGTCCCAAAGCCTTCACGGGCGGCGGTTGACTAC
GTCTACCTCACACCTTAAAGTATGTTAACGAATGTAATCATGGTCTTGACAGACCCTAAAAAGTTAATA
>fOTU129
AAAAATTGAGGTATTAATACCTTTTTTTTTGTATTTAAAACCTTACTCTATAAAACCTAAAAAATTTTATGAAAATGAA
>fOTU302
AAACAATAATGAATGTCGGGAGAGGGCGCTTCGGTGCTCTTACCCGCGTATTCAACCAAACCCGCTCGTGTATTTGGATC
AAAAAAACAAACAAAATTTTTAACGATAATAATTTAAAC
>fOTU678
CCGAGTTCTTACAGAACCCAACCCTTGTGTGATAAGCTCTCACCCAGCTTTTACACGTGAGTCTCGGCCTAATCGCTGAG
GCAGTGTAAAAAAAAAAACCTCTGTATCATTATCACAAACTTCTGAAGACTTTTATAACGAGTCA
>fOTU506
CCGATTTTAGCGAACCTGACCTTTGGTTATGGTATCGCGAAAACATTGTATTTAAAACCCCACTCATAAAAAAAAAATTT
TTTTATATATAAATAAATAAAGA
>fOTU825
CTATTCAGCCGTCTGCTGCCCGTGTGGCGTAGGCTGGCAGAAACCGACACCTCTCCGCCCCGCCCCCCTCCCAGGGGAAA
GGGTGTGACTGTGTTAAACCCTTTGTGAACCTTCTCTTTTGCTTCGGCAGCACGTACTGCGGGTAACCGCAGGACGGTAA
GGCTGTCAGAAGCCTCTTATTAAACCAGTTGATTGAAGTCATGCTGTCTGAGAACTTATGAATTTTAAATCATATTA
>fOTU756
CTGAGTTTTTAACTCTCCAAACCATGTGAACTTACCACTGTTGCCTCGGTGGATGGTGCTGTCTCTCGGGACGGCGTCAC
CGCCGGTGGACAAACTAAACTCTGTTAATTTTTGTCAATCTGAATCAAACTAAGAAATAAGTTA
>fOTU634
CCGAGTTAGGGTCTCCTCCGTGAGGCCCGACCTCCCAACCCTGTGTCTAACAAACCTGTTTGTGTTGCTTCGGCGGAACG
GCAGTGACCTATTAGCCCCCCCTTCACCGGGGGGGACGGTCGTCCGTCGCCGGGGGACTTACGGTCTCACGACCGCCCCT
GGAGAGCGTCCGCCGATGGCCCCAACCAAAACAACTACCAAACCCAAATTGTGAACAAAAAACTTCTGAATCAGATCTTT
GATATACCAATCAAAAACA
>fOTU712
GTGATTGACCTCCGGGTCTTAATAACTATAATCTTCTACCTCTGTGAACCGTTGGTCTTCGGACCGATTCTTATAACAAA
CATCTGTGTAATGAACGTAACCTATATTAATCATATA
>fOTU815
TCGAAACCTGCAAAGCAGAACGACCCGCGATCTTGTTTAACCACTCGGGGAGCGGCCTCCGAATAACTCCCTCTCTCCCC
AGCATCGTGCTCCAAGTGCGCGTTGAGTGAGTAACGAACCCCCATCGCAGAAAGCTCCAATGAATACTAAAATGATAGCC
TGCCTTCTGCGTCCCGTCCGCGATGTGCTCGGGAGGACCTGTGCTTCTTTTTAAACTAAAATGACTCTCGGCAACGGATA
TTTCGGCTGTC
>fOTU135
CAAACGAGTGTTTTATGGCACTCTTTAAAAATCCATATCCACCTTGTGTGCAATGTTTGTTGGGAAAGTCTTTTCTTTCC
CTTCATAAATATCAACCTATATCTTTAACAACATTCGTCTGATAACATATTATGAATATACTTAATTCAAAATA
>fOTU366
ACGAACAAAAGATTTACTTGTTTGAATCTTTTGGGATCAACCAAAAACCTGTCAGAAGTATTCAAATGTATTTTGAATAC
ACAATATAATAAAATATTACA
>fOTU248
TAAAATTTTTCATATTAAATTTATTTTAATATATAAAATTTATACAAAAATGTATTCAAAACCCACACACTTTATAACCA
TAAAAAAACATTATATCTTTGTATATAATATAAAAAAA
>fOTU621
TAAATGAGTGTTTTATGGCACTCTTTAAAAATCCATATCCACCTTGTGTGCAATGTTTGTTGGGAAAGCTTCTTGCTTTC
TCTTCATAATATCAACCTATATCTTTAACAACATTCGTCTGATAACATATTATGAATATACTTAATTCAAAATA
>fOTU149
AAAACGATCACCGGTGTACCCAAGCGACGTCGATTACTCGACCTTGTGGGGCTGTCTTAAACTCACAGCATTACCAGTCG
CGCGGGATACTGATGCCCTAGCCCTCGAGCTAGGGGCCGAGTGAATCCCACCCGTGTCTACATACTCTTGTTGCTTTGGC
GGGCCGTGGCCTCCACTGTGGGTTCCGCCTGCATGTGCCCGCCAGAGGATCAAACTCTGAATTTTAGTGATGTCTGAGTA
CTATATAATAGTTA
>fOTU203
CCGATTTTAGCGGACCTGATCTTTGATCATGGTCTCGTGAAAACTTGTATTTAAAACCCCACTCTTATAAATTGAATCAT
TTTATATGTATATAATAAATAAAGA
>fOTU286
GTGATTGCCATCTTGGCTTAAACTATATCCATCTACACCTGTGAACCGTTTGATTGAATCTTCTGATTCAATTTTACAAA
CATTGTGTAATGAACGTCATTAGATCATAACAAAAAA
>fOTU465
AAACAATAATGAATGTCGGGGGAGGGCGCTTCGGTGCTCTTACCCGTGTATTCAACCAAACCCGCTCGTGTATTTGGATC
AACCAAAAAAAACAAATAAAATTTTTAACGATAATAATTTTAAAC
>fOTU208
CCGATTTTAGCGAACCTGACCTTTGGTTATGGTATCGCGAAACCATTGTATTTAAAACCCCACTCATAAAAAAAAAAAAT
TTTTTATATATAAATAAATAAAGA
>fOTU225
AAATAATAATGAATGTCGGGGAGGGCGCTTCGGTGCAATCCCCGTGTATTCAACCAAACCCGCTCGTGTATTTGGATCAA
CCAAAAAAATCAAATCAAATTTTTAACGATAATAATTAAAC
>fOTU148
CTGATTTGGCGGACCGAGCGTCAGCGAGGTTCCGCGATCGCCTGTATTTAAAACCCACACTTTGAATTATGTATATTTTT
TTGTATTTTTAAATGATAAAAAAAAAGA
>fOTU752
CCGAGTTTACAACTCCCAAACCCAATGTGAACGTTACCAAACTGTTGCCTCGGCGGGATCTTCTGCCCCGGGTGCGTCGC
AGCCCCGGACCAAGGCGCCCGCCGGAGGAATCAACCAAAACTCTTATTGTATACCCCCTCGCGGGTTTTTTTTATAATCT
GAGCCTTCTCGGCGCCTCTCGTAGGCGTTTCGAAAATGAATCA
>fOTU101
CCAATTTTTAGCGAACCTGATCCTTGTTTGGTCATGGTCTCGCGAAAAACTGTATTTAAAACCCCACTCTTAAAAATGAA
ACTTTTTTATATATAAATAAAATAAGA
>fOTU28
ATGATTTTTAAAGCGAGTCGAGCGTTAAGCGAGGCTTGCGAAAATATTTAAAACCCCACTCTTTTTAACTTTTAAAAAAA
TAAATCATGATACATGAATTTGAAAAAAAAGA
>fOTU734
TTGTTGCTTAATAGACTTGAGGGGTTTAACCCTCGAGCGTTGACTGAACCCATCCTAGTTTTACTGGGGTTGAACATGGC
ATTGTCTGACTAGTTTTAATATAAA
>fOTU698
GTGAATTAATAGAGCGTCCTTTGGGAGCTCGAACATCACTTTTAAACACACACCGTGAACTGTAACCGTTTTTTACGCAT
ACAAGTAAATAGCAAGTCTCCCGTGTATTGCAGGTAACATAAATATATA
>fOTU808
CAGTATTCTTTTTGCCAGCGCTTAATTGCGCGGCGAAAAAACCTTACACACAGTGTTTTTTGTTATTACAAGAACTTTTG
CTTTGGTCTGGACTAGAAATAGTTTGGGCCAGAGGTTTACTGAACTAAACTTCAATATTTATATTGAATTGTTATTTATT
TAATTGTCAATTTGTTGATTAAATTCAAAAAATCTTCA
>fOTU226
CCGATTTTAGCGAACCTGATCTCTGATCATGGTCTCGCCGAAAACATTGTATTTAAAACCCCACTCTTATAAATATTGAA
TCATTTTATATTGTATATAAATAAATAAAGA
>fOTU440
AAATAATAATGAATGTCGGGGGTGGGCGCTTCGGTGCTTTCCCCCGTGTATTCAACCAAACCCGCTCGTGTATTTGGATC
AACCAAAAGACCTAAACAAAATTTTTAACGATAATAATTAAAC
>fOTU87
CCGATTTTTAGCGGACCTGATCTTTGGTCATGGTCTCGCGAAAACTTGTATTTAAAACCCCACTCTTATAAATTGAATCA
TTTTATATTATGTATATAATAAATAAAGA
>fOTU269
CCAATTTTAGCGAACCTGACCCTTGTTTGGTCATGGTCTCGCGAAAAAACTGTATTTAAAACCCCACTCTTAAAAATGAA
CCTTTTTTTATATATAAATAAAATAAGA
>fOTU499
ACGAACAAAAGATTTACTTGATTAAATCTTTTGGGATCAACCAAAAACCTGTCAGAAGTATTCAAATGTATATTTGAATA
CACAATATAATAATAAATATTACA
>fOTU715
AAACAATAATGAATGTCGGGGAGGGCGCTTCGGTGCAATCCCCGTGTATTCAACCAAACCCGCTCGTGTATTTGGATCAA
AAAAACAAACAAAATTTTTAACGATAATAATTAAAC
>fOTU25
ATGATTTTTAAAGCGAGTCGAGCGTTTAAGCGAGGCTTTGCGAAAATATTTAAAACCCCACTCTTATTAACTTTAAAAAA
ATAAATCATGATACATGAATTTAAAAAAAAGA
>fOTU468
GTGAACGCCCTTTGGGCTTATAACTATCCAAACCTCTGTGAACTGTGCCCTTCGGGGCTTTTTAATACAAACACTGTGTA
ATGAACGTTATCATTTTAACAAAACA
>fOTU125
CCAATTTTTAGCGAACCTGACCCTTGTTTGGTCATGGTCTCGCGAAAAACTGTATTTAAAACCCCACTCTTAAAAATGAA
CTTTTTATATATAAATAAAATAAGA
>fOTU137
AAAAATTGAGGTATTAATACCTTTTTTTTTGTATTTAAAACCTTACTCTATAAAACTTAAAAAATTTTATGAAAATGAA
>fOTU709
AAAAAATGAGGTATTTTATACCTTTCGTATTTAAAAACCAATTCTTTAAAATATATTTTTTTTAAAAAAAAA
>fOTU1
ATAAATGCTTCATTGCATCCACCTTTTGTGCACCGTAAATTTTCACTTAAACTTTGTCTGATTTATATCTGTTCTGAAAG
GAACATGAATTGTAATCTAATA
>fOTU555
CAAATCTTTGTATAGCTCTTATGCTGTACGTTAACGCGGGACTTATTGTCCCGACGTGTACTCGTTTATGTTTTTGACTG
TTTTTAGAGTAATACAAAATAAAAGA
>fOTU51
CACAATATGCAAGCGGGCTGGGATCCCCGGGAGGGCGTCTATTCTGCCGTTTCCGCCGCATCTGCGGTGCTGAAGCGACA
GGGCGGGCGTCTTTTCGGCCAGCCTGACTCCATATTCACCCATGTCTTTTGCGTACTACTTGTTTCCTTGGTGGGTTCGC
CCACCAACAGGACCATTTAAACCTTTTTGTAATTGCAATCAGCGTCAGCAAAACAATGTAATAAATTA
>fOTU471
ATGATTTTTTAAGCGATCCGAGCGATAAAAAGCGAGGATTGCGAAATATTTAAAACCCCACTCTTTTAAACTATAAATAT
GAATGAATTTTTTTTAAAAAAAATGA
>fOTU256
GTGAAGATTTGGGCAGGCCATACGGACGCCAAAAAGTGTCCCTGGCCGCCTACACCCACTATACATCCACAAACCCGTGT
GCACTGTCTTGGAGAAAGGCTTCAGAGAAGTTTTTTGTGGCCTCTCTTGGGGTCTTTCTTCGCTACAAACTCGAATGGTT
AGTATGAACGTGGAACTTGGTTGGACCGTCACTGGCCAACAAACTATACA
>fOTU537
GGAAGAGTGGGGTGATGAGGTGAGAGTTGGAACGATGAAATGAGAATTCTTTATTAAACCACATTTACACAACTGCTGAC
AATGGATCTCTGGGCTCTT
>fOTU386
GTGATTGCCTTAATTGGCTTAAACTATATCCATCTACACCTGTGAACTGTTTGATTGAATCTAACGATTCAATTTTTACA
AACATTGTGTAATGAACGTCATTAGATCATAACATGAAA
>fOTU454
GTGATTGCCCTAGTGGCTTAAAACTATATCCATTTACACCTGTGAACCGTTTGATTGACACTCTGTGTTGATTTTACAAA
CAATATGTAAAGAAAGTCAAGTTATTATAACAAAAAA
>fOTU62
ACAAAAAATTGGAAGGCTTTCACTCTTTTGGGGTGGAAGCCTTTTAAAAACACCAATTGTGAACTTGTATTATTGTTTCT
TTTCTGTGGTTTTATCATGAGCTTAGTTTTTACGCTGGTTTATGATAGCCCAGAAAAAACCTTTATTAAACAAAGAATTA
TACCATTTTTGACCATTAAATAAAAGTTTGAATTTTTTTAAACATTAAATAAATTAAAAAAACAACTTTTGGCAACGGAT
CTCTAGGCTCTT
>fOTU214
GCGAGTATAACTCTCTAAAACCATTGTGAACGAACGAACCCGTTGCTTCGGCGGACGGCTTTGCCGCCGCCGGAAGAACG
CAAACTCTTGTTATTATTGTTTCTCTGAGTACTTATTCAATAAGTAA
>fOTU767
CAGTGTTAGGCTTCGGCCTCATTCACACCCCTTGTTGAACCTCTGGTTTCTTTGGCGATGTCATGGACTCGTCAAACGTT
AACCCTGATAATGCGATATTGTCCGAGTGAGATTGAATTATCA
>fOTU186
CCGATTTTTAGCGGACCTGATCTGTGGTCATGGTCTCGCGAAAACTTGTATTTAAAACCCCACCCTTATAAATTGAATCA
TTTTATATTATGTATATAATAAATAAAGA
>fOTU169
CCAATTTTTAGCGAACCTGACCCTTGTTTGGTCATGGTCTCGCGAAAAACTGTATTTAAAACCCCACTCTTAAAAATTAA
ACTTTTTGTATTATAAATAATATAAGA
>fOTU54
ATGATTTTTTAAGCAATCCGAGCGAGATAAAGCGAGGATTGCGAAATATTTAAAACCCCACTCTTTAACTTTATATAATA
ATAAATCATGATACATGAATTTTAAAAAAAAGA
>fOTU267
GTGATTAATTATTGAGTGTAAAAACTCATAATCTTCTATACAAACCACTGTTTTAAAATGTTTACTAGAATGTCCAAGCA
GTTAAGCTGTTGAAATATTAAAAGTTTAATA
>fOTU532
ACACGTTTCTACAAACGTTTCCAACCAATTCGTGAGCATTACCAACCCTCGCAACCTTTGGATGCAGGTAGTGGTACTGG
TACCTCTAGGGGTACTGGTGCTACTGCTTTGCTGGTTGTTTGATTTTTTTGTTATTAAACCCTTTCCAATTTTACCATAC
GGTTTATAGTACTGTGTAGAGCTGTAATGGTTCTGCTCAATCATAAATCAATGTAAAGCACAACTCTTAGCAACGGATAT
CTTGGTTCTC
>fOTU486
TAAGTTCACCCAGGCTTGTACAGCTGGGGACTGACAACCCTTTGATTTCCGACTCTGTTGCCTCCGGGGCGACCCTGCCT
TCGGGCGGGGGCTCCGGGTGGACACTTCAAACTCTTGCGTAACTTTGCAGTCTGAGTAAACTTAATTAATAAATTA
>fOTU124
TCGTGACCCTGACCAAAAAAGACCGTGAAACCGTCATCTAGCCCGCCAGCAGCAGCCATGCCGTTGCTTGGCCAAATTCC
TCGAGAACCTCCCCTCCTTGGAGTGGTGGCTCGGGGTAAAAGAACCCACGGCGCCAAAGGCGTCAAGGAACACTGTGCCT
TACCCGGGGTGTGGCTGGCTTGCTAGCCGTGCCCCGTGTTGCAATGCTATATAATCCACACGACTCTCGGCAACGGATAT
CTCGGCTCTC
>fOTU780
GTGGGGAGAGAGAGGGGCGGGGGAGATGGGACTGAGGTCTCGCTTGCCCAAGCTTGCGCGTGGTGGTGTGGCAGTTGGAG
AACAATGC
>fOTU220
AAAAATTGAGGTATTAATACCTTTTTTTGTATTTAAAACCTTACTCGATAAAACCTAAAAAATTTTATGAAAATAAA
>fOTU554
ACGAACAAAAGATTTACTTGATTTAAATCTTTTGGGATCAACCAAAAACCTGTCATAAGTATTCAAATGTATATTGAATA
CACAATATAATAAAAATATTACA
>fOTU635
AAAACTTTTATCCGGGAATTCGTTTCGTCTTCCCGGATTATTTGTATTCAAATCCCACTCTTTATAAATATATCAATTAT
ATAAAACAATATAAAAAAAGA
>fOTU323
CAAATCTTTGGGGACTGGTCGCCGTGAATAACGGTGTGCTGGTTTCACATTAGCACAAGGTCGCAAGGCCTTGATGTTTA
CGCTTGTTTGTTTGACAGAGTTAGTTGAGAATAATAAAGA
>fOTU405
AAACAATAATGAATGTCGGGGGAGGGTGCTTCGGTGCTCTTACCCGTGTATTCAACCAAACCCGCTCGTGTATTTGGATC
AAAAAAACAAACAAAATTTTTAACGATAATAATTAAAC
>fOTU492
ACGTAGTAATAGTAGCCTCTGGTTATTATAACATCATGTTAACCCTTGTGGTGAAATAGCTTGTTGTTGTTGTTTGGCGG
GAGTGCGTTGGTGACAGTGCGCAACCGCCGACATCATTATAAACCTGTTTTATTACATTGTACTAATGCTATCTTGTGGC
AGGAGCAGGCGCAAGTCTGTGACCGCACCAAGTAAAACAATAGTAACCAAATACAACTGCTAGCAACGGATCACTCGGCT
CTC
>fOTU570
AAAATCTTAACAGCCTCTCACTGGCTTCGAGCAAGATCTTGCGGAAAGCCGTGAATGTTGGCACCACATTTTGTGCACTG
TAACGTCTTTGGTGGTTGGGCGGTCTGTCTTTTTGTGACTTTCTCGTCTGTCAGCTTGGATTTCTCATAATCCCTGCCGT
GGACACGCCACCGTTTGTCTTTTCAACTTATGTTTTCATGAATTGTCTGACAAATTCTTGTATCAAAAATATACAAACAA
CTTTTGGCAACGGATCTCTTGGTTCTC
>fOTU565
CCAATACCAGCCTGCCGGCTGCCGCGGTGGTTGTTAAGTCAACAGCACGGTTTTCCGGTCAGGTGAACCAGTACCACCTG
TGCTTCGCATGGGTACCTGGGTCAACCCTTTGTGAACCAAAACAAACCTTTCGCTTCGGCAGCGGGGCCCTAAACCAGCC
CGTCAGCCTGCCGCTAGCACCAAACAAAACAAAACTTGTTGTATAAACATTGTCTGACAACCAAATTTTCGAATGAAAAT
CA
>fOTU361
TCGTGACCCTGACCAAAACAGACCGTGCACGCGTCATCCAATCCGTCGGCGATGGCATTGTCCGTCGCTCGGCCAATGCC
TCGACCACCTCCCCTCCTCGGAGTGGGTGGGGGCTCGGGGTAAAAGAACCTACGGCGCCGAAGGCGTCAAGGAACACTGT
GCCTAACCCGGGGGCATGGCTAGCTTGCTAGTCATCCCTCGTGTTGCAAAGCTATTTAATCCACACGACTCTCAGCAACG
GATATCTCGGCTCTC
>fOTU158
TCGTGACCCTGACCAAAACAGACCGCGCACGCGTCATCCATCCTGCCGGTGGCGGCATCGTCCGTCGCTCGGCCAAGTCC
TCGTCCACCTAGCCCCCTCGGAGCTGGTGCATGGGGCAAAAGAACCCACGGCGCCGACGGCGTCAAGGAACACTGTGCCT
AATCCGGGGACGCGGCCAGCTTGCTTGCTGCCCCCCGTTTTGCAATGCTATTCAATCGACACGACTCTCGGCAACGGATA
TCTCGGCTCTC
>fOTU622
GTGAATTAATAGAGCGTCCTTTGGGAGCTCGAACATCACTCTTAAACACCCACCGTGAACTGTAACCGTTTTTTTACGCA
TACAAGTAAATAGCAAGTCTCCTGTGTATTGCAGGTAATATAAATAAATA
>fOTU301
TCGAAACCTGCAAGGCAAAACTGGGGAGAGGTGCGGCCGGGATGCTTTGGCCTCCGTCTACTCTGCTTCCTTGTATATAC
CCGACGCACGCGCTTGCGTGCATGCCGGGTGATTAACGAACCCCGACTCGGAAAGCGCCAAGAAATAATAAATTGAAAGC
CTTCCCCTCCCGCCCCGTTCGCGACGTGCGCGGGGGACTTGTGCTTCTTTTGAAACACAAACGACTCTCGACAACAGATA
TCTCGGCTCTC
>fOTU681
ACACAACACGTGACACTGCTCTCGGGCAGTGCAACACTGTTAACACCCATCTAACGTGAACTACTATGACCCTTTTTCTT
TCTACTCAGCTTGCTGTGTAGATTTTCATTGTTTGAAATGAAACCCTTTCCAATGTTTTACACTTGTAACTGTGACTGGT
GGTGATGTTAGTTGTGTTCTTGTAACTCGACTGGTGTCCCCCTTTGTAACTATTACGAACTATTATAGAGTACAACTCTT
AGCAACGGATATCTTGGTTCTC
>fOTU747
CAGAGTGCCCCTGGCTCTGCAACCCCTGTGAACAGTACGCTGTTGCCTCGGCAGGTCCGCCTGCCGGAGGCCCCCTAATA
CCCTGTCAGCCGCCGTCCTTCTGACTAGATTTTTAAATTGATAA
>fOTU47
ATGATTTTAAAGCGAGTCGAGCGTTAAGCGAGGCTTGCGGAAATATTTAAAACCCCACTCTTTTTAACTTTAAAAAAAAT
AAATCATGATACATGAATTTAAAAAAAAGA
>fOTU509
TCGATGCCTAAACATCAAACGACCCGCGAACGCGTTTAAAAACAAACTGTTCGCGTTAGGGGCGGGGGGAAGCATGCTCT
TTAGCTGCCTCCTCCCCTTCCAACGCGTTTAAACAAAACCCCGGCGCAGGTCGCGCCAAGGAACTTGAAATGAATTCGCC
TGTCCCCTGCCCCGGCCTCGGCGTGCGGGGGATGGAGCATTCTAGTCGTATTACTAACAACGACTCTCGGCAACGGATAT
CTCGGCTCTC
>fOTU733
CTGATTTGGCGGACCGAGCGTCAGCGAGGTTCCGCGATCACCTGTATTTAAAACCCACACTTTGAATTATGTATATTTTT
TGTATTTTTTAAATGATTAAAAAAAAGA
>fOTU354
ACAAATCAAACACACATACCTGTGTCAATGTCTGTGCCGAGTGGGGGGTGGCGCATGGTGCGCGTGGTATCATCGCATCG
CTACTGGGGAAATGGGGAAGCACCTGGTAGTGTGTGTGTGTGTGGTACAACGTGTGACCGGGCGCTGCCTGATGGGGAGT
GGTGCCTATATGTATGTATGGGTACGCCTGCCGGCCAACAACTACAAACCATGTCAGAGTTATACACATATAATGTAATA
A
>fOTU7
ATGATTTTTTAAGCAATCCGAGCGAGATAAAGCGAGGATTGCGAAATATTTAAAACCCCACTCTTTAACTTTATATAATA
ATAAATCATGATACATGAATTTAAAAAAAAGA
>fOTU29
ATGATTTTTAAAGCGAGTCGAGCGTTTAAGCGAGGCTTTGCGAAAATATTTAAAACCCCACTCTTTTTAACTTTAAAAAA
ATAATCATGATACATGAATTTAAAAAAAAGA
>fOTU526
ATGAACTTTGAACTGCCTGTGGCTCTTGGGCTGTTGCTGACGGAGGACCTTCACGGGTTGTTCGTACGTGCACGTCTAGG
GTTGCAGCTTTCTTCGTCCACCTGTGCACACTCTGTAGGTCTGGATACCCCATTGGAAGGGTGCGCTTCGCGCTCCCTTT
GCCTTTCCAGGCCTATGTCTTATAAACACTATAGTATGTAACGAATGTCATTGATTATTGGACTTCACTGTCCTTTAAAC
TAAATA
>fOTU150
CCAATATCAGCCTGCCGGCTGCCGCGGTGGTTGTTAAGTCAACCGCACGGTTTTCCGGTCAGGTGAACCAGTACGACCTG
TGCTTTGCATGGGTACCTGGGTCAACCCTTTGTGAACCAAAACAAACCTTTCGCTTCGGCAGCAGGGCCCTAAACCAGCC
CGTCAGCCTGCCGCTAGCACCAAACAAAAAAAACTTGTTGTAAAAACATTGTCTGACAACCAAAATTTTCGAATGAAAAT
CA
>fOTU439
ACAAGTATGTGCGCGGCCTCTGGTCGACTGCTCATTTTGTTACCCTTGTGGTTTATAGATTAACACCTTGAGGATTGGCG
TTGTGCTGTGCGCTTGCGTGCACACGCGCCGACCTCTACAAACCATACCTATATTCTGAGTATCTGAAGTTGCCTTGTGG
ACGCTGGCGTCTCTCTCTCGAGAGGGATGGCCGGTCACCAAGTAAATCAATTGTAATCTATACAACTGCTAGCAACGGAT
CACTCGGCTCTC
>fOTU476
CCGAGTCACGTGCTCAAACAACCCTTCTGTGGACCTGAATTAAACCGTTGCCTCGGCGGGCGGTCCCCTGCCAAAAACCC
ATATGGTGTGTGGGCAGGGGACCAGACAGTCCGGCACGCTTAAGGCGTCCGGCGCCAGCCGCTGGCCCTAAAATTAAACT
CTAGTAACCTTACCTTCTGAGTTTTAATACAAAAAATAAGTCA
>fOTU830
ACACGAATTTTATCCAATACTAAACCAAACGTGAACTTTTCCCCTCCCTATTCTTATGAATAGGCTAACCTTTTTTACTC
TATATATAATAACGATTCTTCGCTATTGTATATATAGTTTTTAACTCCTAAAACTTAACTCTAGTTTGTCGAGGTCTCCT
CTTCAACTACTAACACTAAAAAACGTCATTTCTCTTAATTGAGTGTGGCTTTTTTCGATATACGAAATTAAGAACAACTC
TTAACAATGGATATCTTGGTTCTC
>fOTU766
TCGAAGCCTCACAAGTAGTGCGACCTCGTGAATTTGTTTTACTACTCAGGGGTGGCTAGAGGTGTTTGGCACCTCGACCC
CCCTCGTGTTAGGAGGCGCCACACCCTGTGCGGTCTCCTCCTGGCCTAATAACAAAACCCCGGCGCCAAACGCGCCAAGG
AAATTGAAATCGTATTTCGCCCCCGTCGGCCCGGAGACGGTACTCGTGCGGGCGGTGTTGCGACACGCTTATCCTAAAGA
CTCTCGGCAACCGATATCTCGGCTCTT
>fOTU549
AAGAAAACAATATTCTAAACCCCAAGTGTTAGGGGAAGAAGGGAGGGGGGGAGGAAAGGAGGAGAAAAAAGGGTTTTATT
GCTCTCTTTTTCTTTCTTTCTTCTTTCTTTCTTTTCCTGATGCTTCAAACAAACGATCACAACTAAAGAGAGAAAATGTG
TGGATACTTGGTTTTTTTTTCGAGGGGAATTATATAAGTGCTTGCCTGATAATCTGATTATTGGAAAGAGAAAAAAACAA
TATA
>fOTU414
AAACGTATCCACGTATAAACCTTTGTGAACCTGTTTTCATAACGAACGTGGGAGATAGCGCTAAAAGACCTGTGATTGAT
TCATCAGGAGTCGAATCAATGTAACAGGAGTTATCTCTTTTTTTCACGTCTCCTATTTTTATCATTACTAACCCTATGTA
AAATTTTTAATGTACTAACGAGTTTTATGCGAAAGCATTTAACTTGAAAAACATAAAAAATTAAAGCACAACTCTTAGCA
ACGGATATCTAGGCTCTC
>fOTU683
TAAGTGGGCGGTGCTGGGTGTTGGGTTGGGTGGTTGGGGTTGGGTGGTTGGGGTTGGGTGGAGGGTTGAGTGTGCGAGTA
AGCAATTGCTGGCATCCAACACCATACACCTCGCTCAACCTCACTCAACCACACACAAACCCCCAACACCCGCATCCAAA
TGCGCCGGATCCCGAGAGGGAGAAGGACACATGAGCGTGAAGAGTGACTTAGGCGTTTAGCAATAAATACAACTTTCAAC
AACGGATCTCTGGGCTCCT
>fOTU131
TCGTGACCCTGACCAAAACAGACTGCGCACGCGTCATCCAATCCGTCGGCGACGGCACCGTCCGTCGCTCGGCCAATGCC
TCGACCACCTCCCCTCCTCGGAGCGGGTGGGGGCTCGGGGTAAAACAACCCACGGCGCCGAAGGCGTCAAGGAACACTGT
GCCTAACCCGGGGGCATGTCTAGCTTGCTAGCCGTCCCTCGTGTTGCAAATCTATTTAATCCACACGACTCTCGGCAACG
GATATCTCGGCTCTC
>fOTU209
CCGAGTCACGCGCTCAAACAACCCTTCTGTGGACCTGAATTTAAACCGTTGCCTCGGCGGGCGGTCCCCTGTCAAAACCC
ACGTGGTGCGGGCAGGGGACCAGACAGCCCGGCACGCTTAAGGCGTCCGGCGCCAGCCGCTGGCCCTAAACAATTAAACT
CTAGTAACCTTACCTTCTGAGTTTTAATGCAAAAAAATAAGTCA
>fOTU66
TCGAAACCTGCAAAGCAGAACGACCCGCGAACTTGTTTAACAACTCGGGGAGCGGCCTCCGGGCGGCTCCCTCCCTCCCC
AGCTCGTGCTCCAAGTGCGTGATGGGTGAGTAACGAACCCCGGCGCGGAAAGCGCCAAGGAATACTAAAATGATAGCCAG
CCTCCCGCGCCCCGTTCGCGGTGTGCTCGGGAGGACCTGTGCTTCTTTTGAAACTAAAACGACTCTCGGCAACGGATATC
TCGGCTCTC
>fOTU96
CCAAATCCAAAAAAAACTTTCTATCAACACCCCAATGTGAACTGAGAATGGTTTCGTCCCTCCGAATTCTTCTCTTCTTC
GGAAGAAAGGGAGGAGGAGGGATGTTCAAACACATTTTTTTTTTCAACCCCTTTTCAACCATTAAAACCCCATTTTTTTA
ATGCTGAAAGCAAAACAAAAAATACGAAACATGAGA
>fOTU397
CCAATACAAGCCGGCCGGTTTGCTGTTGCAGTTCGTTCGAAAGAGCGGTTTGCGCTGTCTTCCGGTTGGTAAGCCAGCAC
CCGCCTCCCCGCAAGGGGCAGGTTTGGGTACCTGGTAAACCCTTTGTGAACCAAAACAAACCTTTCGCTTCGGCAGCTGG
GCCCCTTCTGGGACCTGTCAGCCTGCCGCTAGCACCAAACAAAAAAACTTGTTGTCAAAACATTGTCTGATAACCAAAAT
TTTCGAATGAAAATCA
>fOTU638
ACACGTTTCCAAAAAAACGTTTATCAACCAAATCAACGTGAACCTAAATCCAACTCCCTTGTCAGTGCGACGAACGAATA
ATCATCAGGGTGGAGATCGACGAAAGTCGAACTATGACTCGTTCTAGGGGCCCTTGAGGCTCCAATCCGCTGATAAGTGT
CTTTGCGACCACCTGGCAGTCTACATTCGTGTAGCGTTCTGCCGAATTCTTTAACACAATTTTTTAACCCCTTTCACAAC
ATACTAATAACTGAACCATTTTTTTTCAAACATGTCCTAGTGATATGGTTGATAAAAAGATATACGTAATGCTGAACAAC
TCTTAGCAATGGATATCTTGGTTCTC
>fOTU72
TCGTATCCTTGCAAACAAACCAACCTGTAAACTCGTTTGACTATTTGGGCAGGCTTGGGGTGTATCCCACCTCAACCTCC
CAACTTATATTAGATGGAAATCCCATTGGGGTCTCCTCCTAGTAAACAACAAACCCCGGCGCTTGACGCGTCAAGGAATT
GAAACTGTTAGCTGCACTCTTGTCGGGCCCGTTTACGGTGCTCGTGCAAGAGCTGCCATGACACATTCTACTTAAAATGA
CTCTCGGCAACGGATATCTCGGCTCTC
>fOTU307
ACAAATTGTAAGAATAGTGTTCGGTCTCTAACGAGACCCTCACTAATCTCAACATTATGTGAATCGTTTATTGTCTCTTG
GTAGGTTCTTTAATATTGCGTTTTTGATTTCGATCTCAAGTGCAATCCCTACCAAATCTATAACTTGAACTTTTATGTAA
ATACAACATGTCTTGAATTTAAATTATCTTAATTTAAAA
>fOTU472
CAACGTATCCACGTATAAACCTTTGTGAACCTGTTGAACCGCATAATGTGGCGTCGCAAAGCGTGAGCGATTCGGGAATA
GAGCTCGCGCCCGCCTTTCCTAGCGAAAGGGGATGTCATTCATTGTGTTTTTCCGTTACATTATTAACCACATGTAAATT
TCAATGTAATTACGGATTTCGGGTGAAAGCCCTTAATCTGATTATATATAAGAAATTATAGCACAACTCTTAGCAACGGA
TATCTAGGCTCTC
>fOTU235
CCGAGTTAGGGTAGTCACTTACTGCCCGACCTCCCAACCCTGTGTCTACTACACTGTCGTTGCTTCGGCGGACCGGTTGA
CCAACTGGTCGTGACCGCCGGGGGTGGCTCAGTCCTCCCTGGAGAGCGTCCGCCGACGGCCCAACCACAAAACTCTTGTA
CCGAAACGTGTCGTCTGAATTATGTTTGAGAAATCAAAAAACA
>fOTU419
TCACGTTATCCACGTATCAACCATTGTGAACTAGTAACCTTACCTTTGTTGGAATTAGTGAGAGTTTCGGCTTTTACTAA
GACTAACAATTGTATTTTTTAATTTCATTATTAACTATTTAAACAATTTTTTAAATAATTAACTATTGAACTGATACATT
TCTTACTCTTTCGGGAGAAGAAATAAAAATTACGAAACATAAGAACAACTCTTAGCAACGGATATCTTGGTTCTC
>fOTU176
TCGTGACCCTGACCAAAACAGACCGCGCACGCGTCATCCAATCCGTCGGCGACGGCACCGTCCGTCGCTCGGCCAATGCC
TCGACCACCTCCCCTCCTCGGAGCGGGTGGGGGCTCGGGGTAAAAGAACCCACGGCGCCGAAGGCGTCAAGGAACACTGT
GCCTAACCCGGGGGCATGTCTAGCTTGCTAGCCGTCCCTCGTGTTGCAAAGCTATTTAATCCACACGACTCTCGGCAACG
GATATCTCGGCTCTC
>fOTU217
TCGTGACCCTGACCAAAACAGACCGCGCACGCGTCATCCAACCCGTCGGTGACGGCACTGTCCGTCGCTCGGCCAATGCC
TCGACCACCTCCCCTCCTCGGAGCGGGTGGGGGCTCGGGGTAAAAGAACCCACGGCGCCGAAGGCGTCAAGGAACACTGT
GCCTAACCCGGGGGCATGGCTAGCTTGCTAGCCGTCCCTTGTGTTGCAAAGCTATTTAATCCACACGACTCTCGGCAACG
GATATCTCGGCTCTC
>fOTU738
AAAAAGTTTGGTTTAAACAAACCGACACCTTCTGTGCACCTTAATCTGTCTTTGGTAAGTCGAGCTTTGGATTGGAGGGC
AACTTCCGTATCCGAACTACCCTTGATCATATCTTGGGTTGGCTTGCCAAACATGTCAACAAACTTATGTTCCCTTTAAT
TTTGTATGTGTTAATCACTTTGATTAATTAAACTTAA
>fOTU748
CCGAACAAATATTGTACCAACTCACTGTGTGCACTGTTGATTCCTTTTTTCCTCTCCTTGCCATGTTACATAAAGGTTCC
AATGCCTAGGCACGAAGAACCTTTGATTTATAACCTCTGGCGGGGGAGGCCATGTTGAACTACCTTACAAGAAAGGTTGA
TGATCAGGATATTTTTTGAGATCGTGCTATAAATTGCACGGTAGCAAAAGACAATTGATTGA
>fOTU16
CCGAGTTAGGGTAGTCACTCACTGCCCGACCTCCCAACCCTGTGTCTACCACACTTTGTCGTTGCTTCGGCGGACCGGTT
GACCAACTGGTCATGACCGCCGGGGGTTGGCTCTGCCCCCCTGGAGAGTGTCCGCCGATGGCCCAACCACAAAACTCTTG
TACCGAAACATGTCGTCTGAATTATGTTTGAGAAATCAAAAACA
>fOTU188
CAACGTATCCACGTATAAACCTTTGTGAACATGTTTAACCGCGTAGTTGTAGCGCCGCAAAGCAGTACACGATTCGGAAA
TAAAGTGTATTGCCCGCTTCTCTCTCGCAGAGAAGGGACGCTATGGCTGTGTTTTTCCGTTACATTATTAACCACTGTAA
CTTTCTATGTACTTACGGATTAAAGCGAAAGCTTTTCTTCGATAAATATAAGAAATTATAGCACAACTCTTAGCAACGGA
TATCTAGGCTCTC
>fOTU132
CCGAGTCACGTACTCAAACAACCCTTCTGTGGACCTGAATTAAACCGTTGCCTCGGCGGGCGGTCCCCTGCCAAACCCAC
GTGGTGGGCAGGGGACCAGACAGTCCGGCACGCTTAAGGCGTCCGGCGCCAGCCGCTGGCCCCAAACAATTAAACTCTAG
TAACCTTTACCTTCTGAGTTTTAATATTTAAAAATAAGTCA
>fOTU424
TCGTGACCCTGACCAAAACAGACCGTGCACGCGTCATCCAATCCGTCGGCGACGGCATTGTCTGTCGCTCGGCCAATGCC
TCGACCACCTCCCCTCCTCGGAGTGGGTGGGGGCTCGGGGTAAAAGAACCTACGGCGCCGAAGGCGTCAAGGAACACTGT
GCCTAACCCGGGGGCATGGCTAGCTTGCTAGTCATCCCTCATGTTGCAAAGCTATTTAATCCACACGACTCTCAGCAATG
GATATCTCGGCTCTC
>fOTU219
CCGTACCGGCACGTGCGGCGGCCTCCAGCCCCTAGGGACTCGGTGGTTAGGGCTCCTTTGGGGGCACCTTTAACGCGCAC
GCGGCTACATCCTTATATTACGAGCACCTGACGTTCTCCTTCGGCGGGGGTCTACCCCGCCGTCGGAACCCCCATACAAC
CTTTTTGCATCTAGCATTACCTGTTCCGATGACAAACAATCGTTA
>fOTU626
GTGATTAAACTGAGATCGCACTAGGCTTAAAAACCCTAAGGCGTCTCAACCCTTCACATCCACATACACCTGTGCACTGT
TATGGTTGTAGATCGTTAATCGCGAGCCTTTTGGTAACGAAAGGTCAGCTTTTAATGAACTCGCCATCATTTTTATACAA
TAACTCAAGTCTTATGAATGTAAACGTTTTATAATAAACTAATA
>fOTU353
ATGAATCAAATTCGGTCGTCTGTGCTGGTGGAAACACATGTGCACGTCGATCGTAATTCCATCCTCCTCCCAACCGTCCA
TGTGTGTGTTTGGTCGACCTTGGTCGAAGAGTTGTGGCCCTTGGGCTCGATTCGTTCCAGATGCACCTTGGTTATTTCAC
CCACTCTGGGTACTAGAAACAAAGAACATTTTATATAAACTATA
>fOTU358
TTGAATAACTTTGGCGTGGTTGTAGCTGGCCCTCTCGGGGGCATGTGCTCGCCCGTCATCTTTATATTTCCACCTGTGCA
CTTTTTGTAGATCATTGTTTTTGGAAGCTGGATTGAAGTCAGAGATTACTCTCTGATGAATTGAAGGCTTTCTCAATGAT
GGTCTACGTTTTCATATACTCCAATGAATGTAACAGAATGTATCTATATGGCCTTGTGCCTATAAAACAATATA
>fOTU160
CCGAGTTTACAACTCCCAAACCCCCTGTGAACTTATACCATTTACTGTTGCTTCGGCGGGTCATGGCCCCGGGGAAGGAC
AGCGGTCGCCGTCAGGCCTCAGCTGCCCGCCCCCGGAAACAGGCGCCCGCCGGGGAACTCAAACTCTTCTGTATTTCTTT
ATCTAATATATACTGTCTGAGTAAAAACTAAAATGAATCA
>fOTU821
TCGAGTTTTGATGTGGGTTTGATGCTGGCCTCTCGAGGCATGTGCTCACCCCGCTCAATCCACTCTACACCTGTGAACCA
TTGAGGTGCTGCCCTCCAACTCTGGAGCAGCTTCCCTTTTGACCTCCCTCTCGAGGGAGGATGAGAGGTGAGGCCGGGGT
AACACCTCTACTTTACAAACCCTTTAAAGTATAACAGAATGTATCCGCCAGTGATGGCAAAAACAAAAA
>fOTU835
GCGCGATGGAGGGGTGTGGGTGTGGGGAGAGCTTGCTCGACCTCATTATCTGCACCACACGAACCGGGCCTCCGAGAGGA
GGTTCGTCTGTGAGTGAGGTGTAAGCGAGCGTATGTAAGCGAGCGTGTTTTACATTGCCAGCGAGCCACCGCCCACTCAC
TCGCTCACCCACTCGCTCACAGAAATAGACAGTGTTGGTTTGTCTTAATGTATACGATATCTAATATGA
>fOTU494
GTGAAGATTTGGGCAGGCCATAAGGACGCCAAAAAGTGTCCCTGGCCGCCTACACCCACTATACATCCACAAACCCGTGT
GCACTGGTCTTGGAGAAAGGCTTCAGAGAGGTTTTTTGTGGCCTCTCTTGGAGTCTTTTTCTTCGCTACAAACTCGAATG
GTTAGTATGAACGTGGAACTTGGTTGGACCGTCACTGGCCAACAAACTATACA
>fOTU433
TAGAGCCTTTTAGACTCCAAACCAGTGTGAAACTACCTTCTGAAAGTGTTGTCTCGGCGGGTTGCCGTGCTGGAAGTCCT
CTGTGGCGTCCAGTATCGGCGTGCCCTGCCTGGCCAGCTAGGCGCCCGCCGGCAGCACCAAACTCTCTCTTTGTTAGCGG
GATCTTACCATCCCATCTGAGTGGTACTACAAGAAAACAAGCA
>fOTU311
TCGAGTTTGAAGTGGGTCTTTGAGCTGGCTTTTCACGAAGCACCGTGCTCGGGCCCCGCTCCATCCACTCAACCCCTGTG
CACTTTCGATGGCGTGGTCTCGTTGAGTGATGTTCCATTCATTTGGACATCGGAGGTCGCGACGTCGTCTTATCACAAAC
TTATTACAATAGTCTTGTCGAACGTGGATGCTCGTAAGGGCGGAAACACAATA
>fOTU181
CAACGTATCCACGTATAAACCTTTGTGAACATGTTTAACCGCGTAGTTGTGGTTGTCGCAAAGCTGTACACGATTCGGAA
ATAAAGTGTACAGCCCGTTTCTCTCTCGCAGAGAAAGGACACTACGGCTGTGTTTTTCCGTTACACTATTAACCACTGTA
ACTTTCTATGTACTTACGAATTAATGGCGAAAGCTATTTCTTCGATAAATATAAGAAATTATAGCACAACTCTTAGCAAC
GGATATCTAGGCTCTC
>fOTU657
TCGTGACCTTGACCAAAACAGACCGCGCACGCGTCATCCAATCCATCGGCGACGGCACCGTCCGTCGCTCGGCCAATGCC
TTGACCACCTCCCCTCCTCGGAGTGGGTGGGGGCTCGGGGTAAAAGAACCCACGGCGCCGAAGGCGTCAAGGAACACTGT
GCCTAACTCGGGGGCATGGCTAGCTTGCTAGCCGTTCCTTGTGTTGCAAATCTATTTAATCCACACGACTCTCGGCAACG
GATATATCGGCTCTC
>fOTU161
GCATATACGCGTGTTGGCCACACCCGTGTCACAGGGAGAAATCTCTATCCGGGTGTCCAATCGCGACGAACCATGTGAAC
TTGGAATGTGTGTAGCTGTGCGGCTGGAGCCACGAATGTGTGCGCCGCCGCATGGTCAACTAAACCTATAACTTTTGTAA
TATTATATCCACACAATCAAAAACCATAATTAAATACA
>fOTU610
CCGAGTTAGGGTAGTCACTTGCTGCCCGACCTCCCAACCCTGTGTCTACCACACTTTGTCGTTGCTTCGGCGGACCGGTT
GACCAACTGGTCGTGACCGCCGGGGGCTGGCTCTGTCCCCCCTGGAGAGCGTCCGCCGATGGCCCAACCACAAAACTCTT
GTACCGAAACGTGTCGTCTGAATTGTTTGAGAAATCAAAAAACA
>fOTU421
CCGAACAAACATCATATCAACCAACCATGTGAAATGTTTTGGGTGTCCTTACTGGAGGGGGTAGCTGGAGTTGTTATGTG
CTGCTTACTAGTAGGCAGCATCTAGCTCATCTCCGATTTTTTTACACCTCCAGGCCTTGATGAACTACCTTGTCACAAGG
TTGATTTTACATTTGTCTTTTCAACTTTAGAAAAGTAAATGATATGA
>fOTU731
CAAAATGATATATTTCTAGGTTTGTAGTCTACTACTTTACGGTATTGTGATTCGCCTAGAAATATCAACTACCCAATGTG
CACTGTTTCTGTTTTTCGGGTGATTGATTTCTGCAGTAGTACTTATTTATTATTATTGCAGTTTAAAATTGCCCGGCAGT
TTATAAACCCAACTTTAATTATTAGTCTGATTATTTCTGAAAATGAAATGAAAA
>fOTU817
ACAAATTCATCCACATACTGACGTCCCACTCGTGACGCTGGCGCCGCTGCGTGTGTGTAGTCTCTCTCCCTCTCCGGGAC
GGCGACTAGACGCGCGTGTAGTGGTGATTCACCAGAGGATCGGGTGGTGTACTCAACCACACACACACACACTTTACTTG
ATTGACAACACCTAGTGATATCTAGTTAACGGTAGA
>fOTU420
AAAGATATGGCATATTCCATGTGGATATACCCAATCAACCCATTCTGAGTACCTTACCTGTTGCTTCCACACAGTGTCAG
TGCATTAGTACTGACATTCAGACGATAGTGAAAACTTATCCGATGGAGATGTGTGGAGGATATACATTAAACTCTTGCAT
TACCATGTATTCTGTCTGATTATGTTTAATACAAAATATTA
>fOTU330
CCGAGTTTACAACTCCCAAACCCAATGTGAACGTTACCAATCTGTTGCCTCGGCGGGATTCTCTGCCCCGGGCGCGTCGC
AGCCCCGGATCCCATGGCGCCCGCCGGAGGACCAACTCAAACTCTTTTTTCTCTCCGTCGCGGCCTACGTCGCGGCTCTG
TTTTATTTTTGCTCTGAGCCTTTCTCGGCGACCCTAGCGGGCGTCTCGAAAATGAATCA
>fOTU41
TTGAATGTTTGAAGTAGTTGAGCTGGTCTTAACGGACATGTGCTTGCTGCTTCTATTCATCTCATCCACCTGTGCACTTA
TTGTAGAGCTTCGAGGAACGTCCTAGTTCATTCTGGGATTAGTATTCCAGTTCTATGTATTTTACAAACTCTATGAATGT
CTTGAATGTCTTTTATTGGGACTTGATTGACCCTTTAAACTTTATA
>fOTU743
TCGAGTTTTGATGTGGGTTTGATGCTGGCCTCTCGAGGCATGTGCTCACCCCGCTCAATCCACTCTACACCTGTGAACCA
TTGAGGTGCTGCCCTCCAACTCTGGAGCAGCTTCCCTTTTGACCTTCCCTCTCGAGGGAAGGATGAGAGGTGAGGCCGGG
GTAACACCTCTACTTTACAAACCCTTTAAAGTATAACAGAATGTATCCGCCAGTGATGGCAAAAACTAAAA
>fOTU171
ACACTTTTCTTTACTAACACTATCAATACCAATGAGCATCGGAGAGCCTTCTTTTGCGGGGGTCGACTAGGAAATGGTTG
GAATGCGTCCTAGCCTGCTGTAGAAGTTAGCCCGCTGAACTCCTCGTGGGAACGGCGACCGGTCTAACGCCCCGACTTTG
GAAGGTATACAGTCTCGACCATGACTGGCCCTTAATTTAACCTTTGATTTTTGTACTGATTTGGGCTATGGATTGAGAGG
AGTCAAATCCTTTCTCTATGGCTGTTGATCGATCGTCTCGACTATCGATTCAATACAAACCAAAACACAACTCTTAACAG
CGGATATCTCGGTTCTC
>fOTU489
ACACGTGATACTCACGTATTAACCAAACGCGAAATGTTGTTTAAGCCTATTATTGGATATGAGCTGACTGTTTGGGAATG
GTGTGATTACGGTGCTTCGCGCATAGGGTCTAACTTACAGTCTTAGCGTGCTTGACACGCGGTTCGTTCCAGTAGTAGTA
GATAAATTTCGGCTGCTTATTAAGCCTGCACCTTGGCTTGCAGTCGGAGTGCTGATTACTTACCCCTTATTTTTATTTAT
TCTGATTTGTACGTTTATATGAATTCCTGACTTGTCAGTTGAGTTTGTATAGATGTCGTATATTACTAATACGAAACAAC
TCTTAGCAACGGATATCTTGGTTCTC
>fOTU478
TCGAAACCTGCACAGCAGAACGACCCGCGAACTCGTTTTAAACACCGGGGGCGGCGCTCGCTCGTCGCGCGCCTCCCCCC
GTCGCCCGAGGCGCGCAAGCTCTTCGGGCGACCAACGAACCCCGGCGCGGAAAGCGCCAAGGAATACTACAATCGACAGC
CCTCCCCCTCGCGCCCCGTTCGCGGATCGTGCGGGGGGAAGCGCGCTGCTCTGTTAACACAAACGACTCTCGGCAACGGA
TATCTCGGCTCTC
>fOTU588
ACCGCGTAGAGCCCACCGAGCACGAGGGACCATGTCGACCACCCTCCCTGCCGCTTTGGCTGGGGGGAAATAGAGGTCGT
CTGGACCGCGCTGCGTGCGTGGGCAACTCACACCCCTCCGCGTACACTCTCCTGTTGCTTCCGCGGGGCGCGCACGCGCC
CCGCGGACGGTACTGAAGAAAAAGCATTGCAGCATCGTCATGCCTCACAGTCTGAACGTCGATCTATGAAGATTA
>fOTU562
ACACGTTTCCAAAACGTTTATCAACCAAATCAACGTGAACTAAAAACAACTCCCTTATCAGTGTGACGAACGAATAATCA
TCAGGGTGGAGATCAGCTTCGGCTGGACTATGACTCGTTCTAGGGGCCCTCGAGGCTCCAATCCGCTGATAAGTGTCTTT
GCGACCACCTGGCAGTCTACATTCGTGTAGCGTTCTGCCGAATCTTGTTTAACCAATTTTTTAACCCCTTTCACAACATA
CTAATAACTGAACCATTTTTTTCTACATGTTCATCTTCGGATGTGATATGTGAAAAAAGATATACGTAATGCTGAACAAC
TCTTAGCAATGGATATCTTGGTTCTC
>fOTU418
AACAAATCTACGTATCAACCAACCGCGAACTTTGTTTTTTCCAACTTGCGCTGTCAGATTTGTTCTACGAAAGTAGCCCA
AATATGATATCAAGGTGGAAACTTATTAACCCATTGTATTATCATCCCCAGTTATTTTATTTCTTTGTCGCGGCCTAACG
GCGGACTTTCTAGTAAGAAATTTTTGTACAACTCTTAACGATGGATATCTAGGCTCTC
>fOTU671
ATACGTTTGAAAAAAACGTTTTAAACTCCAAAATTTTAATAGTGGAAAATATAACTTCCGGATGCATTTGTAGGAGGGGA
GATCAGACCTTAAATAGTCTGTTTTTCTCTTTTGAAAAGGAGACTTCATACACTTCTTGTGAGTGTGTGACACTTCAGAG
TAGAGCAGTGAGGTGAAAACTTCGGTTTTGGTTTCTGAAATACATCTGTATCCGGTTATTCTCCTGTTCTACAACCCCTT
TTATTAAACTATAAACCCCATGTACAACAACTTGAACTAAACAAATTTTGTTTTCTCCTTTGTGAGGAAATGAAGTAAAT
CTGAACTTAAGAA
>fOTU789
TTGAATGTTTGGAGTAGTTGAGCTGGTCTTAACAGGCATGTGCTTGCTGCTTCTATTCATCTCATCCACCTGTGCACTTA
TTGTAGAGCTTCGAGGAACGTCCTAGTTCATTCTGGGACTAGTATTCCAGTTCTATGTATTTTACAAACTCTATGAATGT
CTTGAATGTCTTTTATTGGGACTTGATTGGCCCTTTAAACTTTATA
>fOTU775
ACAAATCATCTATCCAAACCCTGTGTAACCGTTGGTGTCCTTGGTGGAGTGTGGTGGTAGTAGTGTGTGGGCGTGTGTGT
GTCTCTCTCTCTCGTATGAGAAGAGATGCTCTCTCTCCTGTTCACACGAGTAACACGACACACTGCCAAGGATCTCATAT
ACATACATACATACGATTGACAAGCCTAGCAGATAACAGCGTTATAATTTAAAA
>fOTU493
ACACGTTTCCAAAAAACGTTTATCAACCAAATCAACGTGAACCTAAAACCAACTCCCTTGTCAGTGTGACGATCGAATAA
TCATCAGGGTGGAGAACGGTGAAAGCCGTACTATGACTCGATCTAGGGGCCCTTGAGGCTCCAATCCACTAACAAGTGTC
TTTGCGACCACCTGGCAGTCTACATTCGTGTAGCGTTCTGCCGAATATTTAACCAATTTTTTAACCCCTTTCACAACATA
CTAATAACTGAACCATTTTTTTTCAAGCATGTCCTTGTGATATGATTGATAAAAAGATATACGTAATGCTGAACAACTCT
TAGCAATGGATATCTTGGTTCTC
>fOTU21
ACACGTTTCCAAAAAACGTTTATCAACCAAATCAACGTGAACTAAACCCAACTCCCTTGTCAGCGTGACGAACGAATAAT
CATCAGGGTGGAGTGCAACGAAAGTTGTACTATGACTCGTTCTAGGGGCCCTTTGAGGCTTCAATCCGCTGGCAAGTGTC
TTTGCGACCACCTGGCAGTCTACATTCGTGTAGCGTTCTGCCGAATTTTCACAACAATTTTTAACCCCTTTCACAACATA
CTAATAACTGAACCATTTTTTTCTAACATGATCACTTTATTGTGATAGTGTTGAAAAAAGATATACGTAATGCTGAACAA
CTCTTAGCAATGGATATCTTGGTTCTC
>fOTU459
CCAAATCCAAATTCAAACCCCATGTGAACTATTGTATAGTCTGTCTTTGGGAGAGAAAGAAAATGAAAAAATTTGAAATT
AAAACCTTCACTTTTTTTTTTGGATTTTTCTCCCAATAGAGTCCGGCACAATTTTATTGTTGTGTCCAGATTCGAAACCC
CTTTTAAACCACTTGATTTTTCTGTTGGAATTAACTTTTATTAATTTTAAATAAAAGA
>fOTU326
ACACGTGATACTCACGTATTAAACCAAACGCGAATTTGTTAATTGTCCTAATGTTAGTTGAAGTGAGTGTGAGTGAATGG
TGTGAACACTTTGTGTTCTCTCTTGTATTCTACAGTCCTTTGAGACTGAAGCTTCTTCTAGCATTGGTTGATGAATATTT
TAGCTGTTTTCCACCCGCACCTTGGTGGCAGCTAAGATGAATCTTATTAACCCCATCTATTTTTCTACTGATTTGTATGT
TCACTTGAATTCCTAGCTCTCACGAGCTGGTTGAGTTCGAATGAATGTCGTATATCTAATACGAAACAACTCTTAGCAAC
GGATATCTTGGTTCTC
>fOTU534
CTGTGATTCAGGGGTGGGTGGTGTACCCACCCCAACCAATCTTGTGTGCACCGTTTCACTGGTCAAAAGGGCTGTGTTGT
GTGTGTGTTGGCGAGAGAGCCGCGCGCCGCTTTGTGGAGTGTGCACTCTCGCCGACCGCGCATACACAGCGCTCCATCCA
CCACACAATCTTTGTCTTTTAACCCAACTTGTATAATACATTA
>fOTU636
ACACGTTTCCAAAACGTTTATCAACCAAATCAACGTGAACTTAACCCAACTCCCTTGTCAGTGTGACGAACGAATAATCA
TCAGGGTGGAGTGAGGCGAAAGCTGAACTATGACTCGTTCTAGGGGCCCTCGAGGCTCCAATCCGCTGGCAAGTGTCTTT
GCGACCACCTGGCAGTCTACATTCGTGTAGCGTTCTGCCGAACTTTTTAACCAATTTTTTAACCCCTTTCACAACATACT
AATAACTGAACCATTTTTTTGATCATTGTTACTTCGGTGATGATGTGAAAAAAAGATATACGTAATGCTGAACAACTCTT
AGCAATGGATATCTTGGTTCTC
>fOTU828
ACACGTGCCTTAAAACACGTTTTACACCAATCGCTCTGTGAACACAAACCCAACTCCCTTCATATGCGGATGATCGAACA
ACCATCAGGGTGGAGGATGTGCATGTGGAACAATCGAATCCGAAAGGAGGCTGACTCTGCATGTCGTCACTATGGCTCGG
TCTGGGGCACCTTTGAGTGTCCAATCCTATATGAAGTGATGCGCGACCACCTGGCAGTATGCCTTTCAAAGCCTGCATTC
GTGCGGGTTGCGACTGTGCAAGCGTTCTGCCGAATGTTTAACCATTTTTATAACCCCTTTAAAACATACTAATAACTGAA
CCATGTTCATGCAGTTGCTTGTTTTCTTCCTTTCGGGGGAGTTAGCATGTTGGCTCATGATACGATATACGTAATGCTGA
ACAACTCTTAGCAATGGATATCTTGGTTCTC
>fOTU272
GTGAGACTTAGCGCTCCAACCCTTGCGAACATTACCCATTGCGGCGTTGCTTCGGCGGGCTTGCTGGCGGTCGTGCACTG
GTTTTCCAGCGCGCGTCCGCCGGCAGTCCGGCCTGGCCAGTTGGGCCCCGCCGGCAGCGCCAAACTCTTCAGTTTTTAGT
GGAAAGTCTATTCTGAGTGGCAAAAACAAAATAAGCA
>fOTU727
TCAAAACGTATCCACGTATAAACCAAAAACTATATACATAGTAATATGTATGTTGTGTGAATCGTTATGTTATCAGCCTT
TGATAATTAGTTGATTGCTGTATAATTTTCTATTTTGATTAAGGAAATTATATGGACTTGGATTTTGAGTTTATTCTCTC
TTTCCTAGCTCTAATTATCGAAGTGTATTCTTAATCAAACTTATTAACCACTTGAACCGAATAACATTAGTTATTCATTT
TTTATTTGTGAACTGAATTGTTTCTTACTCTCTTGTAACAAAGAGAGAAGGAATTATATTTACGAAACATAAAAATTGAA
CAACTCTTAGCAACGGATATCTTGGTTCTC
>fOTU434
TCATAACGTATCCACGTATAAACCAATTAATATAATGTGAATTGTAATGTTTTACAGCCTTTGATAATTAATGATTGCTA
TTCAGTTTTTGTCTGTGATTAAGGACAATTTGAATAGACTTGGATTAGCAATAATCCTAGCATTAATTATTGAAGTGTAA
TCTTTTAATCAATATTAACCAATTGAACCGATTAACTTAATTGTTATTCATTCTTTTATTGTGAACTGAATTGTTTCTTA
CTCTCAGGGTAACACCTTTGAGAAGAAATTATATTTACGAAACATAAATTATGAACAACTCTTAGCAACGGATATCTTGG
TTCTC
>fOTU355
ACACGTATCCAAAACGTTCAAACCCAAACCGTGCTCTTTTGTTCCCATAGGGGGAGGTGACTCGTAAGCCACAGATGGAT
TCTTTTTCTTTCGCAAGAGAGAAGGGTCTGCTTGCAGTCTATTGATCCTTTGAGATCAGCCGATTCTCTATGGCGTATTA
AAGCCATCTGGTTACTAGTGCCAACCCGGTTCCGACCCGGAGCCTAGTAGCCTTATTAAACCCATTTTTTAACCCCTTTA
TTTTATAAATAACTGATTTTAACTTTTTCTAGACCGAAAGGTTTGGATAAGTGTATACGAAACGCGAACAACTCTTAGCA
ATGGATATCTTGGTTCTC
>fOTU197
ACACGTTTCCAAAAACGTTTTCTAACCAAATCAACGTGAACCTAAAACAACTCCCTTATCAGTGTGACGAACGAATAATC
ATCAGGGTGGAGTGCAACGAAAGTTGTGTTATGACTCGTTCTAGGAGCCCTTCGAGGCTTCAATCCGCTGATAAGTGTCT
TTGCGACCACCTGGCAGTCTACATTCGTGTAGCGTTCTGCCGAATTTTTTCACAACAATTTTTAACCCCTTTCACAACAT
ACTAATAACTGAACCATTTTTTTTCTAATACATCCCTTGTGATGTATTGAAAAAAAGATATACGTAATGCTGAACAACTC
TTAGCAATGGATATCTTGGTTCTC
>fOTU180
CCTAAATCTGCAAGGCAGAACGACCCGCGAACTTGTTTAAAAATTGGGGAGCGGTACGGTTGAGATGCTTCGGCCTCCAT
CTGTGCGGCTTCCTCCTACATCCTCGACGCGCGTGCTCGTGTGCGTGCCAGGTGATTAACAAACCCTGGCGCGGAAAGTG
CCAAGGAATACTAACTTGTGCTTCTTTTGAAACAAAAACGATTCTCGGCAACGAATTTCTCGGCTCTT
>fOTU826
ATACGTTCTAAACAAACGTTTTAAACTCCAAAATTTTTATAGTGGAAATCTAACTTCCGGATGCATTTGTAGGAGTGGAG
ATCAGACCTCAAAAAGTCTGGTTCTCCTCTCTTTGAAAGGAGACTTCATGCACTTTATTGTGTGTGACACTTCAGAGTAG
AGCAGTGAGGTGAAAACTTCGGTTTTGGTTTCTGAAATACATCTGTATCCGGTTATTCTCTGTTCTACAACCCTTTTATT
AAACAATAAACCCCATGTACAACAACTTGAACTAAACAAATTTTGTTTTCTCTCTTTGAGGAAATGAAGTAAATCTGAAC
TTAAGAA
>fOTU497
GTGAAGATTTGGGCAGGCCATACGGACGCCAAAAAAGTGTCCCTGGCCGCCTACACCCACTATACATCCACAAACCCGTG
TGCACTGTCTTGGAGAAAGGCTTCTTGAGAAGTTTTGTGGCCTCTCTTGGGGTCTTTCTTCGCTACAAACTCGAATGGTT
AGTATGAACGTGGAACTTGGTTGGACCGTCACTGGCCAACAAACTATACA
>fOTU300
TCATAACGTATCCACGTATAAACCAATTAATATAATGTGAATTGTAATGTTTTACAGCCTTTGATAATTAATGATTGCTA
TTCAGTTTTTGTCTGTGATTAAGGACAATTTGAATAGACTTGGATTAGCAATAATCCTAGCATTAACTATTGAAGTGTAA
TTTTAATCAATATTAACCAATTGAACCGATTAACTTAATTGTTATTCATTCTTTTATTGTGAACTGAATTGTTTCTTACT
CTCAGGGTAATACCTTTGAGAAGAAATTATATTTACGAAACATAAATTATGAACAACTCTTAGCAACGGATATCTTGGTT
CTC
>fOTU545
ACACGTGCCAAAACACGTTTTACACCAATCGCTCTGTGAACACAAACCCAACTCCCTTCACATGTGGACGATCGAACAAC
CATCAGGGTGGAGAGCAGGTTCATACGGACAATCAACTCTTCGGAGATGACTCGGTATGGCTTGCTACTATGGCTCGGTC
TGGGGCTCCTTTGAGAGTCCAATCCTGTGTGAAGTGTTGCGCGGCCACCTGGCAGTATGCCTTTCTCATGGCCTGCATTC
GTGCGGGCTGTGGTGAGTGCAAGCGTTCTGCCGAATCTTGTTTAACCAAATTTTTTAAACCCCTTTAACAACATACTAAT
AACTGAACCATGTTCATGCAGTTGCTTGTATTAACTTCGGTTAATGCATGTTGGCTCATGATACGATATACGTAATGCTG
AACAACTCTTAGCAATGGATATCTTGGTTCTC
>fOTU359
ACACATCCTTTTAACAAATAATCAACTGGCGCACTCAAACGAACCGCACCGGAGGAGGTTTAGAAGTTATGCACAGATTC
CCTGCTTGCTTCGGCGCGGGAATGGCTCCTAAGCTGTTCGTCCACTAGAATCTGATTCTAGTGAGGCGATGCTCTGACTT
GGTCGGTGACTGACAGCCTCTCTGCATGGCTGGACCCATTTTTTTTCTTCTTCTATCTTTTATGTTTTTAAATGCCGATA
CGTTCTTAGCCTCGCTAAGTTTGTATTGTGCGACCTCTTGAGCTTCATCTTAGGATTTGGCTCATTGGCAATCAAAACAC
AACTCTTAACAGCGGATATCTCGGTTCTC
>fOTU553
ACACGTGCCCAAAACACGTTTTAAACCAATCGCTCTGTGAACACAAACCCAACTCCCTTCACATGTGGACGATCGAACAA
CCATCAGGGTGGAGTGTGAGCGTACGGATCTTCTTCGGAAGGCACTTCGTATTCTCACAACTATGGCTCGGTCTAGGGCA
CCTCGAGTGTCCAATCCTATGTGAAGTGATGCGCGACCACCTGGCAGTATGCCCTTTCAAGGCTTGCTTGAGCTTCGGCT
CTTTCAATGCTGAGACTGAGCAAGCGTTCTGCCGAATTTTGTTTAACCCATTTTTAACCCCTTTAACAACATACTAATAA
CTGAACCATGTTCATGCAGTTGCTTGTCTGATCTTCGGATTAGTCATGTTGGCTCATGATACGATATACGTAATGCTGAA
CAACTCTTAGCAATGGATATCTTGGTTCTC
>fOTU98
ACACGTGCCCAAAACACGTTTTAAACCAATCGCTCTGTGAACACAAACCCAACTCCCTTCACATGTGGACGATCGAACAA
CCATCAGGGTGGAGTGCAGGGGATATGGATCACTGGCATCTTAGGATGACACTCCGTATCTCAGGCAACTATGGCTCGGT
CTAGGGCACCTCGAGTGTCCAATCCTATGTGAAGTGATGCGCGACCACCTGGCAGTATGCCCTTTCAAGGCTTGCTGAGC
TTCGGCTCTTCAAGCTGCGACTGAGCAAGCGTTCTGCCGAATTTTTGTTTAACCCCATTTTTAACCCCTTTAACAACATA
CTAATAACTGAACCATGTTCATGCAGTTGCTTGTTGGACTCTCGGGTCCTTCATGTTGGCTCATGATACGATATACGTAA
TGCTGAACAACTCTTAGCAATGGATATCTTGGTTCTC
>fOTU654
TCGAGTGCTGTGAGTGAGCGAAGCGCAAGCGAGTGAGCGAAGCGCAAGCGAGCGAGCGAGCGAGTGAGTGAGCCATCATG
AATGAACTGTGTGCGTGGGAGAGAACGAGGAGGAGGATGCATGCGGATGTGCAGGAGTGTTTGTGCTTCTGCACGTGCGC
ATCAGGAGTGCATGCAGAACGAGCGTGTGTGAACGTGTGAATGGGTGCAAAGGCGTGCGTGCGTGAGTGCGTGAGTGCGT
GAGTGCGTGCGCAAGCGTGCGCGCGTCTTGTCCATGAAGTGTGACGCGGAAGCGACGAACGAAGCTGGATGTCGAGTGAG
ACAAGCTCGAGTGAGAGCGACGAACGTGAACGCGGAAGCGAGTCGAGCGAGAGCTCGAGTGAGTGATGAACTGTGGAACA
ACTTGTAACAATGGATATCTTGGTTCTC
>fOTU779
ACACGTTTCCAAAAAAACGTTTATCAACCAAATCAACGTGAACCATAAACAACTCCCTTGTCAGCGTGACGAACGAATAA
TCATCAGGGTGGAGTGAAGCGAAAGCTAAACTATGACTCGTTCTAGGGGCCCTTGAGGCTTCAATCCGCTGACAAGTGTC
TTTGCGACCACCTGGCAGTCTACATTCGTGTAGCGTTCTGCCGAATTTGTTTAACCAATTTTTTAACCCCTTTCACAACA
TACTAATAACTGAACCGTTTTTTTGATCATGTCCTTGTGATATGTGAAAAAAAGATATACGTAATGCTGAACAACTCTTA
GCAATGGATATCTTGGTTCTC
>fOTU371
ACACGTTTCCAAAACGTTTATCAACCAAATCAACGTGAACCTAACCCAACTCCCTTATCAGTGTGACGAACGAACAATCA
TCAGGGTGGAGTGTAGCGAAAGCTATACTATGACTCGTTCTAGGGGCCCTTCGAGGCTTCAATCCGCTGATAAGTGTCTT
TGCGACCACCTGGCAGTCTACATTCGTGTAGCGTTCTGCCGAATTTTTTCACAACAATTTTTAACCCCCTTTCACAACAT
ACTAATAACTGAACCATTTTTTTCTAATATTGTCACTTTGTGATAATGTTGAAAAAAGATATACGTAATGCTGAACAACT
CTTAGCAATGGATATCTTGGTTCTC
>fOTU348
ACACGTGCCAAAACACGTTTTACACCAATCGCTCTGTGAACACAAACCCAACTCCCTTCACATATGGACGATCGAACAAC
CATCAGGGTGGAGAGCAGGTGCATACGGACAATCATCTCTTCGGAGATGACTCGGTATGTCTTGCGACTATGGCTCGGTC
TAGGGCTCCTTGAGAGTCCAATCCTGTGTGAAGTGATGCGCGACCACCTGGCAGTGTGCCTTCTTCATGGGCTGCATTCG
TGCGGTCTGTGTTGATGCGCAAGCGTTCTGCCGAATTTGTTTAACCCCATTTTTTTAACCCCTTTAACAACATACTAATA
ACTGAACCATGTTCATGTAGTTGCTTGTGTTGACTTCGGTCATCGCATGTTGGCTCATGATACGATATACGTAATGCTGA
ACAACTCTTAGCAATGGATATCTTGGTTCTC
>fOTU803
ACACGTGATTACTTCACGTTTTAACCAACGCAACCGTATTCCTGTTGTCGAGGAGAGTAGTAAGCGGACGAGGGGCTCGC
CTGAGATTACTCGGCTTGCCCGCTTGCTGGGAGCCCATCAGTAATGATGAGGTTCTGCTCGGTGCGACTTCAGCGTAATG
ATTTCCTATTTCCAACGCTTGAACCCCGGTATGGGTAGGAAACGATTCTATTTTACCTTTCTTTTTTCTACTAACACTTT
GTACCGTCTTTTGAATTCCTGGTTTCGGCCGGTTGAGTTCGACTGATTGTCACAACATTAATTCGAAACAACTCGTAGCA
ACGGATATCTTGGTTCTC
>fOTU76
ACACGTGCCAAAACACGTTTTAAACCAATCATCTGTGAACACAAACCCAACTCCCTTCACATGTGGACGATCGAACAACC
ATCAGGGTGGAGTGTGTGGATAGGGAACAATCGAACCGCCCTTCGGGGAGGGGAGACTCGCTATCTCGCAACTATGGCTC
GGTCTAGGGCTCCTCGAGAGTCCAATCCTGTGTGAAGCGATGCGCGACCACCTGGCAGTATGCCCCTTCGCATGGTCTGC
TTTGGCGGACTGTGGCTGTGGCAAGCGTTCTGCCGAATCTGTTTACCCAATTTTTTAACCCCTTTAACAACATACTAATA
ACTGAACCATGTTTCATTGAGACGCCCTGGCTTCGGCCATGCAACGGCTCATGAATACGATATACGTAATGCTGAACAAC
TCTTAGCAATGGATATCTTGGTTCTC
>fOTU669
ACACGTGCCAAAACACGTTTTACACCAATCGCTCTGTGAACACAAACCCAACTCCCTTCACATATGGACGATCGAACAAC
CATCAGGGTGGAGAGCAAGTGCATACGGACAATCGGCTCCTCGGAGACGACTCGGTATGTCTTGCGACTATGGCTCGGTC
TAGGGCTCCTTGAGAGTCCAATCCTGTGTGAAGTGTTGCGCGACCACCTGGCAGTGTGCCGTTTTCATGGCCTGCATTCG
TGCGGGCTGTGTTAATGTGCAAGCTTTCTGCCGAATCTGTTTAACCCATTTTTTTAACCCCTTTAACAACATACTAATAA
CTGAACCATGTTCATGCAGTTGCTTGTGTTGACTTCGGTCATCGCATGTTGGCTCATGATACGATATACGTAATGCTGAA
CAACTCTTAGCAATGGATATCTTGGTTCTC
>fOTU613
TCACAAAATGATTTTAGCTTTCCCAAAATTAATCCTTTGGGAAGCTAACCTCTTCTAAACCAATTTAAACAAATGTGAAA
CTGTTTCAAATTTGCTTTTTTATTTGCGATGAATGGGTGAATATCTTCGCCTGTTCAGACCAAAGAAAAAACAAATTTCT
TCTTTTTAACCAATTGAACCCTTTTTCTAATTTAATGTTATTTTATTTCTATTTAGTTCTGAAATACTTATTTATATGCT
TTGCTCTTCATTGAGCACAAGAATATAATAAGGAATTACATTACGAAACAATAAAAATAAAACAACTCTTAGCAACGGAT
ATCTTGGTTCTC
>fOTU670
ACACGTGCCCAAAACACGTTTTACACCAATCGCTCTGTGAACACAAACCCAACTCCCTTCACATGTGGACGATCGAACAA
CCATCAGGGTGGAGAGCAGGTGCATACGGACAATCAACTCTTCGGAGTTGACTCGGTATGGCTTGCTACTATGGCTCGGT
CTAGGGCTCCTTTGAGAGTCCAATCCTGTGTGAAGTGTTGCGCGGCCACCTGGCAGTGTGCCTTTCTCATGGCCTGCATT
CGTGCGGGCTGTGGTTAGTGCAAGCGTTCTGCCGAATTCTTATTTAACCCAATTTTTTAAACCCCTTTAACAACATACTA
ATAACTGAACCATGTTCATGCAGTTGCTTGCATTAACTTCGGTTAATGCATGTTGGCTCATGATACGATATACGTAATGC
TGAACAACTCTTAGCAATGGATATCTTGGTTCTC
>fOTU380
ACACGTGCCAAAACACGTTTTAAACCAATCATCTTTGAACACAAACCCAACTCCCTTCACATGTGGACGATCGAACAACC
ATTAGGGTGGAGTGTGTGGATAGGGAACAATCGAACCGCCCTTCGGGGAGGGGAGACTCGCTATCTCGCAACTATGGCTC
GGTCTAGGGCTCCTCGAAAGTTCAATCCTGTGTGAAGCGATGCGCGACCACCTGGCAGTATGCCCCTTCGCATGGTCTGC
TTCGGCGGACTGTGGCTGTGGCAAGCGTTCTGCCGAATCTGTTTAACGCAATTTTTTAACCCCTTTAATAACATACTAAT
AACTGAACCATGTTTCATTGAGACGCCCTGGCTTCGGCCATGCAACGGCTCATGAGTACGATATACGCAATGCTGAACAA
CTCTTAGCAATGGATATCTTAGTTCTC
>fOTU596
TCATAATCCGAAACTTTTTTAATATTCCGAAAGGTTTATTAAAAATATCAACCAACCGTGAACTGTTTTGCCTCCAATAG
GGGAAAAGAATGGCTTCGGCTTAGTATTTTCTTTTATTGGTTGTATTTTTAATTTTATTATTAACCCTTCTAACAAAACA
TTTTAAACTTAATTCTGAACTGAATTAATTTTCTTTTTTCCTTTTCAAGGAAAAACTAAAATAAAATACGAAAAATTATA
AGAACAACTCTTAGCAACGGATATCTTGGTTCTC
>fOTU207
ACACTTTTCTTTAATACTATTATCATTATCATACCAATGAGCATCGGAGAGCCTTCACTTTGCGGGGGTCGACTAGGAAA
TGGTTGGAATGCGTCCTAGCCTGCTGTTGAAGTTAGCCCGCTGAACCACTCGATGGAACGGCGACCGGTCTAACGCCCCG
ACTTAGGGAGGTATACAGTCTCGACCATGGCTGGACCCACTCTTTTTTTTCTTTTACCTTTGATTTTTGTACTGATTTGG
GCTGTGGATCGAGAGGAGTCAAATCCTTTCTCTATGGCTGTTGATCGACGGTCTCGACTGTTCGACTCAATCAAAAACCA
AAACACAACTCTTAACAGCGGATATCTCGGTTCTC
>fOTU356
ACACGTGCCAAAACACGTTTTAAACCAATCATCTGTGAACATAAACCCAACTCCCTTCACATGTGGACGATCGAACAACC
ATCAGGGTGGAGTGCGTGGATAGGGAACAATCGAACCAACCTTCGGGATGGGGAGACTCGCTATCTCGCAACTATGGCTC
GGTCTGAGGCTCCTCGAGAGTCTAATCCTGTGTGAAGCGATGCGCGACCACCTGGCAGTATGCCCCTTCGCATGGTCTGC
TTCGGCGGACTGTGGCTGTGGCAAGCGTTCTGCCGAATCCTGTTTAACCCAATTTTTTAACCCCTTTAACAACATACTAA
TAACTGAACCATGTTTCATTGAGACGCCCTGGCTTCGGCCATGCAACGGCTCATGAATACGATATACGTAATGCTGAACA
ACTCTTAGCAATGGATATCTTGGTTCTC
>fOTU412
ACACGTGCCAAAACACGTTTTAAACCAATCGCTCTGTGAACACAAACCCAACTCCCTTCATATTATGGACGATCGAATAA
CCATCAGGGTAGAGGATGTGCATGGGGACAATCAGCTTCGGCTGACTCGTCATGTCGTCACTATGGCTCGATCTAGGGTA
CCTCGAGTATCCAATCCTATATGAAGTGTCTGCGCGACTACCTGGCAGTGTGCCTTTCGAGGTCTAGTACTGAGATTGTG
CAAGCGTTCTGCCGAATCTATTTAACAAATTTTTAACCCCATTAACACATACTAATAACTGAACCATGTTCATGAAATCG
CTTGTGTGCTTCGGTATACATGAAATGATACATGATACGATATACGTAATGCTGAACAACTCTTAGCAATGGATATCTTG
GTTCTC
>fOTU625
ACACGTGTCCACACGTTTAACACCAATCATCAACCATGCGTGAACCAGAAAACAACTCCCTTCACAGAACGGACGATCGA
ATAATCATCAGGGTGGAGTTTAGACAACAGCGAACAAGGCATCGACCCTCGGTCTGGCTAAACTATGACTCGGTCTAGAG
GCTCTTAGAGGCCTCAATCCACTGTGAAGTGTCGAAGCGACCACCTGGCAGACTGCACCCGAAAGGTCACTGCAGCGTTC
TGCCGAACCCCCTTTTCACAAACATTTTTAAACCCCTTTAACCATACTAACTAACTGAACCATTTCAACAAGTGGCTTGT
GCGTTGCCTTCGGGCTCTGCGCTCTCTCACTATTGAAAGATATACGTAATGCTGAACAACTCTTAGCAATGGATATCTTG
GTTCTC
>fOTU637
TCATAACGTATCCACGTATAAACCAACTTAATTGATGTGAAACGTAACTGTTTTAACACCTCGAGATAATCGGATGATTG
CTGTACATACATTGTTTGCGTGATTAAAGCAAAAACGGTTTGTACGGACTTGTGATCTGTCAAAGGATCGCTAGCGCTGA
TTATTTGGAGTGTAAAATTTAATCAATATTAACCCATTGAACCGAATTACTTATTCTTAACTGAGTTTGTTATTCATTTA
ATTCTATTGTGTGAACTGAATTGTCTGCTTACTCGATCACTGTAACAAGTAGGAGAGAAGTACGATTATATTTACGAAAC
ATTATAAATTTCTATGAACAACTCTTAGCAACGGATATCTTGGTTCTC
>fOTU517
TCGATGCCTTTTATGCAGTCCAACATGTGAATTAGTTTGAACACATACGGTGTGCTTGAGGTGTTCCACACCCCAGCTTT
CCATTGGTATTGTGGAGGGGAATGACAAAGTGCGTTCTCCTCTGTGCCAAAACTCAAACCCCGACGATGAATGCGTCAAG
GAAATCTAACTTTGCTCTGAGCGCATCTGCATGGCACCGGAGACGGTTCCCATGCGGGTTCTGTTTTGACACATTAATAT
AGAATGACTCTCGGCAACAGATATCTAGGCTCTT
>fOTU33
TCGATGCCTTACATGCAGTCCAACACGTGAATCAGTTTGAATACATATGGTTGGCTTGAGGTGTTCTACACCTCGGCTTA
CCTCTTGGTTCAGAGGAAGACGACGAAGTGCGTCCTCCTTTGTGCCAAAACTCAAACCCCGGCGCTGAATGCGTCAAGGA
ATTTAAATTTTGCTCTGAGCACACCTGCATGGCACCGGAGACGGTTTTCGTGCGTGTTGTGTTTTGACACATGATATAGA
ATGACTCTCGGCAACGGATATCTAGGCTCTT
>fOTU328
ACACGTATCCAAACGTTATAAACCAAAACCGTGCTCCTTTTATGTTGTGTTTTACACAAGTCCTATAGAGATAGGTGATT
CGTAAGTCATAGATGGAATTTCACTATGGAAACATAGTGGTCTACTTACAATCTATCGGTCATAAGACCAACTGATTTTC
TATAGTGTATAAAAGCCATCTGGTTATATGTGCCAACCCGGTATCGACCCGGAGCCATATAACCTTAGTAAACCCCCAAC
CTTTTTTTACCCCTTTCAATATATTAATAACTGACTTAACTTTTCTGAATTGTAATGATTTAGAAAGTATACGAAACGCG
AACAACTCTTAGCAATGGATATCTTGGTTCTC
>fOTU244
TCGAAGCCTGTAAGGCAGAACGACCCGCGAACTTGTTTAATAAATGGGGAGCGGTGTGGCTGAGATGCTTCGGCCTCCGT
CCATGCGGCTTCCTTCTATATCCCCGACGCGCGCGCTCGCATGCGTGCCGAGTGATTAACAAACCCCAGCGTGGAAATGT
GCCAAGGAATACTAAATTGAAAGCCTGCCCCTCGCGCCCCGTTCACGGCGTGGGCGGGGGACTTGTGGTTCTTTTGAAAC
ACAAACGACTCTCGGCAACGGATATATCGGCTCTC
>fOTU192
TCGAAACCTGCAAGGCAGAACGACCCGCGAACTTGTTTAAAAACTGGGGAGCGGTGCGGCCGGGATGCTTCGGCCTCCGT
CCGCGCAGCTTCCTCCTATATCCCCGACGCGCGCGCTCGCGTGCGTGCCGGGTGATTAACGAACCCCGGCGCGGAAAGCG
CCAAGGAATACTAAATTGAAAGCCTGCCCCTCGCGCCCCGTTCGCGGCGTGCGCGGGGGACTTGTGCTTCTTTTGAAACA
CAAACGACTCTCGGCAACGGATATCTCGGCTCTC
>fOTU246
ACACGTGCCAAAACACGTTTTAAACCAATCATCTGTGAACACAAACCCAACTCCCTTCACATGTGGACGATCGAACAACC
ATCAGGGTGGAGTGTGTGGATAGGGAACAATCGAACCAACCTTCGGGGAGGGGAGACTCGCTATCTCGCAACTATGGCTC
GGTCTGGGGCTCCTCAAGAGAGTCCAATCCTGTGTGAAGCGATGCGCGACCACCTGGCAGTTTGCCCCTTTGCATGGTCT
GCTAACGCGGACTGTGACTGTGGCAAGCGTTCTGCCGAATCTTGTTTAACCCAATTTTTAACCCCTTTAACAACATACTA
ACAACTGAACCATGTTTCATTGAGACGCCCTGGCTTCGGCCATGCAACGGCTCATGAATACGATATACGTAATGCTGAAC
AACTCTTAGCAATGGATATCTTGGTTCTC
>fOTU720
TCGATGCCTTACATGCAGTCCAACACGTGAATCAGTTTGAACACATATGGGTTGGCTTGAGGTGTTCTGCACCTCGGCTT
ACCTCTGGTTCAGAGGATGGCGACGACGTGCGTCCTCCTTTGTGCCAAAACTCAAACCCCGACGCTGAATGCGTCAAGGA
ATTTAAATTTTGCTCTGAGCACACATGCATGGCACCGGAGACGGTTTTCGTGCGTGTTGTGTTTTGACACATTATATAGA
ATGACTATCGACAACGGATATCTAGGCTCTT
>fOTU384
ACTCAATATATGTGCAGTTGCTTCGGTGGCTGTGCATCATATTATCAAAACCAAAATTAACAGTCCGTGAACTATAACCA
AACCAAAATGAATGGGTTCGCGTGACATTACTTTGTTTGAATGCACGTACTCAGCCAATACCAATTCCACGTTTTTTTAA
CCATATTAACCCATTACTGTAACGATCTTGGCACTTCATGTGTGAAGAGCGTACTAAAACAAAAGCGTGTCATTACTTAA
TTGAATGCATGCACCAATTTATTCTAAAACAGAGAAATACAACTCTTAACAATGGATATCTTGGCTCTC
>fOTU464
TCGAAACCTACAAGGCAGAACGACCCGCGAACTTGTTTAAAAACTGGGAGCGGTGCGGCTGGGATGCTTCGGCCTCCGTC
CATGCGGCTTCCTCCTATATCCCCGACACGCGCGCTCGTGTGCGTGCCGGGTGATTAATGAACCCTGGCGCGGAAAGTGC
CAACGAATACTAAATTGAAAGCATGCCCCTCGCGCCCCGTTCGCGGCGTGCACGGGGGACTTTTGCTTCTTTTGAAACAC
AAACGACTCTCGGCAACAGATATCTCGGCTCTC
>fOTU768
ATACGTTTCTAAACAAACGTTTTAAACTCCAAAATATTAATAGTGGAAATATAACTTCCGGATGCATTTGTAGGAGGGCA
GATCAGACTAACATTTGATCTCTCTTTTGAAAAGGAGACTTCATGCACTTTATTGTGTGTGACACTTCAGAGTAGAGCAG
TGAGGTGAAAACTTCGGTTTTGGTTTCTGAAATACATCTGTATCCGGTTATTCTCTGTTCTACAACCCTTTTATTAAACA
ATAAACCCCATGTACAACAACTTGAACTAAACAAATTTTGTTTTCTCTCTGTGAGAAGATGAAGTAAAATCTGAACTTAA
GAA
>fOTU441
TCGAAACCTGCAAGGCAGATCGACCCGCGAACTTGTTTATAAACTGGGGAGCGGTGCGACCGAGATGTTTCGGCCTCCGT
CCGTGTGGCTTCCTGTTATATCCCTGACGCGCGCGCTTGCATGCGTGCTGGGTGATTAACGAACCCCGGCGCGGAAAGCG
CCAAGGCATACTAAATTGAAAGCCTGCCCTTTGCGCCCCGTTGGCGGCGTGCGCGGGGGACTTGTGCTTCTTTTGAAACA
CAAACGACTCTCGGCAACGGATATCTCGGCTCTC
>fOTU61
ACACGTGCCAAAACACGTTTTAAACCAATCATCTGTGAACACAAACCCAACTCCCTTCACATGTGGACGATCGAACAACC
ATCAGGGTGGAGTGTGTGGATAGGGAACAATCGAACCGCCCTTCGGGGAGGGGAGACTCGCTATCTCGCAACTATGGCTC
GGTCTAGGGCTCCTCGAGAGTCCAATCCTGTGTGAAGCGATGCGCGACCACCTGGCAGTATGCCCCTTCGCATGGTCTGC
TTTGGCGGACTGTGGCTGTGGCAAGCGTTCTGCCGAATCTGTTTAACCCAATTTTTTAACCCCTTTAACAACATACTAAT
AACTGAACCATGTTTCATTGAGACGCCCTGGCTTCGGCCATGCAACGGCTCATGAATACGATATACGTAATGCTGAACAA
CTCTTAGCAATGGATATCTTGGTTCTC
>fOTU690
TCGAAACCTGCAAGGCAGAACGACCCGCGAACTTGTTTAATAACTGGGGAGCGGTGCGGCCGGGATGCTTCGACCTCCGT
CCGTGCGGCTTCCTCCTATATCCACGACGCGCGCGCCTGCGTGCGTGCCGGGTGATTAACGAACCCCGGCGCGGAAAGTG
CCAAGGAATACTAAATTGAAAGCCTGCCCCTGGCGCCCCGTTCGCGGCGTGCGCGGGGGACTTGTGCTTCTTTTGAAACA
CAAACGACTCTCGGCAACGAATATCTCGGCTCTC
>fOTU590
TCGATGCCTTATATGCAGTCCAACACGTGAATTAGTTTGAACACATGCGGTGGGCTTGAGGTGTTTCACACCCCAGCTTG
CCATTGGTATCGGAGGGGAACGACGAAGTGCATTCTCCTCTGTGCCAAAACTCAAACCCCGACGCTGAATGCGTCAAGGA
AATTTAACTTTGCTCTGAGCGCATCTGCATGGCACCGGAGACGGTTCCCGTGCGGGTTGTGTTTTGACACATTAATATAG
AATGACTCTCGGCAATGGATATCTAGGCTCTT
>fOTU577
AAAAGTAATAAACCCGCAGAAAGACCAGGATGAGCGGACCGAAAATGCCTTGCGCTTTTCGAGGACGAAAGTCTCTTGAA
GCCTCCTGGTTCTGCGGACGAAAGTAGGCCCTTACGGGCAAAGACCTTTTGTGAACTGTTTCTGTCTCTGGCGGTAGGGT
AGAATGCGGGCAACTGCATCTATCTGTCAGCTCGGGCAACCGGGCCGTGGACAAACCGCCAACCACTTGCTTGAACCTAA
CTTACTATTTTATTGTCTGACATTCTATTTGTATAAAATATACAAACAACTTTTGGCAACGGATCTCTTGGCTCTC
>fOTU83
ACACGTATCCACGTATCAACCCCTCTGTGAAATCTCATCTCTCTGAAAGGCTTGGTCTTAGTATGTTGTTCGCATAAGTC
CTAATGATGGAGGTTCTTCGGAGCCTAGGGCTTGAGCAGCATGTGTTTGACGATCAGCCGTCACTTTACCATCGTTGGCC
TCTACCCTTTTTTAAACCCCTTGTACTTTCTGTACTGAACCAATTCCTTCGACGCTCTAACGAGTGACGATAGATATTAC
GAAACTAAAGAACAACTCTTAGCAACGGATATCTTGGTTCCC
>fOTU31
TCGATGCCTTACATGCAGTCCAACACGTGAATCAGTTTGAATACATATGGGTCGGCTTGAGGTGTTCTGCACCTCGGCTT
ACCTCTGGTTCAGAGGATGGCGACGAAGTGCGTCCTCCTTTGTGCCAAAACTCAAACCCCGGCGCTGAATGCGTCAAGGA
ATTTAAATTTTGCTCTGAGCACACCTGCATGGCACCGGAGACGGTTTTCGTGCGTGTTGTGTTTTGACACATTATATAGA
ATGACTCTCGGCAACGGATATCTAGGCTCTT
>fOTU511
ACACGTATCCACGTATCAACCCCTCTGTGAAACCCTAACTTCGAAAGGTTTGGTCTTAGTGTGTCGTTCGCATGGGTCCT
AATGATGGAGCGGATTTCGGTCTGCTAGGGCTCGAATGACATGTGTTTGACGATCAACCGCCACTTTCCCATCGTTGGCC
CCCTTTTTAAACCCCTTGTACTTCTTTGTACTGAACCAATTCTTCTGACGCTCTTTACTGAGTGACGGATAGATATTACG
AAACTTAAGAACAACTCTTAGCAACGGATATCTTGGTTCCC
>fOTU387
CCGAGTTCTAACAAACTCCCAAACCCCTGTGAACATACCTATTGTTGCTTCGGCGGGATCGCCCCGGGCGCCTTCGTGGT
GCCCCGGAACCAGGCGCCCGCCGGGGACACCAAACTCTTGATTGTTATAGTGGCATTCTCTGAGTAAAACATACAAATAA
GTCA
>fOTU247
AAGATTCTGACCTTCGGGTCTAACTTTTCAGCTGTGCGCTTCGGCTGCACGCTGATAAAACCTTACACACCTGTGCACAT
TTCGGTTGCAATCCTGCATGCAGGTTTGCTTCCGCTTTACATACAACCACATGTCTTGAATGTAAAAAAAAACAATAAAA
GTAA
>fOTU814
GTGAATTTTAGGGCGTCTACTTGTAGAGCCTGACCTCCACTCTCTAACACTGTGCATTTATTGGCGGAAATTTAGTGATC
AGAATTTTTTCGGATCACTAAAAATCTGCGGCTCATTTTATAACACTAGTCAAAGTATGTAACGAAATATCGAAATAAAA
AA
>fOTU385
CAGTATTCTTTTGCCAGCGCTTAACTGCGCGGCGAAAAACCTTACACACAGTGTCTTTTTGATACAGAACTCTTGCTTTG
GTTTGGCCTAGAGATAGGTTGGGCCAGAGGTTTAACAAAACACAATTTAATTATTTTTACAGTTAGTCAAATTTTGAATT
AATCTTCA
>fOTU413
ACACGTTTTAAACGTATCAACCAAACCGCGAACTCTGACGTTAGTAACCTCTCTTCAGTTTTCGGATTGGAGAGACGGTT
ACGCCTGAGCATGTTAGGGGAAAGTGCTGTTTAGGAGCTTGCTCCTCTACAGAGGCTTCCTTTAGCACGTTCATATTAAC
CCAAACCATATTTGTTGTTATTTTTTCTGTTCTAAAGGACGTGGCGTTCATCGCTATTGTCTCTTTATTACAAACTTGTA
CAACTCTTAGCAACGGATGTCTTGGTTTCC
>fOTU578
TTAGAAGCGCCGAAAGGCTGCTTATAACCATTGCGAACCAATCCATCAGCGTTGCTTCGGCGGGAGACGGGCCCCACGGC
CCCGGTCTCCGGACCGCCCGCCGGAGGTAAGAAACTCTACTGTATCTCTGTGACATCTCTGAGTAATCAAACAAATAAGT
TA
>fOTU546
CAGTGTTCCCTGCCCTTCGGGGTAGGATCGCCACCCTTGATTATTTATGAGTGTTGCTTTGGCGGGCCTCGTGGCCTAGC
CGCGCCCCGGCTTCGGCGGGGGAGCGCCCGCCAGAGGATTCTATAAACCTGACTGTTAGTGTCGTCTGAGTACTATATAA
TAGTTA
>fOTU11
CAGAGTTCGTGCCCTCGCGGGTAGATCTCCCACCCTGTGTTATTACCACCCTGTTGCTTTGGCGGGCCGCTAGGCTCGTG
CCTAGCCACCGGCTCCGGCTGGTGAGCGCCCGCCAGAGGCCCTCAAAACCCTCTAATCAGTGTCGTCCGAGTACTATACA
ATCGTTA
>fOTU63
TCGAAGCCTCACAAGCAGTGCGACCCCGTGAATTTGTTTTACTACTCAGGGGTGGCTAGAGGTGTTTGGCACCTCGGCCC
CCCTCGTGTCAGGAGGCGCCACACCCTGTGCGGTCTCCTCCTGGCCTAATAACAAAACCCCGGCGCCGAACGCGCCAAGG
AAATTGAAATCGTTTAGTTCGCCCCCGTCGGCCCGGAGACGGTGCTCGTGCGGGCGGCGTTGCGACACGCTTATCCTAAA
GACTCTCGGCAACGGATATCTCGGCTCTT
>fOTU659
CAGAGTTGCAAAACTCCCAACCATTGTGAACCTACCTAACCGTTGCTTCGGCGGGTGGCCCGGGGCAACCCAGGCCGCGC
CAGCTTCCCTCGCGGAGCCGGCAGCCCGTCAGAGGCCCCTAAACTCTTGCATATTGGCCTCTCTGAGTAACTTATACAAT
AAGTCA
>fOTU762
TCGATGCCTTACATGCAGACCAACACGTGAATCAGTTTGAACACATAGGGTTGGTTTGAGGTGTTCAACACCTCGGCTTG
CCTCTGGTTCGGAGGAGGACGATGTTGTGCGTTCTCCTTTGTGCCAAAACACAAACCCCGGCGCTGAATGCGTCAAGGAA
TTTAAAATTTGCTCTGAGCGCACCTGCATGGCACCGGAGACGGTTTTCGTGCGGGTTGTGTTCTGACACATAATATAGAA
TGACTCTCGGCAACGGATATCTAGGCTCTT
>fOTU662
TCATAACGTATCCACGTATAAACCAACTTCTTTAAGATGTGAAAACGTAACTGTTTAACACCTCGAGATATTCAGATCGA
TTGCTGTACTATATTGTTTGCGTGATTAAAGCAAAAACGGTAGTATGGACCTGTCTCTCTTAACCGGGAGGCTAGCGCTG
AATATTTGGAGTGTAAAATTTAATCAATTATTAACCCATTGAACCGAATTATTTATTCATTTACTGAGTAAGTTATTCAT
TTTAATTCTATCGTGTGAACTGAATTGTTACTTACTTGAGTGTCGTAACTGACACGAGAGAAGTGATTATATTTACGAAA
CATATAAATTATATTGAACAACTCTTAGCAACGGATATCTTGGTTCTC
>fOTU701
GTGAATATTAGGGCGCTCTTTTCTGCGGAAGCGATTAGAGGCCTGACCTCCACTTATCCTAACACTGTGCACCTTAATAA
ATTGAAGTGGGCTTTGCTCGCTACAATTTTCTCATCTTTAACACTAGTCAAAGAATGTAAACAAAACATAACAAAGAA
>fOTU199
ACACGTGCCCAAAACACGTTTTAAACCAATCGCTCTGTGAACACAAACCCAACTCCCTTCACATGTGGACGATCGAACAA
CCATCAGGGTGGAGTGTGTTAGGTACGGATCTCTGAAAGGAGGCACTTCGTATCTCGCACAACTATGGCTCGGTCTAGGG
CACCTCGAGTGTCCAATCCTGTGTGAAGTGATGCGCGACCACCTGACAGTATGCCCTTTCAAGGCTTGCTGAGCTTCGGC
TCTTCAGGCTGCGACTGAGCAAGCGTTCTGTCGAATCTGTTTAACCCCATTTTTAACCCCTTTAACAACATACTAATAAC
TGAACCATGTTCATGCAGTCGCTTGTTGGACTCTTCGGAGTTTCTTCATGTCGGCTCATGATACGATATACGTAATGCTG
AACAACTCTTAGCAATGGATATCTTGGTTCTC
>fOTU800
CCAAGTTTAATCCAAAAACACTCAACCCATGTGCACTATGATTTGTCTGCCTTTGGGGTGGAGGAATCGAGGGTATTAAT
CCTCGCTGATGTCACCCCACATGTGTAAACATCCTTTTTATTTTCTATTGGAATCTACTTGTCTTAATAAATATTAGA
>fOTU782
TCGTACCCTGGAAACAAAACGACGTGAGAACAATGAAACATCACTCTCGGTAGGCCGGTCTCTTATTGTGCCTGCCGATT
CCGTGGTTATGCGTTCATCCATGCCCAAGACTTCAGTTTTGGTTGGATCGTACGCCTAGCTTCCGGATATCGCCAAACCC
CGGCACGAAAAGTGTCAAGGAAAATGCAACTAAACAGCCTGCTTTTGCCAACCCGGAGATGGTGTTTGTTCGGAAGCGGT
GCTGCAATGTAAAGTCTAAAACGACTCTCGGCAATGGATATCTCGCCTCTC
>fOTU408
ACACGTATCCACGTATCAACCCCTCTGTGAAACCCTAACTTCGAAAGGTTTGGTCTTAGTGTGTCGTTCGCATGGGTCCT
AATGATGGAGCAGATTTCGGTCTGCTAGGGCTCGAATGACATGTGTTTGACGATCAACCGCCACTTTCCCATCGTTGGCC
CCCTTTTTTAAACCCCTTGTACTTCTTTGTACTGAACCAATTCTTCTGACGCTCTTTACTGAGTGACGGATAGATATTAC
GAAACTTAAGAACAACTCTTAGCAACGGATATCTTGGTTCCC
>fOTU283
CCGTAACGCGGCGGCCCGGCAACCGCAAGGAAGTCGGCCGCCACACGCGTTTATCACCCTTGACTTTGAGCACCTTTCGT
TTCCTCGGCGGGTTCGCCCGCCAGCGAGGACCCCCATAAACCCTTTGTAATAGCAATATTTGTCTGAAAAACAACCAATA
ATCA
>fOTU781
CCGCTTGCTTTTGGCGCCCGCCCGGGAAACCGGGCTGGCGTCGGGCATGCCACCCTTGTCTACTGTACCTATCGTTATGT
CCCTCGGCAGGGTGACCTGCCGGTGGGGTTCAACAAACTCCTTTACAAAGCATCCAGTCTGACAAACACAATTATTA
>fOTU164
TCGAATCTGCAAAGCAGAGCAACCAGCGAACATGTTTTACATCTGTGGGAAGGGGGTGCTGGCACGATGCTTTGGGTTGT
GCCAGCCCCTCCCCCATGTCGCGGGGCACTCCTACTTGGTGTGCTCCCCGGCGAAAAAAACAAACCACGGCGCTTACTGC
GCCAAGGAACATGAAAAGGAGTGTGCCTGTCCTATGCATCGGTTTGCCGGTGCGGGGATGTGGCACCCAGTATTAAGAGA
TAAAACGACTCTCGGCAACGGATATCTCGGCTCTC
>fOTU218
CCGAGTTCATGCCCTTACGGGTAGATCTCCCACCCTTTGTATACTATACCTTTGTTGCTTTGGCGGGCCGCCTAGCTACT
GGCTTCGGCTGGTATGTGCCCGCCAGAGGACCCAAAACCCTGAATTATTAGTGTCGTCTGAGTAAAATATTTAATATTTA
>fOTU603
CCAAGTTTAATCCAAAACACTCAACCCATGTGCACTATGATTTGTCTGTCTTTGGGGTGGAGGAATCGAGGGTATTAATC
CTCGCTGATGTCACCCCACATGTGTAAACATCCTTTTTATTTTGTATTGGAATCTACTTGTCTTAATAAATATTAGA
>fOTU773
GTGATTAAATCGAGAGCGTCTTCATTGACCTCTCACCCTTCACATCCACATACACCTGTGCACCGTTTGGCTCTTTTAAA
AGACGTAAGTCTGCAAAGAGAGTCATCAATTTTATACATACCCCAGTCTTATGAATGTAACAGTTTTAATAAACAAAATA
>fOTU508
CAGAGTTCATGCCCTCACGGGTAGATCTCCCACCCTTGAATACTTATACCTTTGTTGCTTTGGCGGGCCGCCTCGGCTAC
CGGCTCTAGCTGGTAAGTGCTCGCCAAAGGACCCCAAAACTCTGAATATTAGTGTCGTCTGAGTACTATATAATAGTTA
>fOTU108
CCGAGTTTACAACTCCCAAACCCAATGTGAACGTTACCAAACTGTTGCCTCGGCGGGGTCACGCCCCGGGTGCGTAAAAG
CCCCGGAACCAGGCGCCCGCCGGAGGAACCAACCAAACTCTTTCTGTAGTCCCCTCGCGGACGTATTTCTTACAGCTCTG
AGCAAAAATTCAAAATGAATCA
>fOTU568
AACATCATCGGGGAGTTGGATCCAGATTGTAGGGCTTCGGTCTTGCTTTCTGCCCTTCTCTTACTGATTCTACCCATGTC
TTTTGCGTACTATTTGTTTCCTTGGTGGGCTTGCCTGCCGATAGGACATCATTAAACCTTTTGTAATTGCAGTCAGCGTC
AGAAAAACATAATAATTA
>fOTU35
ACGAGTTAGGGTCTCTCTGGCCCGACCTCCCAACCCTTTGTCTACTTGACCATCGTTGCTTCGGCGAGCCCGTCCTCACG
GACCGCCGGAGGGATCTTTACTGGCCCTCTGGTCCGCGCTCGTCGGTAGCCCAACCTTTAAAATCTTTAACTAAACGTGC
CTTAATCTAAGTACAATTATTAAATAAAAGCA
>fOTU813
GTGAATTTTGAGTGCTTCTTTATGAAGGCTCGACCTCCACTTCTAACACTGTGCATTAACAAATTTGGTTAGGTTTTTGA
GACGCAAGTCTCTATAAGCCAGCCTTATTTATTCATTACAAACTTCAGTTAAAGAATGTAACAAACATAAAACAAAAA
>fOTU692
TCGTACCCTGGAAACAGAATGACCTGAGAACGATGAAACATCACTCTCGGTAGGCCGGTTTCTTACTGTGCCTGGTGATT
CCGTGGTTATGCGTTCATCCTTGGCCAAGACTTCAGTTTTGGTTGGATCGTACGCATAGCTTCCGGATATCACCAAACCC
CGACACGAAAAGTGTCAAGGAAAATGCAACTAAACAGCCTGCTTTCGCCAACCCGGAGACGGTGTTTGTTCGGAAGCAGT
GCTGCAATGTAAAGTCTAAAACGACTCTCGGCAACGGATATCTCGGCTCTC
>fOTU713
ACAAACTAGCCGTTCGAGCAGGGCAACCTGCTACGATGTAAGACTACTAGTAACCCTTGAACAAACATACCTTTGTTGCT
TTGGCGGGCCGCCTCACGGCCAGCGGCCTCGGCTGCTGCGCGCCCGCCAGAGGACCCCAACTCTTGAACTTTTAGTGATG
TCTGAGTACTATATAATAGTTA
>fOTU811
AACATCATCGGGGAGTTGGATCCAGATTGTGGGGCTTCGGTCTCGCTTTCTGCCCTTCTCTTACTGATTATACCCATGTC
TTTTGCGTACTATTTGTTTCCTTGGTGGGCTTGCCTGCCGATAGGACATCATTAAACCTTTTGTAATTGCAGTCAGCGTC
AGAAAAACATAATAATTA
>fOTU619
CCGAGTGTTTGGATGCCCCTTCTCGGGGTGTCCGTCCTCCCATCCGTGTCTATTTGTACCCTGTTGCTTCGGCGGGCCCG
CCCTTCGTGGCCGCCGGGGGGCTTCCCTGCCCCCGGGCCCGTGCCCGCCGGAGACCTCAACCATGAACACTGTCTGAAGG
TTGCAGTCTGAGTACCGATATAAAAAATCGTTA
>fOTU541
CTGATTTCTGCCGAGGTAGGTCGAGTCTCTCGGGACTCCCTGCCGGAGCGATACACCACTTGTGCACCATAATGTCTTTT
GGGTCATGGAAGTCGATTGGCGACCGTGGCCCAGCTTTATAAACCAATTAATTTTTTGTCTGAAATAATCTAGTAATAGA
AA
>fOTU513
ATGAAATACGTCCCATAAATTTTACCATTTCCCGCCTTCCTTATCTTTTATTTTTTGCCAGTGGTGAGGGTCACTCCTTG
CTCTGGTGAGGGGGAAGGGATTTTGGAGTGGGCGGGGAAATTTCAACTCTGCCTGTTTTTGTTTCTTCCATACATTAAGG
AAAAACAGCATGAAAGGGTGGAGACGCCCTTTGTGCCTGTGCTTCTCGTGTGTGTGGGGGGAACTACAGGTAAAATCTTA
TTTACTTTGGAGAGAAGCACATTTTAAAAATTATAA
>fOTU572
ACACGAATCTTTTTATTTATCCAATATTCAAACCAACCGTGAACTTATCTCCTCCCTATTTGTGCCAATCATTCAAATAG
GCTAACAATTCTATTTCTGAATAAACCCCATTTTATCTATCTATGAATTTTGTCTAGTTAACTGTTCTATTCAGTTACCA
CTCAAATAACTCTATACTATATACACAACAACTTGTATAGTTGCTTGTGTTGTTATTGTATCTTTAAGAAACAATTTATT
CTATATTAACAACTCTTAACAATGGATATCTTGGTTCTC
>fOTU755
CCAAATCCAAATCCCAACCCCATGTGAACCTGTTTTCGTCTGTCTTTGGGGGTGGCACTGTGGACAGTGTAAAGCTTCCC
TTTTGCTGCCCCCAAATGAATCCGGCACTCCGGTGCTTGGGTTCAACTGACTAAACTACTTTTAAACTTTGTTGGAATAT
ACTTATATTAAAAACTAATATAAGA
>fOTU776
CCAGAGTGCCCTAGGCTCTCCAACCCATTGTGAACATACCTATCGTTCCCTCGGCGGGCTCAGCGCGCGGTGCCTCCGGG
CTCCGGGCGTCCGCCGGGGACAACCAAACTCTGATTTTATTGTGAATCTCTGAGGGGCGAAAGCCCGAAAACAAAATGAA
TCA
>fOTU593
AAGAGACGTTGCCCTTCGGGGTATACCTCCCACCCTTTGTTTATTATACCTTTGTTGCTTTGGCGGGCCCGTCCTCGGAC
CACCGGCTTCGGCTGGTCAGTGCCCGCCAGAGGACCTAAAACTCTGTTTGTTCATATTGTCTGAGTACTATATAATAGTT
A
>fOTU728
CAGTAGTCACCCAGGTTGCCGCAAGGCCTCCTGGGTAACCTACCACCCTTTGTTTATTACACTTTGTTGCTTTGGCAAGC
CTGCCCTCGGGCTGCTGGCTCCGGCCGGCGAGCGCTTGCCAGAGGACCTAAACTCTGTTTGTCTATACTGTCTGAGTACT
ATATAATAGTTA
>fOTU332
ACACGTATCCACGTATCAACCCCTCTGTGCAAACCCTAACTTCGAAAGGTTTGGTCTTAGTGTGTCGTTCGCATGGGTCC
TAATGATGGAGCGAGGATTTTCGGATCTTCGCTAGGGCTCGAATGACATGTGTTTGACGATCAACCGCCACTTTCCCATC
GTTGGCCCCTCTTTTTAAACCCCTTGTACTTCTTTGTACTGAACCAATTCTTCTGACGCTCTTAACTGAGTGACGGATAG
ATATTACGAAACTTAAGAACAACTCTTAGCAACGGATATCTTGGTTCCC
>fOTU216
CACAAATATGAAGGCGGGCTGGAACCTCTCGGGGTTACAGCCTTGCTGAATTATTCACCCTTGTCTTTTGCGTACTTCTT
GTTTCCTTGGTGGGTTCGCCCACCACTAGGACAAACATAAACCTTTTGTAATTGCAATCAGCGTCAGTAACAAATTAATA
ATTA
>fOTU453
ATGAATTTTAGGGCGTCTACTTGTAGAGCCTGACCTCCATTTTCTAACTCTGTGCATCTATTGGCGGGACTTGGTTGAAA
GAACGGGTGTAAACCTCTATTTTGCCTTGACCTGCGGCTCATTTTATAACACTAGTCAAAGAATGTAACGAAATATCGAA
ATAAAATA
>fOTU689
TAATGAGTGTTTATGGCACTTTTAAAAATCCATACCCACCTTGTGTGCATCGTTAGTCATGTTCCTTGTTCTCTCTTGAG
AGAGCGAGGAGGCAGACTTCAAATTAATCTATCTTTAACCAGTTTGTCTGAAGCAATGTATCATGAGTTAACATAATTCT
AAAATA
>fOTU735
CCAAATCTTTGTGTCTTGACTGAAAGGTCTTGACGCTTTTTGACCCCCTGTGAACCTAACGTCCTACGCTTCGGTTAGCA
AGCTGGCCTGGCTATGTCCGACCTAGCTGTTAGTCTGCCGTTAGCACCCCCAAAAAAATTTGTTTTCAATCAAACCTCTG
AACATCAGATTTTTGAATGAAAATCA
>fOTU172
CCGAGTGAGGGCCCTCTGGGTCCAACCTCCCACCCGTGTTTATTTACCTTGTTGCTTCGGCGAGCCTGCCTTTTGGCTGC
CGGGGGACGTCAGTCCCCGGGTCCGTGCTCGCCGGAGACACCTTAGAACTCTGTCTGAAGATTGTAGTCTGAGATTAAAT
ATAAATTATTTA
>fOTU121
CCGTAACGCGGCGGTCCGGCAACCGCAAGGAAGTCGGCCGCCACACGCGTTTATCACCCTTGACTTTGAGCACCTTTCGT
TTCCTCGGCGGGTTCGCCCGCCAGCGAGGACCCCCACAAACCCTTTGTAATAGCAATATTCGTCTGAAAAACAACCAATA
ATCA
>fOTU684
AAGCGTTGAGCCTGCGCCCCCGGCGTAGGTGAAACCCCACCCGTGACTACTACACCACATGTTGCTTTGGCGGGCCCGCC
TCTGGCTGCCGGAGTTTCTCTGGATAGCGCCCGCCAAAGATACACTGAACTTCTGTGAAACTGGATGTCTGAGTTGATAT
CAATCATTA
>fOTU32
TCGATGCCTTATATGCAGTCCAACACGTGAATTAGTTTGAACACATGCGGTGGGCTTGAGGTGTTTCACACCCCAACTTG
CCATTGGCATCGGAGGGGAACGACAAAATGCGTTCTCTTCTGTGCCAAAACTCAAACCCCGACGCTGAATGCGTCAAGGA
AATTTAACTTTGCTCTGAGCACATCTGCATGGCACCGGAGACGGTTTCCGTGCGGGTTGTGTTTTGACACATTAATATAA
AATGACTCTCGGCAACGGATATCTAGGCTCTT
>fOTU818
CAGAGTTCGTGCCCTCACGGGTAGATCTCCCCACCCTTGTGTATCTCCGTATTCTTGTTGCTTTGGCAGGCCGCTGGGCT
TCGGCCTGGCCACCGGCTCCTGGGGCTGGTGCGCGCCTGCCAGAGGACCTCTCAAACTCGGTTTGTTACTGTCGTCTGAG
TACTATAACAATCGTTA
>fOTU151
TAATAAGTGTTTTATGGCACTTTTTAAATCCATATCCACCTTGTGTGCAATGTCAGTCGGTTTTCTTTTTCGTCAAGAAA
AAAAGGATCGACCAAACATCAACTTATTCTAATTGAACTTTTGTCTGAAAACTATTATGAATAAACTAATTCAAAATA
>fOTU343
TCGAAACCTGCAAGGCAGAACGACCCGCGAACTTGTTTAAAAACTGGGGAGCGGTGCGGCCGGGATGCTTCGGCCTCCGT
CCGTGCGGCTTCCTCCTATATCCCCGACGCGCGCGCTCACGTGCGTGCCGGGTGATTAACGAACCCCGGCGCGGAAAGCG
CCAAGGAATACTAAATTGAAAGCTTGCCCCTCGCGCCCCGTTCGCGGCGTGCGCGGGGGACTTGTGCTTCTTTTGAAACA
CAAACGACTCTCGGCAACGGATATCTCGGCTCTC
>fOTU329
CCGAGTGAGGGCCCTCTGGGTCCAACCTCCCACCCGTGTCTATTGTACCTTGTTGCTTCGGTGGGCCCGCCTTCATGGCC
GCCGGGGGGCATCCGCCCCCGGGCCCGCGCCCGCCGAAGACACCCCTGAACGCTGTCTGAAGATTGCAGTCTGAGCAGAT
TAGCTAAATCAGTTA
>fOTU430
GCGAGTTATAAACTCCCAACCCTCGTGGACATACCTATTGTTGCTTCGGCGGCGCGCCGGCATTCGCTGGCGCCGCCCTC
CCCGCTTGCGGGGCTGGCACCCGCCGAAGGCACGCAACCAAAACCTGGCTTCAGCGTCGAATTCTGAGTGGACTACTAAA
TAAGTCA
>fOTU653
CACAATATGAAGGCAGGCTGAAATCTCTCGAGACGACGGCCTTGCTGAATTATTCACCCGTGTCTTTTGCGTACTTCTTG
TTTCCTTGGTGGGCTCGCCCACCACAAGGACAAACCTATAAACCTTTTGTAATTGAAATCAGCGTCAGTAACAAAATAAT
AATTA
>fOTU425
ATTGTATAACGGGGGCCGGCGAGGGATTGCGCACTTCGGTGCGCCTTTCTTCCCCGCCCTGTCTGATACTACCCATGTCT
TTTGCGTACCAATTGTTTCCTCGGTGGGCTTGCCCGCCGGTTGGACACTATAAAACCTTTTGTAATTGCAGTCAGCGTCA
GAAAAACATAATAATTA
>fOTU8
TGGAGTCTCTAACTCCTAAACCATTTGTGAACCTAGTCTTACCATTGTTTCGGCAGGTTGCTGCCAGTCTCTATTGTGAC
TGTTGGTAGCCTGTCGGATGTGCTTTAAAACCCTGGTTGTTGGTGTGTAGATTCTCTGAGTCTCAAAAAACAAGTCA
>fOTU832
AAGTACGCCCGCGCGCCCCGAAAGGGTGCTGCGCGGTTCGTTCAGCCCCTGTGAACCGTCTACCTTTTAAACGTTGCCTC
GGCGGATGGGCCCCCTGGGGCCGCCGCCGAAGGCCCCCTAGCAAGCTCTAGCCACCGTGGCCTACTTCTGATTTATAGCA
TTTATGAAACGCTAA
>fOTU299
CAGAGAACATCGCCCGCAAGGGTGACTCTCCAACCCTATGTTAATTATACCTTTGTTGCTTTGGCGAGCCGCTTCGGCCA
CCGGCTCACGCTGGTGAGCGCTCGCCAGAGGACCCCTAAACTCTGTTTATACATGTCGTCTGAGTACTATATAATAGTTA
>fOTU515
ACACGAATTTTATCCAATATCAAACCAAACGTGAACTTTTCCCCTCCCTATTCAAGTGTTTATCACTTGTTTAGGCTAAA
CACTTTTTTACTCTATATATAATAGTATTATACTATTGTATATATAGTTTTTAACCCCATCAATAACTTAACTCTAGTTT
GGACGAGGTTTTCCTCTTCAACTACTAACACTAAAAATATCATATCTCTTAATTGAGTATGGTTTTTTTCGATATTACGA
AAATTAAGAACAACTCTTAACAATGGATATCTTGGTTCTC
>fOTU185
CTGAGTGCAAACTCTCCAACCATTGTTTATCTACCTATTTTTGCTTCTCCGGCAGGCGGTTCCAGGGAGGGACCGAGCCT
ATGGCCCTAGCCTAAGCACTTGCCGAAGGGGTACCTACTGCTCTATATTATACTGTCTGAGTAAACAAAAAAATATCA
>fOTU548
CCAAGTTTAATCCAAAACACTCAACCCTTGTGCACTATGATTTGTCTGTCTTTGGGGTGGAGGAATCGGGGGTTATTAAT
CCTCGCTGATTTCACCCCACATGTGTAAACATCCTTTTTATTTTGTATTGGAATCTACTTGTCTTAATAAATATTAGA
>fOTU240
ACACGTGCCAAAACACGTTTTAAACCAATCATCTGTGAACACAAACCCAACTCCCTTCACATGTGGACGATCGAACAACC
ATCAGGGTGGAGTGTGGATAGGGAACAATCGATCCAACCTTCGGGTTTGGGAAGACTCGCTATCTCGCAACTATGGCTCG
GTCTGGGGCTCCTCGAGAGTCCAATCCTGTGTGAAGCGATGCGCGACCACCTGGCAGTATGCCCCTTCGCATGGTCTGCT
AACGCGGACTGTGGCTGTGGCAAGCGTTCTGCCGAATTTTGTTTAACCCAATTTTTTAACCCCTTTAACAACATACTAAC
AACTGAACCATGTTTCATTGAGACGCCCTGGCTTCGGCCATGCAACGGCTCATGAATACGATATACGTAATGCTGAACAA
CTCTTAGCAATGGATATCTTGGTTCTC
>fOTU136
CAGAGTTCATGCCCTTACGGGTAGATCTCCCACCCTTGAATATTATACCTTTGTTGCTTTGGCGGGCCGCTTCGGCTACC
GGCTCCAGCTGGTAAGTGCCCGCCAGAGGACCTAAACTCTTGAATTATAGTGTCGTCTGAGTACTATATAATAGTTA
>fOTU519
CCAATCATGTCTCCCAGCCGAAAGGTTGGTGCAGGCGCCTTAACCCTTTGTGAACCAAAAAACCTTTCGCTTCGGCAGCA
GCTCGGTTGGCAACAGCCTCTGCGTCAGCCTGCCGGTAGCACCAATCATCAAAACTTGCAGTTAATAACATTGTCTGATT
ACCAAATTTTCGAATGAAAATCA
>fOTU410
CAGAGTGTAAAAACTCCCATTAAACCCACTGTTTATCTATTTTATAATGGTTTCCTTTGGTAGGCAATCCCAGGGCGGGA
TTGATTTGCTATTTTATAGCGCCTACCAAAGATACCTAAAACTCTTGAATTTTTAAAACTCTGAGAATAAAAACAAATAA
TTA
>fOTU426
CAGAGTGTAAAAACTCCCAAAACCCACTGTTTATCTATCTTTTAACGGTTTCCTTTGGTAGGCAATCCCAGGGCGGGATT
GATTGCTGTTTTACAGCGCCTACCAAAGAGACCTAAAACTCTTGAATTTTTAAAACTCTGAGTAACAAAACAAATAATTA
>fOTU349
CCGAGTTTTCAACTCCCTAACCCTTATGTGAACCTACCTATTGTTGCTTCGGCGGACTCGCCCCAGCCGGACGCGGACTG
GACCAGCGGCCGCCGGGGACCCTCAAACTCTTGTATTATCAGCATCTTCTGAATACGCCGCAAGGCAAAACAAATAAATC
A
>fOTU236
GTGAATTAAACATGCTTGGTGTCTTCGCTTCGGCAAGGCCCTTGCTTAAATCACATCCTAACACCTGTGAACTGTAAGAC
GTATGATGAGGTCTTTGGCCAAGTCATCGTCTGCCCATTTTTAACAAACAATTAATGTAACAAACGTAGTCTTATTATAA
CCTAATA
>fOTU314
ACACGTATCCACGTATCAACCCCTCTGTGAAACCCTAACTTCGAAAGGTTTGGTCTTAGTGTGTCGTTCGCATGGGTCCT
AATGATGGAGGCAGTCAAATGCCTAGGGCTCGAACGACATGTGTTTGACGATCAACCGCCACTTTCCCATCGTTGGCCCC
TCTTTTAAACCCCTTGTACTTCTTTGTACTGAACCAATTCTTCTGACGCTCTTTACTGAGTGACGGATAGATATTACGAA
ACTTAAGAACAACTCTTAGCAACGGATATCTTGGTTCCC
>fOTU788
ACACGTTTTTAACGTATCAACCAAACCGCGAACTTTGACGTTAGTAACCTCTCTTCAGTTTTCGGATTGGAGAGACGGTT
ACGCCTGAGCATGTTAGGGGAAAGTGCTGTTTAGGAGCTTGCTCCTCTACAGAGGCTTCCTTTAGCTGTTCATATTAACC
CAAACCATATTTGTTGTTATTTTTTCTGTTCTAAAGGACGTGGCGTTCATCGCTATTGTCTCTTTATTACAAACTTGTAC
AACTCTTAGCAACGGATGTCTTGGTTTCC
>fOTU190
CATGATAGTACAGGCCCGAAGCTGTAGCAATACACGCCCAAAGGCTCATGTCTATTACCCTTGTTTATCGAGCACCTATG
TTTCCTTGGTGGGCTTGCCCGCCAATAGGACACCCCATTAACCCATTTTATTTTGAATCAGCGTCTGAATAAATTGAATA
ATTA
>fOTU438
CCGAGTTTTCAACTCCCAAACCCACTGTGAACATATACCATTTGTTTATTCGTTGCCTCGGCGGGTTCTACCCCCTGGAG
ACAGGGCGGCCAGCCCCCGCCGGCGTAACACCAAAAACCCTGAATGTGTACCCGTTACACGGCAGTATTACTCTGAGTCA
CATCATTTTAAATGAATCA
>fOTU687
CCGAGTGTTTGGATGCCCCTTCTTGGGGTGTCCGTCCTCCCATCCGTGTCTATTGTACCCTGTTGCTTCGGCGGGCCCGC
CCTCTTGTGGCCGCCGGGGGGCTCCCCTTGCCCCCGGGCCCGCGCCCGCCGGAGACCTCAACCATTGAACACTGTCTGAA
GGTTGCAGTCTGAGTACCGATAAACAAATCGTTA
>fOTU682
GTGAAACATAAGAGTGCTCTTCATTGAGGCTCGTTTTAACTATCCAATACACTTGTGCATTTGAAAATTTACATCTTGTT
GCTTTACCGCGACTTGATCTATTTACACCCCATTGCTTTATTAGAGATGATGATGTTATAATTTGAAATATGAAAGAA
>fOTU144
GTGAATTGAATATGTTAGCGGACCTCTTCGGAGTCCCTAGCATCAAATCATATCCATAACACCTGTGAACTGTAAGGCTG
TCTTGAAAACGAAAGTGATTAGAGCGCCTGCCCATTTTATACAAACATTAAAGTAACAAACGTAGTCTTATTATAATCTA
ATA
>fOTU65
CCGAGTTTACAACTCCCAAACCCCTGTGAACATACCTATCGTTGCTTCGGCGGACCACCCCGACCCCTACGGGGCGAGGG
GCCCGCCAGAGGACACCCAAAATTCAAATGCATTTTGCCTTGTAATTTTATTCTGAGTGGAATTTTTAAATAAATCA
>fOTU611
ACGAAAGATAAGGAGCGCTCTTTTTAGAGGCTTCGCCCCATCTTTCTCCACACCTGTGCATCTTTCGGGGCGTCGGGCAT
CTCCATGTGCCCTTCGCCCCTGATCACTTTTAGCACCAAAAGTAACGAGGATGTAGTTGATACAATCGAAAAATAACA
>fOTU665
CCAATTTAATCCAAATCTCAACCCATGTGCACGATGATTGTTTGTCCTTGGGGTGGTGTTTGTTCGTGTTAGCGCATGAA
TAAATAGTCACCCCGCCATTGTTAACAAAATCCTTTTTGTATTTACATGGCATCTTGTCTTGCTTAAAATAAAGTATGA
>fOTU232
CAGAGTTGCAAAACTCCCTAAACCATTGTGAACCAACCCCTAAACAGTTGCTTCGGCGGGTGGCCGGGCCCCCTGAGGGC
CCTGCCGCTGAGCCCGCCGGAGTCAAACCAAACTCTTGTTTACTACTGGCCTCTCTGAGTACTGTACTTTAAATAAGTCA
>fOTU445
CAGAGTTCATGCCCTCACGGGTAGATCTCCCACCCTTGAATACTATACCTTTGTTGCTTTGGCGGGCCGCCTTGGCTACT
GGCTCCGGCTGGCAAGTGCCCGCCAAAGGACCCCAAAACTCTGAATATTAAGTGTCGTCTGAGTACTATATAATAGTTA
>fOTU282
ATGCGCCCCCGGACATGATCGGTCAGAAATGGCCCGTTATGCTTCGGCCAATCGCCATCCTTGTATAGTGCATGATTGTT
GCTTTGGCGGGCCGCCTTTAGGCACCGGCTTTGGCCGGCCTGCGCCCGCCAGAGGACCCCAAACTCTGTGTATTAGTGAC
GTCTGAGTACTATTTAATAGTTA
>fOTU322
ACACGTATCCACGTATCAACCCCTCTGTGCAAACTCTAACTTCGAAAGGTTTGGTCTTAGTGTGTTGTTCGCATGGGTCC
TAATGATGGAGCGAGGATCTTCGGATCTTTGCTAGGGCTCGAACGACATGTGTTTGACGATCAACCGCCACTTTCCCATC
GTTGGCCCCTCTTTTTAAACCCCTTGTACTTCTTTGTACTGAACCAATTCTTCTGACGCTCTTTACTGAGTGACGGATAG
ATATTACGAAACTTAAGAACAACTCTTAGCAACGGATATCTTGGTTCCC
>fOTU484
ATGCGCCCCCGGACATGATCGGTCAGAAATGGCCCGTTATGCTTCGGCCAATCGCCATCCTTGTATAGTGTATGATTGTT
GCTTTGGCGGGCCGCCTTTAGGCACCGGCTTCGGCCGGCCTGCGCCCGCCAGAGGACCCCAAACTCTGTGTATTAGTGAC
GTCTGAGTACTATTTAATAGTTA
>fOTU730
ACACGTATCCACGTATCAACCCCTCTGTGAAAACGAAGAAACTGCAAAGGTTCGATCTTAGTGTGTCTGTCGCTGTGGGT
CCTAATGATGGCCGCCTTTTTCGAGGCGGAGGGCTCGACAGGCATGTGTTTGACGATCAAGCCGCTACTTTCCCATTGTT
GGCCTTTTTTTTCTTTTTAAACCCCTTGTACTCTTTTGTACTGAACCATTCTTCGATGCTTCCTTTCTGAGGAAGTGACG
AAAGATATTACGAAACTACAGAACAACTCTTAGCAACGGATATCTTGGTTCCC
>fOTU664
ATGAACCTTTGAGGGTTGAGCTGGCGTTTATTCGCATGTGCTTGCCCTCTCATCCTTTATACACCTGTGCACTTTTGAAG
GGAGACATTAGTAGACATTCACTTGTCGAAGGTATCTCCCTTTACACTACATACTCTAATGATTACTTTGAATGTTTAAA
CGCTTAACAGCATTTAATTA
>fOTU350
TTGAGTATTGAGAGTGTTCTTGTCTGGTCACCCGACTGGCACCACTCTTCTTCTCTCTACCCTTTATTATTTCTTAACCA
GTTGCTTTGGCAGTCGTCGGTTGATGGCTGTCAAGGGACCTTTTGAAACCCTTTGCAATCTAATAGTAGATAATTCTTAT
GTCTGATTTTTAATTACTTAAGTATTTA
>fOTU175
CCGAGTGAGGGCCCTCTGGGTCCAACCTCCCACCCGTGTTTATTTTACCTTGTTGCTTCGGCGAGCCTGCCTTCGGGCTG
CCGGGGGGCATCTGCCCCCGGGTCCGCGCTCGCCGGAGACACCTTGAACTCTGTCTGAAGATTGTAGTCTGAGACAAAAT
ATAAATTATTTA
>fOTU177
CATAATAGTTGATTGTGTGCGCAAGCACTAATCTCCCAAATCCTTGTGAACCGTAATTGACACCTTTGGTGTGTGCGCAA
GCGCATGCCAAACGGTAACAACAACCAAAAACACTTGTTAAACACGTAAAGACTTATCGATTTATTATACAAATCTAAAT
A
>fOTU194
CAGAGTGTAAAAACTCCCAAACCCCTGTGAACTTACCAGTCGTTGCTTCGGCGGGATCGCCCCGGGCGCCATCGCGTGCC
CCGGAACCAGGCGCCCGCCGGGGGACTCAAACTCTTGTTTTACTTTAGTGGTATTCTCTGAGTGGCTATATGCAAACAAA
TGAATCA
>fOTU88
CCTTTCCATGCAGCAGAGTTGGGATGGCTGAGTTTCTCGCCTCTCAGGTCTGCTTGTATTCTACCCTTGTTTGTCATATA
CTATAATTTCCTCGGCAGGCTTGCTTGCCGAGTGAAACCAATTATAACCTATTGAATTTTCAATCAGCGTCTGAAAAAAT
TAATAATTA
>fOTU618
CAGAGTTCATGCCCCTCGGGGTAGATCTCCCACCCGTGTGTATCATTATCGACTGTTGCTTTGGCGGGCCGCGTGCCTCG
CACGCCTGGACCTCGGTCCGGCGCGCCCGCCAGAGGACCCCCAAACTCTGAATGTTAGTGTCGTCCGAGTACTATTAAAT
AGTTA
>fOTU400
CCGAGTGCGGGCCCTCGCGGCCCAACCTCCCACCCTTGTCTCTATACACCTGTTGCTTTGGCGGGCCCACCGGGGCCACC
TGGTCGCCGGGGGACGCACGTCCCCGGGCCCGCGCCCGCCGAAGCGCTCTGTGAACCCTGATGAAGATGGGCTGTCTGAG
TACTATGAAAATTGTCA
>fOTU598
CTGAGTTCATGCCCTTACGGGTAGATCTCCCACCCTTGAATATCTAAACCTTTGTTGCTTTGGCGGGCCGCTTCGGCTAC
CGGCTCCGGCTGGTGAGTGCCCGCCAGAGAACCTTAAACTCTGAATTATAGTGTCGTCTGAGTACTATAAAATAGTTA
>fOTU97
CAAGAAACGAGGCCGCGTGCGCTCGCCCGCCCGGCCCCGCTCCTTACCTTGCCTACTGCACCGTTTGTTGCTTCCTGGCG
GCGGACTGCCCGCCGCCAGGGACGTTGATACAACCCTGTATAGAAGCATTGAAGCTCTGAGAAAACGCGAAATCGTA
>fOTU145
CAAGTGACCCCCGGCTCCGGCCGGGGATGTTCATAACCCTTTGTTGTCCGACTCTGTTGCCTCCGGGGCGACCCTGCCTT
TTCACGGGCGGGGGCCCCGGGTGGACACATCAAAACTCTTGCGTAACTTTGCAGTCTGAGTAAATTTAATTAATAAATTA
>fOTU606
AAGATTAACGGGCTTCGGCTCTCTTCTCCGGCTGTGCGCTTCGGCTGCACGCCGTTGAACCCCTCACACCTGTGCACCTT
CTCGGTGGCGACGGAAACGTCGCCTCCGCTTTACACATCTTACAACCAAGTCTCGAATGTCAAAATACACTATAAAATA
>fOTU703
AATTACGCCCGCGCGCCCCGCAAGAGAGCCGCGGTACGTTCAGCCCCTGTGAACCGTCTACCTTAAAACAAACGTTGCCT
CGGCGGGAGGTCCTAGGGCTCCCGGACCACCGCCGAAGGCCCCTTAGCAAGCTCCAGCCTCCGTGGCCTATCTCTGATTT
TGACATTTACGAATGCTAA
>fOTU37
CAGGACTCGCAAGACTCCCGTAAACCACTGTGAACTTACCTACAACCCGTTGCCTCGGCGGGTGCTCCGGGCGCGTCTTC
GGGCGCTCCGGGGCGCTCCAGCCCGCCGGCGGCCCCTAAACTCTGTCTCTGTAACGTTGGCATCTCCGAGCAGACTATAA
ACGAGTCA
>fOTU741
CACAATATGAAAGCGGGCTGGACTCCCCCCAGCAGTGCGTTGCTTTGCGGCGTGCGCTGTTGGGGCCAGCCTTGCTGAAT
TATTCACCCGTGTCTTTTGCGTACTTCTTGTTTCCTTGGTGGGTTCGCCCACCACAAGGACAAACCATAAACCTTTTGTA
ATTGCAATCAGCGTCAGTAACAATAATAATAATTA
>fOTU582
TTGAAAAACTATTCTTAGTTTTTTACACCCCTTTGTTTACCTACCCTGTTGCTTCCACTGGACTGTGCTTCACCTCACAA
CGAGGTGGGCCCTTTGGCTTGTTGTTAACAGCACTTGCCCCGGAGTTGCCAGTGAATGGACTATAAACCAAAACTTGTTA
AAAACAAATGTCTGATTTTTCTTCTTAAATGAAATA
>fOTU530
CCGAGTTTACAACTCCCAAACCCAATGTGAACATACCTCAAGTTGCTTCGGCGGGAACGCCCCGGCGCGCCCTCCGACCC
TCCCGTCCGCGGGGGGATCGGGGAGCCTAGCCCGGACCCAGGCGCCCGCCGGAGGTACCCAAACTCTTGTCTTTAGTATA
TTCTTCTGAGTGGCAAACGCAAAATAAATCA
>fOTU251
CAGAGTTGCAAAACTCCCAACCATTGTGAACCTACCTCACCGTTGCTTCGGCGGGTGGCCCCGGGGCAACCCGGAGCCGC
GCCGGCCCCCGCTCTCGGGGCCCGGCAAACCCGTCAGAAGACCGAAACTCTTCGTCATCAGTGGCCTCTCTGAGTAACTT
ATACAATAAGTCA
>fOTU721
ACACGTATCCACGTATCAACCCCTCTGTGAAACTCTAACTTCGAAAGGTTTGGTCTTAGTGTGTTGTTCGCATGGGTCCT
AATGATGGAGCGAGATCTTCGGAACTTGCTAGGGCTCGAACGACATGTGTTTGACGATCAACCGCCACTTTCCCATCGTT
GGCCCCCTTTTTAAACCCCTTGTACTTCTTTGTACTGAACCAATTCTTCTGACGCTCTTAACTGAGTGACGGATAGATAT
TACGAAACTTAAGAACAACTCTTAGCAACGGATATCTTGGTTCCC
>fOTU195
ACACGTATCCACGTATCAACCCCTCTGTGAAATCTTACTCTCTTGAAAGGCTTGGTCTTAGTGTGTTGCTCGTTATAAGT
CCTAATGATGGAGGCTTCGGCCTAGGGCTTGAGTAGCATGTGTTTGACGATCAGCCGTCACTTTACCATCGTTGGCAACC
CAACCCTTTTTAAACCCCTTTGTACTTTCTGTACTGAACCAATTCCTTCGACGCTCTAACGAGTGACGATAGATATTACG
AAACTAAAGAACAACTCTTAGCAACGGATATCTTGGTTCCC
>fOTU128
ACAAATCATTTGAGTGCGGTAGCAGTGGGGAGTCACTTCCTCGCTTGCTGCTTGCACACATAAGCCCTAGAGCGCAGCAC
TTAACCGTGCCGCGCTTTAGTACGGTCATTCTTCGGAATCGACCACATTAACGCTTGTTTGTTTGACAGAGTATTATGAT
ACACATAATAATAGA
>fOTU30
CGAGAGTGTCACCACTCCCAACCCATTGTTTACCTACCCGTCCACCGTGCTTCGGCAGGCAGTCCTGTGGGACAGGGCCT
CGCCCCCCTCCGGGGGGTGCCTGCCGCTGGCCAACCAACCATTCTAGCTGTTTTTGTACCATCTGAGTCTTCCACAAATA
AACA
>fOTU221
CTGAGTTATCCAACTCCCAAACCCCTGTGAACATACCTATGTTGCTTCGGCGGGCCGTCCCGCGGCGCGCCCACGTGGCG
TGACCCGGACCCAGGCGCCCGCCGGGGAACCAAACTCTTGTCTTCGAGTGTCTCCTCTGAGTGGCATAAGCAAAAATAAA
CA
>fOTU470
TCGAAACCTGCAAGGCTGAACGACCCGCGAACTTGTTTAGAAACAGGGGAGCGGTGCGGCCGGGATGCTTCGGCCTCCAT
CCGTGCGGCTTCCTCCTTTATCCTCGATGCGCGTGCTCGCGTGCGTGCCGGCTGATTAACGAACCTCTGCACGGAAAGCA
CCAACAAATATCAAATTGAAAGCCTGCCCCTCGCGCCCCATTCGCGGCGTGCGCGGCGGACTTGTGCTTCCTTTGAAACA
CAAACGACTCTCCGCAATGGATATCTCGGCTCTC
>fOTU333
ACAAATCTCTGCGTGCAGCTGTAGTCCTGTATGGGATTACTGCTTGCACACATAAGCACCCTAGGGCACACGCCCTAGTG
TGAGGGGGAGCCCTCGGAGCAATCCACCGGTTCCCCACAGGTCATTCTGTGACCACATTAACGCTTGTTTGTTTGACAGA
GTTATGTGACATACACAAATTGA
>fOTU778
CAGAGTTCATGCCCTCGCGGGTAGATCTCCCACCCTGTGTTATTACCACTTTGTTGCTTTGGCGGGCCGTCAGGCTCACG
CCCGGCCACCGGCCTCGGCTGGTGAGCGCCCGCCAGAGGACCCAAAACCCCTTCCATCAGCGTCGTCCGAGTACTATGTA
ATAGTTA
>fOTU633
AAGAGTAAGGGTGCTCAGCGCCCGACCTCCAACCCTTTGTTGTTAAAACTACCTTGTTGCTTTGGCGGGACCGCTCGGTC
TCGAGCCGCTGGGGATTCGTCCCAGGCGAGCGCCCGCCAGAGTTAAACCAAACTCTTGTTATTTAACCGGTCGTCTGAGT
TAAAATTTTGAATAAATCA
>fOTU409
CCAGAGTGCCCTAGGCTCTCCAACCCATTGTGAACTTACCAAACGTTCCCTCGGCGGGCTCAGCGCGCGGTGGCCTCCGG
GCCTCCGGGCGTCCGCCGGGGAAAACCAAACCCTGATTTAATCGTATTTCTCTGAGGGGCGAAAGCCCGAAAACAAAATG
AATCA
>fOTU20
ACGAGTTAGGGTCCCTCGTGGCCCGACCTCCCAACCCTTTGTCTACTTAACCACTGTTGCTTCGGCGAGCCCGTCTGTAA
TGGACCGCCGGGGGGTACCTTGATCGGCCCTCTGGTCAGCGCTCGTCGGTGGCCAAACTTTTAAAATCTTAACCAAACGT
GCCTCAGTCTAAGTATTATTTGTTAAATAAAAGCA
>fOTU422
CAGAGTTCATGCCCTCACGGGTAGATCTCCCACCCTTGAATACTATACCTTTGTTGCTTTGGCGGGCCGCCTTGGCTACT
GGCTCCGGCTGGTAAGTGCCCGCCAAAGGACCCCAAAACTCTGAATATTAGTGTCGTCTGAGTACTATATAATAGTTA
>fOTU540
AGAGGTTATCATTCTTTGATATACCACTGTGGTGTAATGTGTGTCGAATTGGCGGCGATGTTGTGTGTGTGCCCTTGGGC
ATGTGCATGCGCGCCGCCAGCAACAAACCCTATTTTAAACTACTAGTTGTCTGATTACTCTCTGTAAAGAAACAATCTTA
TACAACTGCTAGCAACGGATCACTCGGCTCTC
>fOTU357
CCGAGTTTACAACTCCCAAACCCATGTGAACATACCTATCGTTGCTTCGGCGGGATCGCCCCGGGTGCCCTGCGTGCCCC
GGACCCAGGCGCCCGCCAAAGGACCTTAACTCTTGTATTATTTTGGAATCTTCTGAGTCGTTTTTACAAATAAATAA
>fOTU829
CCGAGTTCATGCCCTTCGGGGTAGATCTCCCACCCTTTGTATACTATACCTTTGTTGCTTTGGCGGGCCGCCTAGCTACT
GGCTTCGGCTGGTAAGTGCCCGCCAGAGAACCCAAAACCCTGAATTATTAGTGTCGTCTGAGTAAAATATTTAATATTTA
>fOTU381
CCAAATTTTCCCACTGCATTACGCAAACACCATGTGTGAACTGGATCTGACTCTCATTTGGTTGGGCATTTGTTTGCCTG
GCCAAATGTGTTTAACCCCATTGTCAACGATGAACATGCTGTTTTTTGAAAGCTGTCTGCTGAAAAGTAGATGGATTAAA
AATGACAGAAA
>fOTU798
CAGAGTTTAACCACTCAAAACCATTGTGAACCTTACCTCAACCGTTGCTTCGGCGGGCGGGCCCCAAAAGCCCCCCCGGC
CCCTCGCGGGCGCCCGCCGGAGGTACACCGAACCCTTGAATTGTATGGCCTCTCTGAGTCTTCTGTACTGAATAAGTCA
>fOTU797
ACACGTATCCACGTATCAACCCCTCTGTGAAACCCTAACTTCGAAAGGTTTGGTCTTAGTGTGTCGTTCGCATGGGTCCT
AATGATGGAGGCAGCAATGCCTAGGGCTCGAATGACATGTGTTTGACGATCAACCGCCACTTTCCCATCGTTGGCCCCTC
TTTTTAAACCCCTTGTACTTCTTTGTACTGAACCAATTCTTCTGACGCTCTTTACTGAGTGACGGATAGATATTACGAAA
CTTAAGAACAACTCTTAGCAACGGATATCTTGGTTCCC
>fOTU241
CAGGACTCGCAAGACTCCTACAACCCTGTGAACTTAACTATAAGCACGTTGCTTCGGCGGGTGTCTCGGCGAGGGTCCTC
CCTCCCCGGGGCGCTAAGCCCGCCGGCAGCCTACTATACTCTGTCTCTTTGCGTTGGCATCTCGAGTACAATCAAACAAG
TTA
>fOTU474
GTGAGACTCAGCGCTCCAACCCTTGCGAATCTACCATTGCGGCGTTGTTTCGGCGGGTTTGTCGGTGGAAGGCCCTTGGG
CCCGTATACTGGCATTCCGCCTGGCCAGCGGAGCCCGCCGGCAGCGCCAAACACTTTTTTTTAACAGCATAAAAATCTTC
TGAGTGGCAAAACAAAATAAAGCA
>fOTU652
TAGTACGCCCGCGCGCCCCGAAAGGGACCGCGGTACGTTCAGCCCCTGTGAACCGTCTACCTCAAAACAAACGTTGCCTC
GGCGGGAGGTCCTGGGGCTCCCGGACCACCGCCGAAGGCCCCCTAGCAAGCTCTAGCCTCCGTGGCCTATCTCTGATTTT
GACATTTACGAATGCTAA
>fOTU178
AAGAGTTGCAAAACTCCCAAACCATTGTGAACATACCTTCAACGTTGCTTCGGCGGGTTGGCCCCGGTCTCCGGGGTCCC
CGGCCCTACTCGGGCGCCCGCCGGAGGTATCTAACTCTTGAACTTTTATGGCCTCTCTGAGTCTTTGTACTTAATAAGTC
A
>fOTU685
CTGGGGGGCAGGAAAGTGGCTGTAGGAACCACACACCTCAATCCCCCATCCAACGGATCACTTGGCTCCTACGTCGATGA
AGAGCGTAGCAAAGCACGAAAGGTCGTGTGAATTGCGTAGACGCGATGCATTGACATCTTGAACGCAGATGGCGCTTCTT
TTCTAAAGGAGCAC
>fOTU648
CAGAGTTCATGCCCCTCGGGGTAGATCTCCCACCCGTGTGTATCATTATCGACTGTTGCTTTGGCGGGCCGCGTGCCTCG
CACGCCTGGACCTCGGTCCGGCGCGCCCGCCAGAGGACCCCCCAAACTCTGAATGTTAGTGTCGTCTGAGTACTATTAAA
TAGTTA
>fOTU287
AATGAAGCAACCTAGGAGCCTGAGATACGGCCACCGGGCACACCTTCCACCCTTTGTTTATCACACTTTGTTGCTTTGGC
AGGCCTGCCTTCGGGCTGCTGGCTCCGGCCGGCGAGCGCCTGCCAGAGGACCCAAACTCTGTTTGTCTGTAACGTCTGAG
TACTATATAATAGTTA
>fOTU518
ATGAAGTCTGGGCTTCGGCCCTCTCTCTTCTACACACTTGTGAACTTACACCGTTGCTTTGGCAGGTCTCCGGACGGGCG
TCAGCCTCGAAGGTCAGGTCGAAAGACGCCTGCCAAAGACACTTATCCACCCTTTTTTAATTGTCTGAATCTTGTTTATA
ACAAATAAAATA
>fOTU516
CCAAATCCAAAAAAAAACTTTCTATCAACACCCCAATGTGAACTGAGAATGGTTTCGTCCCTCCTCATTCTTTTTCGGAA
GGAAGGAAGGAGGAGGGATGTTCAAACACATTTTTTTTCAACCCCTTTTCAACCATTAAAAACCCATTTTTTTAATGCTG
AAAGCAACCAAAAAATACGAAACATGAGA
>fOTU624
ACACGAATCTTTTTATTTATCCAATATTCAAACCAACCGTGAACTTATCTCCTCCCTATTTGTGCCAATCATTCAAATAG
GCTAACAATTCTATTTCTTTTAACCCCATTTTATTTATCTATGAATTTTGTCTAGTTAACTGTTCTATTCAGTTACTACT
CAAATAACTCTATACTATATACACAACAACTTCTATAGTTGCTTGTGTTGTTATTGTATCTTTAAGAAACAATTTATTCT
ATATTAACAACTCTTAACAATGGATATCTTGGTTCTC
>fOTU771
CCGAGTTATTCTACTCCCAAACCCCTGTGAACTTATACCTTTACTGTTGCTTCGGCGGGTTAACGCCCCGGAAGGCCCGC
GAGGGCCGCCGGAACCAGGCGCCCGCCGGGGGACCCAAACTCTTGTATCTTTTTTATAGCATGTCTGAGTGGAATCATAA
ACAAATGAATCA
>fOTU533
TAATCAAAGTGTTTTTATGGCACTTTTAAAAAAATCCATATCCACCTTGTGTGCAATGTCATCTCACTGGAGGCCAGCTG
GCTGTCAAAAGCCCGTTTGGTCACCTTTGGGATTTATATCTACTCAGAACTTTAGTGATTTTGTCTGAAAAATATTATGA
ATAACTTAATTCAAAATA
>fOTU810
TAAAATAATGGTTCTCTAGGTTGAGTTTTAAATCTTTTTTAAGGTTTAAAATTCCTTGGAGAATTCCAATCAACCCTTTG
TGCACTGTAAATGTTTTTTCGAGTACTTTTTAAAAGTGCTCAACAATATTTAAAACCCCATTTTTAATTTTGTCTGAATT
TTTTATGAAAATAAAAAAATA
>fOTU491
CCGAATTTGATTATCTTCTTTCTGTGAATTTAATAATGACTTGCTTCGGCGGGTGTTATGGTTGATTGATGACTTCTTTT
TGAGTTGTCTCTTTTCTCCTTACCCGCCGAAAGGTTAAACTCAACAAATTATTTTTTGTCTAAACAAATAAAACTAATAG
ATCA
>fOTU559
TCGATGCCTTACATGCATTCCAACACGTGAATTAGTTTGAATACATATGGGTTGGCTTGAGGTGTTCTGCACCTCGGCTT
ACCTCTGGTTCAGAGGAAGGCGACGAAGTGCGTCCTCCTTAGTGCCAAAACTCAAACACCGGCGCTGAATGCGTCAAAGA
ATTTAAATTTTGCTCTGAGCACACCTGCATGGCACCGGAGATGGTTTTCATGCGTGTTGTGTTTTGACACATTATATAAA
ATGACTCTCGGCAACGGATATCTAGGCTCTT
>fOTU110
CAGGACTCGCAAGACTCCTACAACCCTGTGAACCTACTATACGAACGTTGCTTCGGCGGGTGCGCCCCGGGGATTCGTTC
CCGCGGCGCGTCAGCCCGCCGGCAGCCTACAAATTCTGTTTCTTTGCGTTGGCATCTCGAGAAAAACAAATAAGTTA
>fOTU838
CAGTATATTGAATTCATATTCATATCAACCCACACTGTGTACCTTTTATTTGTTGCTTCCATGGGACATGGCTCTGCCAC
GTCGGCCTTTGGGCTGGTGAGTGCCCATGGAAGAAAAACCTTTACTCTTTTTATTTTTGAAGTCTGTCTGAACTGTTTTT
ATAAACGTTA
>fOTU198
CCAATACGCAGTGAGCAATCGCTGTCTGCCTGTTTGGTGGCCCTCGGGCTGCTAATCAGTCAACCCTTTGTGAACCAAAA
AAAACCTTTCGCTTCTCCAGCGGGGCCTCACGGCCTGTCAGCCTGCGGTTAGCATCAACCTTTAAACCTGTTGTCAAAAA
CATTGTCTGATAACCAAATTTTCGAATGAAAATTA
>fOTU628
CTGATTTTGCCAAGGTTAGTCGAGTCTCTTTTAGAGAATCCTTTCCAAGGTAATATACCACTGTGCACTATGCTGTATTT
TGGGTGATTGGGGCTAGTACTCGACACCCAGCATCATATGAACCAATGAAATTTTTTGTCTGAAATCGATTCTAAATTGA
AA
>fOTU379
CAGAGTTGCAAGACTCCCAGACCACTGTGAACTTTACCAGCCGTTGCTTCGGCGGGCGCGGCCCTGCAGCCGCGCGAGCC
CCTCCACGGGCGCCCGCCGGAGGCACCCAAACCAATGACGCTTTGCATGGCCTCTCTGAGCAGCTGTACTGAAGTCA
>fOTU629
CAGAGTTCATGCCCTTCGGGGTAGATCTCCCACCCTGTGTCGTTACTACTCATGTTGCTTTGGCGGGCCGCCGCAAGGCC
CCCGGCTCCGGCTGGGGCGCGCCCGCCAGAGGACCACAAACCCTGAATGTTAGTGTCGTCTGAGTACTATATAATAGTTA
>fOTU744
CAGAGTTGCAAAACTCCCTAACCCTTTGTTTATATACCTGTTCAGTTGCTTCGGCAGGCGGCCCCAGGGCGGGGCCTCCA
GCCTGCTCACGCAGGTGCCTGCCGCTGGCGCAAAAACTCTTGTTATATATTATTATTCTGAGTCACAAAAAAAATGAATC
A
>fOTU44
CCGAGTTTACAACTCCCAAACCCTTATGTGAACCGTACCTATCGTTGCTTCGGCGGGAACGCCCCGGCGCCCTGCGCCCG
GATCCAGGCGCCCGCCGGAGACCCCAAACTCTTGTGTTTTTTTCAGTATTCTCTGAGTGGCAAACGCAAAAATAAATCA
>fOTU617
CAGAGTTGCAAAACTCCCAACCATTGTGAACCTACCTCACCGTTGCTTCGGCGGGTGGCCCGGGGCAACCCAGGCCGCGC
CAGCTCCCCTCGCGGAGCTGGCACCCCGTCAGAGGCCCCTAAACTCTTGCATATTGGCCTCTCTGAGTAACTTATACAAT
AAGTCA
>fOTU407
CCGAGTTTTCAACTCCCAAACCCACTGTGAACATATACCATTTGTTTATTCGTTGCCTCGGCGGGTTCTACTCCCTGGAG
ACAGGGGGCCAGCCCCCGCCGGTGTAACACCCAAAACCCTGAATGTGTACCCGTTACACGGCAGTATTACTCTGAGTCAC
ATCATTTTAAATGAATCA
>fOTU271
CCGAGTTTACAACTCCCAAACCCAATGTGAACCATACCAAACTGTTGCCTCGGCGGGGTCACGCCCCGGGTGCGTCGCAG
CCCCGGAACCAGGCGCCCGCCGGAGGGACCAACCAAACTCTTTCTGTAGTCCCCTCGCGGACGTTATTTCTTACAGCTCT
GAGCAAAAATTCAAAATGAATCA
>fOTU437
CCAATGGTAAAAAAAGAAAAAGGATTTCAACTTGTTGGAATTCCTTTTTTACCATAATAACAAAACCCCAATCGACGCAC
TTATTGAAAGGATTTATGACTTTTTTTTCAACCTTTGCCTGTATTTTTGTCTGACCAATTTGACTTTTAATGAGTAAAAG
AAAATAAAATTTAATA
>fOTU77
CCGAGTTGCAAAACTCCCAAACCCATTGTGAACCAATACCACTGTTGCTTCGGCGGACACGCCCCGGGCGCACCTCCTCA
CGGGGGCGTGCCCCGGAACCAGGCGCCCGCCGGGGGACCGAAACCTCTGTATTTACCATTTGAGTACTCTGAGTGTGATT
TACAAAATCAAAATTA
>fOTU561
CCGAGTTTACAACTCCCAAACCCCATGTGAACCTTACCTCAACGTTGCTTCGGCGGTCACGCCCCGGCGCCCCAGTGGCC
CGGACCCAGGCGCCCGCCGGAGGACCTCCAAACCATTGTGTTATTTAGTGGCATTGTCTGAGTGGCGTAAAGCAAAATAA
ATCA
>fOTU675
CCGAGTTCATGCCCTCACGGGTAGATCTCCCACCCTTTGTATACCATACCTTTGTTGCTTTGGCGGGCCGCCTAGCTACT
GGCTTCGGCTGGTAAGTGCCCGCCAGAGGACCCAAAACCCTGAATATTAGTGTCGTCTGAGTAAAATTTTAATATTTA
>fOTU601
TAATCAAAGTGTTTTTATGGCACTTTTAAAAAAAATCCATATCCACCTTGTGTGCAATGTCATCTCACTGGAGGCCAGCT
GGCTGTCAAAAGCCCGTTTGGTCGCCTTTGGGATTTATATCTACTCAGAACTTTAGTGATTTTGTCTGAAAAATATTATG
AATAACTTAATTCAAAATA
>fOTU599
GCGAAGCTCGGAATGCGTGTTCGGTCTGATGCTGCCCGGCAACGGGACGTGCTCGGCCGGATGCGTGTCCCTTCTCTATT
CCACCCCTTTGTGAACCAAGTGTGCGAGCCGAAGAGAGATCGGAGGCTCGCATGCAACCCTTAACATACCCCAATGAAGT
ATCAGAATGTACCTTGCGTTAACTCGCACAAATA
>fOTU819
ACACGTGCCAAAACACGTTTTAAACCAATCATCTGTGAACATACCACTTGTTGCCTCGGCGGATCAGCCCGCTCCCGGTA
AAACGGGACGGCCCGCCAGAGGACCCCTAAACTCTGTTTCTAATATGTAACTTCTGAGTAAAACCATAAATAAATCA
>fOTU206
CAGAGTTTAACCACTCAAAACCATTGTGAACCTTACCTCAACCGTTGCTTCGGCGGGCGGGCCCCAAAAAGCCCCCCCGG
CCCCTCGCGGGCGCCCGCCGGAGGTTAACCGAACCCTTGAATTGTATGGCCTCTCTGAGTCTTCTGTACTGAATAAGTCA
>fOTU807
AGAGGTTATCATTCTTTGATATACCACTGTGGTGTAATGTGTGTCGAATTGGCGGCGATGCTGTGTGTGTGCCCTTGGGC
ATGCGCATGCGCGCCGCCAGCAACAAACCCTATTTTAAACTACTAGTTGTCTGATTACTCTCTGTAAAGAAACAATCTTA
TACAACTGCTAGCAACGGATCACTCGGCTCTC
>fOTU802
ACAAATGTAATCCAATTACCAACCACACTGTGCACTGTTAACGTATGCTTTGGTAGGGAGTGAAATGGCGGGAACCCTCG
GGTGCCAGTCTTTCGATCTGCCAGAGTTTTTTAAATACTAAACAAACAAACGTCTTATTATCTGACTGAACTTCATTTAA
ACAAATGAAAATA
>fOTU481
CCGAGTTCATGCCCTTCGGGGTAGATCTCCCACCCTTTGTATACTATACCTCTGTTGCTTTGGCGGGCCGCCTAGCTACT
GGCTTCGGCTGGTAAGTGCCCGCCAGAGGACCCAAAACCCTGAATATTAGTGTCGTCTGAGTAAAAAGTTTAATATTTA
>fOTU816
CCGAGTGCGGGCCCTCTGGGTCCAACCTCCCATCCGTGTCTCTTGTACCCTGTTGCTTCGGCGGGCCCGCCTTCATGGCC
GCCGGGGGGCTCTCTAGCCCCCGGGCCCGCGCCCGCCGGAGACTCCAACATTGAACACTGTCTGAAGTTTGCAGTCTGAG
TTTTCATAAAAGAAAAATCGTTA
>fOTU679
GTGAATTTTAGGGCGTCTACTTGTAGAGCCTGACCTCCACTCTCTAACACTGTGCATTTATTGGCGAAATTTTTAGTTGA
TAAGGAATTTTCGGATTTCGGATCACTAAACTTTTTGCGGCTCATTTTATAACACCAGTCAAAGTATGTAACGAAATATC
GAAACAAAAAA
>fOTU661
TTGAGTTATTGAGGGTAGCTTCGGTATGTAAGTACTGAACTACTCTTACACTCTTCACCCTATGTTATTTTTTTCTTAGT
TGCTTTGGCAGAGCCCTGTGTTCTGCCAGAGGATACATACCAAACCATTTTGTTAACCAATAATTGGGATACTTGTAGTC
TGATTTAGTTACTTTAATAGTATACA
>fOTU589
TCGTACCATGAAAACAAAACGACCTAAGAACGATGAAATATCACTCTTTGTAGGCCGGTTTCTTACTGTGCCAGCCGATT
CCGTGGTTATGCGTTCATCCATGCCCAAGACATCAGTTTTGGTTGGATCGTACTTATAGCTTCCGGATATCACAAAACCC
CGGCAAGAAAAGTGTCACGGAAAAGGCAACTAAACAGCCTGCTTTCGCCAACCCGGAGACGGTGTTTGGTCGGAAGCAGT
GCTGCAATGTAAAGTCTAAAATGAGTCTCAGCAATGGATATCTCGGCTCTT
>fOTU710
GAAAAATTAGACTGCGTGCGCGAGCATGTAAATCTATAGACCCCACCCTGCGTACTTTTACCACGTTGCTTCCGCGAGCA
CTCAAAAAAAAAAGTGCCCGCGAAAGGCCAACCTCAAACCAATTTCATTTTTACTGCGTCAAAACGTCTGAAAAAAAAAT
TAAAAAATTAAAAATTA
>fOTU668
CCAATGGTAAAAAAAAGAAAAGGGATTTCAACTTGTTGGAATTCCTTTTTTACCATCATATAACAAAACCCCAATCGACG
CACTTATTGAAAGGATTTATGATTTTTTTTTCAACCTTTGCCTGTATTTTTTATCTGACCATTTTACTTTTAATGAGTAA
AAAAAAATAAAATTTAATA
>fOTU234
ACGAGTTTTGAAACGAGTTGTAGCTGGCCTTCCGAGGCATGTGCACGCTCTGCTCATCCACTCTACCCCTGTGCACTTAC
TGTAGGTTGGCGTGGGCTCCTTAACGGGAGCATTCTGCCGGCCTATGTATACTACAAACACTTTAAAGTATCAGAATGTA
AACGCGTCTAACGCATCTATAATA
>fOTU680
CCGAGTGTTTGGATGCCCCTTCTTGGGGTGTCCGTCCTCCCATCCGTGTCTATTGTACCCTGTTGCTTCGGCGGGCCCGC
CCTCTTTGTGGCCGCCGGGGGGCTTCTGCCCCCGGGCCCGCGCCCGCCGGAGACCTCTCAACCATTGAACACTGTCTGAA
GGTTGCAGTCTGAGTACCGATAAAGCAAATCGTTA
>fOTU812
CGAGGTTAACTGTCGTTTTGCCCTTTTGGGCGCTCGGCAGACCACGATTCATCCCAATGTGCACTCATAGAACAAAAGGC
CTCGGTATAGTCTTTTCGGGGACGAGCCGACGGTTTTTTTTTTCCAACTCGCTTTAATTTTTGCCTGAACATGTGATTTT
TTAAATCAAATA
>fOTU488
ACGAGTTTTGAAACGGGTTGTTGCTGGCCTTCCGAGGCATGTGCACGCCCTGCTCATCCACTCTACACCTGTGCACTTAC
TGTAGGTTGGCGTGGGTTTCTAGCCTCCGGGTTGGAAGCATTCTGCCGGCCTATGTACACTACAAACTCTTAAAGTATCA
GAATGTAAACGCGTCTAACGCATCTTAATA
>fOTU18
CCGAGTTTTCAACTCCCAAACCCCATGTGAACTTATACCATTTACAACCGTTGCTTCGGCGGGTTCTCGCCCCGGGCTTT
ACACCCCGGAACCAGGCGGCCCGCCGGGGGACCCAAACTCTAGATTTTTATTTTAGCATGTCTGAGTGGAATCATTACAA
AATGAATCA
>fOTU550
CCGAGTGAGGGCCCTCTGGGTCCAACCTCCCACCCGTGTTTATTTACCTTGTTGCTTCGGCGGGCCCGCCTCACGGCCGC
CGGGGGGCATCTGCCCCCGGGCCCGCGCCCGCCGAAGACACCATTGAACTCTGTCTGAAGATTGCAGTCTGAGCGATTAA
CTAAATCAGTTA
>fOTU579
CTGGAACGCGCTTCGGCGCACCCAGAAACCCTTTGTGAACTTATACCTATTTGTTGCCTCGGCGCAGGCCGGCCTCTTCA
CTGAGGCCCCCTGGAGACAGGGAGCAGCCCGCCGGCGGCCAACTAAACTCTTGTTTCTACAGTGAATCTCTGAGTAAAAA
ACATAAATGAATCA
>fOTU242
TAATCAAGTGTTTTTATGGCACTTTCAAAAATCCATATCCACCTTGTGTGCAATGTCATCTCACTGGAGGTCAACGGCTG
TAAAAATCCGTTGGTCACCTTTGGGATTTATATCTACTCAGAACTTTAGTGATTTTGTCTGAAACATATTATGAATACTT
AATTCAAAATA
>fOTU134
CAGGGTCTAAACCCCCCTAAACCCACTGTTTATCTATCGAAAATAGTCTGCTTCGGCGGGCGATCTCAGGGCGAGATCGC
TGTCGCGTCCTCCGGGACGCGGCGCCCGCCGGAGGAGACGACCCCCAAAACTCTTGTCGTTTCAGTATCTTTCTGAGCCT
AAAGACAAATAATCA
>fOTU504
ACACGTATCCACGTATCAACCCCTCTGTGAAATCTTATCTCTCTTGAAAGGCTTGGTCTTAGTGTGTTGCTCGTTATAAG
TCCTAATGATGGAGGCTTCGGCCTAGGGCTTGAGTAGCATGTGTTTGACGATCAGCCGTCACTTTACCATCGTTGGCCCT
TCTACTCTTTTAAACCCCTTGTACTTTCTGTACTGAACCAATTCCTTCGACGCTCTAACGAGTGACGATAGATATTACGA
AACTAAAGAACAACTCTTAGCAACGGATATCTTGGTTCCC
>fOTU522
AACATCATCGGGGAGATGGCTCCAGCTGGTAGGGCTTCGGCCCCGCCTTCTGCCCTTCTCTTTCTGATTATACCCATGTC
TTTTGCGTACTATTTGTTTCCTTGGTAGGCTTGCCTGCCGATAGGACATCATTAAACCTTTTGTAATTGCAGTCAGCGTC
AGAAAAACATAATAATTA
>fOTU707
AATGAAGCAACCTAGGAGCCCGAGATATGGCTACCGGGCACACCTTCCACCCTTTGTTTATCACACTTTGTTGCTTTGGC
AGGCCTGCCTCCGGGCTGCTGGCTCCGGCCGGCGAGCGCCTGCCAGAGGACCCAAACTCTGTTTGTCTGTAACGTCTGAG
TACTATATAATAGTTA
>fOTU293
CAGAGTTGTGAAACTCTCACCATTGCAAACCTTACCTTTACCGTTGCTTCGGTGGGTGGCACCCTTCCGGGCGCCACGCT
CTCCCTTCGGGGTAGGCAGCCCACCAGAGGTACACTAAACTCTCGTATTAATTGGCATCTCTGAGTAACTTATAAAATAA
GTCA
>fOTU212
CAGAGTGTAAAAACTCCCTAAACCATTGTGAACCTACCTGTATGTTGCTTCGGTGGGGTGGCCTCTCCGGAGGTCCTCAG
GCTGCAAGGCACCCCGCCGGAGGTTTTATCAAACTCTTTTTGTTTTCGACCTGTCTTCTGAGTACACAAACAAAATAATC
A
>fOTU167
CCGAGTTTACAACTCCCAAACCCCTGTGAACATACCTAACGTTGCCTCGGCGGGAAAGCCCCGGGCGCTGGCGCAAGCCT
CGCACCGGTACCAGGCGCCCGCCGGAGGACCCAAACCAAACTCTTGTATTCTAAAGAATCTTCTGAGTAACCATAAGCAA
TAAATTA
>fOTU444
CCAATGGTAAAAAAAAGAAAAGGGATTTCAACTTGTTGGAATTCCTTTTTTACCATAATAATAACAAAACCCCAATCGAC
GCACTTATTGAAAGGATTTATGATTTTTTTCAACCTTTGCCTGTATTTTTGTCTGACCAATTTTACTTTTAATGAGTAAA
AAAAATAAAATTTAATA
>fOTU403
CTGAAGATTTGGCCTTCGGGTCGCTCTTCCACCCTTTGTTTACCTTTACCATGTTGCTTTGGCGGGCCGCCTTAGGCCAC
CGGCTCCCGGGCTGGTGAGCGCCCGCCAGAGACACCCTTAACCCTAACCATTTTGACGTTTGTCTGAGAAAAAACTTAAT
TGTTA
>fOTU597
AAAGGTTTATCTGGGGGTGGAAACCCCCCCGGAAAACTCCACCCTTGTGTATTATTACTTGTTGCTTTGGTGGGCCGCGA
GATTGCCTAGCGATTGAGCACCGGCTTCGGCTGGAGAGCGCCTGCCAGAGGACCAAACTCTGTTATTTATGTCGTCTGAG
TACTATTTAATAGTTA
>fOTU528
AAAAAGGGTCTTCAAGACTCAGTGTTTTTATTTTAAACGCCTACCATTACGCATCACCTATGGGGAAGCAACTTGTCCAT
GTGTGATGGTGAAGGTAGGTTTTTAAAAATCCCAAAAACTATAAATATTCGTCTAATGACGAAACAAAAAAATTATAA
>fOTU477
CTGAGTTATCAAAACTCCAAACCCATGTGAACCATACCATTTGTTGCCTCGGCGGGGCTGTACCTACCCGGTACCTACCC
TGTAGCCAGCCCCGCCGGCGGACTTTCAAACTCTTGTTTCTATGTGGCAATTCTGAGTACACTATTGAAATAAGTCA
>fOTU804
AAGAGACGTTGCCCTTCGGGGTATACCTCCCACCCTTTGTTTACTATACCTTTGTTGCTTTGGCGGGCCCGTCCTCGGAC
CACCGGCTTCGGCTGGTCAGCGCCCGCCAGAGGACCTAAAACTCTGTTTGTTCATATTGTCTGAGTACTATATAATAGTT
A
>fOTU228
ATGGTGCTTGCAGAAATGCTTGCACGGCGGCGGCCTTAAAACGCGCCAAATGGCACCCTTTGTTTACGAGTACCGTTCGT
TTCCTCGGTGGGCTTGCCTGCCATGAGGACCAACAAAAACCTTTTGTAGTAGCAGTATCTTCAGTAAAAACAAATATTA
>fOTU749
CCGAGTAAGGGTCTTCTAGGCCCGACCTCCCACCCTTTGTCGTCGAACAAATCTTGTTGCTTTGGCGGGACCGTCGGCCC
TCACGGGTCGGCTGCCGGGTCCCCGACCGGGTAAGCGCCCGCCAGAGACCAACTAAACTCTTCGTTAAAACACTTCGTCT
GAGTAAAATGATTTAATCAATCA
>fOTU539
CCAATGGTAAAAAAAAAAGAAAAGGGATTTCAACTTGTTGGAATTCCTTTTTTACCATCATATAAACCAAACCCCAATCG
ACGCACTTATTGAAAGGATTTATGACTTTTTTTCAACCTTTGCCTGTATTTTTGTCTGACCAATTTTACTTTTAATGAGT
AAAAAAAAATAAAATTTAATA
>fOTU620
CACAATAACAAGGCGGGCTGGACACCCCCCGCTGGGCACTGCTTCACGGCGTGCGCGGCGGGGCCGGCCCTGCTGAATTA
TTCACCCGTGTCTTTTGCGTACTTCTTGTTTCCTGGGTGGGCTCGCCCGCCCTCAGGACCAACCACAAACCTTTTGCAAT
AGCAATCAGCGTCAGTAACAACGTAATTAATTA
>fOTU320
TAGAGTTATTATAAACTCCCAAACCCATGTGAACATACCTATTGTTGCTTCGGCAGGTCTCGCAGCCCTCCCGGTTTTGA
TGCTCCCTCACCGGAGCACCTACCCGGTAGCTGCGGGGTAAGCCTGTCGGTGGCCCACTAAACTCTGTTTGATATTGAAA
TTCTGAATCTATAACTAAATAAGTTA
>fOTU708
CAGAGTTGCAAAACTCCCAACCATTGTGAACCTACCTCACCGTTGCTTCGGCGGGTGGCCCCGGGGCAACCCGGAGCCGC
GCCGGCCCCGCTCTCGGGGCTCGGCAAACCCGTCAGAAGACCGAAACTCTCCGTCATCAGTGGCCTCTCTGAGTAACTTA
TACAATAAGTCA
>fOTU229
CAGAGTTGCAAAACTCCCAACCATTGTGAACCTACCTCACCGTTGCTTCGGCGGGTGGCCCGGGGCAACCCGCGCCGCGC
CGGCCCCCTCTTCGGGGGCCCGGCAAACCCGTCAGAGGACCGAAACTCTGTTATTACTGGCCTCTCTGAGTAACTTATAC
AATAAGTCA
>fOTU367
AATGAAGCAACCTAGGAGCCTGAGATATGGCCACCGGGCACACCTTCCACCCTTTGTTTATTACACTTTGTTGCTTTGGC
AGGCCTGCCTTTGGGCTGCTGGCTCCGGCCGGCGAGCGCCTGCCAGAGGACCCAAACTCTGTTTGTCTGTAACGTCTGAG
TACTATATAATAGTTA
>fOTU761
CCGAGTGAGGGCCCTCTGGGTCCAACCTCCCACCCGTGTTTATTTTACCTTGTTGCTTCGGCGGGCCCGCCTTTACTGGC
CGCCGGGGGGCTCACGCTCCCGGGCCCGCGCCCGCCGAAGACACCCCCGAACTCTGTCTGAAGATTGCAGTCTGAGTGAA
AACGAAATTATTTA
