# Supplementary material for: A symbiotic footprint in the plant root microbiome
Source: Environ Microbiome. 2023 Jul 31;18:65. doi: 10.1186/s40793-023-00521-w (PMC10391997; doi:10.1186/s40793-023-00521-w)
Supplement: Supplementary file 5 — Additional file 5: Table of filtered bacteria OTU counts with taxonomy assignments in each sequenced sample. [file 40793_2023_521_MOESM5_ESM.txt]

	Sample16S10	Sample16S11	Sample16S12	Sample16S13	Sample16S14	Sample16S15	Sample16S16	Sample16S17	Sample16S18	Sample16S19	Sample16S1	Sample16S20	Sample16S21	Sample16S22	Sample16S23	Sample16S24	Sample16S25	Sample16S26	Sample16S27	Sample16S28	Sample16S29	Sample16S2	Sample16S30	Sample16S31	Sample16S32	Sample16S33	Sample16S34	Sample16S35	Sample16S36	Sample16S37	Sample16S38	Sample16S39	Sample16S3	Sample16S40	Sample16S41	Sample16S42	Sample16S43	Sample16S44	Sample16S45	Sample16S46	Sample16S47	Sample16S48	Sample16S49	Sample16S4	Sample16S50	Sample16S51	Sample16S52	Sample16S53	Sample16S54
bOTU302	37	85	35	27	38	17	52	32	30	59	44	22	83	26	47	50	32	18	14	9	94	38	7	89	51	65	40	132	64	39	106	18	37	122	243	27	4	68	11	26	7	46	23	12	22	15	21	145	38
bOTU269	1504	0	0	0	175	2	0	0	3	6	0	74	35	0	6	0	10	3	2	7	2	6	3	1615	1	1	5	27	2	0	4	8	17	18	0	1	0	1	0	0	0	0	2	0	129	8	1	5	1
bOTU503	684	3734	82	1131	268	1251	166	465	613	132	1120	1396	1955	775	175	214	319	889	448	59	317	1341	41	437	1852	2227	815	821	397	603	67	1539	1394	240	138	358	872	291	495	1709	166	346	229	472	450	83	166	478	560
bOTU3765	16	0	0	0	0	0	0	0	0	0	1	0	2	0	3	1	3	0	0	1	0	0	0	10	0	0	0	0	0	0	0	0	0	5	1	0	0	0	0	0	0	0	0	0	0	0	0	2	0
bOTU48	255	97	3699	231	61	14	71	204	78	177	81	157	48	122	1747	25	729	28	185	33	75	39	48	10	237	362	77	156	20	278	977	13	18	38	1080	29	44	48	25	32	459	28	128	41	19	56	360	97	259
bOTU212	3448	2	2	0	69	0	1	1	11	9	5	2	126	4	1	0	8	15	11	1	608	4	26	82	14	11	9	1	3	0	0	10	38	992	13	0	0	8	2	0	0	1	2	1	7	0	6	1	1
bOTU76	2823	130	29	73	0	4	29	24	7	60	7	166	0	8	0	0	2	45	32	5	62	53	9	23	31	0	28	0	0	1	0	84	81	61	5	15	0	1	0	0	0	10	9	0	9285	12	42	943	3
bOTU413	815	5	0	4	0	0	1	0	2	1	17	0	10	6	0	0	0	2	0	0	1	6	0	341	9	0	4	0	0	7	1	2	1	6	2	0	0	0	2	0	0	0	0	0	1	1	0	0	1
bOTU2481	3036	15	2	98	109	7	9	1	17	20	19	6	1089	4	6	1	2	1	45	3	10	6	10	407	3	7	7	0	2	4	2	3	6	581	0	1	0	13	1	2	0	10	4	3	745	10	3	73	232
bOTU148	57	21	85	40	23	16	509	16	20	97	53	9	37	61	41	29	89	667	34	41	2132	21	21	11	69	49	30	93	43	14	39	20	152	25	52	16	38	42	15	997	13	22	8	26	33	9	117	48	24
bOTU146	442	28	3	12	4	7	6	32	2	198	4	22	46	14	16	7	8	5	1	10	26	13	6	1274	30	9	49	2	8	2	48	37	22	39	364	5	2	3	1	3	11	66	40	4	428	18	8	121	1759
bOTU1333	34	49	6	63	51	95	12	11	44	9	120	48	82	40	102	36	52	7	33	2	399	17	2	25	53	31	83	22	96	34	23	110	71	28	85	31	10	5	129	9	18	28	16	21	12	3	39	36	27
bOTU2414	128	0	0	0	0	0	0	0	0	0	0	0	0	0	0	0	0	2	0	0	0	0	0	0	0	0	1	0	0	0	0	0	1	0	0	0	0	0	0	0	0	0	0	0	0	0	0	0	0
bOTU79	441	1145	1199	292	1041	538	745	229	2223	375	948	844	643	1610	888	344	715	314	422	127	749	783	117	369	479	553	313	1078	1980	391	373	461	337	351	733	1056	403	1501	1037	521	305	546	154	397	185	75	520	1524	239
bOTU15	4052	656	67	241	7	7	39	142	6	714	44	1997	14	208	60	5	42	848	685	220	260	195	1787	228	204	150	112	3	2	7	1	59	2074	126	48	23	2	9	5	0	0	27	81	15	19900	520	146	1011	31
bOTU39	3264	1448	34	166	13	27	21	127	5	32	20	858	14	28	6	0	13	29	158	53	39	322	251	645	22	35	31	2	3	4	16	54	1099	131	17	8	0	0	1	5	0	30	62	1	4218	144	32	408	37
bOTU6965	2	0	0	0	0	1	0	0	0	0	0	0	0	0	0	5	0	1	0	0	0	2	0	0	0	0	0	4	0	0	0	0	0	6	0	0	0	1	0	0	0	0	0	0	0	0	0	6	0
bOTU66	1088	82	73	114	0	5	0	89	2	22	3	2	26	1	0	2	14	23	0	5	34	266	3	313	21	3	394	0	0	16	9	230	153	10	63	0	2	0	0	1	0	3	164	12	1612	22	19	87	8
bOTU47	1894	99	76	88	2	15	7	174	2	2561	6	128	4	113	6	1	7	2175	160	24	69	140	16	53	37	7	30	1	0	0	11	16	183	386	79	7	2	3	0	0	0	6	12	1	6177	57	86	3772	5
bOTU87	339	2856	440	844	1322	604	582	687	999	579	7104	2719	640	1634	661	840	2057	1748	874	424	418	196	338	183	654	1203	730	1401	1287	1178	217	1250	1402	347	804	717	669	565	2982	825	357	224	545	517	189	83	700	495	253
bOTU1	1252	1588	6194	2336	1475	2161	6179	4499	1593	30886	1082	1765	1245	1501	2727	635	679	814	767	48053	830	3420	67503	1746	612	1392	1450	1012	1425	982	10079	4762	761	1344	21466	680	889	2607	2134	1505	738	688	36189	523	417	45663	839	8143	3089
bOTU879	734	3643	815	229	62	746	1223	987	49	256	418	2053	231	750	341	108	49	941	127	79	748	81	102	531	1182	41	106	39	147	167	348	66	420	280	1751	75	990	458	3302	534	46	711	277	111	311	250	112	1443	205
bOTU71	404	570	49	105	175	7	21	25	180	184	985	367	124	125	108	457	95	140	46	16	16	30	114	19	725	153	305	211	66	52	325	139	479	378	353	237	47	13	42	48	73	57	12	81	184	22	70	309	49
bOTU498	1802	8	7	0	35	3	3	0	8	70	338	29	1689	6	7	0	6	13	32	6	100	4	6	179	5	4	5	3	4	2	1	6	443	96	2	2	2	3	15	0	3	5	11	13	901	3	5	33	14
bOTU453	90	39	0	5	35	1	0	1	238	3	5	0	3	2	1	6	13	0	5	2	23	1	1	8	2	6	2	17	242	0	2	49	0	4	50	4	0	15	3	4	2	9	0	0	3	1	65	5	10
bOTU420	32	236	10	55	5	5	13	57	5	6	48	15	18	56	3	16	15	1	6	3	4	101	7	8	153	1	162	13	7	7	7	19	123	33	4	6	8	18	11	83	1	1	6	0	14	2	1	55	11
bOTU1302	6	0	1	1	0	0	2	0	0	1	0	0	0	1	0	6	1	0	0	1	153	1	0	0	100	0	0	0	0	0	2	0	2	34	7	0	0	0	2	1	0	2	1	0	3	0	3	23	1
bOTU2394	18	20	13	25	2	1	1	32	0	13	73	0	75	5	7	0	6	266	58	22	66	0	1	5	19	404	7	31	4	3	5	1	5	1	4	0	56	31	4	28	0	2	202	5	11	3	188	4	17
bOTU3683	46	0	0	0	0	0	0	0	0	0	0	0	0	0	0	0	0	0	0	0	1	0	0	0	2	1	0	0	0	0	0	0	0	5	0	0	0	0	0	0	0	0	0	0	8	1	0	0	0
bOTU219	611	2075	799	1004	36	2418	353	859	156	3528	139	2066	208	366	186	32	259	795	40	223	1750	992	187	259	1542	464	2310	118	132	130	94	4118	4109	890	6239	77	21	20	547	56	401	74	2654	218	239	365	3638	3084	300
bOTU340	44	54	1	1	1	71	1	30	2	1	0	0	1	28	32	0	0	1	1	2	111	3	0	0	111	0	1	49	1	2	0	0	62	153	1	33	97	0	15	11	10	37	1	10	23	1	35	0	1
bOTU2759	5	8	2	0	15	0	2	4	1	2	0	2	2	15	2	10	2	3	3	2	3	1	1	1	5	3	2	4	4	12	2	1	7	0	6	2	8	9	0	3	1	4	3	0	1	0	7	2	0
bOTU520	354	174	4563	180	129	252	95	354	87	262	232	452	233	521	168	94	1115	382	680	57	260	81	65	780	63	122	123	129	64	249	145	143	253	69	507	131	320	1324	175	1178	100	32	66	517	222	63	59	292	200
bOTU140	1228	739	627	1427	793	1493	632	321	3025	993	3645	7813	3291	1247	894	412	1531	2426	461	347	1188	392	138	766	1353	518	915	2870	4164	548	799	662	5650	4429	844	1823	5442	786	2920	4658	378	2749	213	676	1429	152	465	1093	2738
bOTU286	371	269	27	167	33	46	57	56	857	44	589	35	35	73	7	199	106	89	30	30	122	66	101	73	860	102	320	11	14	222	8	1183	89	678	330	73	20	22	54	81	31	22	43	65	94	17	65	495	108
bOTU306	713	566	24	214	273	430	73	29	171	171	141	112	123	207	139	53	181	76	69	18	803	38	38	628	212	138	310	492	58	101	44	276	1040	132	307	51	24	43	1246	51	52	16	48	276	124	25	241	186	130
bOTU447	115	77	875	34	33	56	187	268	359	48	62	227	18	121	37	46	391	152	68	19	1965	83	28	158	65	114	69	73	266	148	380	111	650	45	102	94	166	36	59	106	18	11	14	78	97	13	40	36	80
bOTU210	19	2	16	1	27	0	2	25	31	20	4	0	1	1	2	0	4	82	23	0	19	2	19	0	17	0	0	34	12	0	3	2	13	0	0	1	29	6	5	33	0	2	1	0	12	1	17	2	0
bOTU840	125	27	1190	47	39	9	44	89	496	111	53	183	18	57	86	34	198	65	64	20	80	35	16	738	6	43	12	19	189	86	107	17	57	44	814	37	7	143	17	21	35	6	26	20	425	17	10	36	434
bOTU2	2877	19439	1023	845	1673	6824	2156	7561	909	6070	2267	14343	1840	4619	1966	623	782	6316	948	436	6687	456	344	1447	4731	398	1702	303	1852	910	5255	259	2581	1907	15771	671	6797	4430	11301	6248	983	7230	2380	705	1032	862	1269	4193	1483
bOTU1435	94	61	353	1373	26	33	56	234	10	58	210	153	215	60	32	19	72	774	107	56	146	31	26	14	26	851	13	63	69	31	26	133	351	14	79	21	275	130	79	603	42	26	530	18	54	24	548	235	55
bOTU58	456	1392	31	592	28	3	418	71	122	26	220	63	52	44	40	287	30	26	32	12	1042	5	11	48	157	40	172	275	307	50	23	1064	71	171	518	5	7	2	1	49	18	6	15	9	254	4	296	79	601
bOTU137	69	258	8	11	166	16	3	19	62	82	34	280	67	41	11	2	202	218	11	4	12	4	116	42	210	8	11	14	105	5	15	78	237	4	25	9	197	63	914	83	2	4	4	9	5	1	26	26	8
bOTU719	20	15	1	0	12	16	2	7	1	12	9	0	10	2	13	28	0	17	4	2	28	1	2	9	31	4	10	49	22	3	2	0	1	10	7	1	6	11	4	62	4	10	2	21	3	2	8	21	9
bOTU243	379	831	1245	445	10	672	243	466	28	1969	49	747	46	130	114	11	90	475	26	101	1601	339	84	102	467	70	810	48	55	32	52	461	1988	652	4574	25	6	11	337	23	146	24	851	79	180	160	1360	1705	280
bOTU38	177	941	192	68	39	31	77	59	1377	21	115	293	176	500	59	465	198	80	76	28	42	913	26	62	718	1149	156	1264	588	79	28	1633	46	63	73	429	58	54	50	184	18	39	39	33	123	41	43	176	181
bOTU165	473	100	13	18	25	5	16	23	184	26	11	10	17	26	1296	254	183	9	30	12	172	15	12	7	51	349	182	291	15	93	19	32	6	5	18	6	24	75	5	13	108	6	45	5	382	7	626	10	43
bOTU406	73	31	10	20	21	2	22	2	13	16	11	39	4	12	15	5	25	3	1	3	7	12	14	45	20	18	23	33	19	1	4	41	16	39	6	2	18	17	27	8	5	5	4	16	8	3	18	71	7
bOTU73	167	1785	65	57	357	396	119	499	257	102	799	1900	225	885	316	204	447	1299	243	47	162	68	44	211	929	77	42	351	702	454	39	81	251	348	245	152	459	1285	598	3343	93	271	150	111	96	137	124	336	391
bOTU9	2036	1284	176	371	128	812	69	884	2431	321	1767	294	2557	535	536	374	2479	252	429	159	84	119	210	991	3971	2196	77	933	700	110	134	82	273	2030	155	348	1341	1074	86	3383	373	1205	1068	156	372	258	2139	343	594
bOTU5654	9	2	23	1	5	1	2	11	3	5	5	0	6	10	1	3	5	16	5	4	4	9	3	0	7	9	7	0	5	6	33	2	2	1	6	2	33	5	1	3	3	0	1	1	3	1	4	8	1
bOTU2798	118	18	1	10	69	0	0	2	21	1	19	24	35	7	3	17	4	0	7	0	8	1	3	205	13	4	0	21	5	0	0	11	0	22	6	4	0	0	0	0	0	60	0	0	97	1	6	3	145
bOTU85	153	350	1585	209	183	27	343	181	16	178	59	657	48	763	124	52	1820	98	322	234	87	48	242	45	255	576	57	36	160	736	74	136	544	45	329	18	369	1760	494	252	89	32	182	418	322	208	80	276	53
bOTU1377	20	4	2	5	20	1	0	2	2	7	0	16	0	12	4	9	3	0	12	8	0	4	14	3	3	0	0	1	2	11	1	15	2	2	3	1	1	8	15	3	0	2	1	3	0	0	2	3	0
bOTU7	26	12	23	80	2348	30	26	21	33	24	2556	6681	165	183	36	9	196	2243	29	19	5	10	33	11	5	739	46	49	20	598	338	11	3	8	52	30	62735	564	191	206	4	148	29	6	27	31	42	35	8
bOTU195	35	76	22	6	17	76	14	30	112	134	38	56	26	48	123	75	120	23	31	12	24	113	8	75	28	57	64	113	52	67	50	124	8	28	174	51	20	58	102	18	75	31	152	16	10	33	62	40	14
bOTU32	1215	4	17	15	9	46	13	6	12	52	0	1	0	0	0	2	0	16	0	60	16	17	3	155	8	0	167	0	0	0	2	19191	25	44	5	0	0	0	0	0	0	0	98	0	595	82	12	9	44
bOTU3183	3	0	0	0	0	0	0	0	0	0	3	0	0	0	0	0	2	0	0	0	0	0	0	0	0	0	0	1	0	0	0	0	0	0	0	0	0	0	0	2	5	3	0	0	0	1	0	5	0
bOTU6	1352	2238	695	1228	837	6386	921	681	3145	1851	1289	1418	1207	1255	1878	584	690	746	475	235	4085	2273	400	2047	1544	602	1620	4153	2555	950	1384	1489	2340	1066	3801	1180	1155	1120	4991	945	633	1932	544	1686	773	179	1104	2667	1250
bOTU4023	167	30	6	15	16	15	7	7	19	8	51	13	52	15	27	3	11	3	2	1	925	9	2	21	37	5	18	51	24	6	7	4	38	108	7	7	10	5	4	17	4	19	7	3	11	7	14	10	22
bOTU262	96	6	13	48	19	0	35	8	81	1	23	31	8	2	26	0	30	32	2	0	329	1	0	0	1	6	11	25	76	181	1	1	30	4	59	7	0	2	5	0	24	4	8	18	5	0	336	171	13
bOTU5122	357	122	31	39	14	2	21	65	0	78	1	47	0	4	1	0	3	143	11	11	20	13	16	4	20	1	8	0	2	0	1	0	211	18	23	0	0	1	30	0	0	0	16	0	83	2	6	183	1
bOTU5157	15	1	0	0	0	0	0	0	0	4	0	0	0	0	0	0	0	0	0	0	0	0	0	0	1	0	0	0	0	0	0	1	0	1	0	0	0	0	0	0	0	0	1	0	0	0	3	4	0
bOTU309	41	64	8	32	11	5	46	7	154	2	118	20	4	16	1	41	17	7	6	7	17	14	30	11	142	19	117	1	4	59	0	176	1	108	23	15	7	1	3	17	7	8	8	6	18	4	16	44	25
bOTU5331	3	2	1	0	0	0	14	0	5	9	1	2	0	1	1	0	0	0	0	0	0	2	0	15	6	16	0	0	0	2	1	20	1	5	0	0	4	5	0	0	0	0	2	1	0	0	2	2	4
bOTU30	260	1319	110	397	9	446	317	363	25	982	165	1416	101	163	35	8	22	685	4	34	646	212	26	101	582	39	970	20	14	12	15	1064	2503	1051	1262	32	7	10	280	40	29	9	245	20	46	69	534	2151	75
bOTU547	334	5	172	13	8	21	220	14	4	29	5	36	14	12	39	12	60	11	20	24	183	19	41	60	7	12	4	8	10	79	45	25	131	11	53	2	9	38	86	4	34	1	89	10	4	11	20	179	265
bOTU1614	13	0	2	0	20	0	7	0	1	5	12	0	30	10	3	5	5	0	0	1	1	0	0	2	16	10	25	30	2	0	0	10	2	21	4	0	1	0	5	6	0	3	0	0	0	2	4	16	0
bOTU305	208	27	5	31	16	10	179	13	0	32	84	6	105	83	81	0	41	3	0	6	35	13	1	35	41	4	41	1	0	3	28	106	122	728	52	0	3	6	21	8	2	16	0	0	41	1	1	340	44
bOTU152	66	21	1047	3261	16	274	53	233	30	90	58	39	54	40	349	10	83	62	28	10	3702	51	28	32	43	39	325	66	13	37	119	15	2798	35	461	40	20	8	2900	3	345	86	247	2158	72	36	518	437	33
bOTU5	915	394	1430	1272	4679	310	897	394	6199	545	3147	1364	2083	1537	512	1067	8344	1739	4114	434	430	364	151	137	3255	8346	451	3489	435	10421	434	720	4465	840	661	2790	5071	6888	195	507	689	636	330	1029	1465	137	4844	271	2190
bOTU182	820	1974	118	1005	1150	179	352	506	557	247	986	268	929	966	1506	294	407	146	163	70	831	437	82	307	1636	454	1817	1842	573	261	197	687	2236	939	438	285	251	413	1052	244	404	213	425	359	297	117	1159	985	364
bOTU3925	147	23	16	55	0	25	15	5	5	9	0	4	1	10	6	1	4	10	0	1	849	6	0	13	7	1	29	10	0	1	0	19	302	15	31	0	0	1	17	0	0	0	6	9	34	2	138	18	29
bOTU156	225	1110	177	392	366	42	556	184	55	276	109	1264	125	537	647	1788	2063	196	390	89	65	30	61	67	151	438	168	103	116	677	361	621	392	77	1400	71	213	370	1757	249	303	65	219	83	96	117	794	250	248
bOTU80	963	568	35	38	1223	5	29	49	356	13	480	618	3838	5	28	20	0	670	1680	8	26	91	38	1193	20	4	43	41	112	28	99	37	228	4921	487	8	365	78	136	357	9	5	23	29	55	16	13	33	174
bOTU4382	3	36	3	1	82	5	1	6	6	5	36	1	3	11	1	245	30	5	30	1	2	17	10	2	23	9	2	10	63	6	5	9	6	38	3	5	9	5	12	10	0	4	1	2	1	8	2	2	7
bOTU17	282	143	11855	135	14	48	1353	301	220	112	144	427	73	136	144	177	373	563	15	70	117	104	37	21	765	125	238	363	64	135	25	53	30	37	677	78	219	2834	193	987	131	14	33	107	65	73	160	384	102
bOTU266	196	283	13	7	22	10	169	30	19	43	35	975	20	35	8	116	320	1249	15	9	20	5	16	2	56	11	3	58	556	183	18	1	12	9	13	5	590	118	16	2218	6	10	17	3	10	8	25	19	22
bOTU368	48	390	14	113	47	29	3	9	68	5	126	21	453	3	15	8	325	319	15	4	633	112	1	56	1511	184	39	6	368	4	24	30	18	349	18	4	11	3	34	110	0	16	0	1	74	47	14	6	7
bOTU77	98	557	119	316	124	444	190	41	44	70	129	96	247	221	51	27	164	78	23	62	239	45	5	136	469	119	3213	13798	78	157	134	343	3721	155	53	49	30	38	738	798	18	65	22	106	205	14	95	542	103
bOTU59	9	52	39	43	3	2	16	46	0	4	5	118	722	2	5	0	0	14	70	3	0	96	16	778	2	4	28	2	12	0	117	19	32	4956	441	1	106	0	21	10	0	3	4	6	299	6	1	25	3
bOTU14	418	302	1954	399	256	786	879	566	653	944	234	726	173	387	634	145	271	228	403	115	837	669	168	820	169	257	229	306	1140	377	973	229	402	199	2252	279	145	517	1484	217	207	293	238	370	253	82	212	1728	1020
bOTU2722	111	136	6	9	7	48	13	6	56	60	25	529	1	112	5	4	26	59	2	16	2	4	28	38	32	75	35	1	57	9	1	51	126	97	101	3	3	12	200	21	5	6	27	2	4	3	8	496	12
bOTU6890	26	6	1	0	3	1	3	0	0	4	7	6	1	3	0	4	0	3	2	1	1	9	0	17	0	0	1	2	1	0	1	0	2	15	2	2	0	3	5	0	0	1	0	0	7	0	0	1	2
bOTU1097	110	1	1	1	0	4	0	0	1	3	0	0	0	0	0	0	2	0	1	4	0	7	0	170	0	0	0	1	0	0	0	3	2	1	0	0	0	0	0	0	0	0	0	0	26	1	1	0	44
bOTU646	25	43	2	104	241	35	23	185	149	18	1	68	1	6	4	2	16	48	1183	14	3	11	162	104	15	1	2	26	2	6	6	1	3	1	1	2	14	0	2	0	14	0	6	4	15	3	7	124	11
bOTU3449	26	2	0	1	0	2	0	0	0	0	0	0	0	2	0	0	0	0	0	2	0	0	0	2	0	0	0	0	0	0	0	0	0	1	1	0	0	0	0	0	0	0	0	0	0	0	0	7	0
bOTU433	5	0	1	1	0	0	2	1	100	1	3	40	1	6	1	1	2	3	0	0	329	9	0	1	2	27	2	24	3	0	0	0	127	0	1	11	0	0	0	0	1	0	0	0	61	0	1161	5	6
bOTU752	65	145	15	20	29	13	3	5	2	15	4	53	3	37	5	3	13	8	18	9	10	8	3	34	19	20	98	35	3	4	2	41	26	8	5	0	5	7	34	31	0	4	2	12	0	1	1	49	20
bOTU344	340	20	17	35	0	1	13	7	0	203	1	0	3	0	0	0	10	15	0	1	89	5	0	8	44	1	37	0	0	0	1	112	474	11	17	0	1	0	0	0	0	0	0	0	327	0	84	89	9
bOTU27	514	2160	42	186	140	661	34	97	134	82	420	2861	192	675	99	42	250	834	272	57	394	139	76	779	799	75	28	31	248	178	94	30	189	486	552	61	617	1091	2611	550	51	217	119	79	458	61	54	165	1027
bOTU320	24	2	4	7	15	18	83	153	3	3	4	6	14	1	0	0	3	64	2	3	720	2	4	249	1	7	43	6	3	284	1	2	215	0	5	0	31	42	1	0	0	1	2	3	29	1	2	2	1
bOTU4994	5	0	0	0	0	1	1	0	0	0	0	1	0	0	1	0	1	0	0	0	0	0	0	5	3	0	0	2	0	3	0	0	0	0	0	0	0	0	0	0	0	0	0	0	0	0	0	0	0
bOTU1857	8	0	0	0	0	0	0	0	0	0	1	0	0	0	0	0	0	0	0	0	0	0	0	4	0	6	10	0	0	0	0	11	0	0	0	0	0	0	0	0	0	1	0	0	1	0	0	1	12
bOTU5646	12	1	0	0	27	4	1	1	3	10	7	6	4	4	1	2	3	1	5	3	0	1	22	15	20	0	11	15	1	0	6	5	1	12	8	0	3	10	15	13	0	6	1	7	0	0	5	12	4
bOTU1420	7	8	10	14	37	25	12	20	11	19	51	50	16	60	17	23	34	25	57	24	14	10	11	9	12	22	7	20	51	21	14	10	5	2	22	25	56	23	9	42	7	16	13	13	8	9	16	19	13
bOTU20	460	1650	485	47	41	766	3062	915	52	106	144	1063	265	468	147	20	34	338	77	37	958	66	42	243	328	33	102	60	104	175	168	39	476	149	866	48	419	293	2375	389	53	561	157	164	160	115	277	4348	387
bOTU23	304	45	47	29	592	175	26	34	178	35	4276	48	1140	42	48	20	149	57	93	24	3812	33	20	845	150	30	45	420	618	87	23	31	2194	98	107	71	10	55	132	11	23	111	28	117	62	17	40	26	1302
bOTU1399	35	36	25	36	5	4	46	16	5	44	11	24	10	11	15	22	9	3	1	9	10	10	25	56	27	47	166	11	6	4	14	106	34	24	93	8	5	10	10	5	3	5	7	0	33	2	11	150	61
bOTU1049	6	155	15	14	77	14	21	5	50	22	19	88	18	96	27	5	38	43	24	9	34	6	5	12	54	61	27	64	95	33	4	17	48	14	10	23	45	34	44	22	17	2	27	8	11	5	90	57	9
bOTU1744	14	2	1	10	2	2	0	0	28	1	2	16	0	6	0	0	0	4	0	1	28	2	0	4	0	1	30	0	28	0	1	0	0	0	13	11	2	0	0	11	11	4	5	2	1	0	9	3	1
bOTU94	236	792	14	63	61	98	45	59	944	44	42	321	33	194	30	8	76	135	12	2	1039	6	1	59	183	15	123	37	633	126	11	70	329	71	124	30	35	99	109	38	76	12	11	2	10	4	234	100	6
bOTU74	80	145	93	396	136	337	231	458	499	1037	77	208	72	172	140	129	87	145	54	124	2147	197	212	214	66	108	111	511	2308	87	1368	149	361	73	3223	611	105	76	57	104	182	107	134	39	93	42	481	915	124
bOTU321	35	30	33	49	12	23	25	18	68	40	16	45	17	12	35	10	12	13	10	24	17	28	50	47	11	42	71	37	39	1	22	10	21	14	51	17	17	9	65	14	23	29	8	12	10	4	16	88	10
bOTU4092	4	0	0	0	0	0	0	0	0	0	0	0	0	0	0	0	0	0	0	0	1	0	0	1	0	0	0	2	0	0	0	0	0	25	13	0	0	0	0	0	0	0	0	0	5	0	0	0	0
bOTU2217	41	0	0	0	75	10	0	1	0	6	0	0	0	1	0	0	3	0	48	0	23	17	1	72	35	15	0	2	15	1	0	1	0	0	0	0	1	0	21	1	0	2	0	1	1	1	1	0	2
bOTU5268	9	5	9	1	1	2	3	10	8	10	4	0	0	10	1	4	4	0	7	8	10	3	24	3	6	12	6	0	1	5	0	5	5	2	10	1	1	4	0	0	1	1	6	0	7	2	6	7	2
bOTU422	64	45	1	6	47	13	4	11	41	6	52	39	18	23	54	5	7	100	18	7	29	6	3	27	7	5	5	26	22	9	11	1	28	92	27	0	62	32	103	23	7	25	1	2	5	4	12	85	2
bOTU1504	30	5	0	0	1	2	4	10	1	49	1	7	1	2	2	1	8	1	5	2	5	4	0	24	14	2	0	0	1	1	14	2	0	9	117	1	0	0	0	0	9	0	11	0	41	4	3	14	175
bOTU29	428	64	29	134	778	31	24	32	221	33	1488	52	1659	53	47	17	41	41	234	23	322	105	17	347	144	390	38	235	42	51	446	82	90	1424	268	62	348	110	35	115	34	7590	38	21	297	16	36	22	976
bOTU188	154	12	1	1	33	17	36	35	79	6	7	0	0	5	2	19	7	22	10	2	791	95	2	37	41	104	49	40	44	47	0	310	19	1	32	33	30	12	3	2	0	7	4	1	96	3	25	54	28
bOTU11	859	1860	579	1482	1390	2945	1056	999	2069	142	990	2098	1689	806	894	255	526	1379	466	107	5422	492	99	864	1811	1856	1050	2255	2586	1140	251	842	2864	563	936	1350	1414	1352	529	962	630	525	326	1032	894	165	2233	722	557
bOTU743	803	3938	1342	2494	1739	194	3715	943	921	1937	687	6105	692	3223	3123	5026	7100	1537	1527	436	352	338	425	152	644	1781	1135	585	2510	2663	2190	1978	1568	473	3431	949	1217	1868	11521	1700	1401	313	918	507	387	331	3301	1592	477
bOTU751	16	40	0	4	62	10	12	4	2	2	3	0	0	4	9	2	24	0	9	9	0	12	1	29	0	11	16	21	7	19	3	0	2	23	16	0	1	1	6	0	5	16	0	9	3	2	14	5	21
bOTU404	42	41	13	44	20	30	4	38	28	31	30	12	39	8	6	14	7	7	11	3	16	220	9	72	84	27	44	40	44	24	34	177	5	66	72	22	13	30	12	4	1	9	12	21	147	2	9	32	71
bOTU3146	10	0	0	0	0	0	0	1	0	3	0	0	0	1	26	0	0	0	1	0	1	0	0	4	0	0	0	0	0	1	0	8	0	0	0	0	0	0	0	0	2	2	4	0	2	0	1	0	0
bOTU337	15	36	10	5	32	158	14	23	123	0	12	42	24	11	18	6	14	0	69	3	10	2	3	120	9	88	35	135	50	0	0	70	19	10	14	21	0	2	10	0	2	0	2	9	156	0	46	7	7
bOTU42	1031	1804	50	107	159	857	82	78	170	87	1640	1046	921	380	137	33	64	363	209	49	610	83	74	1358	159	54	26	70	215	58	64	27	347	1250	177	81	278	378	1167	298	72	688	110	77	157	49	65	120	688
bOTU1145	3	19	1	3	1	8	1	23	3	1	3	10	6	2	4	25	1	10	0	4	19	10	2	18	17	9	4	2	2	0	0	0	7	5	0	2	9	2	6	13	0	1	1	2	2	7	8	4	16
bOTU969	54	75	215	493	10	25	140	167	59	335	8	72	8	30	144	410	58	28	15	12	112	455	9	194	147	564	685	145	19	83	87	585	21	32	548	20	22	26	39	25	58	11	54	21	82	22	131	289	690
bOTU12	34	170	114	66	128	25	404	270	49	237	1438	55	1712	132	123	2064	4609	191	985	53	4675	550	97	1043	72	266	36	140	38	4120	480	33	910	3056	54	46	1505	119	46	99	143	64	200	72	2125	215	43	597	2460
bOTU2979	19	1	0	0	0	0	2	0	4	0	0	0	0	0	0	0	3	0	0	0	0	2	0	1	8	6	1	0	0	0	1	0	6	0	7	0	1	0	0	0	0	0	0	0	0	0	0	6	0
bOTU166	92	68	32	193	38	11	75	31	38	43	227	168	193	45	20	36	37	39	32	6	94	58	26	82	155	76	147	80	48	100	50	133	137	117	179	52	50	51	44	51	26	96	24	83	34	11	17	75	43
bOTU425	75	43	6	12	46	13	12	11	53	14	20	3	18	9	27	9	20	6	16	8	18	25	3	101	26	34	51	81	24	6	6	9	13	39	79	7	6	18	49	4	6	20	16	11	21	3	26	64	7
bOTU1518	9	5	0	0	0	0	0	0	0	1	0	0	0	0	0	0	0	3	0	0	0	2	1	7	13	1	0	2	0	0	0	28	0	0	0	0	0	0	0	0	0	0	0	0	0	0	1	0	2
bOTU850	111	48	1	58	146	3	3	3	79	1	28	10	14	8	41	47	50	5	11	0	30	4	0	11	43	44	107	103	6	37	1	63	21	40	4	4	1	2	8	2	2	7	5	9	38	2	52	4	20
bOTU144	90	293	24	70	176	113	59	94	193	89	64	132	157	232	73	29	433	113	63	16	172	38	31	108	92	63	104	240	486	73	44	40	55	118	266	82	71	396	262	171	33	56	42	45	40	8	78	215	23
bOTU327	392	677	1667	1049	291	262	1767	332	874	427	648	1286	540	553	751	443	1246	316	385	194	550	145	95	128	559	430	529	717	1098	936	694	167	604	380	1391	543	735	692	672	680	174	186	193	479	294	114	209	3715	703
bOTU278	20	47	136	2	36	7	11	12	30	103	21	51	16	89	10	2	69	20	29	11	18	2	8	67	14	1	9	10	39	73	34	4	20	13	205	9	24	4	78	9	4	2	32	3	20	4	8	178	19
bOTU864	6	80	1	3	1	5	1	2	6	3	0	14	0	21	4	22	28	21	15	1	7	0	4	12	41	2	1	1	19	9	0	1	2	2	21	10	11	65	11	38	1	4	16	2	4	1	5	10	18
bOTU530	34	0	0	0	185	0	44	1	0	0	0	1	0	0	18	0	30	1	69	0	2	26	20	68	0	0	0	1	2	0	6	0	3	70	0	0	34	1	0	0	0	0	0	0	7	0	31	0	0
bOTU1415	15	2	0	14	2	2	0	11	2	6	5	36	4	1	3	1	3	7	1	0	61	6	0	17	5	1	70	3	1	0	2	0	0	28	9	0	2	0	5	3	10	3	3	5	10	0	66	0	19
bOTU153	71	538	111	80	363	75	15	18	9	25	25	90	50	107	71	89	8	23	25	17	7	83	14	43	117	590	165	54	141	23	21	333	68	26	29	56	19	33	103	57	17	17	32	62	42	14	19	128	59
bOTU57	136	330	53	219	321	120	55	77	165	179	253	317	228	225	169	290	425	52	132	53	387	399	72	263	330	271	664	494	210	143	131	221	350	732	220	85	103	89	357	100	98	44	242	76	49	37	151	160	61
bOTU110	63	26	287	166	11	30	122	158	26	447	11	194	15	48	133	200	71	35	16	15	165	392	14	136	89	243	188	83	35	57	129	300	26	12	731	19	25	39	19	36	45	8	104	65	94	27	93	258	118
bOTU7602	70	2	0	5	6	0	3	0	12	1	3	0	0	0	2	0	5	0	2	0	4	2	0	3	1	3	12	28	3	9	0	0	5	5	0	0	0	0	0	1	3	1	0	4	21	1	17	4	13
bOTU3074	5	3	1	0	4	1	0	0	0	0	1	0	0	0	3	0	1	1	1	0	0	0	3	2	8	0	4	0	1	0	0	0	0	0	0	0	0	0	0	0	0	0	0	0	0	0	3	5	0
bOTU8521	15	19	15	7	4	40	14	11	7	28	16	13	10	22	26	4	9	12	7	36	14	28	11	16	13	21	19	14	10	17	15	25	17	14	32	9	14	17	3	7	13	3	68	11	9	47	25	19	9
bOTU229	122	65	5154	1595	229	2169	3184	975	89	835	89	40	173	211	1937	43	185	97	42	119	1412	224	97	341	43	103	2260	176	34	111	747	90	3720	83	1853	38	88	139	6064	30	719	47	623	1148	266	163	2781	4886	283
bOTU248	100	9	27	220	3	7	120	61	22	32	33	90	0	27	1	7	7	1	10	2	72	106	55	71	17	18	72	3	10	15	13	39	22	107	149	28	6	2	8	2	7	82	0	10	32	5	20	49	11
bOTU3859	13	0	0	0	0	0	0	0	0	0	0	0	0	0	0	0	0	0	0	0	0	0	0	0	0	0	0	0	0	0	0	0	0	9	0	0	0	0	3	0	0	0	0	0	0	0	0	0	0
bOTU2588	140	6	3	10	0	27	29	1	3	2	4	11	1	5	24	1	10	1	0	10	3	18	0	444	5	2	1	2	6	7	4	6	11	8	5	4	1	2	40	4	12	32	9	35	154	0	24	2	542
bOTU252	189	14	17	43	1	6	3	19	2	1	5	1	4	1	1	50	1	4	3	4	3	198	53	353	3	19	1265	0	0	2	2	194	134	42	19	1	0	0	0	0	0	8	34	2	51	95	1	16	2
bOTU797	60	54	4	10	74	38	2	6	72	36	26	35	32	16	47	15	40	24	24	11	16	58	13	99	66	17	19	129	48	34	16	21	13	67	40	12	16	32	44	19	7	22	18	16	18	2	44	76	28
bOTU499	45	12	30	58	3	0	1721	16	0	4	22	5	76	15	0	3	15	21	1	2	416	3	25	4	5	8	3	21	6	7	12	0	232	14	1	2	10	16	4	50	3	2	3	15	2	10	4	3	12
bOTU4432	43	48	0	2	0	0	0	0	0	12	0	0	0	1	14	0	21	11	27	2	0	0	1	83	0	0	0	2	0	0	0	0	1	0	0	0	1	32	0	0	4	0	0	1	11	1	0	1	0
bOTU217	131	891	1448	3679	21	209	1187	155	105	133	401	189	18	152	21	86	348	181	171	36	1126	82	40	90	1721	181	1710	43	21	159	130	229	405	153	2325	121	60	49	249	142	65	120	40	139	1551	41	275	1817	2671
bOTU7067	9	4	7	1	28	9	6	6	15	17	10	1	16	28	25	9	23	5	26	13	7	10	12	5	7	27	10	19	10	20	11	7	8	3	10	8	8	24	0	13	6	5	5	2	4	7	9	8	3
bOTU8037	2	4	0	4	4	0	0	0	0	0	0	0	2	1	4	1	0	0	0	0	2	0	0	1	0	0	0	0	0	0	0	0	2	10	2	0	0	4	0	0	0	1	0	4	2	0	1	3	15
bOTU175	76	64	5	116	190	331	4	43	50	64	139	172	314	36	52	64	90	41	15	6	40	12	7	45	181	117	1	153	62	57	25	14	3	14	53	41	31	65	11	28	32	28	76	5	10	6	133	8	15
bOTU354	37	1	9	120	1	1	4	3	0	9	97	1	81	4	2	0	8	305	31	14	258	5	2	4	3	344	0	26	2	4	3	2	8	4	8	2	3	2	95	26	3	7	230	1	15	1	223	4	10
bOTU920	4	8	6	3	4	3	11	8	18	4	3	4	5	3	5	3	3	5	2	12	13	5	11	1	7	3	5	15	23	0	6	1	4	0	4	1	0	0	2	6	6	5	6	4	3	2	7	2	5
bOTU4964	2	10	0	4	9	4	1	2	3	3	37	0	4	8	3	61	7	1	10	1	5	51	3	1	21	6	7	0	5	5	3	7	7	27	1	1	2	1	4	4	0	2	1	1	3	0	1	1	2
bOTU618	87	29	190	472	80	57	3656	975	35	116	21	15	73	93	48	3	24	28	26	61	674	72	58	34	24	11	5216	132	23	32	449	31	4049	67	102	4	21	73	10	12	5	7	30	87	52	10	94	594	64
bOTU2048	17	17	0	1	0	0	0	6	2	1	0	0	1	0	0	2	1	0	0	0	4	0	0	1	59	0	0	0	5	0	0	0	0	4	0	0	0	0	1	0	1	0	1	0	4	1	8	23	0
bOTU313	41	100	113	52	729	16	94	70	118	108	132	69	52	54	127	54	97	41	177	4	17	38	9	5	77	294	541	34	185	65	235	199	117	250	270	124	15	7	26	15	22	21	9	52	154	7	87	106	28
bOTU582	113	270	33	40	249	129	37	8	372	39	97	136	78	86	43	31	46	57	145	28	360	22	16	199	45	165	43	118	100	70	11	358	370	132	21	95	51	16	634	131	20	20	17	133	80	17	166	209	224
bOTU1465	17	84	2	46	12	46	5	3	0	16	1	6	2	24	6	1	4	3	0	5	149	4	2	2	70	1	82	1	2	3	0	42	66	3	50	4	0	0	0	0	2	0	47	17	6	3	94	33	4
bOTU561	36	0	1	0	100	22	0	3	1	26	16	0	1	0	14	1	4	5	266	0	1	1	6	0	5	3	0	1	0	6	0	0	1	0	2	0	16	0	1	0	0	0	15	3	30	0	3	14	0
bOTU1438	36	39	0	19	40	8	0	22	5	13	0	3	2	1	1	2	3	17	152	1	82	2	4	33	0	0	2	30	1	0	0	0	1	50	3	0	4	1	0	1	2	2	2	1	0	0	16	0	0
bOTU3438	11	0	4	0	0	0	0	1	0	1	0	0	0	0	1	0	9	0	1	0	0	0	1	1	5	1	0	0	0	0	2	0	0	1	9	0	0	0	3	2	0	0	0	0	0	1	4	6	0
bOTU2389	28	0	0	0	0	0	0	0	0	0	0	0	0	0	0	0	0	0	1	6	0	0	101	0	0	0	0	0	0	0	0	0	0	0	0	0	0	0	0	0	0	0	0	0	0	0	0	0	0
bOTU2204	46	0	1	0	8	0	0	2	3	0	2	0	0	1	0	0	0	1	0	0	1	0	0	2	0	0	0	1	0	0	0	1	2	14	0	0	0	0	0	1	0	0	0	0	1	0	0	0	4
bOTU1811	147	0	0	0	0	0	0	0	0	0	0	0	0	0	0	0	0	0	0	0	0	0	0	44	0	0	33	0	0	0	0	49	0	0	0	0	0	0	0	0	0	0	0	0	6	0	0	0	0
bOTU1743	67	0	19	0	1	0	1	0	0	0	0	3	0	0	0	0	0	0	1	2	2	1	101	1	0	0	0	0	0	0	0	0	1	0	2	0	0	0	0	0	0	0	1	0	1	0	0	0	0
bOTU701	4	2	89	2	0	2	25	21	9	1	22	12	2	2	0	0	21	8	8	1	47	2	0	3	0	0	3	0	6	3	0	0	31	32	29	1	1	8	4	24	0	0	1	7	6	1	9	4	35
bOTU859	19	20	1	3	9	29	1	1	13	23	6	27	3	12	13	2	1	5	2	6	12	1	2	18	36	0	0	40	15	3	2	0	10	4	4	15	3	3	34	3	6	6	13	5	2	2	11	3	2
bOTU6615	3	1	2	1	0	1	1	2	1	3	0	2	0	0	0	0	0	0	0	0	1	0	3	1	0	0	0	0	0	0	0	7	5	0	4	0	0	0	0	0	0	0	3	0	1	0	1	8	0
bOTU298	153	119	4	21	7	9	134	38	207	34	33	990	10	41	9	38	433	2893	11	8	13	2	5	0	32	4	2	36	497	114	25	1	11	4	8	41	574	118	34	1061	28	4	9	4	10	16	61	31	17
bOTU803	26	9	3	0	25	4	0	1	6	6	11	2	9	1	10	6	7	5	2	4	0	7	2	22	39	10	17	43	9	5	0	0	2	22	2	7	5	6	3	0	5	1	3	8	0	1	5	20	0
bOTU303	218	346	24	66	45	8	46	11	149	55	70	110	179	159	20	300	66	32	55	17	53	269	6	355	132	272	100	270	46	78	20	1221	56	139	51	64	21	55	18	45	7	28	13	6	580	8	43	85	716
bOTU4954	10	0	0	0	0	0	0	0	0	0	0	0	0	0	0	0	0	0	0	0	0	0	0	0	2	0	1	0	0	0	0	0	12	1	0	0	1	0	0	0	4	0	3	0	2	1	8	2	0
bOTU138	27	7	706	6	4	5	239	69	37	83	97	3	15	13	14	6	9	7	3	4	7	5	3	3	1	6	36	31	18	2	82	21	26	17	407	24	1	6	5	1	1	1	1	46	9	1	1	51	0
bOTU208	27	305	474	182	124	28	28	49	14	8	473	210	219	97	52	11	29	25	17	11	18	22	4	65	20	22	200	88	35	12	47	11	61	91	29	37	22	115	208	113	17	21	27	125	27	8	16	97	13
bOTU4225	37	3	0	0	0	0	0	0	9	1	5	18	0	0	3	0	0	2	0	0	1	0	0	0	1	0	1	0	2	0	1	0	0	1	1	0	0	1	0	0	0	0	0	0	0	0	0	0	2
bOTU1656	130	210	4	13	246	134	17	14	12	14	295	251	150	12	8	14	12	20	60	44	4	19	7	310	48	9	115	19	21	8	7	71	108	142	4	4	18	6	398	148	1	20	29	15	105	17	20	47	1270
bOTU490	131	26	179	14	2	121	32	58	64	134	91	55	89	29	120	5	21	32	32	12	399	15	7	34	39	9	45	33	15	43	158	15	36	74	972	54	11	39	29	4	17	293	9	37	54	11	99	218	37
bOTU2061	13	0	1	0	2	3	20	1	0	1	0	0	0	0	1	0	4	1	0	0	4	0	0	8	4	0	0	3	0	0	1	0	2	0	0	1	10	0	1	0	0	0	0	0	7	0	3	2	0
bOTU127	112	3	5	23	18	17	17	7	4	690	110	163	54	199	2	5	1009	18	124	1	6	4	8	23	326	4	31	8	2	2	85	80	251	61	233	9	3	2	229	131	2	2	2	4	5	2	6	147	4
bOTU7378	43	18	34	2	41	22	22	45	21	73	11	1	15	31	33	17	18	9	27	34	34	16	26	19	27	38	29	27	22	16	33	23	25	8	38	5	9	34	9	19	12	5	40	10	12	52	36	24	10
bOTU55	101	613	222	61	162	15	31	314	7	24	272	1969	37	26	17	22	307	1050	125	8	1094	7	27	2	80	14	9	118	488	50	72	3	274	10	922	15	2577	27	73	222	2	49	10	2	102	5	64	34	34
bOTU2563	18	25	0	1	0	5	0	0	0	12	0	3	0	2	1	0	1	4	0	1	1	1	0	1	11	0	4	0	0	0	0	0	5	0	19	0	0	1	1	0	1	0	18	1	5	1	0	12	6
bOTU706	34	25	8	23	0	7	1	3	14	4	0	2	0	4	8	4	4	2	0	0	7	11	3	5	6	0	22	0	3	0	0	33	15	8	12	1	0	4	0	1	0	3	11	3	23	0	233	52	12
bOTU529	83	14	1	6	8	1	0	3	5	0	123	0	71	4	32	1	2	3	0	0	131	6	0	30	48	21	3	0	10	1	0	1	7	66	9	2	0	1	0	0	0	2	1	6	11	0	13	60	94
bOTU1030	54	0	12	4	5	0	6	1	9	14	21	23	53	0	31	2	7	2	0	0	14	6	0	4	7	0	0	1	5	2	5	1	0	4	19	1	0	0	0	0	2	1	5	11	3	2	14	0	10
bOTU270	142	466	24	32	16	116	179	391	12	495	93	220	69	152	105	20	10	74	18	14	110	15	16	209	153	5	25	7	29	41	211	4	27	46	519	10	140	369	297	67	9	283	101	24	39	114	67	126	41
bOTU5476	8	3	11	5	14	5	5	2	11	10	10	2	21	16	5	3	17	4	6	11	8	6	4	3	4	7	5	12	4	14	14	3	4	6	4	7	12	14	5	3	1	5	4	5	11	7	10	5	0
bOTU7338	20	24	41	14	163	22	33	38	28	63	66	22	68	99	39	48	96	36	283	47	64	32	16	23	34	58	40	53	28	55	30	168	25	22	58	18	48	93	16	23	19	19	28	34	30	27	31	21	19
bOTU431	47	155	2	1	32	29	13	7	7	10	22	30	53	12	18	29	11	27	7	3	17	23	2	43	81	18	18	24	86	6	11	38	2	65	33	5	16	40	26	41	0	24	2	15	19	5	11	30	18
bOTU2650	11	5	0	0	2	0	0	0	0	12	4	1	9	0	1	3	0	1	3	2	5	0	0	42	3	0	1	1	1	0	0	2	10	1	0	0	0	0	4	0	1	0	1	1	8	1	0	3	0
bOTU1750	109	731	34	35	150	46	147	18	100	49	172	61	163	165	28	17	17	19	62	29	6	87	42	87	86	235	68	76	68	35	22	578	178	647	36	31	34	41	415	37	9	34	17	17	50	6	13	810	89
bOTU735	66	200	140	91	2	97	54	64	25	539	22	287	23	28	52	3	27	127	18	34	131	90	19	11	168	28	127	8	15	13	11	51	297	50	1711	7	3	7	70	10	28	9	264	21	37	41	372	336	84
bOTU204	81	363	9	53	133	165	21	28	9	37	27	364	8	62	34	22	25	75	37	23	131	58	58	91	96	30	48	40	19	12	10	9	387	71	13	4	97	146	364	48	20	11	38	5	23	7	30	199	17
bOTU141	329	1557	498	237	340	1277	631	91	1120	279	489	1084	399	620	708	249	377	233	223	167	311	128	77	308	465	382	484	1620	554	296	106	934	1843	250	226	538	254	147	3415	559	241	177	261	747	116	79	385	2237	680
bOTU2741	37	0	0	0	0	0	0	26	0	0	0	0	0	0	0	0	0	0	9	0	0	0	0	0	0	0	0	0	0	1	0	0	1	0	0	0	0	0	0	0	0	0	0	0	0	0	29	0	0
bOTU1123	263	31	24	120	0	3	2	132	0	301	1	1	1	4	9	0	8	6	8	5	2	29	40	7	1	31	20	0	0	0	12	4	5	115	1595	1	1	2	0	1	19	3	196	0	7	13	528	1768	3
bOTU3909	2	0	0	0	14	0	0	0	0	2	0	0	0	0	0	0	0	1	5	1	0	0	1	0	0	0	0	0	0	0	5	0	0	0	0	0	0	0	0	0	0	0	0	1	0	0	2	0	0
bOTU1428	2	12	3	2	4	0	13	0	2	2	1	0	7	3	12	2	6	0	2	1	1	7	0	14	6	7	2	14	8	0	1	0	0	3	7	0	20	5	6	0	1	0	3	1	4	5	17	5	3
bOTU7585	18	36	8	0	86	5	5	9	64	6	46	34	104	20	41	19	43	32	9	5	35	5	9	40	146	26	107	109	24	9	39	12	10	115	215	2	2	6	25	11	4	5	2	44	7	9	28	98	15
bOTU1064	14	7	1	4	1	4	0	0	0	12	3	14	8	13	6	3	5	6	1	3	3	22	0	11	23	2	8	19	7	0	3	1	9	20	0	5	6	7	8	4	1	5	4	9	6	0	3	24	5
bOTU549	12	143	5	5	13	6	0	0	43	3	35	23	1	49	44	0	7	0	1	1	2	2	0	0	55	81	1	88	64	0	5	0	7	60	91	18	4	19	0	3	1	16	27	4	1	9	86	134	2
bOTU7903	8	4	1	3	0	9	2	5	0	6	0	4	0	0	0	0	1	2	0	0	9	2	0	0	1	0	3	0	0	0	0	0	120	9	0	0	0	0	1	8	0	0	2	0	1	1	3	4	2
bOTU43	116	669	59	19	188	241	309	60	277	39	335	81	1161	165	76	51	1578	131	528	23	940	19	22	307	1107	94	119	4262	635	100	56	166	390	819	31	75	28	81	160	49	42	134	44	37	106	13	102	359	105
bOTU6976	5	1	0	0	5	0	0	0	1	0	8	0	1	1	3	2	0	2	0	0	0	4	0	0	2	1	3	0	3	0	1	1	1	6	0	0	1	2	0	3	0	1	1	1	1	1	2	0	1
bOTU2710	21	12	12	7	10	26	1	0	5	27	5	1	4	7	8	0	8	1	5	3	4	4	9	41	0	2	1	17	13	0	21	6	6	6	11	5	4	3	116	1	1	0	2	10	7	0	25	11	2
bOTU5215	6	4	1	9	11	11	1	5	13	17	7	1	7	13	0	0	7	2	3	7	2	8	0	15	3	5	2	35	3	1	11	0	1	1	11	1	0	8	5	1	2	0	3	4	1	2	2	3	5
bOTU2831	5	0	1	0	13	1	1	2	2	2	3	1	3	8	3	6	2	3	1	1	1	0	3	12	11	4	3	2	2	1	1	10	1	6	4	3	0	0	5	10	1	4	2	5	0	3	4	1	1
bOTU362	87	74	20	3	1	31	7	5	0	18	1	34	2	9	2	0	12	23	1	1	625	9	2	7	83	2	2	10	0	0	0	68	462	74	53	2	0	0	29	1	9	1	28	5	14	5	40	79	19
bOTU3127	3	0	0	0	1	3	0	0	0	0	0	0	0	0	0	0	0	0	2	4	0	1	12	2	0	0	0	0	0	0	0	0	0	1	3	0	1	1	1	0	0	0	3	1	0	0	4	8	0
bOTU998	60	1	1	0	0	0	1	0	1	0	0	3	0	6	1	0	0	39	1	0	231	1	2	0	2	0	0	0	0	0	0	1	0	5	11	6	1	0	0	15	0	0	31	0	0	0	4	0	0
bOTU1024	30	9	3	0	1	2	0	4	11	0	4	7	0	11	19	0	3	0	3	2	200	1	1	0	26	2	3	23	97	0	3	0	0	0	0	3	0	21	8	0	0	5	0	0	0	1	74	22	1
bOTU240	7	2	376	37	9	3	62	42	2	20	5	54	10	19	43	3	8	10	167	17	10	2	4	1	4	3	21	18	6	9	23	3	29	5	31	5	18	17	9	15	43	0	147	12	1	13	11	108	2
bOTU2875	6	2	0	0	4	0	4	0	0	2	5	3	1	0	2	0	18	0	1	1	0	1	6	3	0	7	1	0	1	2	1	0	7	3	3	0	0	0	0	0	0	0	0	4	1	0	1	2	1
bOTU3069	39	40	41	58	18	60	9	24	35	119	53	5	60	25	7	7	25	6	11	8	45	25	8	144	28	7	32	23	27	16	71	15	49	55	235	6	15	9	110	3	8	14	13	18	53	4	42	8	24
bOTU3764	41	0	0	0	3	0	0	0	0	3	0	0	0	0	1	0	0	0	1	0	0	0	0	0	0	0	0	0	0	0	0	0	0	0	0	0	0	0	0	0	0	0	0	0	5	0	2	2	0
bOTU1674	29	1	0	0	2	0	0	0	0	1	0	58	0	0	1	1	2	8	0	0	0	0	0	0	1	0	0	1	1	0	0	0	0	1	0	0	2	1	0	65	0	1	0	0	0	0	0	0	1
bOTU84	44	236	121	871	3015	41	51	999	2704	96	619	1223	300	137	2075	97	170	1022	385	96	227	144	110	50	872	1734	940	2025	84	128	120	56	71	66	80	186	1056	370	42	1590	48	139	413	1753	21	30	1368	345	95
bOTU7365	37	24	2	0	5	4	0	5	2	9	11	22	69	3	17	9	10	4	1	2	1	14	3	57	9	3	9	0	5	0	0	19	1	18	4	1	2	19	4	7	5	24	3	6	5	2	15	48	8
bOTU119	9	1	12	320	76	2	438	157	70	269	144	48	359	60	22	261	48	82	24	6	386	9	8	8	11	47	5	10	4	60	546	3	164	644	32	28	89	119	2	9	0	5	5	62	20	12	11	37	32
bOTU8581	75	50	64	11	72	40	29	137	67	123	29	4	53	139	91	41	43	22	72	134	25	83	169	36	57	98	93	37	60	37	275	49	34	41	134	9	20	78	14	36	33	12	136	16	15	76	71	77	34
bOTU409	44	23	34	3	7	34	39	6	4	78	15	2	27	5	13	2	5	9	2	5	97	5	1	80	18	2	76	2	3	2	54	3	100	56	292	5	5	13	202	9	3	32	2	7	34	4	4	101	503
bOTU397	113	36	8	24	0	3	68	0	0	40	57	43	1	1	187	1	5	1	2	0	10	1	0	2	0	1	1	17	1	2	4	0	4	18	231	0	5	5	6	19	0	1	3	2	2	0	1	0	0
bOTU101	46	63	234	168	24	9	7	66	15	26	37	136	137	83	25	243	209	19	24	17	27	396	7	62	2632	245	103	25	62	50	87	4	100	15	24	18	13	110	222	32	48	14	118	8	40	18	26	49	29
bOTU202	46	64	15	11	3	17	609	28	2	9	4	48	0	21	1	1	14	6	6	24	11	11	217	21	9	6	10	2	0	8	2	3	5	4	22	2	15	5	64	5	20	0	28	10	0	19	8	2014	8
bOTU401	61	328	84	70	50	69	82	816	988	232	48	383	8	118	12	35	147	379	165	11	996	22	10	250	140	62	9	79	45	55	42	17	127	411	266	216	85	50	117	198	21	16	52	56	41	9	44	82	20
bOTU143	161	1281	1589	219	697	59	1079	198	34	268	209	501	277	1145	170	48	3905	129	2119	428	129	54	533	76	1361	514	51	135	145	1223	58	63	416	203	299	33	242	1797	499	246	172	67	216	382	207	221	122	700	101
bOTU2117	6	0	1	2	1	1	1	0	0	0	1	0	3	1	3	6	0	1	0	0	0	0	0	3	0	9	0	1	0	8	1	0	3	0	3	1	1	4	25	9	5	0	4	6	2	0	1	2	0
bOTU737	55	72	4	1	9	6	0	3	6	17	27	14	0	20	21	4	6	1	5	2	41	1	13	56	13	2	0	14	5	5	0	1	1	14	13	12	1	0	2	1	2	1	6	16	5	0	36	45	28
bOTU102	41	220	15	41	237	166	108	41	156	16	1360	50	148	70	26	11	13	51	43	18	14	10	37	43	87	33	12	35	409	8	204	10	112	35	52	35	59	72	55	36	65	103	23	25	62	26	36	76	52
bOTU2166	10	9	0	1	0	0	7	3	5	0	0	1	0	0	3	1	2	4	0	0	3	5	0	3	0	3	0	0	0	0	0	3	0	0	0	2	0	0	3	0	0	0	0	0	3	0	1	0	2
bOTU708	20	25	0	6	18	0	0	0	11	14	30	0	103	32	3	8	4	4	3	4	0	2	2	10	21	16	4	1	16	1	4	6	128	28	5	3	0	0	83	1	0	1	2	2	8	0	1	35	13
bOTU5048	48	59	145	7	33	10	34	95	10	61	6	6	31	14	38	11	19	20	7	13	43	47	41	3	39	23	70	32	19	24	111	8	19	22	85	1	16	41	14	23	26	1	37	16	25	15	33	62	9
bOTU7343	1	0	4	0	0	0	0	0	0	0	0	0	0	0	0	0	0	0	0	0	0	0	0	0	0	0	0	0	0	0	0	0	0	0	0	0	0	0	0	4	0	1	0	0	0	0	0	0	2
bOTU868	29	56	5	6	4	1	23	1	0	4	0	0	0	0	0	0	0	0	0	0	0	3	0	1	26	26	77	0	3	0	1	62	2	11	2	0	0	1	1	0	6	1	0	0	4	2	7	206	0
bOTU700	238	37	1230	2	1	0	9	340	0	69	0	13	4	0	0	1	5	3	1	1	6	7	2	1	1	2	2	1	0	0	0	32	7	2	100	0	1	0	0	0	0	0	2	0	65	1	5	178	95
bOTU1394	39	12	8	13	4	0	18	26	38	6	116	48	0	5	0	15	9	5	3	3	3	8	3	3	52	10	29	0	0	9	2	24	12	43	36	8	2	2	2	3	1	4	2	1	10	0	7	36	14
bOTU238	135	56	159	630	5	30	484	80	26	573	5	61	8	49	94	88	42	43	8	19	176	153	4	354	94	202	574	136	19	47	115	810	57	10	356	43	17	42	33	30	18	15	35	25	254	16	82	707	661
bOTU198	21	218	8	41	1334	6	3	21	7	31	21	278	7	43	4	6	10	35	540	213	2	4	487	6	142	69	2	48	67	10	21	1	32	7	3	9	70	19	238	4	67	7	2	0	4	4	8	11	3
bOTU2599	29	59	8	22	57	20	5	13	34	20	34	23	14	21	31	9	24	11	17	8	8	17	11	59	28	22	5	92	35	14	15	19	16	39	42	18	12	24	37	18	8	8	19	7	15	5	41	29	4
bOTU3163	1	0	0	0	16	0	0	0	0	0	0	0	0	0	0	0	0	2	0	0	0	0	0	1	0	0	0	9	0	0	0	0	0	13	0	0	0	1	0	0	0	0	0	0	0	0	0	0	0
bOTU61	24	516	282	187	130	132	129	519	691	112	442	793	195	398	47	40	123	760	157	29	158	365	30	50	145	86	55	86	1015	119	137	30	383	36	421	196	548	305	228	217	30	83	31	28	148	29	123	199	37
bOTU6275	9	1	4	9	8	2	1	2	1	2	2	2	38	2	1	1	0	10	6	0	3	2	1	1	1	19	0	5	0	0	1	0	1	10	1	4	26	5	0	1	0	5	3	0	0	0	1	1	0
bOTU2003	4	0	0	6	1	0	0	0	1	0	0	6	0	2	0	0	0	3	1	0	0	12	1	1	0	1	2	1	0	3	2	0	2	6	2	0	0	2	3	1	1	2	1	8	1	0	4	16	0
bOTU230	59	336	10	64	0	1	51	7	1	13	9	2	16	27	0	33	28	2	10	3	3	248	1	28	929	26	237	5	1	28	8	1066	92	16	59	0	1	3	6	7	1	0	3	0	13	3	1	91	26
bOTU1012	45	39	11	30	10	18	9	12	111	22	8	1	6	25	65	7	15	13	11	3	20	37	9	53	26	16	45	163	78	2	18	8	12	8	12	10	8	16	33	7	18	20	17	5	15	4	53	12	32
bOTU3158	6	13	19	2	36	10	1	0	1	9	13	27	15	14	33	4	13	4	13	10	28	3	22	26	1	4	0	1	4	0	8	1	10	1	26	4	8	15	17	1	6	7	13	4	14	1	7	8	2
bOTU185	59	9	335	80	28	26	16	23	2	36	27	72	25	55	53	2	8	2	3	44	5	16	5	140	2	28	884	36	37	19	19	10	12	14	37	1	3	35	4	7	355	0	25	11	19	16	7	51	26
bOTU1618	253	233	10	138	395	220	97	119	269	146	271	286	399	55	149	53	171	93	95	17	152	31	21	28	88	136	419	356	79	108	104	424	15	65	216	131	73	26	110	83	71	59	148	45	28	24	645	32	47
bOTU622	3	6	5	3	21	34	4	1	73	5	6	23	9	24	6	5	19	21	88	6	3	1	3	0	11	5	6	81	153	29	6	2	10	3	14	173	14	11	0	179	11	9	3	3	6	0	7	6	7
bOTU396	124	96	6	6	7	4	3	5	118	10	39	22	192	38	6	4	3	7	9	1	655	6	4	10	6	4	13	15	19	61	6	5	60	228	2	1	2	5	11	0	0	3	1	0	34	2	19	14	44
bOTU255	58	8	3	23	169	63	2	138	15	6	141	59	184	135	18	0	2	0	59	0	7	3	1	2	1	21	2	5	15	3	13	1	12	137	7	3	4	2	3	7	1	17	64	2	4	1	32	6	0
bOTU6796	6	0	0	0	0	0	0	0	0	0	1	0	0	0	0	0	0	0	0	0	0	0	0	129	1	0	0	0	0	0	0	0	1	0	0	0	0	0	0	0	0	0	0	0	58	0	0	0	0
bOTU7291	12	13	44	6	0	7	4	23	5	19	5	1	0	18	0	3	12	7	9	11	10	4	16	4	7	7	20	1	0	3	2	7	5	5	26	1	3	7	0	1	2	2	7	2	10	14	13	26	6
bOTU4205	12	1	2	0	6	0	0	0	6	0	11	0	0	0	0	3	0	2	1	0	1	0	1	0	1	3	0	0	0	0	2	0	0	0	0	0	3	0	1	1	0	0	1	6	0	3	1	12	2
bOTU6591	16	2	0	0	0	1	0	0	1	0	1	0	2	3	3	1	0	0	0	1	0	0	1	8	12	6	0	4	0	0	0	7	3	1	3	0	0	0	0	0	0	3	2	0	0	0	2	4	2
bOTU693	9	13	7	1	45	15	0	5	3	6	9	3	25	0	17	5	4	0	5	4	12	4	5	20	0	20	6	0	2	7	1	0	2	7	1	4	0	8	9	1	3	9	2	5	8	0	21	22	4
bOTU3061	13	0	1	0	2	0	0	0	0	0	0	0	0	0	3	0	0	0	0	0	0	0	2	0	0	4	0	0	0	0	1	0	0	10	0	0	0	0	7	0	0	0	0	0	1	0	5	11	0
bOTU90	69	295	390	85	239	203	731	146	903	268	212	405	229	494	432	110	173	171	161	93	150	381	47	130	148	262	95	678	802	122	225	145	117	119	572	422	262	494	265	276	121	154	121	85	45	39	162	1398	50
bOTU2424	17	0	0	0	0	1	0	0	0	2	0	0	1	0	0	0	0	0	0	0	1	0	0	5	0	1	40	19	0	0	0	0	1	37	0	0	0	0	0	0	0	0	0	0	5	0	0	3	4
bOTU1229	20	15	0	11	0	4	13	3	1	5	4	0	1	6	3	2	1	21	3	0	14	2	0	2	9	1	17	1	2	0	0	1	21	2	0	0	0	0	6	0	1	0	11	2	1	2	30	13	4
bOTU1252	13	23	0	0	34	3	0	3	3	2	62	0	1	0	12	3	10	4	2	10	13	9	22	18	19	4	12	17	7	18	4	1	0	27	1	4	0	20	15	0	4	8	0	9	8	0	7	39	6
bOTU7510	49	283	3	3	38	1	0	12	17	38	1	133	0	0	6	1	0	14	1	13	0	254	14	67	27	1	1	1	17	5	0	0	4	5	4	1	71	15	43	11	7	0	4	0	6	0	1	33	50
bOTU3776	2	4	3	0	0	2	0	1	0	0	0	0	6	2	0	0	0	7	1	0	0	4	0	1	0	0	0	0	0	0	0	0	0	0	0	0	0	2	3	0	0	0	0	1	0	0	0	0	0
bOTU106	98	383	5	6	290	109	46	72	413	23	25	353	3	26	12	16	27	128	558	2	6	83	123	494	101	9	22	118	18	3	9	8	15	43	26	234	47	25	14	8	8	41	74	16	54	5	31	244	9
bOTU81	130	12	102	29	31	17	44	23	51	66	289	12	366	62	11	10	39	1157	105	101	259	6	113	7	27	1594	4	101	11	26	22	5	23	21	53	1	156	58	174	403	4	14	746	18	48	14	949	77	66
bOTU7977	7	7	0	0	2	1	1	0	0	1	0	4	2	0	4	1	0	0	4	0	0	3	3	4	0	0	2	1	0	0	0	4	5	1	0	0	1	17	9	6	2	0	2	1	0	0	0	24	0
bOTU329	52	190	69	38	100	33	61	31	1	33	127	67	51	65	54	38	90	11	26	13	64	19	22	45	14	43	45	30	33	11	71	16	40	178	88	10	30	24	70	51	3	16	54	11	42	39	39	82	31
bOTU1449	42	0	0	0	2	0	57	1	0	9	0	0	0	4	0	1	12	1	4	0	2	6	5	128	2	11	0	37	0	0	1	0	0	1	0	0	23	0	0	0	0	0	0	1	23	0	3	0	1
bOTU410	25	33	18	4	93	14	20	14	33	27	53	3	31	18	44	20	49	11	12	6	35	21	27	73	52	28	10	74	49	1	8	5	20	50	30	13	24	43	26	7	3	44	10	15	10	12	27	69	33
bOTU2913	4	0	0	1	0	2	0	1	5	23	0	0	0	0	1	0	0	1	0	0	9	0	1	1	0	15	3	1	0	0	0	0	0	19	0	0	0	0	0	0	0	0	0	0	2	0	29	0	0
bOTU1891	121	0	2	0	0	0	0	0	2	0	0	1	0	0	2	0	6	1	0	1	2	1	0	17	0	0	9	0	1	0	1	2	0	1	1	1	0	0	0	1	0	1	0	0	87	0	1	0	52
bOTU3297	21	6	0	0	0	2	0	0	0	0	0	0	0	1	0	0	3	0	0	0	0	0	0	2	0	0	0	0	0	0	0	0	0	0	0	0	1	0	0	0	0	0	0	0	0	0	0	3	0
bOTU1868	47	0	1	0	10	3	0	0	10	1	1	0	3	8	7	1	0	1	3	1	0	3	0	11	0	2	0	1	2	0	1	0	3	13	5	1	1	4	1	0	0	1	6	0	2	2	10	6	4
bOTU3796	6	18	4	1	7	16	7	1	17	10	2	18	0	27	27	0	24	9	6	1	39	15	0	13	20	1	2	74	24	2	1	0	21	3	28	11	1	1	1	11	24	19	12	26	8	3	18	19	14
bOTU8930	3	12	0	0	0	0	0	0	0	5	0	0	0	4	0	0	0	0	0	0	0	1	0	1	0	0	0	0	1	0	0	2	2	0	0	0	0	0	4	0	0	0	0	7	1	0	4	0	0
bOTU828	10	19	4	20	1	23	26	15	13	38	7	7	2	13	22	13	38	5	12	7	7	12	2	20	1	16	17	50	32	18	11	24	19	4	33	14	4	26	49	11	20	15	46	5	4	5	13	9	1
bOTU4823	15	12	24	44	12	21	8	36	12	30	10	1	15	52	29	13	34	8	15	23	18	25	10	12	13	36	21	17	11	19	8	18	12	4	32	0	10	42	2	28	3	6	30	1	9	21	18	20	10
bOTU5511	24	8	5	0	48	7	24	1	5	13	6	23	33	4	17	2	18	2	6	4	3	15	4	37	10	17	1	39	6	6	4	1	9	27	2	8	12	21	16	4	6	10	7	8	7	5	18	57	18
bOTU2149	3	6	5	0	1	1	3	3	0	3	0	0	3	3	4	3	2	0	4	1	2	4	1	23	8	3	24	4	0	0	0	0	7	4	3	0	1	0	4	0	0	0	0	5	7	0	2	22	0
bOTU603	14	1	0	0	6	33	0	1	0	3	0	0	2	21	24	0	3	0	4	1	36	17	0	4	14	7	0	41	62	2	2	0	0	6	4	18	1	0	13	2	24	22	34	3	0	5	29	13	10
bOTU6500	2	1	0	0	1	0	1	0	0	0	0	0	0	0	0	4	0	0	1	0	0	0	0	0	2	0	0	4	19	0	0	0	0	0	0	0	0	0	0	4	0	0	0	0	0	0	0	0	2
bOTU3028	39	38	6	104	6	4	17	9	8	26	24	21	3	7	8	1	4	9	1	1	4	13	3	2	5	2	150	7	18	5	11	5	6	202	13	9	8	13	2	5	7	2	3	2	102	2	22	77	1
bOTU326	189	31	6	19	117	15	12	13	119	26	3	54	53	170	111	4	40	15	6	4	7	99	1	10	31	92	24	43	64	8	8	2	55	42	19	3	16	3	53	20	3	5	11	28	2	5	17	15	9
bOTU1528	36	0	2	1	43	0	13	0	8	2	0	0	0	0	0	0	42	3	0	1	140	1	0	0	0	0	19	43	0	0	2	56	0	0	0	0	0	0	0	0	0	0	0	0	1	0	0	1	0
bOTU2285	22	0	1	0	54	49	0	4	14	18	1	0	1	8	5	0	50	19	61	0	1	3	1	47	0	1	64	0	10	0	1	52	2	32	0	26	0	0	3	0	1	0	10	1	1	1	1	21	0
bOTU1243	67	907	84	81	181	22	91	36	121	130	56	22	174	106	86	33	89	66	33	40	4498	45	14	16	159	2083	81	159	50	12	55	55	171	241	65	36	7	64	7	13	17	255	6	420	106	13	194	82	107
bOTU1981	5	0	2	1	1	1	0	1	0	0	5	0	2	3	4	4	0	0	2	0	1	0	0	6	0	1	2	0	0	0	1	1	5	13	2	0	0	0	2	0	0	13	0	4	3	0	5	12	0
bOTU393	24	48	31	51	67	50	36	23	22	37	311	41	68	104	19	42	24	45	32	18	21	32	11	37	28	22	24	31	59	14	45	23	239	262	32	39	325	46	36	154	38	43	17	23	100	6	49	192	32
bOTU402	4	1373	83	73	52	123	53	162	66	38	60	507	17	239	75	19885	69	954	74	33	104	18990	17	124	1150	4745	59	141	76	16	11	467	94	121	91	83	1949	46	8	128	4	22	27	9	40	118	43	56	102
bOTU2174	126	121	13	6	221	42	3	71	13	9	40	179	3	2	2	5	2	68	940	6	61	15	87	354	21	0	6	24	7	8	5	17	21	109	12	9	5	9	6	3	7	0	10	0	51	1	19	60	0
bOTU804	22	12	3	35	8	3	0	6	34	3	17	3	8	20	2	1	1	1	8	4	2	3	1	3	52	7	3	24	12	0	4	1	31	24	14	4	1	4	3	1	2	87	2	1	13	1	5	10	1
bOTU552	53	28	0	6	16	7	20	4	34	14	10	18	18	34	35	4	13	1	4	1	14	7	0	21	44	11	0	86	46	15	11	3	5	26	23	10	18	23	28	6	15	3	20	2	5	1	55	67	4
bOTU1613	23	5	37	0	0	0	1	1	0	45	0	1	0	0	1	0	0	4	0	0	2	2	0	0	0	1	1	0	0	0	0	0	5	14	10	0	0	0	0	0	0	0	24	0	1	1	1	41	1
bOTU2288	11	0	0	0	0	0	0	0	0	0	7	0	0	0	0	0	0	1	0	1	0	0	0	10	0	0	0	0	2	0	0	0	0	0	0	0	0	0	0	1	0	0	0	0	0	0	0	5	0
bOTU6800	20	0	0	0	0	0	0	1	0	0	0	0	12	0	3	0	0	0	0	0	0	0	0	0	0	2	0	0	0	0	0	0	0	0	0	0	0	0	0	0	0	0	0	0	0	0	0	0	0
bOTU3435	105	108	23	5	109	16	7	19	45	16	54	39	154	32	59	12	36	31	12	9	23	8	11	44	82	44	39	111	41	7	63	37	13	126	439	9	3	6	42	22	16	7	6	37	18	7	27	65	39
bOTU428	20	0	30	0	6	8	1	0	13	7	18	0	10	11	8	0	15	1	3	3	10	0	0	4	1	0	23	10	1	0	8	14	0	1	6	1	0	1	8	5	0	10	0	0	1	1	2	2	0
bOTU461	22	22	6	3	106	13	2	6	4	23	12	29	10	9	24	4	12	6	9	11	3	14	18	43	10	20	2	29	2	7	2	8	16	31	28	2	22	22	55	8	2	14	10	5	6	3	15	40	10
bOTU965	65	112	181	31	305	24	29	28	87	17	27	145	16	36	272	24	23	37	76	20	18	9	29	5	68	272	26	52	39	50	20	11	20	7	11	25	72	21	125	745	41	9	40	24	16	9	12	125	11
bOTU563	19	63	0	7	149	31	1	5	4	20	15	75	2	4	15	20	17	9	24	4	14	24	5	63	111	14	15	12	47	5	9	0	14	10	29	0	3	38	8	29	22	2	9	3	4	1	6	5	39
bOTU70	22	1339	30	250	424	52	88	60	36	53	32	18	53	81	22	25	81	62	14	23	21	5	12	2	238	25	20	44	1243	19	33	3	11	38	33	191	1086	49	18	28	87	1380	21	3	271	7	3145	39	278
bOTU6875	9	9	0	0	21	1	1	0	4	1	12	10	1	0	3	1	0	10	4	7	3	3	11	0	0	1	1	2	12	0	4	0	8	3	33	0	1	0	3	0	1	2	0	0	1	0	3	2	3
bOTU3634	53	65	3	35	24	2	29	4	22	9	60	3	180	10	93	3	4	6	13	8	1	4	12	6	9	20	4	27	24	19	5	7	8	49	52	3	0	5	3	8	0	7	6	5	4	1	26	252	2
bOTU7762	4	0	1	18	2	1	3	4	3	3	0	16	11	3	16	0	1	6	13	1	1	3	31	2	3	10	3	0	1	5	0	4	6	3	3	10	1	1	2	0	0	17	12	9	131	11	5	2	0
bOTU1115	10	13	0	3	14	0	0	0	1	6	7	0	17	0	4	10	1	0	3	0	5	4	6	7	10	1	0	12	0	0	0	0	1	7	3	0	1	2	4	0	0	2	0	2	1	0	2	5	0
bOTU107	89	1471	42	39	50	856	40	88	289	137	108	1209	30	210	449	208	132	902	14	11	1795	434	6	79	935	26	248	854	1547	92	33	61	635	215	517	436	565	382	110	717	86	274	154	165	35	58	190	257	263
bOTU280	1	1	0	206	5	5	140	50	1	9	119	263	96	2	2	39	5	177	0	1	14	6	6	1	0	11	0	1	2	1	2	10	56	153	2	5	20	15	5	8	2	2	2	1	0	1	26	187	108
bOTU5622	2	0	0	0	0	0	0	0	0	0	0	0	0	0	0	0	0	0	0	1	2	4	0	30	2	0	0	0	0	0	0	1	1	0	0	0	0	0	0	0	0	0	0	0	89	0	0	0	0
bOTU124	79	235	11	4	445	68	4	122	109	28	49	0	9	35	59	2	33	42	116	7	194	121	15	493	165	2	166	938	71	4	45	2	124	23	70	270	29	26	64	16	22	71	16	3	57	1	103	313	5
bOTU2793	3	6	1	0	5	0	0	5	0	0	0	7	0	0	1	0	0	0	0	3	0	2	2	6	0	0	0	1	0	0	1	0	1	5	0	0	0	0	0	5	0	0	1	0	0	0	0	0	0
bOTU2765	5	0	0	0	0	0	1	0	0	0	0	0	0	1	1	0	0	0	0	0	1	2	1	2	0	0	0	17	1	0	1	0	0	0	0	0	0	0	0	1	1	0	0	1	4	0	10	0	0
bOTU492	5	57	0	2	5	2	0	6	2	1	4	0	1	20	2	262	0	3	7	0	0	141	4	53	46	71	9	6	2	0	0	432	5	6	6	3	0	3	1	4	0	1	1	0	14	4	0	1	31
bOTU5091	33	0	0	0	0	3	0	0	0	0	0	0	0	0	0	0	2	0	0	0	0	0	0	6	0	1	0	0	0	0	1	0	0	0	1	0	0	0	0	0	0	0	0	0	0	0	0	4	0
bOTU2108	32	40	3	0	114	3	7	2	12	11	48	18	144	48	42	1	4	6	11	1	457	3	1	26	61	3	4	72	36	0	13	9	71	33	178	10	45	9	11	46	31	53	7	5	7	6	22	16	10
bOTU8080	15	7	21	4	2	12	5	14	4	8	4	5	12	9	14	12	9	18	6	5	11	7	6	4	3	7	15	11	10	3	13	9	3	3	6	5	8	3	3	4	6	8	6	3	13	11	3	13	3
bOTU231	5	37	210	37	4	3	3	98	15	3	388	224	17	35	36	32	16	15	44	3	4	26	5	8	8	175	16	6	14	3	44	1	261	231	30	33	160	3	29	91	0	7	4	5	618	17	6	21	6
bOTU1850	45	0	0	4	0	0	1	1	1	2	0	0	3	0	0	0	0	2	0	0	167	0	0	7	17	0	83	0	0	0	0	25	0	0	0	0	0	0	0	0	0	0	0	1	4	0	6	1	24
bOTU163	42	83	53	49	42	14	42	19	29	38	71	46	22	55	14	19	67	106	15	1	4364	57	9	21	27	21	11	44	20	17	16	5	25	146	43	44	36	12	20	1	5	443	33	13	23	6	34	16	15
bOTU2257	3	0	9	0	0	0	2	0	0	0	1	0	0	0	1	0	0	0	1	0	1	0	0	0	0	0	0	0	4	4	0	31	0	3	17	0	0	0	0	0	0	0	0	3	1	1	29	2	3
bOTU3922	16	3	2	0	3	1	3	2	0	0	1	0	2	0	1	0	3	3	0	0	0	1	0	9	1	6	13	4	1	0	0	2	7	7	0	0	1	0	11	10	3	0	0	2	2	1	3	8	5
bOTU1371	3	16	0	0	0	20	0	0	2	0	0	9	1	10	2	0	1	13	0	0	0	1	0	3	2	1	0	1	9	0	0	0	10	9	0	7	3	35	43	84	0	1	0	6	1	1	1	1	0
bOTU2854	2	31	10	9	2	0	1	2	2	2	0	21	2	5	33	0	4	3	2	3	14	3	2	0	2	30	10	24	6	1	13	0	12	1	24	1	1	2	8	0	1	2	0	7	0	1	14	40	1
bOTU2643	34	15	20	2	48	32	15	61	28	52	10	1	24	55	34	18	33	11	44	103	19	20	149	18	11	31	28	20	23	16	78	19	18	17	45	3	14	43	8	19	21	4	91	11	3	75	29	24	21
bOTU4196	21	0	0	0	0	0	0	0	0	0	0	0	0	0	0	0	0	0	0	0	0	1	0	0	0	0	7	0	0	0	0	0	0	0	0	0	0	0	2	0	0	0	0	0	0	0	0	0	0
bOTU2619	20	14	6	0	15	0	11	0	8	3	2	0	0	4	13	4	5	13	0	0	3	1	0	1	1	19	12	37	3	0	3	17	0	37	11	0	1	0	1	4	1	0	0	6	5	1	8	6	0
bOTU1349	13	14	1	11	17	4	3	2	3	7	18	0	51	15	4	3	3	0	4	2	0	7	0	47	3	0	17	9	10	6	0	14	22	41	6	4	0	9	3	1	0	4	4	3	17	0	0	21	10
bOTU6074	3	6	0	0	0	0	3	1	0	21	0	0	0	0	0	0	0	0	0	4	0	0	1	0	0	0	15	0	0	0	0	0	1	0	10	0	0	0	0	0	0	0	5	0	1	1	1	23	1
bOTU449	4	24	2	4	0	31	0	4	35	1	3	83	0	15	3	83	0	4	2	0	0	591	1	5	7	132	3	3	76	0	0	286	4	2	4	5	4	2	17	73	0	0	6	3	0	13	14	5	9
bOTU532	14	281	30	6	18	37	39	10	21	15	24	23	26	25	22	11	19	11	24	10	23	9	7	9	63	20	12	28	27	7	10	25	4	11	16	4	20	29	29	17	12	19	36	11	9	22	36	50	9
bOTU2355	9	0	0	0	0	0	1	0	0	0	0	0	0	1	0	3	0	0	1	0	1	2	0	1	1	0	0	0	3	0	3	0	0	1	0	0	0	0	0	0	0	0	0	0	0	0	0	0	31
bOTU1472	3	0	0	18	10	3	1	0	0	3	1	4	2	1	1	0	9	1	1	0	4	0	1	2	0	4	0	0	0	1	1	21	0	7	3	0	1	3	1	0	1	0	0	3	1	0	3	14	0
bOTU6344	48	32	23	82	17	3	21	6	9	28	39	51	53	21	7	3	18	16	6	1	26	10	3	9	40	11	149	3	11	63	16	41	25	45	67	16	17	9	18	12	2	8	13	14	16	4	11	57	26
bOTU5513	8	6	2	8	8	7	12	6	2	7	3	16	1	3	10	0	1	7	3	31	3	8	59	28	5	2	5	11	3	3	44	11	10	29	4	3	5	3	2	6	0	1	15	4	7	24	4	2	12
bOTU3790	16	6	0	1	11	1	0	0	0	0	0	0	0	2	0	10	0	0	0	0	0	0	0	14	3	0	0	0	0	0	0	1	0	1	0	0	0	0	0	1	0	0	0	0	0	0	0	0	6
bOTU2035	13	0	1	0	8	0	9	0	1	2	0	0	0	0	0	5	0	0	0	0	0	0	1	1	4	0	0	0	0	0	0	57	0	0	1	0	0	0	2	1	0	0	1	6	1	0	0	29	0
bOTU5306	2	15	2	0	5	0	0	5	1	0	15	0	0	0	1	20	1	1	5	0	0	47	2	1	7	0	0	6	20	0	0	0	4	38	1	0	1	2	0	5	0	0	0	0	0	1	1	3	0
bOTU643	5	1	0	13	3	0	0	16	3	106	3	1	0	3	4	1	1	4	2	2	2	3	0	0	1	3	14	4	3	0	47	2	2	7	171	0	2	2	2	0	0	0	3	0	1	0	0	10	0
bOTU211	68	892	161	201	628	58	50	135	1166	92	108	1606	84	283	798	111	472	1194	252	68	34	35	57	26	153	219	94	104	342	202	56	173	161	43	156	247	391	161	531	321	127	37	84	325	45	22	132	385	68
bOTU3446	25	12	56	1	22	21	42	35	22	42	9	8	7	40	18	21	30	16	29	79	22	16	111	25	26	34	20	19	8	29	14	18	10	37	38	4	9	56	12	26	19	6	64	23	7	47	34	23	18
bOTU128	19	1	21	18	6	1	12	13	11	36	191	0	9	30	0	15	31	12	16	15	1940	34	3	5	5	0	11	19	1	9	0	6	1026	11	25	3	7	83	8	5	4	2	3	20	9	2	10	4	5
bOTU2730	3	0	4	2	6	1	1	1	0	31	3	5	2	9	0	0	5	0	7	0	2	4	0	2	0	0	2	0	1	0	0	5	2	1	2	1	2	0	51	0	1	0	0	0	0	0	0	3	0
bOTU251	94	487	534	20	44	4	50	552	46	11	158	124	74	40	22	113	117	62	90	9	412	136	9	31	248	458	130	22	28	74	29	236	22	45	196	14	31	75	10	27	85	10	34	3	182	23	71	11	27
bOTU5835	8	3	0	21	2	4	0	0	3	0	0	3	1	4	9	2	14	0	2	1	10	3	1	16	6	11	1	23	8	6	4	0	0	0	6	0	0	2	2	5	2	3	4	0	3	1	1	18	1
bOTU232	20	12	664	52	7	31	15	125	2	64	43	73	48	28	8	8	58	112	16	5	10	9	9	17	13	7	66	9	5	12	340	7	22	36	84	5	22	81	52	66	6	7	17	18	355	7	9	27	254
bOTU2360	49	0	0	0	0	0	0	2	0	0	0	0	0	0	0	0	0	0	0	0	0	0	0	0	0	0	93	0	0	0	0	0	0	0	0	0	0	0	0	0	0	0	0	0	3	0	0	0	0
bOTU790	35	130	8	1	50	48	23	16	19	26	15	144	54	22	23	52	5	65	13	4	44	36	3	47	91	13	29	62	218	9	10	12	7	45	71	29	91	55	46	172	3	33	8	19	9	4	28	44	11
bOTU680	40	10	1	1	18	68	4	1	1	2	18	101	0	24	7	1	0	8	23	3	67	1	0	7	0	0	2	1	3	1	0	3	3	1	0	4	28	3	67	7	1	13	6	10	7	3	5	3	3
bOTU766	12	1	5	4	0	1	0	1	1	1	2	0	0	8	0	181	1	1	0	0	1	3	0	1	2	50	22	0	0	12	2	17	5	3	0	3	0	1	33	0	0	1	3	0	11	1	199	4	73
bOTU2098	1	0	0	0	4	2	0	0	1	0	1	1	14	2	5	0	0	0	0	0	1	0	3	1	0	6	0	0	0	0	1	1	1	3	0	0	0	5	1	0	0	2	1	5	1	0	1	6	0
bOTU1462	11	5	2	20	0	0	1	39	0	53	0	5	0	1	6	0	0	2	4	0	0	5	4	0	2	4	3	0	0	0	0	0	3	16	159	3	0	0	0	0	2	0	27	1	0	3	47	2	0
bOTU1633	20	3	4	27	10	2	1	1	14	2	0	0	20	6	3	2	8	4	2	1	0	1	3	16	12	1	0	9	1	13	1	6	4	31	5	1	3	0	8	5	2	12	2	4	0	0	7	23	0
bOTU1391	49	0	3	0	4	0	0	1	0	1	15	0	6	0	0	0	3	0	0	0	0	0	0	13	0	0	0	0	0	0	0	0	0	141	0	0	0	0	1	0	0	4	0	0	1	0	0	0	0
bOTU555	20	147	52	44	46	24	69	32	59	122	46	97	27	159	401	159	107	42	140	62	58	13	39	6	13	88	41	63	119	186	63	285	27	25	205	135	43	97	92	58	50	114	150	293	81	29	111	191	13
bOTU1305	15	0	4	6	2	3	0	2	3	0	37	19	1	0	2	4	3	3	0	0	3	3	1	2	18	4	0	12	0	9	6	7	0	58	8	6	2	0	0	0	0	0	8	0	1	2	0	4	8
bOTU6439	11	9	73	4	43	4	19	32	19	18	12	1	22	26	36	25	15	4	18	27	8	14	37	12	16	26	25	21	25	15	64	9	3	8	46	8	12	31	7	19	11	6	22	15	3	23	12	26	6
bOTU7148	1	0	1	0	0	0	0	6	0	0	0	1	0	1	1	1	0	2	0	0	0	2	0	1	0	0	0	0	0	0	2	0	0	1	2	1	0	0	0	0	0	1	0	0	1	0	1	0	0
bOTU2165	25	94	6	10	70	10	3	8	289	96	22	133	20	54	86	42	54	49	30	8	94	32	5	11	40	5	16	185	122	23	14	47	37	22	81	52	18	12	169	45	41	8	44	36	11	5	65	33	10
bOTU1647	70	5	1	0	11	7	1	2	0	3	10	2	2	8	1	3	0	6	4	4	10	4	3	6	2	2	4	5	5	1	4	4	2	0	4	3	10	4	12	5	1	1	1	3	32	2	4	3	34
bOTU1280	24	0	0	0	3	1	21	0	0	1	5	0	0	5	1	0	1	3	0	1	0	4	0	30	0	1	1	5	1	0	0	0	5	3	0	0	1	0	2	0	3	0	0	2	2	1	1	0	53
bOTU2622	22	140	3	15	65	152	10	4	30	24	67	174	42	35	145	23	21	55	34	3	275	4	0	10	53	7	1	13	97	13	35	0	104	40	17	34	108	50	39	198	21	55	5	14	7	3	21	40	11
bOTU2849	11	0	0	0	0	0	0	0	0	7	1	1	0	0	0	0	0	0	1	0	0	1	0	0	0	0	0	0	0	0	0	0	0	0	0	0	0	0	8	0	0	0	0	0	1	0	2	0	0
bOTU293	14	5	14	10	7	8	8	23	7	4	24	2	16	6	56	7	54	73	0	6	7	1	8	3	12	69	111	10	2	9	22	85	3	10	4	0	7	5	7	2	19	3	6	2	17	1	821	25	65
bOTU3255	1	73	0	0	0	0	0	0	0	0	0	0	0	0	0	1	0	1	0	0	0	0	1	0	65	0	0	0	1	0	0	0	0	0	0	0	0	0	0	5	0	0	0	0	0	0	0	0	0
bOTU1021	47	1	33	0	245	0	0	120	0	0	0	1	0	1	5	0	0	3	7	0	0	0	1	1	0	14	39	1	1	0	1	2	0	0	0	0	0	0	15	1	0	0	0	0	16	0	14	0	0
bOTU455	87	49	1	2	19	14	9	1	17	11	3	0	1	39	16	6	11	1	4	5	8	12	0	6	53	188	20	138	29	2	11	41	19	65	7	9	0	0	48	1	1	2	4	14	58	3	26	5	92
bOTU133	47	306	17	40	29	566	14	7	121	18	7	192	16	31	49	7	18	53	7	6	1104	75	5	27	336	14	28	171	65	41	1	102	216	10	73	33	7	26	57	39	15	20	50	93	8	10	135	26	22
bOTU3197	7	8	0	0	2	0	0	0	3	1	1	0	1	0	0	2	0	0	0	0	0	0	0	0	0	8	6	0	5	0	0	0	1	11	0	0	0	0	7	0	0	0	0	1	3	0	1	0	12
bOTU1002	38	29	3	1	42	0	5	1	4	3	0	19	58	1	2	9	17	1	3	0	4	1	5	1	13	13	47	37	11	0	2	31	1	9	1	0	1	0	10	4	2	2	2	17	2	2	12	4	6
bOTU233	8	2	6	7	42	2	23	49	9	17	4	0	8	38	14	0	13	2	4	11	22	3	1	0	28	310	391	53	5	16	20	502	0	0	17	0	4	29	1	2	49	0	2	0	8	2	231	5	6
bOTU4256	1	4	0	0	0	6	0	0	0	5	4	0	0	0	0	0	0	0	1	1	0	0	1	1	0	1	0	1	0	0	0	0	0	0	0	1	0	0	5	0	0	0	0	0	0	0	2	2	0
bOTU458	7	3	1	9	0	2	5	0	0	3	9	10	4	1	1	1	0	4	0	0	4	3	0	1	6	2	20	5	0	16	3	7	3	4	8	3	3	1	3	5	0	1	1	2	2	2	0	4	3
bOTU3685	3	19	0	0	10	0	0	1	0	1	3	3	2	5	8	3	8	1	0	0	1	1	3	12	0	4	2	1	6	2	0	1	0	15	0	0	0	2	14	3	9	2	4	0	1	1	8	12	0
bOTU3359	21	18	6	0	0	0	0	0	1	0	2	1	28	3	2	0	0	0	1	1	0	0	1	6	1	0	9	0	13	0	1	29	1	0	0	0	0	0	0	0	0	0	1	0	2	0	0	6	0
bOTU426	75	314	16	188	137	27	291	19	6	7	16	193	13	30	5	64	2	224	7	17	11	413	14	50	919	10	45	15	14	17	40	335	83	22	73	92	221	37	216	434	4	2	8	12	52	3	12	704	182
bOTU284	13	20	34	10	24	5	1	1505	2	154	7	11	3	7	21	2	3	3	13	3	2	12	21	2	3	8	22	12	9	1	76	34	2	9	368	9	8	4	2	2	0	4	1	6	4	0	3	74	31
bOTU1095	27	261	3	5	45	22	3	17	16	15	28	90	32	164	15	10	6	39	29	8	15	17	53	41	96	68	24	38	118	29	4	7	18	20	5	29	27	126	130	121	4	7	39	11	9	16	8	24	16
bOTU6549	32	4	1	0	0	2	0	0	0	2	0	0	0	3	2	0	2	0	0	0	1	0	0	1	0	0	0	0	0	2	0	1	9	0	0	0	0	0	0	0	0	0	1	0	0	0	0	9	0
bOTU4907	1	4	0	0	0	0	0	0	0	0	0	1	0	0	1	0	1	0	0	0	0	0	3	0	0	1	0	0	0	0	1	0	0	0	0	0	1	0	0	0	2	5	0	1	2	1	0	14	0
bOTU7129	23	16	28	5	33	12	20	25	13	28	5	3	28	26	38	14	34	8	22	17	15	15	15	9	10	27	20	39	30	20	43	11	13	13	22	2	7	31	7	18	6	4	14	8	3	18	14	14	7
bOTU2864	30	38	2	2	5	0	1	0	0	3	32	9	7	29	2	109	5	27	3	6	49	1	0	7	38	21	2	0	1	0	10	40	1	18	1	1	17	3	6	20	0	2	3	0	10	1	3	7	25
bOTU663	22	22	10	2	17	9	3	4	18	3	4	4	3	8	20	0	11	0	2	3	108	9	0	2	15	2	4	20	17	8	1	4	10	7	6	8	0	1	1	2	2	5	1	9	7	3	27	49	33
bOTU1486	4	0	0	0	9	2	1	0	1	1	9	0	0	2	3	0	6	0	0	1	0	0	1	3	0	5	0	2	1	0	2	28	2	4	0	0	1	2	1	0	0	2	0	0	1	0	5	12	7
bOTU1977	40	29	39	26	37	69	49	31	214	16	20	105	12	14	29	15	75	87	16	3	51	12	3	18	27	14	1	41	84	10	24	48	8	5	52	22	48	9	34	53	13	31	9	22	16	11	14	71	44
bOTU4035	6	33	0	0	13	13	0	4	1	5	8	19	9	21	1	1	7	13	1	2	21	4	0	7	30	1	0	6	5	0	0	13	12	7	2	2	5	61	15	29	1	1	1	5	0	3	1	20	3
bOTU330	72	236	73	83	83	32	49	26	5	24	18	101	124	68	26	90	63	10	19	6	178	40	7	41	126	21	124	33	50	18	121	11	216	125	25	29	14	230	105	27	7	15	13	23	13	5	30	188	20
bOTU2896	11	2	0	1	0	3	7	2	0	9	3	41	6	6	5	10	8	76	0	2	10	0	1	20	41	1	0	37	5	4	1	0	5	3	4	4	61	34	31	124	1	2	1	37	1	1	3	17	17
bOTU2680	10	1	0	1	0	5	0	0	0	1	0	0	0	0	0	0	1	0	0	0	0	1	1	1	4	0	4	0	0	0	0	0	19	15	0	0	0	0	6	0	0	0	2	0	0	0	1	4	1
bOTU1883	1	0	47	7	0	1	0	0	5	0	1	0	4	1	5	0	3	0	0	0	0	0	0	0	0	0	11	1	0	0	2	0	0	0	2	2	0	0	3	0	0	0	0	17	0	2	0	0	5
bOTU1423	20	0	0	0	16	21	0	0	27	0	10	0	0	0	0	0	1	0	4	0	15	1	0	64	0	6	4	0	1	14	0	8	18	0	0	6	0	0	3	0	1	0	0	0	1	0	20	1	1
bOTU4051	36	3	0	17	8	20	0	2	2	63	5	127	9	21	1	0	39	16	14	1	8	5	0	67	0	15	57	10	17	21	22	0	70	1	41	8	9	45	36	54	5	2	1	16	86	0	1	1	21
bOTU1464	5	0	2	0	0	3	0	0	0	2	0	0	0	0	15	1	0	3	0	1	2	1	0	9	4	8	0	5	0	0	1	0	1	12	0	1	0	2	1	0	1	10	0	0	0	1	8	9	3
bOTU56	48	585	23	13	594	334	19	150	201	21	238	655	86	312	51	210	507	657	132	15	78	613	16	214	230	272	22	279	363	151	32	480	63	205	102	165	214	492	544	1378	20	43	36	137	36	34	35	119	153
bOTU249	24	52	4	1	31	4	3	7	1	109	6	602	2081	1	13	4	0	59	7	6	12	12	2	296	10	1	7	28	20	11	27	1	10	450	6	2	75	13	7	18	1	1	5	7	6	4	4	7	184
bOTU8946	1	14	0	0	2	0	0	1	4	1	0	22	1	4	4	3	1	4	3	2	0	6	1	4	0	1	0	1	1	0	0	0	0	2	1	1	0	3	11	0	0	0	2	3	1	0	0	0	0
bOTU1830	28	53	1	0	36	5	6	1	0	2	2	61	9	2	16	5	0	13	13	9	13	5	15	17	12	1	1	6	16	2	0	2	1	15	1	2	38	16	28	7	1	0	1	8	1	1	1	19	0
bOTU3758	57	5	0	1	21	0	0	0	0	1	0	0	0	0	1	0	0	0	1	0	0	0	0	20	5	0	9	0	0	4	0	0	0	0	9	1	0	0	0	0	3	20	8	0	0	0	4	0	4
bOTU935	41	2	3	56	9	9	6	6	5	4	25	8	7	4	4	39	25	3	3	2	90	111	3	7	2	17	3	15	10	4	4	12	3	13	4	1	0	12	6	0	1	10	1	7	13	0	5	3	15
bOTU1548	10	4	8	1	1	0	2	6	0	0	8	1	3	1	1	2	0	1	3	0	3	3	0	6	3	5	6	15	0	1	3	22	1	7	7	0	4	1	1	2	0	0	1	0	6	0	0	0	5
bOTU2309	6	0	19	7	6	7	5	2	2	8	2	1	6	2	6	6	6	1	0	17	54	1	53	3	2	6	14	2	4	1	9	2	116	0	6	4	0	7	32	5	8	4	8	11	0	1	6	9	1
bOTU2146	67	0	0	0	0	0	0	0	0	0	0	0	0	0	0	1	0	0	0	0	0	0	0	0	0	0	0	0	0	0	0	0	0	0	0	0	0	0	0	0	0	0	0	0	0	0	0	0	0
bOTU2315	14	31	18	17	14	23	16	50	3	8	28	12	16	9	20	21	11	10	22	10	653	47	21	24	20	147	13	7	30	16	13	11	15	18	12	9	17	11	7	29	12	10	24	12	65	26	24	24	32
bOTU3391	7	0	0	0	0	0	0	0	0	2	0	5	0	0	0	2	0	0	0	0	0	0	0	2	6	8	0	0	0	0	0	0	0	0	0	0	0	0	0	0	0	0	1	0	0	0	1	0	0
bOTU2772	18	1	3	1	2	2	0	2	1	1	0	0	25	0	3	0	124	0	0	1	0	0	2	1	0	3	2	0	0	0	1	0	0	0	516	0	0	0	0	0	1	0	0	0	1	0	0	19	0
bOTU3874	3	6	5	0	3	7	0	0	3	0	0	0	0	0	1	1	7	3	3	1	0	4	4	2	0	0	2	0	0	0	0	14	4	0	8	0	0	0	3	0	0	3	0	0	0	0	6	2	5
bOTU4228	7	0	0	0	0	4	0	0	1	0	0	0	0	0	1	0	0	0	0	0	0	0	1	4	0	0	0	5	0	0	0	0	0	0	0	0	0	0	7	0	0	0	0	0	0	0	0	0	0
bOTU2729	3	31	3	0	22	4	1	124	13	11	8	66	4	5	3	1	21	424	9	2	37	7	3	21	0	0	0	3	7	33	0	0	7	2	4	24	120	11	6	35	0	1	10	0	1	0	19	4	0
bOTU625	14	71	6	43	11	12	52	523	7	41	304	135	23	43	17	72	273	19	26	7	105	5	5	5	1335	10	216	39	16	259	16	22	30	14	16	18	25	273	9	155	9	7	5	37	93	3	88	32	97
bOTU690	118	19	1	3	3	3	2	3	3	4	7	133	108	3	3	1	5	3	1	0	2	5	4	31	10	3	1	1	3	4	28	1	27	11	11	1	6	7	207	2	2	12	4	1	14	4	2	41	88
bOTU2154	28	16	1	0	3	2	0	0	0	3	2	0	3	3	2	1	1	1	1	1	0	0	1	8	2	3	12	3	0	0	1	5	1	8	0	0	0	1	6	2	0	0	0	0	3	0	0	5	6
bOTU5012	38	12	0	2	6	7	0	0	44	0	5	0	1	4	3	3	6	0	1	0	7	2	1	32	18	1	6	30	14	0	1	1	2	17	32	1	1	6	8	4	0	1	5	7	2	1	3	7	5
bOTU452	40	106	2	11	33	2	5	0	4	24	11	54	2	18	11	2	131	27	31	2	101	3	7	9	11	12	14	21	32	8	4	15	57	19	90	30	9	7	47	11	27	2	3	11	6	3	8	25	0
bOTU5951	5	1	0	0	0	1	0	0	0	0	0	0	0	0	0	0	1	0	0	1	0	0	0	0	0	0	0	0	0	0	0	0	0	4	0	2	6	0	0	0	0	0	0	0	0	0	0	20	1
bOTU6676	7	4	0	0	0	0	0	0	1	1	0	6	0	1	10	0	1	0	0	0	0	0	0	0	0	1	0	0	0	0	2	6	0	2	0	0	0	0	1	0	0	2	0	2	0	0	0	0	0
bOTU6683	12	10	35	4	13	3	9	24	11	28	3	2	11	13	27	11	12	4	14	21	7	14	32	3	6	8	6	12	13	6	114	8	6	10	36	1	3	7	7	7	8	1	5	6	3	9	12	16	4
bOTU2977	18	0	0	0	1	0	1	0	1	2	0	0	0	0	0	0	0	0	0	0	24	1	0	6	0	0	8	0	0	0	0	6	0	2	0	0	0	0	0	0	0	0	0	0	11	0	0	0	1
bOTU2517	2	7	1	0	0	1	1	0	0	2	26	0	0	2	3	30	3	2	4	0	0	79	3	1	48	1	0	1	5	0	0	1	5	8	3	0	2	0	0	1	1	1	0	1	4	0	0	0	1
bOTU1294	51	98	0	0	6	0	1	0	0	10	2	11	0	0	5	2	0	7	4	1	0	5	4	41	8	0	2	0	0	0	0	0	1	3	1	0	9	10	3	7	2	0	0	0	1	3	2	18	0
bOTU4312	20	7	11	2	14	16	13	18	21	23	10	3	16	25	18	11	22	13	29	40	13	6	93	20	14	27	5	10	12	12	13	10	12	11	13	4	6	19	3	10	4	2	63	8	4	43	21	4	11
bOTU3271	6	0	0	0	54	0	0	1	0	1	0	1	13	0	0	1	0	0	1	0	0	1	0	0	0	2	0	6	0	1	0	4	4	7	0	0	0	0	2	0	0	0	0	0	0	0	0	0	0
bOTU180	20	747	94	84	1	3	12	92	0	5	10	0	1	9	4	1	121	6	0	2	54	1845	8	99	19	8	47	1	0	0	0	512	252	58	26	1	0	0	0	0	0	11	2	2	22	11	234	19	7
bOTU945	9	0	0	1	14	2	2	1	1	3	10	24	1	7	17	12	2	1	5	1	1	5	0	10	23	7	8	22	9	1	2	3	2	4	0	4	0	2	4	0	1	6	1	2	0	2	4	21	5
bOTU117	98	6	37	59	2	1	28	45	2	19	4	63	0	0	0	1	1	608	310	7	23	932	54	76	14	1	22	1	0	0	2	5	156	53	16	8	0	1	0	2	0	2	5	0	4693	8	15	192	3
bOTU5570	9	0	0	0	4	3	1	0	1	1	0	56	4	11	7	0	0	11	64	0	1	2	3	20	0	1	0	118	0	0	0	1	0	0	0	1	0	1	0	0	0	0	0	3	8	0	2	28	0
bOTU1179	28	2	0	0	18	0	0	9	0	1	0	0	0	0	0	0	0	0	0	1	0	1	0	23	0	0	0	0	0	2	0	0	0	0	0	0	0	1	0	1	0	0	0	0	0	0	0	0	0
bOTU2803	9	5	0	0	8	0	3	1	5	2	1	0	1	0	10	0	0	7	3	2	36	0	0	0	2	3	1	6	11	0	24	1	26	1	115	1	0	1	1	1	0	1	1	7	0	0	4	13	2
bOTU325	20	207	43	10	46	5	225	25	580	35	28	1159	13	217	20	25	431	645	13	9	59	4	10	1	20	21	7	471	534	206	27	2	6	4	14	20	477	103	24	625	7	13	8	8	8	10	26	470	10
bOTU647	18	6	0	3	21	90	5	3	10	26	2	62	0	1	7	0	15	9	4	1	207	40	6	3	28	0	0	4	16	7	1	4	23	5	27	18	13	0	11	5	1	0	8	9	8	2	7	10	6
bOTU605	42	2	3	4	1	0	1	1	1	112	11	0	0	15	0	18	5	3	0	3	1	4	2	2	3	0	21	1	0	1	47	2	1	6	306	1	0	2	22	4	0	0	1	0	1	1	1	9	17
bOTU2698	8	0	0	3	4	0	0	2	0	0	3	0	0	0	6	0	4	0	0	0	14	0	1	0	30	4	0	2	1	1	0	0	3	1	0	2	0	0	0	0	1	1	3	1	0	1	5	0	2
bOTU3083	20	0	0	0	0	0	0	0	0	0	1	0	0	0	0	0	0	0	0	0	0	0	0	0	0	7	0	49	0	0	0	0	0	0	0	0	0	0	0	0	0	1	0	0	0	0	0	0	0
bOTU1408	12	13	20	13	19	3	7	345	0	14	112	116	7	3	3	1	3	91	18	0	10	4	23	0	10	14	2	4	1	66	5	0	63	9	6	2	371	7	2	15	2	4	3	3	16	2	19	29	0
bOTU2226	1	0	0	1	0	0	0	34	2	0	0	0	0	0	0	0	0	0	0	0	0	0	3	0	0	0	197	0	0	0	0	1	0	0	0	0	0	0	0	0	0	0	0	0	0	0	0	0	0
bOTU871	10	30	5	0	16	4	2	0	0	5	5	0	14	5	13	7	8	0	0	4	0	1	6	20	7	11	13	29	0	14	6	0	1	14	1	0	2	6	7	2	7	0	2	2	3	5	13	17	6
bOTU2596	16	0	76	8	4	4	2	2	9	23	25	9	4	2	11	1	6	1	1	1	5	1	0	3	5	2	3	17	1	0	13	0	4	3	48	34	0	0	14	8	7	2	1	9	4	3	33	41	19
bOTU2280	10	1	1	0	2	0	0	0	0	2	0	0	12	0	0	0	1	0	0	1	0	1	0	5	0	2	19	0	0	0	0	6	0	4	0	0	0	14	0	0	0	0	0	0	0	0	0	0	0
bOTU3444	4	0	6	0	11	0	0	0	0	1	0	5	5	0	0	2	0	0	1	0	0	6	1	10	9	0	4	0	0	0	0	1	2	2	0	0	0	2	1	0	0	0	0	0	1	0	5	4	5
bOTU2738	41	287	33	33	194	131	98	214	434	52	63	276	159	276	115	34	598	116	46	18	319	49	15	46	284	51	54	630	923	64	75	14	196	109	285	198	67	128	206	417	77	48	84	193	29	7	190	178	51
bOTU359	9	65	19	3	53	14	4	8	31	14	12	17	2	12	22	10	33	48	10	7	2	3	5	4	267	28	22	82	30	20	8	9	33	12	61	12	2	3	27	32	7	7	1	16	2	6	22	63	10
bOTU331	52	57	7	43	10	68	33	17	46	26	12	0	28	11	17	36	11	5	5	4	130	29	1	35	53	11	36	105	52	5	10	73	25	28	129	19	3	32	39	1	6	49	6	3	12	1	35	49	9
bOTU201	11	13	7	142	61	129	4	8	23	20	2	152	2	10	7	15	14	8	56	51	79	1	37	7	26	29	2	11	17	12	0	7	119	2	6	4	37	54	95	14	3	6	22	8	3	27	9	70	2513
bOTU4245	49	28	69	33	51	157	151	63	12	54	26	52	69	13	85	14	22	56	18	176	63	76	215	120	31	27	54	71	39	39	368	131	33	118	32	8	55	61	20	40	10	7	194	16	20	203	43	57	99
bOTU1117	16	11	1	5	32	2	8	4	1	5	36	28	4	5	5	0	6	26	7	3	2	7	6	23	5	1	53	18	3	0	1	0	28	64	49	0	5	14	30	10	1	18	0	32	7	1	7	32	17
bOTU332	14	14	24	10	4	2	455	24	4	8	56	5	3	15	7	8	10	7	2	6	4	23	1	80	11	12	4	8	6	2	5	5	9	10	40	6	1	1	2	6	2	2	1	2	262	5	5	250	895
bOTU157	54	387	548	78	112	75	222	272	639	83	146	271	255	129	56	590	221	488	137	19	475	238	21	122	111	146	50	120	467	415	178	169	106	71	421	216	328	220	78	342	44	29	23	79	71	23	111	272	189
bOTU5200	4	0	1	0	0	0	1	0	0	0	0	0	0	0	0	0	1	0	0	0	0	2	0	0	0	5	0	0	0	0	0	0	1	19	0	0	0	0	0	0	0	0	0	0	0	0	0	3	0
bOTU3347	67	41	16	4	57	12	10	22	20	7	86	65	36	26	26	20	25	41	5	9	17	2	12	37	82	36	34	30	77	16	76	63	48	72	318	9	8	2	5	36	10	7	2	10	4	7	20	70	25
bOTU1755	3	21	1	1	63	1	3	6	93	1	16	9	3	15	24	3	19	6	5	3	11	1	5	2	7	7	2	51	99	3	4	0	3	1	3	27	6	9	11	0	4	2	5	2	3	1	36	1	5
bOTU883	42	1	1	0	0	1	0	0	0	0	0	0	0	0	0	0	1	1	0	3	0	0	0	92	2	0	0	0	0	0	0	0	1	0	0	0	0	0	0	0	1	1	1	0	95	0	0	0	403
bOTU667	16	11	3	0	17	6	0	7	1	7	8	18	13	8	11	7	5	2	10	5	18	15	7	49	26	9	55	28	4	8	8	6	2	19	6	3	15	47	0	11	3	17	0	12	6	2	16	25	15
bOTU2114	9	0	2	0	6	2	0	0	1	2	14	0	3	0	3	0	25	0	3	1	0	1	1	3	1	11	0	0	0	2	0	6	0	5	7	0	0	9	1	0	1	0	1	0	0	1	1	2	0
bOTU5073	8	0	0	0	0	0	0	0	4	0	1	0	12	0	2	2	0	0	0	0	1	0	0	2	0	2	0	1	0	0	0	0	1	1	3	0	0	0	0	0	0	0	0	0	0	1	7	4	0
bOTU1213	18	10	0	3	2	0	0	0	0	1	0	1	1	0	0	4	0	0	0	1	5	1	2	0	5	1	20	18	0	2	0	11	0	0	0	0	0	0	0	1	2	0	2	0	9	0	1	0	1
bOTU52	18	29	132	251	8	16	54	86	53	174	9	20	5	17	101	261	38	21	11	4	46	260	5	85	51	231	369	54	13	51	70	309	21	13	329	19	17	22	13	18	36	7	32	14	32	23	87	136	361
bOTU5786	26	0	1	0	0	0	4	0	0	0	0	0	0	0	0	1	2	1	0	0	0	0	0	0	0	0	0	0	0	0	0	1	0	0	0	0	0	0	0	0	1	0	0	0	2	0	0	0	0
bOTU6078	5	0	0	0	0	23	3	5	14	10	0	1	2	13	2	0	0	2	0	0	49	1	0	2	18	0	1	42	0	0	0	1	14	7	7	4	5	0	16	0	5	7	1	4	4	0	1	20	0
bOTU984	25	21	4	11	10	13	37	2	9	15	5	15	31	5	10	10	6	1	4	3	68	12	2	72	26	5	48	52	19	7	6	35	12	8	18	14	3	9	26	0	3	22	11	2	9	4	14	63	10
bOTU7825	26	1	3	50	14	38	7	3	16	77	7	1	4	10	1	2	2	7	4	5	15	4	1	30	0	3	19	53	13	1	17	33	28	5	27	12	3	2	84	1	4	6	9	5	43	1	26	40	3
bOTU744	30	45	0	8	25	7	1	1	0	6	2	86	2	15	3	2	1	18	25	13	5	2	33	12	3	8	2	29	6	7	1	1	0	0	2	5	44	14	40	18	1	4	7	0	3	3	1	1	15
bOTU990	43	10	7	0	18	2	6	0	6	3	5	0	0	3	24	4	13	2	11	1	2	0	12	16	38	14	13	4	3	0	5	10	2	9	10	1	1	15	22	0	3	2	3	8	1	1	10	28	6
bOTU495	2	1	4	9	1	0	2	2	0	0	0	342	79	4	0	0	5	12	0	2	5	5	5	3	2	3	0	0	0	0	0	1	1	213	0	1	0	0	0	0	0	5	0	2	747	0	2	0	0
bOTU710	6	90	9	0	7	30	49	20	38	33	17	141	41	63	8	32	11	174	11	3	22	17	4	20	101	9	2	79	360	12	15	33	23	26	152	42	36	72	69	306	2	31	7	14	4	12	9	69	5
bOTU443	9	33	25	12	10	18	41	37	0	1	5	7	1	0	2	1	1	11	4	0	511	43	2	88	4	72	47	13	4	6	2	35	49	14	18	1	2	5	0	3	3	2	0	38	63	2	43	11	77
bOTU4436	3	0	0	0	0	0	1	0	0	1	0	0	2	0	1	0	0	0	0	0	0	1	0	2	0	0	1	0	0	0	0	0	1	1	1	0	0	0	0	0	2	0	0	1	0	1	1	2	0
bOTU4867	10	13	0	105	22	61	1	2	102	1	11	39	20	10	4	7	7	10	4	3	3	0	1	11	9	3	4	9	242	4	1	2	252	24	3	11	4	4	332	47	10	75	3	10	6	0	4	1	1
bOTU7219	5	0	0	0	0	0	1	0	0	0	0	0	0	0	0	0	0	0	2	0	0	1	0	0	0	4	0	1	0	0	0	3	3	15	0	0	0	0	0	0	0	0	0	0	1	0	2	0	0
bOTU947	26	81	25	9	192	14	5	13	21	39	16	60	34	21	60	15	102	8	64	27	17	13	93	29	32	20	27	36	65	39	16	15	3	18	19	6	20	49	48	19	14	15	15	14	8	3	27	59	10
bOTU972	11	38	0	1	25	2	0	2	0	2	1	4	8	0	11	3	0	2	1	0	1	5	3	15	14	0	14	12	4	4	3	3	9	3	2	0	18	9	1	9	0	1	1	14	1	0	5	23	1
bOTU1764	13	7	0	18	0	15	0	0	0	1	0	16	0	1	0	0	0	1	3	0	41	3	0	1	7	0	13	2	1	0	0	0	4	0	1	3	1	0	2	1	1	0	0	0	2	0	2	0	0
bOTU513	5	0	15	0	3	7	2	21	26	17	1	200	0	17	2	0	0	14	45	1	0	1	9	54	0	6	0	1	0	0	8	0	0	31	0	2	0	1	10	6	14	19	6	1	0	1	38	2	1
bOTU2648	100	0	0	0	1	0	0	0	0	0	0	0	0	0	0	0	0	0	0	0	1	0	0	0	0	0	1	0	0	0	1	0	1	8	0	0	1	0	0	0	0	0	0	0	0	0	0	0	0
bOTU259	79	18	36	23	6	40	8	28	6	25	17	57	8	10	46	1	10	61	2	2	83	17	4	3	12	31	27	18	3	0	2	33	91	56	191	0	1	2	1	0	10	1	67	20	31	12	801	35	28
bOTU8136	3	0	0	0	0	0	0	1	2	0	0	0	0	0	0	0	0	0	0	0	0	6	0	16	1	0	1	0	0	0	0	0	0	1	0	0	0	0	0	7	0	0	0	0	6	0	0	0	0
bOTU4796	15	0	0	0	1	0	0	0	0	0	0	0	0	0	1	0	0	0	0	0	0	1	3	0	0	0	6	5	0	0	0	1	0	8	0	2	0	0	0	0	0	0	0	1	0	0	0	2	1
bOTU183	14	632	225	33	11	283	21	42	190	17	76	191	82	72	242	38	83	83	24	31	16	40	17	13	15	46	9	66	13	58	26	10	392	299	62	1256	69	12	99	26	107	64	49	186	50	14	262	59	23
bOTU4857	14	53	0	0	0	2	0	1	3	1	1	2	0	0	0	5	0	0	0	0	1	0	1	4	4	8	37	0	5	13	0	0	1	2	0	0	0	3	0	2	2	0	6	0	0	0	0	2	5
bOTU2651	2	1	0	2	5	0	1	2	0	4	7	5	0	1	5	3	2	6	4	12	1	22	7	6	2	2	1	1	1	2	20	4	4	13	2	0	5	4	1	0	0	2	3	0	3	11	0	0	0
bOTU456	21	6	1392	8	7	14	22	926	19	34	144	81	11	6	25	12	51	56	23	4	54	7	10	115	984	5	4	5	9	14	2	1	44	35	94	274	70	20	93	46	13	2	2	47	112	9	60	15	36
bOTU6431	15	50	0	1	1	0	1	3	0	0	1	8	0	0	0	2	0	0	0	0	0	3	3	20	8	0	9	0	4	0	1	0	0	2	0	2	1	0	23	0	0	1	0	4	0	1	3	15	0
bOTU6138	25	8	4	2	5	5	10	3	0	0	10	0	7	2	10	4	4	8	0	2	7	0	2	4	13	15	0	14	3	0	12	1	1	17	126	2	2	0	5	1	2	1	0	1	2	4	14	36	0
bOTU1602	37	12	0	0	1	0	0	0	9	0	14	4	1	0	1	21	5	0	1	0	0	0	0	0	6	0	9	1	5	0	0	1	0	2	0	0	0	0	7	1	0	0	1	1	0	0	0	11	1
bOTU1054	6	10	18	4	6	12	19	39	3	10	5	7	10	14	10	2	3	15	7	20	12	7	12	15	3	3	4	29	2	9	112	6	4	10	13	0	7	171	0	2	2	2	32	1	3	21	71	9	5
bOTU1725	6	30	1	0	12	1	0	0	0	1	1	0	0	1	3	1	0	0	1	0	2	5	3	14	2	1	23	4	0	0	0	0	0	11	1	0	0	5	3	0	0	0	0	0	1	2	1	10	2
bOTU1071	3	27	4	0	79	1	2	3	33	1	5	2	0	3	25	1	2	0	2	1	4	1	2	1	14	4	3	2	13	0	1	0	1	0	2	7	1	1	7	1	0	1	4	3	3	0	18	17	4
bOTU1096	26	24	2	0	16	6	2	5	18	0	1	24	2	1	10	4	0	10	1	3	21	6	2	8	24	0	23	18	21	0	0	0	6	4	1	11	5	29	10	19	2	1	0	3	7	0	0	22	6
bOTU2676	11	11	2	0	5	0	1	0	3	1	0	0	0	0	0	3	0	2	0	0	0	0	0	4	0	0	0	1	5	0	2	0	0	4	10	0	0	0	0	0	0	0	0	0	0	0	0	2	1
bOTU1453	14	1	0	0	0	2	0	5	6	2	0	10	1	0	0	1	4	0	0	1	16	1	0	1	5	2	30	0	0	10	0	12	2	0	3	0	0	0	0	0	0	0	1	0	5	0	16	0	29
bOTU1546	40	0	0	0	7	0	0	0	1	2	0	3	0	2	1	0	6	7	1	4	7	0	32	69	18	0	1	3	0	2	0	5	33	0	0	0	1	0	4	0	2	0	0	1	6	0	1	30	28
bOTU3561	5	0	0	0	7	0	0	2	0	5	4	0	16	1	2	1	2	0	0	0	2	1	1	4	0	5	0	44	0	0	26	0	4	2	6	10	0	0	0	0	2	1	4	0	6	0	0	0	0
bOTU1458	17	2	0	0	5	1	0	4	0	1	0	0	1	0	3	2	3	2	3	0	9	0	1	5	0	0	1	0	0	1	0	1	0	12	7	0	0	0	0	0	8	2	0	1	0	0	1	11	0
bOTU1687	4	70	1	8	12	30	17	7	45	2	5	28	20	18	37	42	25	9	52	3	0	32	4	5	1	45	66	95	46	14	11	75	31	13	75	28	1	1	17	2	7	0	8	13	1	6	59	61	11
bOTU2007	43	21	5	2	31	15	13	15	7	10	6	3	100	7	26	4	28	10	9	8	12	12	6	41	20	11	55	69	20	6	12	30	8	41	24	6	12	22	57	11	2	21	8	9	6	6	16	53	15
bOTU246	26	94	11	30	6	29	13	7	72	8	107	0	19	17	22	140	25	10	4	3	17	118	15	42	160	41	21	106	34	47	29	124	16	62	58	6	9	44	10	17	4	68	12	3	14	4	10	53	66
bOTU7274	4	0	0	2	0	0	0	0	0	0	0	0	0	0	0	0	0	0	0	0	0	0	0	3	0	0	2	0	0	0	0	1	1	0	0	6	0	0	2	0	0	0	0	0	1	0	9	0	0
bOTU1436	23	285	19	3	20	16	113	13	19	27	9	99	7	68	26	13	24	28	4	9	12	2	18	2	252	10	28	520	35	5	5	7	89	6	17	6	37	11	56	123	9	5	24	15	12	3	32	407	5
bOTU5156	6	10	12	4	18	3	4	10	5	5	14	3	3	16	6	6	7	5	7	3	15	9	7	10	5	10	5	6	10	5	3	3	11	8	2	1	4	1	3	3	2	2	3	1	9	3	1	2	7
bOTU782	15	4	55	5	1	63	4	24	131	14	20	315	9	56	13	6	50	327	47	0	24	1	3	51	1	7	46	9	125	110	8	4	189	4	24	18	83	80	157	38	18	2	44	13	9	13	21	18	37
bOTU3285	48	0	0	0	0	0	0	0	0	1	0	0	20	0	0	0	0	0	1	0	0	0	0	6	0	0	0	0	0	0	0	0	0	0	0	0	0	0	0	0	0	0	0	0	9	0	0	0	0
bOTU1044	20	7	0	0	8	3	1	4	12	4	1	7	0	1	10	1	6	2	2	0	3	5	0	28	15	4	8	17	7	7	1	7	18	10	12	1	4	0	9	0	5	3	1	0	4	0	15	13	2
bOTU919	9	5	10	3	3	4	0	0	1	0	16	1	0	0	3	0	0	0	0	0	6	9	0	11	1	11	0	10	0	0	4	50	0	8	2	4	0	2	4	0	2	0	1	2	4	4	43	27	15
bOTU62	30	57	971	579	187	598	1195	380	69	472	60	56	42	49	165	79	50	123	22	53	341	72	94	166	48	49	299	51	34	68	229	43	1296	84	366	88	90	39	1569	92	121	28	45	770	20	26	155	3606	36
bOTU220	47	386	32	237	35	28	31	323	143	21	351	244	376	172	44	86	79	757	49	18	105	72	22	386	48	143	68	626	714	708	29	241	68	76	28	39	136	83	93	1208	61	74	20	162	32	27	94	190	31
bOTU2331	9	0	0	0	4	2	0	0	0	2	2	25	0	1	5	0	1	0	0	0	0	1	0	4	1	0	2	0	3	0	0	0	1	4	0	0	0	0	0	0	1	0	0	0	0	0	0	3	0
bOTU315	21	64	6	1	24	7	7	2	349	5	18	2	1	15	25	10	49	5	3	3	4	9	1	10	13	5	24	90	214	20	7	12	4	12	2	3	17	6	3	4	4	7	2	7	3	2	45	64	20
bOTU196	6	6	7	12	8	321	1	44	697	3	27	11	27	3	12	6	248	11	8	4	717	7	5	4	5	12	35	124	564	32	16	22	9	15	27	40	9	1	17	7	9	43	5	5	3	1	329	3	4
bOTU6698	9	1	16	4	11	8	15	6	13	5	5	6	2	10	5	4	15	20	16	7	10	5	6	4	7	9	10	2	2	5	2	11	13	15	10	5	12	8	8	9	10	5	14	2	8	8	9	10	8
bOTU171	24	857	8	9	208	61	24	6	30	11	67	284	69	211	73	15	28	12	8	19	14	2	7	16	34	107	27	115	55	60	15	47	312	18	8	9	68	26	184	124	11	18	18	67	7	6	52	75	4
bOTU3423	2	2	21	8	9	0	8	9	0	0	15	10	0	2	2	0	0	3	4	0	8	2	1	0	2	15	1	0	1	8	0	0	0	0	2	0	5	0	0	0	1	0	4	11	0	0	67	27	3
bOTU527	1	6	1	0	1	0	0	0	0	23	1	0	0	1	2	6	6	1	16	0	1	0	2	0	6	1	1	0	3	0	3	0	0	0	153	0	3	0	1	8	8	0	0	4	0	2	34	0	7
bOTU6737	22	0	0	0	206	1	69	3	0	0	0	0	1	0	0	34	0	0	26	1	0	1	5	414	0	0	0	0	1	1	3	2	1	3	0	0	0	0	0	0	0	0	1	0	0	0	7	23	1
bOTU2530	6	2	0	0	3	3	1	0	0	1	0	2	0	0	0	0	0	1	1	1	0	0	0	1	11	0	0	4	1	6	0	0	0	13	0	0	0	6	4	0	1	0	0	0	1	3	0	4	0
bOTU2120	22	12	2	0	2	0	1	0	0	2	0	0	16	2	6	0	4	0	1	0	0	1	0	13	0	3	0	4	0	1	0	0	0	1	24	0	1	1	2	0	4	0	0	0	3	0	3	9	3
bOTU551	89	360	37	33	45	11	98	55	23	74	34	33	16	234	37	16	47	17	9	3	1363	28	8	17	32	4	397	17	95	22	31	110	158	76	215	10	36	16	37	149	6	9	6	7	8	4	93	674	5
bOTU5182	30	0	0	0	16	7	1	0	48	2	0	1	0	0	0	1	1	0	54	1	0	0	0	14	0	0	0	0	0	0	0	1	1	0	0	1	0	0	0	0	0	0	1	0	0	0	10	1	0
bOTU3299	6	206	6	6	9	5	4	114	10	1	22	98	9	5	6	26	79	235	7	1	8	3	4	4	17	6	3	18	44	10	7	0	2	2	5	7	192	47	68	496	3	2	0	2	2	3	8	11	10
bOTU5250	4	5	0	0	3	0	0	0	0	0	0	0	0	0	0	0	3	0	0	0	0	0	0	7	0	2	0	1	0	0	0	0	0	1	0	0	0	0	0	0	0	0	0	0	0	0	0	0	4
bOTU366	4	71	1	1	15	79	6	20	20	1	48	280	18	55	13	3	41	206	15	5	6	3	4	119	66	7	1	16	37	40	1	0	12	15	8	16	123	417	55	554	6	15	3	43	12	0	5	2	52
bOTU4496	5	0	0	0	0	0	3	0	0	0	0	0	0	0	0	10	0	0	0	0	0	0	0	1	0	0	0	0	0	0	0	0	0	0	0	0	0	0	0	0	0	0	0	0	0	0	0	0	7
bOTU3744	23	21	0	0	14	0	0	0	10	0	1	0	0	0	7	0	1	3	3	2	4	14	3	8	10	1	0	2	3	8	2	0	0	7	9	7	3	10	7	0	3	0	0	10	2	1	13	4	0
bOTU995	2	0	1	0	2	3	1	8	0	1	0	2	0	0	0	0	0	3	1	1	1	1	0	14	1	0	102	26	2	0	0	0	16	20	0	4	0	1	0	2	1	0	0	2	22	0	0	0	1
bOTU370	3	17	227	8	4	6	2	6	43	21	11	1	5	27	26	2	20	2	3	3	15	54	3	6	3	12	3	4	45	8	36	1	7	7	127	3	5	4	27	3	8	5	3	13	10	6	9	72	5
bOTU1540	4	8	0	0	8	2	2	0	0	0	0	0	0	0	7	1	8	1	1	0	0	5	7	12	0	2	0	0	0	1	1	1	0	6	0	0	0	5	5	0	0	1	0	1	2	0	18	4	0
bOTU4174	5	0	0	1	0	0	0	0	0	0	1	0	0	0	0	0	0	1	0	1	3	0	0	1	21	0	0	1	0	0	0	0	0	0	0	0	0	1	0	0	0	0	0	0	1	0	0	0	0
bOTU3390	13	0	0	0	0	0	0	1	0	0	0	0	0	0	0	0	18	0	0	0	0	0	0	0	0	0	0	0	0	0	0	2	0	1	0	0	0	1	0	0	0	0	0	0	0	0	0	0	0
bOTU1036	6	50	5	0	2	0	2	1	0	5	20	34	1	4	4	2	11	2	3	2	1	1	7	1	97	6	3	11	5	4	10	1	30	8	14	29	0	0	3	2	2	1	0	0	8	0	8	28	1
bOTU3508	4	0	0	0	0	1	0	0	0	0	0	3	0	0	2	0	0	0	1	0	0	0	0	1	0	0	0	0	0	0	1	0	0	0	0	0	0	0	6	0	0	0	0	0	0	0	3	3	6
bOTU6378	19	8	1	3	15	34	1	2	10	4	1	0	33	29	44	3	4	11	5	1	54	36	2	5	72	17	69	87	122	0	2	30	16	11	2	8	17	27	28	0	37	57	50	0	7	6	55	33	18
bOTU2593	27	60	4	5	48	0	3	1	6	11	7	0	9	4	18	1	1	1	4	5	0	11	8	25	6	2	67	12	0	18	6	8	3	16	3	0	2	13	4	0	3	2	2	2	1	1	10	16	5
bOTU1625	3	0	1	0	15	0	0	3	1	3	1	6	0	0	0	0	0	0	17	0	0	0	8	0	0	0	0	0	0	0	1	0	0	0	2	0	0	0	0	0	0	0	0	0	0	0	0	7	0
bOTU1572	13	6	2	0	21	37	0	6	0	8	0	40	0	1	2	0	1	2	4	15	2	13	28	3	0	0	1	0	2	0	1	0	60	0	0	0	1	5	13	0	1	0	1	0	1	1	10	2	0
bOTU1397	34	2	0	12	1	3	1	0	40	2	10	1	0	2	9	2	4	0	0	0	3	6	0	1	1	2	17	24	4	4	2	24	0	2	0	7	2	2	0	0	0	15	1	0	1	0	12	5	0
bOTU2021	11	2	2	5	6	0	15	1	1	7	0	0	1	1	9	0	5	5	2	2	1	0	0	1	4	4	15	1	4	0	1	0	0	2	0	0	7	3	4	1	5	0	4	1	3	1	6	17	2
bOTU7407	1	4	0	0	11	5	0	1	1	1	14	0	1	1	1	11	1	3	4	1	0	8	1	0	4	1	1	4	13	0	0	5	2	13	2	2	0	0	1	4	1	3	0	0	0	2	0	2	4
bOTU3519	7	0	0	1	11	1	1	0	1	1	0	6	0	4	2	4	1	2	1	1	10	2	6	5	0	0	0	1	0	0	1	0	0	4	2	6	8	1	3	2	0	0	7	0	0	1	1	2	0
bOTU24	58	69	15832	121	3	27	118	106	7	24	1	15	15	23	96	5	81	16	2	1	109	55	25	2	21	106	75	83	3	16	1	39	6	10	266	0	2	5	61	2	70	0	47	73	4	82	25	175	2
bOTU1826	27	0	0	0	0	0	0	0	0	0	3	0	0	0	2	0	0	0	0	0	0	4	0	43	0	3	15	0	5	0	0	15	1	14	0	0	0	0	0	0	0	1	0	0	7	0	7	2	4
bOTU3330	6	10	0	0	1	4	0	0	0	0	0	0	0	1	0	0	0	0	0	0	0	0	0	0	6	0	0	0	0	0	0	0	0	1	0	0	0	0	0	0	1	0	0	0	1	0	0	4	0
bOTU5234	14	0	0	0	0	0	0	0	0	1	0	0	0	0	1	0	0	0	0	0	0	0	0	6	0	0	0	0	0	0	0	0	0	0	0	0	0	0	3	0	0	0	0	0	0	0	0	0	0
bOTU6231	11	0	0	0	0	0	0	1	0	2	0	0	0	0	0	0	0	9	0	1	0	0	0	0	0	0	0	0	0	0	0	1	2	67	0	0	0	1	0	0	0	0	0	0	0	0	1	0	0
bOTU4082	8	0	1	0	0	0	2	0	0	0	0	0	0	0	0	0	0	0	0	0	0	0	0	0	0	0	0	4	3	0	17	0	0	3	6	0	0	0	0	0	2	1	0	1	4	0	7	0	0
bOTU1437	1	0	2	0	49	20	1	2	42	3	34	60	7	8	10	6	1	34	9	3	5	32	2	3	65	1	7	37	240	11	5	2	6	1	56	28	64	6	3	111	1	22	2	6	0	2	12	5	4
bOTU3334	14	2	0	1	20	3	1	1	0	10	0	7	12	4	2	0	4	1	4	0	0	2	0	5	3	0	0	3	0	0	2	0	0	1	0	0	0	0	15	0	0	2	1	0	3	0	0	2	0
bOTU674	22	31	0	4	18	17	1	3	12	20	10	11	15	7	15	10	16	0	3	3	23	13	5	43	16	13	4	55	32	8	7	2	31	20	3	1	1	3	18	5	2	10	13	12	4	3	15	7	20
bOTU2751	1	0	0	0	0	0	0	0	0	1	0	0	0	0	0	0	0	0	0	0	2	4	0	0	0	1	0	0	0	0	0	0	1	1	1	1	0	0	2	0	2	0	0	1	0	0	1	0	0
bOTU653	6	0	2	0	2	1	0	1	652	0	0	0	0	0	1	5	0	33	3	1	1	0	0	0	0	0	4	86	1	0	2	0	3	0	1	1	3	1	0	0	1	0	0	2	1	1	0	1	2
bOTU1281	4	0	5	1	24	0	1	2	0	1	1	4	13	1	5	0	6	1	2	2	2	1	0	1	2	3	7	18	3	5	0	0	8	33	12	9	0	0	3	0	0	1	1	8	0	1	0	5	1
bOTU843	12	25	55	18	11	8	1	7	0	33	2	13	4	2	7	12	16	2	3	3	2	19	14	39	3	51	32	22	2	15	28	14	3	8	28	3	2	3	1	10	9	8	1	9	6	5	16	53	36
bOTU6289	8	15	0	0	6	3	0	0	0	1	2	4	0	2	10	3	5	5	0	0	4	0	0	12	0	0	0	7	0	0	2	1	0	3	16	0	2	2	1	0	0	0	3	0	0	0	8	3	0
bOTU1493	27	16	7	56	61	8	3	6	51	38	31	28	12	10	21	4	23	3	3	6	1	29	3	64	7	14	87	19	34	3	12	11	7	18	32	17	21	53	43	2	22	37	11	10	7	2	33	23	17
bOTU462	11	4	106	6	9	422	12	9	11	13	8	3	12	13	25	11	15	15	8	8	91	15	2	12	20	4	12	24	17	6	50	11	188	20	109	46	25	17	97	9	8	6	16	20	3	5	12	47	16
bOTU845	9	165	0	4	0	3	8	6	0	0	0	143	8	1	0	21	1	10	4	0	18	3	0	93	1	0	0	2	3	6	1	9	11	12	0	3	15	31	36	401	0	0	0	0	66	1	5	7	2
bOTU2264	3	0	9	1	16	0	0	0	0	1	0	3	5	1	3	0	0	0	1	0	1	0	0	0	0	0	0	0	1	7	0	5	0	8	0	0	0	0	5	0	5	0	0	0	0	0	1	9	0
bOTU5819	21	10	0	1	1	0	0	0	0	3	0	0	0	0	2	0	0	0	0	0	0	5	2	4	7	0	2	0	1	0	0	0	1	2	0	0	2	0	0	0	0	2	1	0	2	0	6	17	2
bOTU6707	9	3	1	0	6	0	3	0	19	0	3	0	0	1	0	5	0	0	0	3	1	0	1	1	0	4	0	59	1	3	3	12	0	0	11	0	2	1	0	0	0	0	0	0	2	1	0	5	0
bOTU5115	6	0	1	0	0	0	0	1	0	0	0	0	0	2	2	0	0	0	0	0	1	0	0	0	0	0	0	0	0	0	0	0	0	0	8	0	0	1	0	0	0	1	1	0	0	0	0	0	0
bOTU1345	38	4	1	0	2	1	1	2	9	0	26	1	0	0	0	0	1	1	2	0	4	1	1	0	0	3	95	0	4	0	0	16	4	4	7	0	0	0	0	0	1	0	0	0	1	0	14	9	2
bOTU907	3	7	3	2	2	4	1	8	27	2	2	0	18	1	26	0	8	0	1	0	5	11	0	3	5	5	11	27	7	0	1	22	2	19	2	4	0	0	1	0	13	12	1	1	3	5	34	1	2
bOTU7641	1	0	0	0	0	0	0	1	0	0	0	0	0	0	1	0	0	0	0	0	0	0	0	2	0	0	0	0	0	1	0	0	0	0	0	0	0	5	0	0	0	0	0	0	0	0	1	1	0
bOTU1685	34	5	0	1	7	2	0	0	17	0	6	6	1	11	3	6	1	3	5	2	5	14	1	17	9	55	1	20	0	1	0	79	8	9	1	2	13	1	0	9	2	1	0	0	7	0	3	28	5
bOTU4525	16	0	1	1	0	0	0	0	0	0	13	3	0	0	0	0	0	0	0	0	0	0	0	0	1	0	0	0	0	0	0	0	0	0	0	0	0	6	2	0	1	0	0	0	0	0	5	0	0
bOTU288	28	79	30	271	190	243	9	306	664	107	22	248	36	19	27	54	66	214	1634	6	642	496	73	369	61	12	79	510	36	2	11	9	65	61	76	172	39	9	34	20	13	77	33	15	43	5	104	68	49
bOTU4171	36	2	0	0	0	0	0	0	0	0	1	0	0	0	1	0	1	0	8	0	0	4	0	9	0	0	0	0	0	0	0	0	0	0	0	0	0	0	0	0	0	0	0	0	0	0	0	1	0
bOTU112	8	220	16	6	28	7	21	20	9	12	41	12	10	17	7	93	81	20	25	1	48	3	7	4	66	21	4	11	84	35	14	4	2	7	2	9	89	63	19	6136	10	6	4	5	7	4	11	9	53
bOTU477	33	30	10	20	8	9	11	8	36	3	24	0	28	5	24	8	15	3	3	0	76	17	0	41	44	13	69	85	12	5	7	100	20	30	28	10	6	11	6	1	5	3	10	0	27	1	30	37	38
bOTU3017	1	0	1	3	16	0	0	0	0	2	0	0	6	0	2	0	2	0	0	5	0	0	24	11	0	0	0	0	0	0	1	9	0	0	0	0	0	0	2	4	4	0	0	4	0	0	2	0	3
bOTU3246	12	10	2	0	6	14	0	5	0	0	4	0	0	2	4	0	14	11	2	0	33	0	0	0	27	1	0	24	0	4	2	0	7	10	7	1	0	8	15	0	0	0	3	0	2	0	15	1	41
bOTU1184	8	0	2	2	1	5	1	1	4	8	3	3	0	2	1	6	5	0	2	1	1	4	1	6	0	33	9	9	0	0	1	6	3	0	16	2	5	0	6	3	0	0	2	1	23	1	4	6	54
bOTU2670	17	0	20	0	14	0	0	10	0	5	0	0	0	0	0	1	1	0	10	0	1	14	0	119	0	0	0	0	1	0	0	0	0	12	1	20	1	0	0	1	0	0	0	1	23	0	0	0	17
bOTU4405	12	0	0	0	0	1	2	0	0	2	0	1	0	0	0	0	0	0	0	0	1	0	0	0	0	0	0	6	3	0	0	0	6	1	0	0	0	0	1	0	0	0	0	0	0	0	3	0	0
bOTU1198	5	0	1	0	1	1	3	1	3	0	59	0	10	0	8	9	0	0	1	0	0	1	7	0	15	1	32	24	3	0	19	1	16	23	3	18	0	0	1	0	0	3	2	11	3	0	13	0	4
bOTU1411	4	14	5	10	0	1	24	4	0	8	1	7	13	3	1	0	2	0	0	0	7	7	1	7	4	1	1	0	2	1	0	7	31	6	2	2	1	0	5	0	0	0	1	1	5	1	8	29	1
bOTU3405	44	6	19	29	100	8	10	7	27	25	18	45	14	11	11	7	17	6	20	11	3	17	47	12	5	12	9	41	14	13	35	2	4	8	10	2	13	5	12	22	10	2	3	4	5	2	21	9	4
bOTU274	8	3	7	13	1	0	5	80	0	7	0	504	2	1	0	0	0	2074	0	7	8	25	2	5	4	0	5	0	0	1	0	1	11	94	7	0	5	1	2	0	0	0	5	1	6	3	18	7	0
bOTU2148	9	46	0	0	0	0	0	0	0	0	0	0	1	2	0	1	8	0	0	0	0	1	0	9	28	3	36	0	0	10	0	0	3	11	0	0	1	0	0	1	0	1	0	0	1	0	1	0	1
bOTU8056	10	13	18	19	14	25	5	8	8	11	69	6	19	22	10	6	14	12	7	15	7	10	7	15	13	4	6	22	24	6	17	7	10	41	17	14	27	19	16	40	11	16	11	9	22	3	20	26	15
bOTU2786	11	92	115	224	107	502	54	84	220	39	25	144	85	49	75	58	65	146	71	113	29	31	14	50	96	32	34	26	101	117	60	45	1762	36	44	70	59	47	48	24	37	21	83	104	46	32	171	1078	1371
bOTU2190	9	0	8	0	14	0	4	0	0	3	2	0	4	5	5	0	11	1	2	0	0	0	1	0	1	0	0	0	2	0	2	0	0	0	9	0	0	0	1	1	3	0	0	0	1	0	2	6	7
bOTU2242	3	1	0	0	1	2	1	0	0	7	0	0	0	0	0	0	5	1	0	2	0	0	0	55	0	0	0	0	0	19	4	0	1	2	33	0	0	0	0	0	1	0	1	0	0	1	0	0	1
bOTU1042	10	1	17	0	14	1	107	39	3	8	11	1	40	11	5	234	44	12	39	3	1851	2	7	2	7	6	87	371	102	26	5	0	220	60	2	1	3	2	6	11	2	5	2	10	110	1	17	16	3
bOTU6580	46	29	47	10	34	15	15	77	30	83	16	5	26	59	41	19	16	9	28	41	26	48	50	16	26	42	54	18	24	22	118	18	39	10	81	2	7	51	14	27	14	3	61	19	13	42	37	46	12
bOTU918	27	611	36	26	133	25	14	19	29	26	22	162	87	36	32	7	71	93	14	11	32	11	15	18	844	40	59	162	49	19	23	28	79	111	88	9	8	8	60	26	7	5	7	29	6	9	50	75	11
bOTU957	14	2	3	4	19	0	4	1	5	9	1	7	4	3	3	0	2	1	3	3	6	3	0	38	24	4	3	40	3	3	2	0	4	13	9	0	2	12	13	1	2	6	1	5	4	2	4	24	1
bOTU1525	6	54	0	0	0	4	0	4	0	0	3	4	0	10	0	2	5	16	0	0	1	0	3	4	14	0	1	3	0	0	3	2	10	3	0	2	10	6	2	52	0	0	0	3	0	0	0	0	0
bOTU2778	12	9	0	2	15	13	0	0	0	0	5	0	1	1	0	0	1	0	1	0	0	2	0	2	1	0	0	0	0	0	5	0	0	19	12	0	0	0	0	0	0	0	0	18	0	2	1	7	10
bOTU763	32	15	4	0	20	2	6	0	35	5	0	2	14	0	6	2	16	2	0	2	1	0	3	5	21	13	32	115	7	3	1	1	8	12	1	2	0	1	25	12	4	1	5	2	2	0	14	42	0
bOTU5871	39	60	11	21	25	19	9	148	35	78	7	106	6	27	5	12	24	40	13	4	18	4	10	37	39	9	1	6	2	7	6	4	38	29	211	13	12	61	57	22	9	2	31	3	9	1	10	52	0
bOTU3808	47	0	1	0	0	0	0	0	0	0	0	0	0	0	0	0	0	0	0	0	1	0	0	2	1	0	1	0	0	0	0	0	19	0	0	0	0	0	0	0	0	0	0	0	0	0	0	4	0
bOTU438	28	6	3	61	16	37	9	5	28	32	6	62	26	7	25	0	7	10	2	2	363	36	0	22	3	4	33	2	7	3	1	14	131	43	17	11	7	4	3	0	3	35	23	5	13	4	37	25	8
bOTU8804	14	25	11	8	56	14	11	20	12	43	43	9	46	51	42	50	50	26	62	23	10	14	14	13	25	28	16	28	39	38	36	7	11	16	24	17	40	33	15	32	11	16	13	12	23	9	17	13	18
bOTU5202	12	36	1	0	4	2	1	1	1	1	12	0	6	0	10	0	2	0	1	0	0	6	2	18	9	1	1	5	3	0	2	0	1	6	2	0	1	7	0	0	0	6	1	3	1	0	16	10	0
bOTU4143	28	1	14	7	2	5	0	1	25	1	10	0	17	1	0	1	0	1	1	1	1	0	1	1	0	3	5	29	4	3	6	8	2	20	4	7	0	0	0	0	0	0	2	6	0	0	0	4	0
bOTU979	13	37	4	2	4	24	8	12	1	13	1	51	51	14	4	1	5	12	18	5	16	3	2	16	7	3	6	0	2	3	14	1	11	20	34	0	94	123	46	50	3	25	9	0	2	5	6	11	36
bOTU2912	6	8	1	0	34	1	1	0	1	5	458	0	3	5	0	5	4	4	2	1	6	5	1	1	14	6	2	1	14	0	0	0	5	139	3	2	2	1	4	0	0	1	2	0	4	0	0	0	5
bOTU1320	9	1	3	1	2	7	2	0	62	10	0	36	0	2	2	0	1	6	3	2	0	1	13	5	4	3	0	6	4	6	2	0	2	0	4	0	0	0	6	0	3	10	2	6	14	0	3	12	1
bOTU2893	3	50	3	7	20	12	1	13	2	2	46	2	6	5	2	15	1	8	16	1	5	15	3	4	27	2	7	1	9	0	5	3	13	45	3	1	6	4	12	5	0	25	1	2	0	3	0	3	6
bOTU1208	4	0	0	0	26	0	0	0	0	0	0	121	1	0	0	0	0	0	7	30	1	0	70	3	0	0	0	0	7	0	0	0	0	2	0	0	2	0	0	0	3	1	0	0	0	0	0	0	0
bOTU8890	25	1	0	1	0	0	0	0	0	1	2	0	0	1	0	0	4	1	2	0	5	2	0	1	0	1	0	2	1	5	0	1	23	26	1	1	0	0	0	0	0	1	0	0	10	1	0	0	20
bOTU1459	27	0	0	0	0	14	0	6	0	0	0	34	0	0	0	0	0	0	39	0	0	7	4	31	0	0	0	0	0	0	0	0	25	0	0	1	0	0	1	0	0	0	0	1	11	0	6	24	0
bOTU1627	1	0	42	1	2	2	1	2	9	0	0	1	0	1	0	0	9	0	0	0	0	3	1	1	0	4	0	26	5	4	3	1	0	0	23	1	0	5	0	0	3	0	1	7	0	2	2	1	0
bOTU411	1	3	0	1	19	6	4	45	54	6	4	9	3	64	21	0	1	31	8	1	0	0	2	1	2	2	3	2	33	4	5	0	2	0	4	1	4	4	15	157	1	0	3	142	1	3	12	5	2
bOTU5027	14	7	33	6	28	11	22	8	23	8	24	2	13	19	10	23	45	4	58	12	22	8	6	3	7	13	7	48	20	9	22	7	8	19	9	5	11	26	6	21	13	8	3	10	14	7	10	11	9
bOTU1772	16	20	1	2	7	10	6	1	12	9	3	8	22	6	30	1	12	0	2	0	18	24	1	38	5	6	8	44	4	5	5	0	16	29	54	4	5	15	16	0	6	21	4	2	10	1	11	15	31
bOTU3837	3	0	0	0	0	0	0	0	0	0	0	0	0	0	0	0	0	0	0	0	0	0	0	0	0	0	14	0	0	0	0	1	0	0	0	0	0	0	0	0	0	0	0	0	0	1	2	0	0
bOTU103	25	8	3	9	15	3	9	159	15	2	2	4	2	3	0	6	0	27	16	15	0	39	26	29	1	1	13	1	57	0	14	12	15	3505	16	2	86	7	5	24	5	0	6	3	18	12	0	3	8
bOTU4078	27	1	14	0	3	1	2	3	3	5	2	15	4	8	10	1	1	0	0	0	3	0	6	2	18	3	1	1	0	1	12	0	21	32	44	0	3	0	11	0	6	0	0	1	0	2	1	1	0
bOTU642	5	4	65	9	0	3	10	4	0	172	0	9	0	13	1	0	2	2	1	15	13	3	16	7	6	0	2	0	0	4	0	0	20	3	151	0	0	1	6	0	6	0	49	0	2	7	21	129	29
bOTU831	4	29	0	1	3	1	23	1	0	5	0	0	0	0	76	5	0	1	1	0	3	0	1	1	4	6	1	1	2	1	1	122	0	0	19	5	2	0	2	4	2	0	0	1	2	1	243	1	6
bOTU3476	24	35	6	4	56	7	7	4	30	1	32	6	1	9	7	8	6	2	4	5	1	2	8	10	10	14	9	27	7	6	5	4	1	13	3	1	2	2	13	3	3	2	8	3	1	1	15	53	5
bOTU525	8	12	2	2	3	5	37	1	6	3	23	98	13	21	6	11	7	669	3	1	2	1	3	0	12	0	0	24	148	74	3	0	7	4	1	46	618	28	12	613	0	0	1	2	1	1	14	1	6
bOTU3234	1	0	0	0	3	0	0	0	0	0	0	0	0	0	2	0	0	0	0	0	1	0	0	4	0	2	7	0	3	0	0	0	0	4	0	0	0	0	0	0	3	0	3	0	0	0	3	6	1
bOTU4773	3	30	2	9	38	0	2	4	1	2	141	1	9	8	11	44	6	3	13	5	2	146	3	3	26	4	6	1	12	4	7	7	10	64	7	6	8	6	5	4	1	22	4	0	4	5	4	2	5
bOTU1386	11	17	9	22	6	3	9	3	0	3	7	0	0	0	16	16	10	1	4	6	1	10	12	31	49	4	2	4	3	2	0	4	6	57	22	0	1	2	3	0	0	4	1	10	5	2	8	53	3
bOTU3968	5	62	5	1	2	0	0	2	1	12	0	0	0	0	0	1	5	0	0	0	1	0	1	2	5	0	6	5	0	0	0	1	9	0	3	1	0	0	3	0	0	2	3	1	2	0	15	15	2
bOTU3799	39	18	7	159	139	54	0	157	112	69	26	221	4	6	8	4	53	131	2116	6	89	155	97	18	69	23	2	16	14	8	1	2	3	21	6	32	40	13	0	8	6	46	4	4	21	3	78	42	3
bOTU2527	13	1	0	0	0	0	0	28	0	0	0	17	0	0	0	0	0	0	0	0	0	0	0	0	0	0	0	1	0	0	0	0	0	0	0	0	1	0	13	51	0	0	0	0	0	0	0	0	0
bOTU142	7	58	10	9	9	13	5	32	38	9	2	5	8	22	351	7	14	13	9	7	25	96	8	2	1236	8	573	82	13	70	10	1	14	9	9	1	12	15	9	33	112	2	68	23	7	11	641	56	228
bOTU390	12	70	1	5	13	3	0	1	6	16	2	429	65	1	6	1	1	149	60	3	19	29	2	90	0	1	3	3	4	8	8	38	21	68	0	2	271	38	96	42	3	0	1	3	21	1	1	25	4
bOTU2033	18	38	12	10	36	3	5	1	27	3	23	5	19	6	14	5	25	5	3	2	9	6	5	15	6	16	3	15	8	6	3	0	1	23	5	2	7	6	2	3	3	11	3	10	1	4	13	24	5
bOTU7951	9	0	0	0	1	2	0	0	0	0	0	0	0	0	0	0	0	0	0	0	4	0	5	1	0	0	0	0	1	0	0	0	0	0	0	0	0	0	0	0	0	2	0	1	1	0	1	0	17
bOTU122	2	33	0	2	1	4	0	1	12	0	0	0	0	0	2	7483	6	3	20	3	0	1	1	6	16	45	2	3	7	10	0	888	0	3	0	7	0	1	0	12	0	0	2	0	0	3	0	0	27
bOTU1970	12	0	0	0	3	0	0	0	0	0	0	0	12	0	0	2	3	0	0	1	0	1	0	8	0	0	9	0	0	5	2	5	0	11	0	0	0	0	0	1	1	0	2	0	0	0	0	12	4
bOTU4039	14	9	2	15	0	0	0	17	0	12	0	13	46	21	3	3	2	3	4	0	5	5	1	8	29	10	28	15	4	0	1	1	8	44	0	2	2	0	0	3	0	0	0	0	1	0	0	0	17
bOTU4164	25	2	7	1	2	3	3	2	44	1	8	3	145	5	6	5	1	3	1	2	1	7	1	16	2	3	1	21	47	0	3	1	12	147	1	8	2	9	0	0	1	27	0	0	14	1	1	9	34
bOTU5462	5	35	4	13	14	21	3	18	5	17	12	3	4	8	14	10	18	8	13	4	5	17	1	8	11	10	3	27	10	11	12	2	4	9	6	1	7	10	7	4	2	4	13	7	10	5	6	2	28
bOTU6213	3	7	3	2	0	13	0	2	0	1	6	1	0	0	0	2	2	2	0	2	1	47	0	3	11	2	2	0	0	0	0	9	3	17	2	2	0	0	0	1	0	1	3	0	0	1	1	1	2
bOTU654	26	0	3	3	82	3	3	4	1	0	0	31	5	0	1	0	0	5	1	1	0	0	3	0	2	1	0	6	0	45	40	63	0	2	0	3	5	1	0	1	3	0	33	10	0	0	1	0	0
bOTU1841	6	1	0	1	0	0	0	0	7	1	0	29	0	39	0	1	0	4	0	0	0	2	0	0	0	2	0	0	0	20	0	0	0	11	1	0	11	95	0	46	0	0	0	1	0	0	0	1	0
bOTU5942	6	5	15	3	7	18	21	20	5	9	4	10	5	3	14	2	2	9	0	19	7	9	42	16	3	0	6	7	9	5	42	22	1	19	7	1	7	7	0	5	1	1	24	1	3	25	2	4	23
bOTU8552	10	7	6	1	12	8	7	5	10	7	19	2	13	7	9	4	8	5	12	2	10	2	4	4	4	8	6	6	9	7	10	6	3	3	5	4	11	12	6	9	4	8	3	3	7	6	5	6	0
bOTU8931	3	0	0	0	2	0	0	0	0	1	0	0	0	0	1	0	2	0	0	0	0	0	0	2	0	0	0	0	0	0	0	0	0	6	5	0	0	2	0	0	2	0	0	0	0	0	5	8	5
bOTU7956	1	15	0	7	25	5	3	5	0	2	74	1	4	2	3	40	2	0	9	2	0	42	0	1	11	5	2	2	2	1	2	11	2	41	2	2	3	2	1	0	0	2	2	0	2	2	0	1	3
bOTU7334	4	2	5	1	2	8	10	2	0	2	1	3	1	0	2	1	1	2	0	7	4	1	15	6	0	0	2	3	0	2	4	10	0	1	0	0	2	1	0	2	0	2	2	0	0	3	2	0	3
bOTU577	21	136	15	29	1	9	4	9	0	12	2	5	14	7	0	0	3	39	0	1	122	10	1	5	155	8	66	22	1	3	0	23	50	56	38	1	0	1	8	0	2	0	44	8	15	3	35	186	12
bOTU2391	48	0	0	0	0	0	0	3	0	3	5	0	0	0	4	0	0	2	0	0	1	1	0	0	0	0	6	3	10	0	0	1	0	0	0	0	0	1	1	0	0	0	1	0	1	0	3	0	14
bOTU3630	17	37	2	3	12	2	2	2	0	5	16	20	38	4	8	4	22	12	1	1	6	5	2	10	25	7	40	8	8	0	5	1	3	39	13	1	3	4	1	6	0	6	5	3	1	3	9	17	6
bOTU4613	1	11	1	2	7	5	0	3	1	1	24	0	0	3	0	11	2	0	7	0	0	51	6	3	5	4	1	5	33	0	1	4	3	8	2	2	1	2	4	4	1	2	0	0	1	0	1	4	2
bOTU2076	4	0	3	0	1	11	0	2	85	0	5	0	1	0	0	0	2	13	98	2	1	1	57	37	0	2	71	19	2	1	0	1	0	1	0	20	0	12	3	0	1	2	4	2	29	0	5	51	1
bOTU1120	7	3	0	0	1	3	3	3	1	0	204	0	1	5	2	5	16	11	0	0	2	0	1	13	6	1	0	0	1	24	1	1	0	14	0	1	12	10	5	26	0	3	1	0	34	1	1	2	17
bOTU2843	21	9	2	1	1	0	0	10	0	0	2	1	0	0	1	0	0	0	0	2	1	2	0	11	1	0	67	0	0	0	8	3	2	0	7	0	0	0	0	0	0	6	0	1	2	0	0	0	2
bOTU1032	1	1	0	0	0	0	22	0	4	1	0	0	0	1	0	2	0	2	0	1	15	0	0	12	4	0	0	9	1	1	3	0	1	1	0	1	2	0	0	7	0	0	0	0	0	0	1	0	0
bOTU1323	6	2	6	3	0	2	4	5	3	4	4	1	3	2	1	3	9	1	7	1	2	8	2	1	2	5	7	7	3	7	3	1	4	1	2	2	1	1	3	1	3	4	4	1	5	1	5	16	3
bOTU3049	5	12	0	0	0	0	0	0	0	0	0	0	0	0	0	0	0	0	0	0	0	0	0	0	1	0	35	0	0	0	0	16	0	1	0	0	0	0	0	0	0	0	0	0	0	0	0	15	0
bOTU6145	9	13	0	0	1	0	0	0	0	0	0	0	1	0	2	0	0	0	1	1	8	0	0	2	0	0	0	0	0	1	0	0	0	0	0	0	0	0	2	6	0	0	0	5	0	0	0	0	0
bOTU1709	11	12	2	2	3	1	0	1	4	0	0	0	0	0	16	0	3	0	12	1	0	0	0	3	4	2	0	0	7	0	0	2	0	1	12	0	0	0	0	0	0	0	2	0	1	2	0	3	1
bOTU6803	6	38	3	4	1	0	1	1	0	7	2	0	14	0	0	23	31	0	0	1	91	0	1	3	89	3	0	2	2	10	0	25	76	20	5	0	0	0	43	10	0	2	1	0	1	0	1	24	2
bOTU1383	6	2	1	1	7	3	7	1	2	0	1	0	0	0	1	0	0	4	0	0	8	0	0	4	10	2	1	5	5	1	1	0	6	0	1	0	0	13	8	1	0	18	11	11	3	3	7	1	0
bOTU489	1	58	5	2	1	16	5	8	47	1	179	191	6	30	12	18	6	206	11	2	19	13	1	28	65	19	3	27	148	3	6	12	12	18	27	14	39	100	4	194	3	31	10	4	6	3	1	8	25
bOTU4122	4	19	20	0	43	2	3	0	0	9	0	10	0	5	6	8	15	4	12	11	1	0	9	4	4	1	0	2	5	0	3	0	1	0	1	0	0	10	16	12	1	0	3	1	0	3	2	3	0
bOTU179	51	10	7	13	77	229	2	5	65	17	32	23	63	53	86	4	27	14	8	3	398	17	2	34	19	43	4	150	243	10	19	28	154	41	40	83	133	54	127	21	26	82	26	13	32	9	44	21	17
bOTU3099	2	22	3	4	23	11	4	8	0	2	113	2	1	9	8	43	6	7	23	5	9	89	3	5	19	6	6	2	7	4	8	3	7	28	7	2	6	3	4	3	1	5	3	2	2	3	0	2	1
bOTU2135	1	41	1	3	15	4	1	7	0	3	197	0	3	6	0	14	2	7	8	0	0	7	4	6	15	2	2	0	6	1	1	1	5	112	8	2	2	4	9	3	1	20	2	1	1	4	3	2	6
bOTU5019	1	30	0	0	1	0	0	0	0	0	0	0	0	0	0	0	0	0	0	0	0	0	0	0	0	0	0	0	0	0	0	0	0	1	0	1	0	0	0	0	0	0	0	0	0	0	0	0	0
bOTU2919	3	18	1	1	1	0	1	0	0	1	0	1	8	6	1	1	2	0	1	0	0	0	1	0	2	5	0	2	0	0	0	0	1	0	1	0	4	1	0	0	0	0	1	1	0	0	0	0	0
bOTU573	4	100	4	7	48	2	23	4	2	6	3	20	2	45	6	27	9	0	6	18	3	3	3	4	71	1	5	6	15	6	6	56	12	8	17	1	26	145	16	8	1	1	20	2	5	1	9	128	1
bOTU4664	4	0	1	0	2	0	0	0	2	0	2	0	0	0	4	0	3	0	0	0	0	0	0	0	0	1	0	0	0	6	1	0	4	0	11	0	0	0	0	0	0	0	0	0	0	0	0	0	1
bOTU1173	6	0	1	9	2	4	0	3	0	0	0	0	14	0	0	0	0	2	1	0	16	3	1	5	9	2	2	0	0	4	1	83	6	3	0	1	0	0	0	0	0	1	0	0	1	0	0	0	8
bOTU2063	1	1	5	1	0	1	0	0	8	0	10	0	2	1	0	4	0	2	1	0	0	1	0	1	1	13	0	0	9	0	0	0	1	0	2	0	2	0	2	0	1	0	0	0	0	0	8	0	8
bOTU8827	3	1	0	0	0	0	0	0	0	0	0	0	6	0	0	0	0	0	2	0	37	0	0	9	2	19	0	0	0	0	0	0	0	0	0	0	0	0	0	0	3	0	0	0	5	0	2	0	9
bOTU4584	16	0	0	0	79	0	0	0	0	5	3	0	0	0	1	0	0	0	4	5	0	0	7	6	0	0	1	0	0	0	0	0	0	1	0	0	0	0	1	0	13	0	0	0	0	0	0	0	6
bOTU294	2	38	2	1	81	1	4	4	0	6	14	148	130	117	103	91	11	207	22	0	5	1	2	1	345	34	0	400	38	3	28	0	0	220	22	6	27	8	1	3	0	1	8	0	1	1	24	2	19
bOTU8147	4	0	0	2	0	0	0	0	0	1	0	0	0	0	0	0	0	1	0	0	1	2	0	12	1	0	0	0	0	0	0	0	0	1	0	0	0	0	0	0	0	0	0	0	55	0	0	0	1
bOTU823	18	15	13	1	26	5	10	15	199	13	14	11	11	84	12	12	20	13	19	13	10	3	8	3	202	9	19	116	47	22	17	24	7	3	16	1	25	35	2	122	7	9	2	174	8	1	4	10	5
bOTU756	53	4	2	9	0	23	3	2	15	19	9	4	1	7	8	2	6	3	1	1	17	14	1	121	20	3	17	38	24	0	4	1	17	7	1	8	0	7	18	6	8	13	8	3	54	3	14	2	48
bOTU312	49	5	115	25	8	14	55	14	8	127	1	26	2	19	10	0	337	10	26	4	37	3	5	3	2	46	2	0	2	19	46	3	23	3	149	0	16	79	25	2	31	0	19	0	2	0	58	3	308
bOTU524	4	7	0	0	0	0	4	0	0	0	0	0	0	0	0	0	0	4	0	0	2	0	3	0	1015	0	0	0	3	0	0	2	6	0	0	0	0	0	0	2	0	0	1	0	3	2	286	4	6
bOTU8076	1	2	7	0	0	0	0	0	0	0	0	0	0	0	0	0	0	0	0	1	0	0	0	0	0	1	0	7	0	0	0	0	2	0	0	0	0	0	0	0	0	0	0	0	0	0	0	0	0
bOTU1332	5	16	1	10	4	0	28	1	1	3	49	37	25	6	1	0	4	3	1	0	5	4	6	0	27	6	46	0	9	13	2	50	11	9	6	8	3	2	13	0	5	4	1	7	8	1	4	3	16
bOTU504	18	19	770	390	59	60	30	37	23	28	31	53	73	26	140	10	50	27	13	19	73	25	12	21	27	15	17	31	29	26	185	9	108	10	627	44	15	6	13	24	23	23	51	45	80	17	54	31	501
bOTU3144	3	0	0	0	7	1	1	0	1	0	1	0	0	5	0	0	6	0	0	0	0	0	0	4	0	0	0	5	6	1	0	0	0	0	5	0	0	0	7	0	0	0	2	0	0	0	3	3	0
bOTU889	34	0	0	0	1	3	0	0	4	13	0	0	0	0	0	24	0	0	14	1	0	2	0	166	0	0	0	0	0	0	0	0	1	0	0	0	2	0	0	0	0	0	1	0	7	1	0	1	0
bOTU2612	27	0	1	0	2	0	0	1	0	1	0	0	0	0	0	0	0	0	0	0	0	1	1	9	0	0	0	0	0	2	0	0	0	7	0	0	1	0	1	0	0	0	0	1	0	0	0	9	0
bOTU6129	2	0	2	2	0	1	17	0	0	1	5	1	1	1	0	1	2	0	0	0	0	0	0	0	0	2	0	0	0	2	2	0	0	0	0	6	4	0	0	0	0	0	0	10	0	0	2	0	0
bOTU1073	9	42	0	2	1	15	3	3	37	0	4	117	1	13	3	2	13	58	1	1	6	1	3	14	13	0	0	0	97	0	2	0	3	19	0	13	78	1	88	69	0	1	0	13	5	0	5	15	0
bOTU216	10	299	15	12	3	116	37	27	8	4	1	162	13	3	17	32	0	61	5	15	17	15	4	37	1104	2	21	43	111	16	3	12	62	20	38	84	91	41	41	631	20	2	22	67	18	13	27	54	59
bOTU2121	23	71	3	14	5	7	1	5	13	19	5	0	7	16	5	3	8	3	2	2	23	6	0	13	34	8	16	22	7	1	14	13	18	14	14	8	1	7	90	3	5	13	8	3	3	0	11	42	1
bOTU2663	15	24	1	1	10	2	0	0	0	2	0	0	6	0	5	0	6	0	0	0	0	2	2	8	25	8	0	3	3	16	5	0	0	3	1	0	0	2	5	5	1	13	0	8	0	0	3	10	1
bOTU139	6	56	65	26	2	14	56	23	2	17	161	640	79	208	5	3	30	6	210	8	26	58	4	21	3	42	6	60	12	9	4	0	15	70	486	11	104	402	9	114	14	11	1	5	13	1	9	4	2
bOTU4956	16	0	0	0	0	0	4	0	0	2	0	0	0	0	0	4	0	0	0	0	0	0	0	1	1	0	88	0	0	0	1	41	0	3	0	0	0	0	0	0	0	0	0	0	4	0	0	15	0
bOTU4735	8	0	0	0	2	1	0	0	0	0	6	0	0	0	0	0	0	0	0	1	0	1	1	17	0	0	0	0	0	1	1	0	0	0	0	0	0	0	0	0	0	0	0	0	0	0	0	0	1
bOTU1474	48	20	6	19	30	125	4	5	55	7	11	0	0	7	14	14	5	1	3	2	126	50	1	4	25	18	12	45	27	3	2	93	15	18	15	13	8	8	0	2	6	4	5	9	5	3	6	7	11
bOTU482	2	1	0	0	121	17	17	2	15	0	1	0	0	18	7	1	1	60	64	1	0	2	10	185	31	0	0	99	0	0	1	1	116	0	0	1	0	1	36	19	0	0	11	7	1	0	1	3	0
bOTU6253	11	0	0	0	0	0	0	0	0	0	0	0	0	0	0	0	0	0	0	0	6	0	0	10	1	0	0	0	0	0	1	0	0	1	2	0	0	0	0	0	0	0	0	0	1	0	2	3	0
bOTU414	43	9	12	11	26	10	6	8	21	56	14	17	35	20	20	19	25	5	11	6	21	14	9	50	24	1	17	76	73	10	49	43	10	39	65	21	13	19	47	5	9	29	22	14	9	10	29	27	7
bOTU4063	43	8	3	0	17	1	0	13	0	22	0	0	0	2	1	1	0	0	9	0	34	11	8	92	0	0	81	3	0	0	0	14	1	20	13	0	0	0	0	0	3	6	2	1	24	1	21	96	0
bOTU6555	1	4	0	0	2	2	0	1	0	2	0	0	0	0	0	1	0	2	0	0	0	0	1	0	18	0	1	0	0	0	0	0	0	0	1	0	0	0	0	0	0	0	0	0	0	0	2	1	0
bOTU6697	8	7	0	2	11	5	2	0	0	1	0	0	0	0	11	1	0	10	1	0	0	1	1	8	26	2	0	3	8	0	1	0	0	3	0	5	1	0	28	4	3	0	0	14	3	2	7	2	0
bOTU3699	12	4	1	0	5	8	16	1	11	4	1	9	1	1	4	2	9	4	0	0	19	3	0	7	1	8	4	10	2	9	1	0	17	3	3	3	0	1	10	2	2	3	0	6	4	0	6	1	9
bOTU872	26	87	7	7	48	10	27	50	52	9	6	39	62	58	18	11	38	22	18	3	19	4	3	12	48	17	12	97	63	10	14	0	9	22	18	13	21	37	47	76	3	2	22	11	5	3	17	42	9
bOTU3645	50	0	0	0	1	0	0	4	1	0	0	0	0	0	0	0	15	0	0	0	0	0	0	0	5	0	0	0	0	0	0	2	0	1	1	0	3	7	0	0	0	12	0	0	0	0	0	0	0
bOTU1813	15	585	13	142	133	4	15	20	26	23	82	383	14	36	31	6	143	18	104	9	12	8	10	7	71	237	241	106	17	12	7	16	17	81	39	58	9	16	19	12	1	22	6	12	9	9	36	46	1
bOTU446	1	0	2	0	13	0	1	14	17	0	6	0	12	36	15	1	5	0	10	2	1	1	13	1	3	4	1	113	88	0	0	4	0	0	31	0	0	0	0	1	5	3	10	3	0	1	9	3	1
bOTU1672	13	9	82	3	13	5	9	47	37	21	3	20	4	8	18	3	9	7	9	11	19	12	16	8	5	7	5	3	17	4	96	2	9	3	34	9	0	21	2	2	13	5	2	5	6	6	5	9	6
bOTU1108	1	1	1	1	0	2	0	1	1	1	4	1	1	3	0	0	1	0	0	1	50	1	0	1	3	2	2	8	0	0	1	14	113	4	1	0	1	0	10	4	0	3	0	1	10	0	2	162	0
bOTU1190	8	1	3	7	0	3	0	0	6	2	11	11	7	4	17	2	7	1	4	0	1	10	1	24	14	0	22	31	1	12	1	13	6	7	28	0	0	0	6	2	4	7	1	1	6	3	12	21	4
bOTU1588	30	40	10	35	0	3	42	17	24	40	9	15	15	7	0	7	7	4	2	0	44	35	2	59	22	2	60	9	4	1	3	76	18	15	63	11	5	7	11	8	0	0	7	1	17	4	2	105	107
bOTU724	8	9	12	2	1	0	0	13	6	1	0	0	5	1	0	0	13	2	4	1	78	14	0	3	23	1	863	1	0	11	0	5	1	3	35	0	4	1	10	0	0	0	1	7	1	1	1	7	0
bOTU1834	11	18	0	1	2	9	1	4	7	37	0	25	8	15	35	2	2	10	17	1	10	1	3	9	1	4	0	5	1	0	1	0	1	7	1	6	3	22	7	1	2	0	6	0	1	1	3	2	2
bOTU63	47	402	33	80	96	160	34	17	128	143	10	102	11	73	84	71	61	87	7	3	4545	52	17	45	342	63	6	1331	59	13	121	37	200	44	169	253	75	323	143	42	25	33	149	5	22	9	27	343	1
bOTU6618	3	1	0	0	6	1	2	4	0	0	1	0	3	0	0	0	0	0	21	1	1	1	2	2	0	0	1	2	1	2	1	0	1	0	0	0	0	0	1	1	2	0	1	1	1	0	1	3	0
bOTU592	3	67	4	2	0	0	3	0	1	0	0	0	0	29	1	41	463	0	2	0	3	14	0	0	190	102	2	0	0	2	0	147	1	0	1	1	0	3	0	3	0	6	0	0	0	5	0	0	9
bOTU892	17	21	110	361	9	7	27	109	1	25	56	10	43	29	15	5	72	305	42	20	85	7	15	2	7	154	16	38	40	17	10	71	7	9	36	16	125	62	25	63	12	14	81	6	16	4	124	64	7
bOTU1238	5	7	3	5	71	5	8	6	2	12	24	16	4	6	1	8	7	6	19	5	6	7	18	30	11	15	5	11	8	20	5	1	5	16	6	0	11	20	23	4	4	2	4	3	5	0	9	2	0
bOTU7073	1	0	0	0	0	0	0	0	0	0	0	0	1	1	0	0	0	0	0	0	0	0	0	0	0	1	0	0	0	0	0	0	1	0	0	0	0	0	0	0	0	0	0	0	1	0	0	0	0
bOTU649	8	1	2	0	19	14	1	3	4	1	4	57	11	3	1	0	4	34	6	1	224	0	2	13	0	1	1	3	7	26	0	0	14	1	0	3	22	1	2	7	2	0	0	6	6	0	0	1	0
bOTU5425	3	0	0	0	6	1	0	0	0	0	0	0	0	0	0	1	7	0	1	2	0	0	3	0	0	0	0	0	3	0	0	0	0	0	0	0	0	0	0	0	0	0	0	0	0	0	0	0	0
bOTU538	23	16	2	0	2	26	38	31	16	5	2	3	3	3	1	9	6	3	36	3	32	3	1	0	3	3	92	6	2	144	3	1	89	0	3	77	56	21	2	4	1	0	12	1	79	0	3	1	1
bOTU4958	10	0	0	0	0	1	0	2	1	4	1	32	0	0	0	0	0	0	0	0	0	0	1	20	0	0	2	0	0	0	0	0	0	1	0	0	0	0	17	0	0	0	0	0	2	1	6	0	0
bOTU994	21	3	1	6	4	16	0	3	13	10	4	2	0	1	1	3	2	1	0	0	1	18	2	30	0	4	1	8	2	0	1	14	14	10	16	1	3	6	8	1	0	0	2	5	2	0	2	1	10
bOTU5034	6	0	0	0	0	0	0	0	0	1	1	1	2	0	1	0	2	1	0	2	0	1	0	4	0	1	0	0	4	16	0	3	0	1	0	0	0	0	4	0	1	0	0	0	0	0	1	0	0
bOTU4053	10	13	0	15	28	1	0	0	0	2	0	0	0	0	1	1	0	0	2	0	1	1	2	5	2	0	0	8	0	0	0	0	3	0	0	0	0	16	1	23	0	0	0	1	0	0	3	9	0
bOTU3894	4	11	0	1	24	0	0	0	10	4	1	8	8	1	3	1	2	2	5	5	0	0	20	2	1	9	0	2	1	0	0	0	0	0	2	4	0	1	1	0	1	1	0	4	0	0	0	10	2
bOTU1866	4	7	0	0	2	1	0	0	2	2	0	0	0	0	1	1	2	0	1	0	0	0	5	1	0	7	3	1	2	0	0	28	0	10	0	0	2	3	0	0	0	12	3	0	0	0	1	9	13
bOTU8824	17	1	0	0	1	0	0	1	0	0	2	0	2	0	1	2	0	2	0	0	0	0	1	0	5	0	0	0	0	0	0	28	0	2	0	0	0	0	0	0	0	0	0	0	0	0	0	0	2
bOTU4151	6	1	0	5	1	0	0	1	0	1	0	0	0	0	0	0	3	0	0	0	0	0	0	1	0	0	0	0	0	0	3	0	1	3	0	0	0	1	0	0	1	0	1	0	2	0	2	16	0
bOTU2156	10	0	0	0	0	0	0	1	2	0	0	37	0	0	1	0	3	0	45	0	0	0	1	1	0	1	0	0	1	0	1	0	0	1	0	0	0	0	0	0	0	0	1	0	1	0	7	0	0
bOTU964	2	0	5	2	5	1	0	16	3	0	0	0	52	8	0	1	35	4	2	2	1	0	2	2	37	17	156	3	0	3	0	18	1	75	31	0	1	3	0	0	0	0	1	1	13	1	0	25	0
bOTU734	16	69	6	6	38	5	10	5	4	0	1	47	12	0	17	1	0	7	30	3	2	0	14	15	3	0	7	34	9	15	3	11	15	8	0	5	27	33	29	5	1	0	7	3	3	3	9	12	9
bOTU6189	4	15	5	0	0	0	0	1	0	0	6	0	0	0	6	0	2	0	0	1	1	0	0	4	0	0	0	0	1	0	0	0	5	0	0	0	0	3	0	0	0	0	1	0	0	0	0	2	1
bOTU3767	2	3	0	4	4	0	1	0	0	0	10	22	0	1	0	0	5	0	1	0	0	1	0	1	0	0	0	0	0	0	3	0	0	161	0	0	17	4	0	3	0	0	1	0	0	0	0	0	1
bOTU5737	9	8	11	13	21	12	22	6	7	18	17	12	7	15	1	5	22	17	71	15	14	6	18	8	11	14	8	7	3	18	4	9	9	11	15	3	21	37	3	8	5	6	12	8	11	11	9	6	7
bOTU3463	31	0	0	0	0	0	0	0	0	0	0	0	0	0	0	0	0	0	0	0	0	0	0	37	0	0	0	0	0	0	0	0	1	0	0	0	0	0	0	0	0	0	0	0	0	0	0	0	4
bOTU209	21	236	3	9	85	190	58	7	92	22	117	422	23	72	189	19	11	255	60	3	266	12	6	4	38	7	6	132	270	16	99	13	267	38	208	221	320	69	90	343	24	61	6	23	9	2	21	23	5
bOTU579	23	7	5	4	41	4	8	6	4	13	35	0	12	4	24	2	27	1	13	6	3	14	13	25	9	2	5	7	7	21	6	30	0	33	3	1	19	10	8	1	9	19	3	5	5	2	20	31	3
bOTU8307	13	46	0	2	0	0	0	0	0	0	3	16	0	21	0	0	0	4	0	0	0	0	0	12	11	0	0	0	0	1	1	0	1	0	0	0	2	0	41	6	0	0	0	0	2	1	0	1	2
bOTU931	9	0	0	0	2	0	0	0	0	3	22	3	7	1	6	3	6	0	4	0	1	1	1	10	1	0	1	4	3	5	1	0	4	7	0	2	0	8	9	2	3	6	1	1	0	3	8	3	13
bOTU3529	20	64	3	0	7	7	12	1	0	5	2	0	0	1	9	0	0	3	2	1	2	14	2	19	13	3	0	3	6	0	1	0	8	5	9	1	1	6	19	6	1	4	1	2	6	0	6	14	18
bOTU2638	5	19	0	3	0	9	8	193	0	5	1	33	11	3	0	11	0	106	3	0	44	3	0	7	16	5	1	0	0	3	11	0	134	16	25	154	7	16	0	191	0	1	6	4	1	2	5	1	7
bOTU1915	8	14	0	0	34	8	11	3	23	35	12	25	11	10	8	1	16	3	11	7	5	7	13	31	12	3	18	13	13	9	5	12	5	13	10	3	15	35	43	7	0	0	3	5	6	3	9	13	0
bOTU670	7	15	0	7	0	3	3	2	0	12	5	135	1	0	2	1	2	0	9	0	108	2	1	34	7	11	0	15	3	0	5	0	32	0	21	0	0	4	61	0	1	3	0	7	6	1	3	1	2
bOTU564	3	48	13	20	1165	3	13	18	3	3	229	5	104	1	65	2	7	1	102	2	12	55	27	57	14	2	15	83	1	5	31	12	45	9014	19	3	1	15	2	0	0	3	2	16	107	4	1	5	69
bOTU2771	21	0	0	0	1	0	10	0	1	0	0	0	0	0	0	0	0	0	0	0	0	0	0	1	0	0	8	2	0	0	0	0	0	0	0	0	0	0	0	0	0	0	3	2	0	0	3	1	0
bOTU6000	14	1	1	0	14	5	2	2	1	1	2	2	1	1	0	0	3	2	1	6	2	3	12	2	1	2	2	0	1	0	0	0	0	0	2	1	0	1	1	0	0	1	7	2	1	1	1	1	0
bOTU604	4	6	4	21	27	24	3	1	19	17	16	6	9	11	23	0	12	6	4	3	29	7	1	60	14	5	0	49	30	9	2	2	6	10	5	6	3	8	32	4	7	26	4	4	4	0	13	25	0
bOTU2844	9	18	1	1	10	4	1	2	0	0	5	0	0	5	15	6	2	3	1	0	0	5	3	15	41	2	0	24	3	1	1	9	10	13	1	1	6	2	1	4	1	1	0	0	0	1	12	12	5
bOTU3062	5	0	0	0	0	0	0	0	0	0	0	0	20	0	0	0	1	1	0	0	0	1	0	3	0	7	0	0	0	0	0	9	0	0	0	0	0	0	0	0	0	0	0	1	6	0	0	0	0
bOTU1956	1	0	1	0	0	0	0	0	1	0	0	0	0	5	0	0	0	0	0	0	0	0	0	0	0	7	0	0	0	0	0	2	0	0	0	0	0	0	0	0	0	1	0	0	0	0	0	0	0
bOTU8401	6	0	0	1	1	0	0	1	7	0	0	0	0	0	0	0	0	0	0	0	0	8	0	2	0	0	6	0	0	1	0	6	5	3	0	0	1	0	0	0	0	0	1	0	0	0	0	0	0
bOTU2013	10	0	1	0	9	0	0	0	0	0	0	0	0	0	0	0	1	0	0	1	3	0	6	2	0	1	0	53	0	0	0	0	1	1	0	0	0	0	4	0	0	0	0	1	1	0	0	16	0
bOTU1233	4	2	2	8	1	1	2	1	6	2	44	0	8	1	3	7	3	1	1	0	0	8	10	3	9	2	1	15	0	8	15	17	0	8	0	1	0	0	0	2	10	1	0	0	2	0	1	7	3
bOTU8226	27	0	0	0	0	0	0	0	0	0	0	0	0	0	0	0	0	0	0	0	0	0	0	0	1	0	0	0	0	0	0	0	0	0	0	0	0	0	0	0	0	1	0	0	0	0	0	0	0
bOTU3774	10	0	0	0	1	0	0	4	0	0	0	0	2	1	0	0	108	0	2	0	1	0	0	2	40	0	0	0	0	0	0	0	0	0	0	1	0	0	0	0	1	1	0	0	0	1	0	9	1
bOTU608	45	30	106	26	36	141	157	118	14	51	25	64	61	17	49	18	28	60	18	184	52	44	225	100	23	17	57	74	69	41	395	154	29	72	41	5	50	40	18	43	9	11	221	17	18	158	38	55	106
bOTU6576	3	18	2	0	22	9	0	6	0	1	39	2	2	4	5	28	2	5	4	0	2	5	3	5	17	2	1	4	13	1	2	8	7	17	1	0	2	1	6	6	3	1	1	1	1	3	2	1	7
bOTU3915	2	183	0	1	3	8	0	7	77	0	1	7	2	2	1	4	2	79	1	0	13	0	2	1	3	1	0	5	47	2	2	2	1	0	9	6	20	6	0	14	0	0	0	60	0	1	0	2	1
bOTU2068	3	8	96	203	21	115	186	22	12	34	15	17	26	10	15	11	15	27	10	32	26	9	18	22	97	34	11	13	27	25	2	12	84	10	77	4	315	33	161	708	21	5	94	19	21	13	16	45	57
bOTU2008	4	0	0	0	0	0	0	0	0	0	1	0	12	0	0	0	0	0	1	0	0	0	0	4	0	5	0	1	0	0	0	0	0	0	0	0	0	0	0	0	0	0	0	0	0	0	1	0	4
bOTU7710	4	5	6	2	0	4	4	2	0	2	4	0	1	5	1	5	4	4	3	5	2	11	2	2	5	2	10	0	0	2	1	3	1	3	6	3	3	2	0	0	5	1	2	1	11	0	2	12	0
bOTU1248	53	6	1	0	0	0	13	1	0	12	38	3	0	3	89	0	0	0	0	0	2	0	0	0	0	0	0	10	0	1	1	0	1	8	85	0	2	0	9	5	2	1	5	0	0	0	1	0	0
bOTU762	40	118	7	21	97	77	12	52	46	17	4	99	3	2	20	1	10	85	142	5	51	18	69	377	23	4	3	45	15	1	4	76	102	30	4	40	13	4	0	6	2	20	13	2	54	5	18	98	3
bOTU6379	15	16	10	5	3	0	0	0	10	6	1	0	0	2	0	8	2	0	0	0	0	1	2	6	1	3	0	0	1	0	0	2	1	0	0	0	0	0	1	0	0	0	0	0	1	0	0	0	0
bOTU916	18	23	0	0	11	2	4	1	30	9	11	0	18	1	10	0	5	1	1	0	7	1	3	25	3	15	27	11	1	2	1	6	4	3	19	0	0	7	0	0	2	5	1	1	3	1	15	11	9
bOTU3601	2	0	0	0	4	3	1	0	8	0	0	3	10	2	2	4	1	1	4	1	0	2	1	6	0	2	8	5	0	0	0	3	2	19	7	0	1	0	3	5	3	6	0	5	0	0	3	3	2
bOTU5977	3	0	0	0	0	0	0	0	0	0	2	8	0	1	0	0	0	0	0	0	1	0	3	0	0	0	0	0	0	0	0	0	0	0	0	0	0	0	0	5	1	0	0	0	0	0	0	0	0
bOTU738	15	2	15	3	12	0	45	4	13	16	4	13	4	7	23	7	6	12	1	1	57	6	1	12	0	8	313	15	12	5	34	71	52	3	30	1	0	1	19	0	3	3	5	1	50	0	36	123	159
bOTU842	15	41	10	1	6	4	2	4	4	6	0	0	7	1	10	2	0	0	1	1	11	8	7	36	53	0	29	1	5	0	0	4	13	26	1	2	7	4	6	0	0	1	1	5	6	1	22	18	1
bOTU913	5	9	2	1	8	0	0	3	6	4	226	9	9	5	1	274	30	7	39	1	7	110	2	6	6	3	7	0	7	22	3	1	22	314	7	3	13	6	1	11	1	2	1	3	0	9	1	2	3
bOTU4670	1	27	1	2	14	12	1	11	4	7	105	1	9	5	4	32	2	8	9	2	1	107	2	3	24	9	1	1	2	4	1	8	7	18	5	3	7	5	2	5	0	6	4	0	5	3	0	2	5
bOTU4522	2	6	0	0	1	0	2	0	0	0	0	0	0	0	0	0	3	0	0	0	0	0	0	0	0	0	0	4	0	1	0	0	0	2	24	0	0	0	0	0	0	0	0	0	0	0	0	0	0
bOTU96	20	43	8	19	4	513	154	27	682	7	437	411	951	17	9	8	14	222	48	5	302	6	3	9	6	13	11	9	208	13	35	3	354	236	1235	320	455	24	101	237	13	1938	44	21	18	1	7	19	3
bOTU4066	30	4	1	0	0	0	0	0	2	0	0	0	3	0	1	2	0	0	0	1	3	0	0	1	0	0	5	0	0	0	0	45	0	4	1	0	1	0	1	0	0	0	2	0	4	0	0	0	14
bOTU2744	1	9	3	1	9	0	3	1	0	3	13	4	10	2	3	5	0	5	4	1	2	6	5	0	82	4	4	11	12	0	1	1	7	626	2	0	1	2	0	0	0	2	1	0	1	2	0	3	1
bOTU440	2	5	575	86	12	17	74	59	19	216	8	188	19	27	10	2	12	18	6	1	122	20	3	45	10	21	5	3	30	0	111	5	42	8	30	3	37	16	34	3	2	27	4	19	27	3	8	58	5
bOTU1993	18	9	0	1	15	1	0	0	0	1	1	0	0	3	6	0	1	1	3	0	0	5	4	5	0	0	1	2	1	0	1	1	1	10	0	2	0	1	0	1	0	0	0	2	1	2	10	20	11
bOTU3860	9	0	0	0	0	2	0	0	0	0	0	0	0	0	0	0	0	0	0	0	0	0	0	0	0	0	0	1	1	0	0	19	0	3	0	0	0	0	0	0	0	0	0	0	0	0	0	0	3
bOTU825	12	43	6	9	14	24	12	18	43	15	7	44	40	28	10	7	56	29	13	0	34	11	6	17	26	14	9	124	86	22	15	5	10	12	40	18	15	83	36	70	10	10	11	8	8	1	13	36	6
bOTU1469	9	0	0	3	19	5	0	1	0	1	2	11	14	2	3	5	1	0	1	1	5	1	0	11	0	1	7	5	0	0	1	3	0	0	0	0	0	9	1	0	2	0	6	1	0	1	3	6	0
bOTU553	20	1	0	47	250	1	1	4	5	2	0	44	1	0	8	0	11	4	358	1	1	0	4	48	0	16	0	1	2	1	3	0	0	1	2	2	3	10	0	0	8	0	2	1	0	0	0	2	0
bOTU5236	1	0	0	0	0	0	0	0	0	0	0	0	0	0	0	0	0	0	0	0	0	0	0	0	0	0	0	0	0	0	0	0	0	0	0	0	0	0	0	0	0	0	0	0	7	0	0	0	0
bOTU5038	2	0	0	0	1	0	0	1	0	0	0	0	0	2	0	0	0	0	0	0	0	0	0	2	0	0	0	0	0	0	0	0	3	0	0	0	0	0	3	0	0	0	0	0	0	0	3	1	2
bOTU702	10	7	9	10	2	3	37	9	15	8	11	26	30	8	22	12	20	11	7	4	21	2	4	2	21	4	4	7	27	29	13	5	20	7	28	5	10	14	8	76	15	8	10	19	7	1	6	125	13
bOTU4667	3	0	0	0	0	0	0	0	0	1	0	0	10	0	0	0	0	0	0	0	2	0	0	0	0	2	1	0	0	0	0	0	0	0	2	0	0	0	0	0	0	0	0	0	0	0	0	0	0
bOTU3033	14	21	0	0	14	0	0	0	0	6	2	9	0	2	1	0	1	0	0	1	0	6	3	14	5	0	0	5	0	0	1	15	4	1	3	3	8	3	7	6	1	3	1	1	1	0	1	9	0
bOTU876	48	135	9	38	77	17	6	74	68	20	41	21	92	56	48	11	50	9	15	9	206	67	9	18	101	32	85	211	128	6	11	31	108	110	31	8	18	30	26	55	40	6	13	6	32	3	56	41	25
bOTU421	39	29	4	2	15	7	19	2	7	10	19	0	60	16	16	10	5	1	0	2	239	1	0	57	28	1	7	108	9	0	14	0	25	37	15	4	1	0	22	11	12	1	7	13	35	3	17	15	36
bOTU639	3	9	3	18	35	29	13	5	13	1	5	1	9	1	8	1	3	7	1	0	103	4	0	33	38	1	78	93	8	4	3	26	24	22	4	2	0	13	2	0	2	23	7	6	40	3	22	23	31
bOTU7894	10	0	0	5	0	0	0	0	0	0	0	0	0	0	0	0	1	0	0	0	0	0	3	9	0	0	0	2	0	0	0	0	0	0	0	0	0	0	0	0	0	0	0	1	0	0	2	0	0
bOTU4214	24	21	3	17	18	19	1	1	12	8	6	11	16	4	14	0	9	3	6	1	30	4	1	16	6	10	0	11	9	2	0	1	11	23	11	2	0	9	7	7	2	6	6	18	2	3	14	10	9
bOTU5037	3	0	0	0	9	0	12	0	0	1	6	1	0	0	2	1	0	2	0	1	0	0	0	0	0	0	0	1	2	0	1	0	0	0	20	0	0	0	0	0	0	0	0	1	0	0	1	0	0
bOTU1400	8	16	0	0	130	3	0	2	1	5	9	39	0	0	1	0	4	1	11	6	0	0	21	6	1	1	0	0	5	0	0	0	0	0	0	1	1	8	8	5	0	0	0	0	0	0	6	9	0
bOTU1851	2	0	1	0	2	10	2	31	0	1	2	0	0	0	0	0	1	1	0	0	694	1	0	0	21	0	0	0	3	0	0	0	0	0	0	2	0	5	0	0	0	0	1	20	1	0	0	6	0
bOTU877	1	2	2	6	2	5	0	1	0	0	0	0	0	1	0	0	0	0	0	1	0	2	0	0	0	1	4	0	1	4	0	0	1	1	0	0	0	1	7	1	0	0	0	1	0	0	3	16	0
bOTU545	12	0	0	0	1	20	0	2	0	1	1	0	0	21	0	0	4	1	1	0	3	14	4	12	2	0	1	147	0	1	1	0	0	7	0	0	0	0	0	0	9	32	0	0	7	0	0	0	7
bOTU235	28	14	12	19	10	2	27	338	4	9	48	2	16	2	4	73	24	17	9	1	495	15	11	47	9	247	557	14	2	74	29	251	179	36	96	1	1	1	1	0	83	1	6	10	167	5	10	12	91
bOTU5868	3	3	0	0	0	0	1	0	3	0	1	0	0	2	5	0	12	0	1	1	0	1	0	0	33	0	0	16	0	0	4	0	4	0	13	0	1	0	0	0	0	0	0	0	0	0	0	0	0
bOTU1119	13	0	0	0	5	2	1	0	38	0	13	0	5	0	14	12	0	5	0	2	0	22	4	3	9	3	5	9	11	0	1	11	5	12	2	0	2	6	9	0	5	6	0	0	5	0	2	1	4
bOTU1432	39	52	1	66	17	4	4	4	4	19	37	2	61	14	6	13	15	15	6	0	20	5	1	38	13	10	2	15	8	3	3	39	128	22	12	7	0	1	70	0	5	5	3	14	16	2	26	17	8
bOTU2371	4	3	0	0	0	0	0	1	0	0	0	0	0	2	0	0	3	0	1	0	0	1	0	22	0	0	0	0	1	0	0	2	0	1	1	0	0	1	6	0	1	0	0	0	5	1	1	25	3
bOTU427	5	0	0	15	0	0	0	0	0	1	0	1	0	0	0	0	0	5	0	14	10	0	1	0	3	0	0	0	0	0	0	0	6	1	0	0	0	0	0	0	0	2	0	0	2098	0	7	0	0
bOTU2395	6	0	8	0	5	0	0	0	0	2	0	0	0	0	0	0	0	1	0	0	0	5	0	0	14	7	0	0	0	0	0	0	1	5	0	0	0	0	6	0	1	2	0	2	0	0	2	0	0
bOTU291	22	32	3	1	112	12	29	22	0	5	105	46	64	3	6	0	11	4	15	0	619	2	0	66	38	54	76	54	18	40	21	2	192	60	6	0	1	1	7	5	1	0	0	23	58	1	27	6	51
bOTU3892	16	43	8	0	31	0	1	2	0	13	1	0	13	1	17	1	7	1	5	2	6	8	6	16	0	3	0	12	1	15	2	0	2	20	5	2	1	11	1	1	5	3	0	4	0	0	22	13	8
bOTU6321	1	0	3	0	2	7	1	6	0	4	0	2	7	0	0	0	0	2	5	6	0	1	35	4	0	0	0	2	0	2	0	1	0	3	0	0	0	0	0	0	0	0	8	1	0	1	3	1	2
bOTU5458	1	22	0	1	19	2	0	0	0	0	0	8	1	0	1	1	2	1	0	4	0	2	4	9	1	2	0	1	2	0	0	6	1	23	3	0	2	6	1	3	4	9	0	4	0	0	2	1	3
bOTU2994	3	10	0	0	2	0	0	0	0	0	0	0	0	3	0	0	0	0	1	0	0	0	0	0	0	0	1	0	0	0	0	0	0	0	7	9	0	0	0	0	0	0	0	0	0	0	0	0	0
bOTU1251	2	0	0	0	0	3	1	0	0	1	1	0	0	0	0	0	0	132	0	1	1	0	3	0	0	0	1	1	0	34	3	0	0	0	0	0	7	1	0	1	0	0	1	0	0	1	0	0	1
bOTU5658	3	0	0	0	8	1	0	2	1	0	5	0	14	0	1	0	3	0	0	2	2	3	0	14	9	0	0	1	1	8	0	0	0	4	3	1	0	0	0	0	0	2	0	0	0	0	5	2	0
bOTU6205	4	0	2	0	0	0	0	0	0	0	0	0	0	0	0	0	0	0	0	0	0	0	0	0	0	0	0	0	0	0	0	0	0	0	10	0	0	0	0	0	0	0	0	0	0	0	0	0	0
bOTU350	3	10	8	10	2	9	21	9	41	3	6	36	9	10	11	2	1	7	2	0	54	0	1	2	9	3	6	42	18	6	1	16	15	7	24	7	4	5	9	9	4	3	5	1	14	5	12	34	2
bOTU783	2	3	9	2	20	88	6	18	24	3	3	0	2	12	7	5	16	2	10	2	10	2	10	2	5	9	5	31	3	1	8	3	4	0	5	1	1	3	3	2	0	1	2	3	2	4	7	3	11
bOTU5668	25	8	6	3	6	2	4	3	3	10	0	0	4	2	15	1	6	1	8	0	13	12	0	43	18	7	15	18	6	7	1	7	3	26	19	0	10	9	10	1	0	4	5	4	4	2	20	14	8
bOTU1172	2	0	0	2	4	5	5	1	14	2	4	15	13	14	7	2	4	4	2	1	1	5	2	9	4	6	1	28	15	2	2	10	2	9	0	6	2	4	6	4	5	1	0	2	0	0	3	16	7
bOTU1610	4	0	9	0	0	0	116	3	0	1	0	0	0	0	7	0	0	3	1	2	0	0	2	14	0	0	0	0	0	6	0	1	0	0	0	0	2	0	0	1	0	0	0	0	0	0	0	0	0
bOTU3050	15	1	0	0	0	0	0	1	0	7	20	25	0	1	0	0	59	0	7	0	1	0	4	0	0	0	2	0	0	9	2	1	3	0	1	1	2	112	23	0	0	0	0	0	0	0	0	0	9
bOTU606	12	38	17	8	53	18	18	14	60	13	7	115	43	14	10	5	41	40	10	5	23	6	7	4	1069	23	111	9	64	14	217	2	14	29	196	5	9	5	9	18	3	15	7	30	10	3	19	16	13
bOTU8601	6	9	15	9	1	3	4	12	3	6	3	0	1	2	0	2	2	9	3	2	7	5	6	2	4	3	7	0	0	1	2	4	2	1	11	1	1	2	1	2	1	0	1	1	8	3	4	17	3
bOTU2020	10	58	0	0	1	3	0	12	1	0	4	0	0	0	4	11	0	0	3	1	0	0	0	3	12	0	2	0	3	0	1	0	0	0	0	0	15	22	16	9	0	0	2	0	2	0	1	9	4
bOTU460	3	0	2	0	0	0	5	0	2	2	0	3	0	0	0	1	1	1	0	4	5	4	0	3	0	0	8	2	101	0	0	1	2	566	0	0	0	0	0	0	0	12	1	0	1	0	168	0	2
bOTU3086	2	17	3	1	11	11	3	5	0	0	114	1	7	3	1	34	2	1	12	1	2	100	3	0	18	8	0	4	15	1	0	8	5	18	1	0	1	3	0	9	5	4	3	0	4	1	1	3	4
bOTU925	17	11	6	0	10	5	3	8	3	4	1	7	24	1	11	1	2	8	6	1	2	0	2	15	0	4	6	32	8	5	2	0	0	25	16	7	2	13	3	3	0	0	6	4	1	1	6	51	1
bOTU261	10	53	286	27	4	7	10	78	6	19	21	6	17	14	156	24	165	21	37	3	7	25	11	3	9	22	11	6	105	9	24	8	6	13	33	103	137	103	47	9	27	10	69	6	2	19	12	17	271
bOTU854	1	0	0	1	0	0	0	0	12	0	2	0	0	0	5	3	0	0	2	1	0	5	0	4	0	5	0	0	13	18	4	0	1	6	6	23	2	2	1	2	0	2	0	0	0	4	1	0	1
bOTU3821	12	0	0	0	1	0	0	1	0	0	0	0	0	0	1	0	0	1	0	1	0	0	0	0	5	4	0	1	8	1	0	0	0	0	0	12	0	0	0	3	0	0	7	0	0	0	0	0	0
bOTU988	23	0	0	4	24	11	1	0	11	40	8	5	3	1	3	0	4	2	1	2	5	4	1	14	1	1	3	35	7	4	4	4	21	2	2	3	16	5	31	1	5	7	0	6	1	0	4	30	1
bOTU2712	1	0	0	11	3	0	0	1	0	0	0	0	0	1	0	0	1	1	0	0	0	1	0	4	0	0	1	0	0	0	0	0	2	1	0	0	1	1	8	0	0	0	1	0	0	0	0	0	0
bOTU154	32	110	4197	48	47	608	932	177	142	300	112	700	73	277	145	182	123	331	169	12	976	176	9	50	52	19	35	290	647	167	389	39	643	110	1788	530	236	164	810	69	38	115	107	382	30	32	78	519	41
bOTU1790	14	39	2	0	5	3	1	2	9	2	1	4	4	0	5	4	1	2	5	1	0	51	0	16	13	1	2	8	2	5	2	0	3	37	0	3	0	8	7	4	1	0	1	7	2	1	10	30	0
bOTU1057	9	55	25	3	32	43	32	1	67	6	28	82	29	16	87	3	3	9	12	3	4	5	4	7	18	12	8	31	8	14	5	17	84	13	12	8	13	3	42	6	10	12	5	16	1	6	22	31	17
bOTU5176	4	3	0	0	0	0	0	0	0	0	0	0	0	5	1	1	0	0	0	0	0	0	1	0	0	7	0	0	9	0	0	0	0	0	0	0	0	0	0	0	0	0	0	0	0	0	2	0	13
bOTU3016	1	0	0	0	0	0	0	0	0	0	0	0	0	0	0	0	0	0	0	0	0	0	0	0	37	0	0	47	2	0	0	0	0	0	0	0	0	0	0	0	0	0	0	0	0	0	0	0	1
bOTU4896	9	4	0	0	2	0	0	1	0	0	2	0	0	0	0	4	6	1	0	0	0	0	0	3	0	0	0	8	0	6	1	0	0	2	0	0	0	3	2	0	0	1	0	0	1	0	0	4	0
bOTU3898	9	46	9	0	8	2	0	2	1	20	0	1	8	1	7	5	0	1	1	2	0	6	3	15	39	0	0	5	1	0	1	5	5	14	0	0	2	0	0	0	1	0	1	2	1	1	7	6	8
bOTU660	20	26	12	13	51	5	4	2	8	9	14	0	1	3	23	13	17	4	3	7	1	22	23	42	28	3	23	7	0	0	2	15	6	47	5	0	11	14	8	8	3	15	2	6	4	3	17	45	2
bOTU1500	3	5	2	9	5	51	3	1	5	8	7	5	4	9	5	5	6	6	7	7	21	4	1	8	8	8	5	10	2	2	3	4	831	4	4	6	2	1	11	1	7	17	10	392	4	3	6	2	4
bOTU2091	4	29	0	0	7	10	1	1	0	2	1	10	25	11	9	1	2	3	3	0	0	1	1	1	0	0	1	12	32	4	0	0	0	9	2	1	10	20	8	44	0	0	2	3	4	0	8	4	0
bOTU4551	5	0	0	0	3	0	0	0	0	0	1	1	0	1	0	3	0	0	2	0	0	1	1	2	0	0	5	0	0	0	0	2	0	5	2	0	0	5	0	0	0	0	0	1	1	0	1	2	0
bOTU1511	1	39	1	0	39	11	0	2	2	3	0	31	0	0	7	0	0	8	11	11	1	19	39	7	0	1	4	6	0	5	2	0	3	0	0	0	14	7	16	4	1	0	4	0	3	2	5	16	0
bOTU807	2	2	2	15	15	12	3	0	21	11	10	1	7	10	10	6	16	4	5	0	21	6	0	7	2	14	1	21	22	5	2	0	3	13	18	6	2	23	23	6	12	3	10	8	6	1	20	5	13
bOTU6295	1	0	0	0	1	0	0	0	0	0	4	0	0	0	0	0	0	0	0	0	0	0	1	0	0	0	0	0	0	0	0	0	0	3	0	0	0	0	0	0	0	0	1	2	0	0	1	0	0
bOTU1246	17	24	87	16	10	11	21	64	17	32	17	3	21	22	23	63	47	6	32	25	51	95	32	55	6	25	28	27	16	13	103	163	11	7	35	5	7	37	12	24	12	10	29	22	9	12	13	26	16
bOTU2086	2	4	0	1	31	6	0	4	9	2	2	2	3	0	4	1	1	1	0	0	1	0	1	0	1	2	6	2	4	3	1	6	0	3	6	1	0	1	3	2	7	3	1	1	2	0	3	0	1
bOTU8408	3	0	0	0	0	1	1	0	4	0	0	0	1	0	0	0	1	1	0	0	0	0	0	1	0	0	0	0	0	1	0	0	0	6	0	0	0	0	0	0	0	0	0	0	1	0	0	2	0
bOTU5090	18	25	1	3	27	0	3	3	3	8	15	11	6	1	7	0	13	4	12	6	4	3	5	8	36	1	20	16	6	1	4	3	12	13	2	1	3	8	11	1	4	5	4	3	8	3	15	32	25
bOTU2673	7	6	19	23	75	20	1	6	13	49	0	37	11	2	18	17	4	33	45	2	19	32	11	25	108	0	0	55	43	11	12	2	8	19	53	12	59	25	8	21	3	1	10	3	5	4	12	21	6
bOTU7168	1	9	0	3	5	3	1	0	0	0	2	0	1	1	0	7	0	6	0	0	6	7	0	0	17	4	1	5	20	0	2	0	5	13	0	0	0	0	2	4	0	1	0	0	4	0	0	1	0
bOTU3540	1	3	0	1	1	1	5	0	0	1	0	0	0	0	0	2	0	0	0	1	0	1	2	0	0	0	0	0	0	0	0	0	1	2	1	0	0	0	0	0	0	0	0	0	0	0	2	3	0
bOTU6857	4	0	0	0	2	0	0	0	0	0	8	0	0	0	0	0	0	0	1	0	0	3	3	2	0	0	0	0	0	0	0	0	0	0	0	3	0	0	0	0	0	1	0	1	2	0	0	15	0
bOTU5728	1	3	0	0	0	0	0	0	0	0	0	0	3	0	0	0	0	0	0	0	0	0	0	1	0	1	0	4	0	0	0	5	0	1	0	0	0	0	0	0	0	0	0	0	0	0	0	0	0
bOTU3471	5	1	0	0	0	5	4	0	0	0	0	0	1	5	0	0	0	0	0	0	0	0	0	0	4	0	0	2	0	0	0	0	2	0	0	0	0	0	4	0	1	1	1	2	0	0	4	0	0
bOTU1337	2	0	0	0	0	0	0	7	0	0	0	7	1	0	2	12	49	6	0	0	7	0	0	3	3	8	6	17	0	2	0	0	2	0	0	1	6	15	0	0	0	0	0	0	108	0	2	0	0
bOTU2014	11	0	0	19	0	0	1	0	0	1	0	0	12	0	0	0	0	0	0	0	0	0	0	3	0	2	7	0	0	0	1	2	2	15	0	0	0	0	0	0	0	0	0	0	15	0	0	10	2
bOTU3835	3	0	0	14	14	0	0	0	0	3	2	0	0	0	0	3	0	0	5	0	0	0	0	0	0	1	0	0	0	0	0	0	0	0	1	1	14	90	0	0	8	0	0	0	0	1	0	0	0
bOTU799	1	0	14	1	5	2	10	1	1	21	3	9	4	2	0	1	2	8	4	0	11	1	0	8	0	0	1	1	0	14	66	0	39	6	242	1	0	1	2	0	0	0	0	0	9	1	0	0	0
bOTU2163	2	0	3	0	1	0	0	0	5	0	0	0	1	0	2	0	0	0	0	0	0	0	0	0	14	1	0	1	0	0	0	0	1	0	5	0	0	0	0	0	0	0	3	1	1	0	0	0	0
bOTU2102	13	43	3	17	20	5	11	6	20	7	19	14	12	10	8	4	9	10	9	2	3	2	1	15	5	0	11	13	12	2	7	36	16	11	2	3	5	3	8	3	3	3	4	3	0	3	3	14	5
bOTU2256	17	1	3	6	9	2	6	3	4	4	1	222	4	2	5	1	17	2	0	0	52	0	0	0	6	4	2	714	13	0	4	0	3	0	0	0	1	1	0	1	1	3	4	2	1	3	4	280	0
bOTU1782	13	30	5	0	8	1	1	1	0	1	0	0	5	0	7	2	0	0	1	2	1	8	6	11	0	2	14	31	0	0	3	5	0	12	2	0	1	0	2	0	6	0	0	5	1	0	7	24	0
bOTU3988	7	61	4	4	13	63	2	1	51	0	4	1	7	6	87	18	3	0	2	1	29	43	1	9	98	27	54	81	11	5	0	7	14	9	10	23	0	2	39	2	8	43	5	28	21	2	162	13	22
bOTU1361	14	69	8	4	212	309	2	75	2	11	8	18	2	2	3	1	1	4	4	5	9	6	4	10	2	4	2	1	4	2	9	1	0	1	2	0	2	1	37	5	2	1	5	1	4	1	6	27	26
bOTU3052	1	6	0	0	0	0	0	0	0	1	1	0	0	0	0	0	1	0	3	0	0	0	0	2	0	0	0	0	0	0	0	0	0	0	0	0	0	0	0	0	0	0	1	0	0	1	1	16	0
bOTU391	7	0	2	2	4	5	4	97	3	17	1	1	110	2	1	0	20	1	2	1	2	1	0	10	1	95	4	7	1	14	1	35	53	27	1	7	3	4	9	43	15	0	5	0	37	1	0	1	0
bOTU2173	1	2	0	0	0	3	1	0	2	0	0	0	0	0	0	0	2	16	0	0	1	0	0	9	17	0	0	7	3	0	1	0	0	0	4	1	26	1	0	13	0	0	0	0	1	0	2	1	0
bOTU2302	11	1	26	10	1	3	1	1	8	4	3	1	2	2	0	11	1	0	1	1	3	2	3	4	1	8	3	0	0	6	1	0	7	2	10	13	0	0	1	1	4	2	2	4	5	0	0	3	12
bOTU33	23	53	32	604	80	2	40	35	6	80	7	16	1705	132	49	18	23	5	72	55	27	56	37	21	5852	74	3887	2402	72	8	106	7	47	7985	67	3	5	147	33	12	1	14	19	5	7	78	58	10	27
bOTU1139	6	1	7	1	10	0	0	7	3	6	4	3	11	7	12	8	4	1	5	1	1	6	0	12	12	7	3	13	1	0	3	1	1	4	2	1	0	1	4	1	0	8	3	0	0	0	3	9	3
bOTU5050	10	2	0	0	13	2	5	0	33	0	6	8	0	0	0	0	5	2	2	0	0	2	1	6	0	0	0	3	0	0	0	0	0	3	0	1	2	7	5	3	2	1	5	4	0	0	1	2	0
bOTU111	3	41	126	190	0	0	2	145	0	2	0	1	0	0	0	0	1	3	0	0	3	6906	0	323	2	3	125	0	0	1	0	25	683	124	60	1	0	0	1	0	0	0	3	0	4	9	5	61	0
bOTU4999	6	0	0	1	0	0	0	0	0	2	0	0	0	3	0	0	0	0	0	0	0	0	0	0	0	0	0	2	0	0	0	0	0	0	0	0	0	0	0	0	0	0	0	0	1	0	1	3	3
bOTU1334	10	64	13	6	25	32	29	38	37	13	15	51	37	45	12	7	100	18	7	4	51	9	3	10	76	19	11	134	136	4	24	5	33	22	89	43	21	25	39	50	15	10	10	21	9	4	32	34	14
bOTU8015	17	0	0	0	0	0	0	1	0	0	0	0	0	0	0	0	0	0	0	0	0	0	0	0	0	0	11	6	1	0	0	0	0	1	0	0	0	0	0	1	0	0	1	0	2	0	0	0	0
bOTU1153	3	41	0	0	23	9	1	2	4	4	7	14	16	1	16	1	3	6	2	3	4	4	9	34	19	4	19	28	9	0	1	4	13	26	4	1	8	3	4	12	1	4	2	4	2	0	8	21	7
bOTU7006	3	0	0	0	0	0	0	0	1	0	0	0	0	0	0	0	0	0	0	0	0	0	0	6	0	0	0	0	0	0	0	0	1	0	0	0	0	0	0	0	0	1	0	0	6	0	0	0	0
bOTU3165	2	12	0	0	1	0	0	0	0	0	1	0	0	0	2	0	0	0	0	1	2	1	0	2	0	0	12	0	0	0	1	0	0	5	0	0	0	1	0	0	0	0	0	0	0	0	3	7	3
bOTU3326	1	6	0	0	5	0	41	0	269	0	5	13	5	0	1	10	5	6	0	0	0	0	0	0	2	1	1	0	42	0	6	0	0	10	0	1	20	6	0	537	0	1	0	0	0	1	6	1	3
bOTU160	18	23	23	31	24	105	28	116	2	6	48	2646	254	29	3	2	7	194	5	10	61	6	13	114	3	3	2	1	11	9	4	10	20	142	10	23	368	440	5	222	1	214	2	1	54	3	4	81	30
bOTU5590	10	9	2	0	1	2	1	0	0	25	4	27	0	1	4	2	0	2	2	8	6	0	2	1	0	6	0	0	0	16	1	0	1	0	50	0	0	0	6	0	0	0	14	1	0	0	3	0	2
bOTU6303	38	4	0	0	20	7	4	2	1	2	10	0	10	3	5	8	15	0	5	1	16	12	4	10	14	15	8	2	7	0	1	1	0	3	0	0	0	0	6	0	0	13	3	0	2	2	26	37	14
bOTU2704	1	1	3	0	1	0	0	0	16	0	1	0	0	0	2	0	1	2	0	0	0	1	0	0	0	1	0	15	0	1	0	0	0	0	3	0	0	0	0	0	2	0	0	3	0	1	0	1	0
bOTU224	3	835	8	3	29	111	12	10	100	14	15	7	2	90	11	47	32	11	6	3	4	102	2	29	378	34	5	177	178	1	4	2	32	25	3	50	164	18	1	203	25	140	18	2	55	6	16	15	9
bOTU5434	26	12	1	1	12	0	5	0	1	1	1	0	6	2	0	1	0	1	0	0	0	1	2	11	7	0	2	14	1	0	0	0	1	4	11	1	0	0	0	0	0	5	0	0	3	0	6	0	5
bOTU8422	2	0	0	0	1	0	0	3	0	0	0	0	7	0	1	0	2	0	0	0	1	0	0	0	0	0	0	0	1	0	0	0	1	0	2	0	0	0	0	0	0	0	0	1	0	0	2	0	0
bOTU5963	2	0	0	0	1	0	0	0	1	1	0	0	0	0	0	0	0	0	0	0	0	2	0	2	0	0	0	5	0	0	0	6	0	0	0	0	1	0	0	0	0	0	0	0	0	0	0	0	0
bOTU3651	1	10	1	0	6	2	0	2	0	1	14	1	1	2	5	6	4	1	7	0	0	7	1	1	13	2	0	2	18	1	2	3	1	50	0	0	2	1	1	3	0	2	0	0	0	0	0	1	0
bOTU7473	1	13	2	3	0	0	0	3	0	0	0	0	0	0	0	0	0	2	2	0	0	24	0	0	0	0	1	0	0	0	0	2	2	0	2	0	0	0	0	0	0	0	1	0	0	0	0	1	0
bOTU1017	3	9	0	0	9	1	1	1	12	5	4	0	1	1	8	1	4	0	1	3	2	13	3	19	14	1	11	13	7	0	0	0	0	7	0	0	0	5	3	1	0	3	4	1	2	3	8	7	2
bOTU4845	3	4	0	0	0	0	0	0	0	0	0	16	0	0	1	0	1	0	0	0	0	1	0	0	1	0	0	0	2	0	0	0	1	1	0	0	6	3	0	0	3	2	0	2	0	0	2	0	0
bOTU1421	1	1	1	0	4	0	1	3	12	0	2	0	1	0	5	0	3	0	0	2	18	0	1	0	1	1	0	10	26	0	0	0	1	8	0	3	0	0	0	1	6	2	0	0	1	0	30	0	0
bOTU1680	31	59	9	0	27	9	9	0	14	12	34	18	40	16	35	13	12	6	8	6	23	40	7	68	36	15	35	49	9	0	10	56	10	51	6	5	6	19	13	2	10	20	0	4	9	5	20	62	26
bOTU3470	3	0	0	0	0	0	0	0	0	3	0	0	17	0	0	0	1	0	0	0	0	0	0	2	11	0	0	1	0	0	0	0	4	0	0	0	1	0	3	0	0	1	1	4	0	0	0	0	0
bOTU2776	11	10	0	0	0	4	0	0	1	0	0	0	0	2	0	0	1	0	0	0	0	0	0	3	7	0	0	0	0	0	0	0	2	0	1	0	0	0	1	0	0	0	0	0	0	0	4	0	1
bOTU3958	3	0	16	0	0	1	23	2	3	2	4	3	1	0	0	3	1	3	1	1	0	1	0	0	3	1	2	0	0	0	2	0	1	2	9	0	15	0	2	0	1	1	1	1	0	1	2	181	0
bOTU3483	4	0	1	0	0	0	0	0	0	0	0	0	0	0	3	0	0	0	0	1	0	1	1	3	0	0	0	0	0	0	0	3	0	0	0	0	0	1	0	0	0	4	0	0	0	0	0	5	0
bOTU7317	3	0	0	0	20	3	0	0	0	0	0	0	0	0	0	0	0	0	0	0	0	0	0	1	0	0	1	0	0	0	1	0	0	0	0	0	0	0	5	0	3	1	0	1	0	0	5	0	0
bOTU2348	7	11	0	6	2	0	0	0	0	0	11	0	6	3	0	2	4	0	1	0	0	0	0	4	0	1	1	0	0	7	0	0	0	0	0	1	0	0	0	0	0	1	0	2	0	0	0	7	1
bOTU3453	8	0	3	0	0	0	0	0	0	0	0	0	8	3	0	4	0	0	0	1	0	0	0	1	0	0	0	0	0	0	0	0	0	0	0	0	0	0	0	0	0	0	0	0	0	0	0	0	0
bOTU6858	8	0	0	0	4	4	0	1	18	1	0	0	0	1	4	3	2	0	2	2	8	8	4	5	0	1	2	0	4	0	1	1	0	3	0	1	1	1	0	7	2	0	0	0	0	0	3	14	3
bOTU3896	4	4	3	1	4	4	5	2	1	2	7	0	0	1	2	3	3	4	3	0	3	4	0	1	2	1	2	2	10	1	7	1	2	2	1	2	8	3	1	5	0	1	4	0	2	2	4	1	3
bOTU7619	1	0	0	0	5	0	0	5	0	1	5	0	8	0	0	0	0	7	0	0	5	3	0	2	0	0	12	3	1	0	0	1	0	6	3	0	2	2	0	11	0	1	0	4	2	0	2	3	0
bOTU3005	1	0	0	0	0	0	0	0	0	1	3	1	0	1	0	0	0	1	0	0	0	3	0	41	0	0	0	0	1	0	0	0	1	1	0	0	0	0	0	0	0	0	0	0	18	0	0	0	4
bOTU1003	7	8	5	0	1	3	13	0	4	0	1	0	0	3	10	0	0	0	0	0	64	0	2	5	21	0	43	14	1	0	0	23	2	0	0	20	1	0	3	1	2	1	1	0	70	0	46	0	6
bOTU342	24	30	19	34	5	4	15	7	2	4	60	1	54	22	0	4	4	47	1	5	32	6	1	16	298	1	57	206	3	0	10	0	36	60	61	7	6	4	0	13	18	13	3	5	266	2	14	1	6
bOTU878	11	1	2	2	13	4	16	2	6	4	10	2	16	3	2	1	5	1	1	1	0	10	1	7	7	3	1	0	7	1	3	1	3	2	8	0	1	5	4	0	4	1	0	1	5	1	5	8	3
bOTU3936	5	0	3	1	5	0	0	0	5	0	0	0	0	0	1	0	0	0	1	2	0	0	0	2	2	0	0	6	1	0	0	0	0	0	7	0	1	0	0	0	0	0	0	0	0	0	0	0	0
bOTU8607	14	31	13	5	35	4	10	7	12	2	17	3	18	9	10	24	36	8	25	6	16	8	5	10	13	10	29	30	19	33	12	8	61	9	8	5	9	13	22	19	6	7	7	8	5	9	17	12	14
bOTU1598	1	13	6	0	4	7	9	2	1	6	2	15	0	10	7	0	5	9	2	0	755	0	0	2	8	0	1	10	27	2	1	1	0	4	18	2	15	3	16	25	3	0	7	1	4	0	1	0	0
bOTU7877	6	8	0	0	12	4	3	0	2	5	0	5	1	11	2	1	11	2	2	0	0	2	1	2	1	0	0	1	73	0	3	7	1	9	0	0	0	0	10	7	2	0	1	1	6	1	2	4	0
bOTU2343	1	0	0	0	3	0	0	1	0	5	11	0	0	0	4	45	1	0	0	0	0	0	0	0	1	0	0	0	0	4	12	0	0	17	1	0	0	0	0	1	0	0	0	0	0	0	1	0	0
bOTU574	25	110	6	63	0	16	9	3	5	19	2	13	9	8	3	0	2	21	0	0	114	7	2	2	33	4	88	2	7	1	0	93	224	81	165	3	0	0	43	0	0	2	26	31	8	10	52	25	10
bOTU494	26	45	2	5	40	17	5	5	4	14	11	7	18	5	17	9	14	4	6	2	37	27	9	71	30	33	30	90	10	7	7	14	11	75	30	0	3	41	22	7	4	28	4	8	14	4	31	89	27
bOTU5237	2	21	1	0	6	2	0	1	0	0	0	0	0	0	1	0	0	0	0	0	0	0	0	0	2	0	0	0	5	0	0	0	0	0	0	0	0	0	1	0	7	0	1	0	0	0	0	0	0
bOTU6302	6	30	0	3	1	6	1	6	19	14	0	16	1	2	0	1	1	27	0	4	11	10	0	6	16	0	9	2	1	1	0	13	30	12	13	1	0	0	6	0	0	0	5	0	6	5	13	21	1
bOTU1068	8	2	5	3	34	2	17	3	31	4	8	31	7	12	13	1	10	5	1	2	15	0	2	1	1	4	0	8	18	0	6	0	5	9	272	0	3	5	5	7	3	1	0	8	2	4	10	15	1
bOTU1723	5	7	3	0	31	1	0	4	1	8	2	18	1	0	10	5	1	1	4	4	6	1	12	16	11	1	2	1	4	1	0	3	2	12	5	3	18	11	5	0	3	0	0	2	1	1	13	31	12
bOTU4688	5	20	1	0	1	0	0	0	0	2	0	2	0	0	2	0	0	1	2	0	0	0	2	5	0	2	1	1	0	0	0	0	0	1	0	0	0	0	1	2	0	0	0	0	0	1	0	2	0
bOTU2012	10	0	10	2	0	1	5	0	0	0	0	0	0	0	1	0	0	1	0	0	1	3	0	2	2	6	10	0	0	0	0	10	17	0	0	1	0	0	5	2	0	0	6	2	1	0	19	10	0
bOTU6575	1	0	3	0	0	0	0	0	0	0	0	0	2	0	0	1	2	0	0	0	0	0	0	0	73	0	1	0	0	0	1	0	0	0	1	0	0	0	0	0	0	0	0	0	0	0	0	7	0
bOTU2845	4	0	42	6	1	1	9	8	6	7	6	10	3	0	6	2	3	3	1	8	3	2	2	26	3	3	5	7	4	4	12	4	6	7	5	0	3	4	4	4	3	1	8	1	12	7	1	2	33
bOTU3533	2	0	0	3	0	0	0	0	0	3	1	3	1	0	1	0	0	1	0	0	0	2	0	2	0	2	0	0	0	2	0	0	2	0	0	2	0	0	0	0	0	4	0	1	12	2	0	0	0
bOTU678	4	13	1	6	9	7	3	6	113	5	2	2	7	29	22	0	6	2	4	1	0	2	3	1	44	1	18	49	86	1	1	16	1	0	0	8	1	3	10	7	5	1	12	15	0	4	31	29	2
bOTU2434	4	75	1	0	17	3	0	0	0	0	1	5	6	0	1	0	0	2	0	0	8	0	0	2	0	0	0	0	3	0	0	0	4	0	3	0	19	0	9	2	0	0	1	1	1	1	0	1	0
bOTU4050	2	4	0	1	0	0	0	0	1	0	1	0	0	1	0	0	0	1	0	0	0	0	0	4	0	0	28	0	0	0	0	0	0	0	0	0	0	0	3	0	0	0	0	0	4	0	0	0	0
bOTU5803	14	12	0	0	11	1	6	1	5	9	3	0	3	2	1	6	5	3	0	0	12	4	5	13	13	1	1	6	3	0	2	7	3	12	1	0	1	6	0	0	1	11	4	0	1	1	5	46	1
bOTU1140	24	15	0	14	2	4	0	0	1	2	0	0	5	2	1	0	0	5	4	0	0	5	2	33	0	7	0	17	9	0	0	8	4	1	0	3	0	2	11	0	5	0	3	8	2	2	3	0	11
bOTU1048	5	9	17	0	0	6	3	1	0	51	1	10	32	0	0	16	5	3	0	1	65	1	1	0	0	0	1	0	0	0	0	146	22	4	6	0	0	0	12	0	1	0	3	5	4	3	4	19	27
bOTU1553	2	0	1	1	0	0	1	1	14	1	0	0	0	1	4	0	2	1	0	0	97	6	0	1	14	2	1	8	0	0	0	0	1	0	0	0	0	3	0	0	2	2	20	0	0	0	3	2	0
bOTU170	24	16	12	8	1	6	1	16	21	0	13	0	0	3	6	215	6	11	3	6	1	445	1	16	2	779	26	20	3	11	1	2482	15	13	36	4	12	1	5	22	0	3	11	0	3	7	15	16	8
bOTU5568	1	8	1	0	6	2	0	0	0	2	14	0	0	0	0	6	1	3	3	0	1	5	0	0	7	0	0	1	0	0	0	2	2	14	1	0	0	0	4	0	0	3	1	1	0	0	1	0	2
bOTU3458	7	3	0	10	47	0	0	0	11	6	1	22	5	0	0	1	7	9	13	9	1	0	48	3	0	5	1	0	2	5	0	0	3	1	0	0	7	0	4	1	6	0	5	0	0	0	4	6	1
bOTU5125	22	0	0	0	0	0	1	0	1	0	0	2	0	0	0	0	0	0	0	0	0	0	0	0	0	0	0	0	0	0	0	0	0	0	0	0	0	0	0	0	0	0	0	0	3	0	0	0	0
bOTU776	2	27	1	14	0	1	2	4	4	0	37	4	9	4	7	29	3	0	2	0	4	6	1	3	0	5	13	0	1	0	4	21	1	10	24	3	0	0	1	0	4	0	0	2	0	0	1	2	17
bOTU5722	11	0	0	0	1	0	2	0	0	0	1	0	0	1	0	3	0	0	0	0	0	1	0	0	0	0	0	3	0	1	0	35	0	0	0	0	0	0	0	0	0	0	0	0	0	0	0	0	0
bOTU3946	14	0	0	0	0	1	0	3	4	0	0	14	0	0	1	0	0	1	3	0	4	2	1	0	4	1	0	5	4	0	1	0	1	1	7	0	9	0	3	5	0	0	0	3	0	0	2	7	0
bOTU4860	4	12	1	2	6	10	0	1	15	10	1	14	0	13	9	0	14	3	4	2	1	0	1	6	7	5	3	36	8	1	4	1	33	25	11	15	6	7	63	3	3	2	12	3	6	1	7	12	2
bOTU2627	9	0	1	0	1	0	0	0	0	0	0	0	0	0	8	0	1	0	0	0	1	8	0	0	0	0	0	2	0	0	1	0	0	3	0	0	0	1	0	0	1	0	0	1	0	0	0	2	0
bOTU6031	10	10	0	0	5	1	0	0	1	0	0	22	0	0	2	0	0	0	0	1	1	1	6	0	0	6	0	4	2	0	0	0	0	0	0	10	6	2	13	0	0	0	0	0	0	0	4	0	0
bOTU8293	1	5	7	8	37	3	7	3	20	6	17	3	16	18	5	10	25	8	66	4	4	3	2	3	12	33	2	19	4	47	9	1	11	2	7	11	26	37	4	7	4	8	1	2	5	2	18	4	6
bOTU6355	2	2	0	0	8	0	0	0	0	0	0	1	0	0	0	0	4	1	0	0	0	0	0	0	1	0	0	0	0	0	0	0	0	4	0	0	0	0	5	0	0	0	0	0	0	0	0	0	0
bOTU2143	1	0	0	0	108	0	0	134	0	1	0	0	0	0	0	1	0	0	19	0	0	0	1	16	0	0	0	0	5	0	0	0	0	0	0	0	20	0	0	0	0	0	0	0	0	0	0	1	0
bOTU3361	4	0	0	0	0	0	1	0	0	1	2	0	0	0	0	0	0	0	1	0	10	2	2	2	0	0	18	0	0	0	0	0	1	12	0	0	0	0	0	0	0	1	0	0	2	0	2	5	1
bOTU3762	2	0	1	0	0	0	0	0	0	0	0	0	0	0	1	0	0	0	0	0	0	1	0	2	0	0	0	0	2	0	0	0	0	1	0	0	0	0	6	2	0	0	5	1	0	0	1	0	0
bOTU2056	9	0	10	199	0	74	0	9	0	0	0	11	12	0	0	0	0	8	0	1	1	1	0	0	134	0	1	7	1	0	2	0	0	6	0	2	2	16	0	0	0	0	19	0	26	0	0	2	2
bOTU1635	8	48	1	3	7	0	6	7	1	10	7	0	0	0	3	1	2	1	2	4	2	4	29	20	1	2	7	2	1	0	1	0	9	11	3	0	13	1	10	0	0	13	0	0	4	0	10	28	0
bOTU3667	10	18	28	9	79	14	20	17	16	29	36	5	48	31	40	46	63	19	182	15	12	15	13	7	16	26	5	40	36	52	36	7	12	9	27	14	49	38	15	31	9	10	19	17	21	12	17	7	7
bOTU6248	4	0	0	0	0	0	0	0	0	15	0	0	0	1	0	0	0	0	0	3	0	0	1	0	1	0	0	0	0	1	0	0	0	0	0	0	0	0	0	0	0	0	6	0	0	0	0	1	0
bOTU190	10	49	171	23	4	103	193	79	189	9	15	88	23	27	24	1	5	82	10	3	270	105	6	52	20	15	19	37	77	44	18	42	53	23	101	113	59	16	5	111	27	61	76	30	20	19	179	213	8
bOTU6109	1	1	1	1	0	0	0	0	1	0	8	0	0	1	0	5	1	3	1	1	2	2	0	0	1	0	0	0	5	1	0	0	0	1	0	0	0	0	0	0	0	1	0	0	0	0	0	0	2
bOTU1296	16	10	0	0	9	11	4	0	0	1	3	31	0	0	9	0	2	0	3	1	10	0	0	8	0	1	7	2	3	0	0	0	1	0	0	0	0	1	2	0	2	10	2	0	1	0	7	3	8
bOTU860	11	154	11	8	12	0	1	5	20	16	4	9	4	47	9	31	112	35	3	8	18	18	1	49	24	13	35	11	20	31	3	31	4	1	4	3	13	35	13	24	0	0	1	1	13	3	12	19	36
bOTU2767	1	0	1	0	5	68	1	3	75	0	5	6	2	4	5	2	1	28	4	0	8	2	0	3	4	0	13	1	1	0	114	1	16	6	13	0	36	1	10	3	0	0	2	0	1	1	4	2	0
bOTU159	11	78	38	272	130	47	158	143	843	23	89	149	185	68	351	14	136	27	19	8	176	38	16	55	25	31	246	169	839	59	47	77	39	170	93	127	28	98	92	24	160	56	71	14	62	12	630	478	28
bOTU2788	3	5	1	0	1	1	1	0	0	0	1	18	0	0	4	0	3	3	1	0	13	0	2	0	0	0	0	0	0	0	0	0	0	3	0	0	2	6	0	0	0	0	0	0	2	0	0	6	0
bOTU933	8	74	2	13	4	1	0	3	16	2	0	1	5	1	15	0	4	7	0	1	4	0	0	16	7	3	8	0	2	0	0	0	32	1	2	6	0	1	4	0	0	0	2	4	0	0	200	78	1
bOTU1765	7	0	0	5	0	0	0	0	0	8	1	15	0	4	7	0	0	13	7	2	0	8	0	1	1	7	0	0	5	1	0	0	0	0	0	5	0	0	13	0	1	0	2	60	1	0	1	5	0
bOTU1236	7	45	0	0	1	7	1	4	22	0	0	17	2	11	33	0	5	1	21	0	1	2	5	0	0	1	1	4	1	2	1	0	2	1	1	0	15	7	14	0	7	1	7	3	1	0	1	5	1
bOTU7163	4	4	2	0	0	0	20	0	0	2	0	18	4	1	2	17	0	0	0	1	0	0	0	4	5	14	0	0	7	0	1	4	1	0	0	3	2	0	0	1	0	0	0	0	8	0	3	8	3
bOTU1558	2	40	1	4	1	1	1	1	2	0	0	0	3	0	4	0	0	0	1	0	2	5	5	8	0	0	0	0	1	4	1	23	1	1	1	1	0	1	2	0	1	0	5	1	1	0	11	2	7
bOTU1430	23	17	6	0	7	1	1	2	1	2	5	0	41	2	7	0	7	1	1	2	0	7	6	13	0	1	0	8	1	1	0	0	1	16	0	0	5	0	0	2	3	7	1	6	1	0	9	16	2
bOTU941	2	0	0	0	89	12	3	5	8	0	0	56	1	0	5	0	0	20	15	19	8	4	68	10	0	0	0	2	7	0	0	1	20	1	11	0	3	43	63	5	2	0	2	2	2	1	6	21	11
bOTU5078	3	11	3	1	0	2	4	1	27	3	7	0	1	5	12	1	1	0	1	0	4	2	0	9	5	6	1	26	19	1	8	5	0	2	3	5	1	2	4	0	4	4	5	2	3	3	14	1	1
bOTU821	4	20	18	15	11	2	1	1	1	4	6	0	37	4	13	0	1	5	5	1	3	1	1	1	55	12	37	17	17	0	17	0	5	1	11	15	0	1	17	1	1	1	0	21	0	3	33	60	2
bOTU1478	2	9	13	2	3	0	7	6	10	0	8	1	15	15	5	200	11	5	6	2	4	14	3	7	81	58	43	41	10	0	0	98	10	8	1	6	1	2	0	3	1	2	1	0	16	2	20	0	24
bOTU3903	2	0	0	0	0	0	0	0	6	0	0	0	0	4	0	0	0	0	0	0	0	0	0	0	0	0	0	1	0	0	0	0	0	0	1	0	0	0	0	0	0	0	0	2	0	0	9	0	2
bOTU3396	6	8	1	0	13	2	0	3	0	2	0	4	1	2	30	5	1	1	1	0	6	1	8	7	0	0	1	10	17	0	1	0	0	0	2	2	1	15	19	0	7	1	5	3	0	0	3	12	1
bOTU4444	4	8	0	0	0	3	0	0	0	4	0	0	0	2	2	0	0	3	0	0	0	0	0	0	0	0	10	2	2	0	0	6	0	0	0	0	0	0	0	0	0	0	1	0	1	1	7	5	4
bOTU2777	10	1	0	12	3	2	0	4	25	7	8	0	2	1	2	1	6	3	3	2	1	3	2	4	9	7	1	16	13	0	12	1	6	8	2	1	5	1	2	1	1	15	5	0	3	0	2	10	1
bOTU4210	1	0	0	0	1	1	2	0	0	3	0	2	0	3	0	0	0	0	1	1	2	0	0	0	1	0	0	0	0	0	1	0	0	2	0	1	1	1	0	0	0	1	1	0	0	0	0	1	0
bOTU779	3	81	0	1	13	31	2	5	23	1	6	4	35	30	14	17	8	23	16	7	3	3	5	24	55	6	4	34	20	7	1	4	11	18	8	1	10	14	43	54	1	28	2	1	5	3	17	46	2
bOTU65	12	322	8	18	541	125	12	448	61	0	133	511	27	35	97	573	60	138	28	3	46	1137	10	122	11	57	14	44	63	29	15	344	17	63	14	54	701	167	32	265	4	44	6	34	40	19	8	54	217
bOTU621	13	0	0	0	0	1	0	0	1	1	1	1	0	0	0	0	0	5	0	0	135	0	0	0	2	0	0	1	0	0	0	0	0	0	0	1126	0	0	0	0	0	0	0	0	2	0	0	0	0
bOTU3418	5	0	0	0	1	0	0	1	2	3	2	0	11	1	0	0	2	0	0	0	0	0	0	0	3	0	0	0	0	0	0	0	1	0	1	0	0	0	0	0	0	0	0	0	0	0	0	5	0
bOTU4737	2	12	1	0	6	5	0	2	0	7	4	1	8	11	2	0	2	10	8	4	1	4	0	2	1	1	0	3	2	7	4	3	45	0	1	0	5	14	32	1	4	2	8	8	1	1	5	2	5
bOTU4521	3	10	10	1	11	3	95	1	3	2	19	6	4	6	8	6	8	13	7	4	4	1	6	2	11	8	3	6	12	2	4	1	1	3	5	3	53	5	5	26	2	7	6	2	3	2	10	5	14
bOTU4559	1	0	0	0	10	0	0	0	0	13	2	0	0	0	0	0	0	0	0	1	0	0	0	0	0	0	0	0	0	0	0	0	0	0	0	3	0	0	0	5	0	0	0	0	0	0	1	0	0
bOTU7019	4	4	0	5	0	0	0	0	2	1	0	4	0	0	0	1	0	0	0	0	0	12	1	113	3	0	5	0	3	0	1	2	13	27	1	0	0	0	0	4	0	1	1	0	34	1	1	0	16
bOTU3743	6	0	1	0	0	1	1	2	0	2	0	0	0	0	0	0	0	2	0	0	3	2	0	0	0	0	12	0	0	0	0	0	6	0	0	0	0	0	0	0	0	0	0	0	6	0	0	1	0
bOTU1327	2	41	0	0	28	1	1	1	0	5	4	17	0	3	1	3	2	3	5	2	0	0	8	12	1	0	1	2	0	9	1	14	10	1	0	0	3	0	2	0	6	1	3	0	0	0	0	18	12
bOTU1714	5	0	3	0	0	0	0	6	0	0	0	15	0	0	0	0	0	49	0	0	0	0	0	26	0	1	6	0	0	0	0	9	0	0	0	0	0	0	0	0	0	0	0	0	7	0	0	0	0
bOTU463	16	11	57	8	3	5	10	43	23	17	3	18	2	12	17	4	10	5	13	11	25	7	14	7	4	13	7	9	8	3	23	2	3	2	44	4	9	22	2	2	7	2	5	2	2	3	10	9	1
bOTU999	5	107	0	0	4	2	9	0	0	8	58	52	0	3	6	3	5	14	1	0	18	1	3	28	0	0	0	3	1	0	1	0	2	43	5	0	7	2	26	22	0	18	0	2	8	1	2	16	6
bOTU5178	10	0	0	0	0	0	0	0	0	0	0	7	10	0	0	0	0	0	0	0	0	0	0	0	0	0	0	0	0	0	0	0	0	0	0	0	0	1	0	0	0	0	0	0	0	0	1	2	0
bOTU8190	1	0	0	0	0	0	0	0	1	0	1	0	0	0	0	1	0	0	0	0	0	1	0	40	0	0	0	0	0	0	0	0	1	1	0	0	0	0	0	0	0	1	0	0	12	0	0	0	7
bOTU3252	5	8	0	0	1	1	0	4	0	0	0	0	0	0	2	0	0	4	0	0	0	0	0	4	0	1	0	0	0	0	0	0	4	2	0	0	0	5	5	0	0	0	5	2	0	0	3	0	0
bOTU2774	1	25	1	0	0	7	1	0	0	0	0	0	2	3	0	0	1	0	1	0	0	0	0	1	1	0	0	0	1	2	0	0	0	0	0	0	0	0	1	2	1	4	0	2	0	1	0	1	0
bOTU3574	2	0	0	0	0	0	0	0	0	0	0	0	0	0	0	0	0	0	0	0	0	6	0	0	0	1	0	0	0	0	0	6	0	0	0	0	1	0	0	0	0	0	0	0	0	1	0	0	0
bOTU668	11	17	23	10	31	75	57	44	4	11	12	33	19	3	26	11	10	19	18	67	21	19	76	25	13	7	8	29	33	21	61	30	6	25	20	3	22	12	5	8	4	1	75	1	14	35	20	15	57
bOTU1693	1	11	0	1	1	0	15	2	0	0	4	0	0	0	0	0	0	1	0	1	0	0	1	8	2	0	5	14	0	1	1	0	0	7	0	1	0	17	0	4	1	11	0	0	3	1	1	9	0
bOTU496	4	103	2	5	9	0	0	11	0	2	0	0	23	22	5	1	4	8	7	0	15	1	5	3	206	0	4	166	4	0	0	0	5	7	2	2	0	0	1	3	2	32	0	0	28	3	4	0	8
bOTU2960	1	7	0	0	4	0	0	0	7	0	3	0	2	0	4	0	1	0	1	0	0	1	2	0	0	0	0	14	0	1	0	1	0	0	28	0	0	0	4	0	0	1	0	1	0	0	0	7	0
bOTU1440	4	10	0	0	0	1	0	3	0	1	0	1	9	1	0	8	2	0	0	0	2	4	0	21	0	3	1	3	0	0	0	3	3	4	4	0	2	0	9	4	2	5	0	0	23	0	6	29	2
bOTU1292	15	4	2	0	23	1	1	2	0	4	3	31	33	4	9	9	0	6	3	2	0	0	3	1	0	12	0	1	6	1	1	2	11	26	0	3	1	4	9	1	5	3	0	5	2	1	1	10	4
bOTU7014	3	0	0	0	0	0	0	1	1	1	0	0	1	2	0	0	0	0	1	0	0	0	0	0	0	1	0	0	0	0	3	0	0	0	26	0	0	0	0	0	0	0	0	0	0	0	0	0	0
bOTU5713	2	0	0	0	0	0	0	0	0	2	0	0	0	0	0	0	0	0	1	0	1	0	0	0	0	0	0	0	0	0	4	0	2	0	0	0	0	0	0	0	0	0	0	40	0	0	0	0	0
bOTU5440	1	3	0	0	0	1	0	0	0	1	0	11	0	0	1	1	0	0	0	0	0	2	0	3	0	0	0	0	0	0	1	0	0	1	0	0	0	0	11	0	0	0	0	0	1	0	1	0	0
bOTU1004	6	3	55	1	4	1	0	2	3	1	6	0	0	0	4	14	30	1	0	0	43	2	0	0	12	0	3	2	0	0	9	2	9	1	32	3	0	0	0	0	1	1	2	5	11	0	18	2	2
bOTU5004	3	0	0	0	6	5	0	0	5	3	5	18	0	2	7	2	4	0	3	1	0	0	2	5	2	4	0	8	1	0	1	0	0	11	2	0	1	10	2	0	2	3	0	0	1	2	10	11	0
bOTU567	6	12	217	51	1	27	1	5	2	3	5	16	20	8	5	0	1	6	0	1	65	5	0	12	20	1	10	1	3	9	0	0	130	4	92	1	1	2	3	0	7	2	60	17	11	2	74	21	78
bOTU8852	7	11	4	0	0	0	0	2	0	3	0	0	0	0	0	0	0	10	6	0	3	5	2	0	16	0	1	0	0	0	0	0	12	2	1	0	0	0	0	1	0	0	0	0	4	0	2	0	0
bOTU4029	12	27	3	14	48	4	0	5	27	9	15	11	34	9	18	1	25	6	11	6	3	5	5	15	1	10	23	31	17	21	3	26	3	26	0	0	6	13	1	5	7	4	2	8	1	3	20	30	4
bOTU125	13	45	53	9	56	20	6	61	730	13	153	4	384	75	72	36	166	11	29	8	42	113	17	14	198	15	14	71	566	78	27	10	9	184	134	59	33	13	2	17	55	39	9	41	7	3	257	21	57
bOTU199	8	32	17	6	9	17	16	8	2	55	19	210	25	7	8	0	7	211	2	5	546	182	2	6	8	4	8	2	17	23	204	2	145	24	1509	5	57	12	27	41	0	12	4	7	13	2	25	16	6
bOTU750	2	38	23	13	15	4	0	22	147	1	2	17	3	5	1	668	0	2	13	1	2	10	1	2	7	2	2	0	21	3	9	122	135	0	27	2	7	2	45	4	0	3	3	36	0	0	0	17	1
bOTU770	4	144	23	4	29	26	5	9	260	12	15	91	26	134	20	23	24	47	27	12	42	4	5	2	75	29	42	125	293	27	10	7	28	15	8	355	66	13	20	171	6	9	20	36	7	3	11	30	5
bOTU5888	3	3	13	6	0	0	1	1	1	0	1	11	0	2	0	2	1	1	0	1	1	1	1	1	19	0	3	0	1	0	0	10	1	1	1	0	0	1	1	0	2	2	0	1	7	0	0	1	3
bOTU5149	3	0	1	0	1	3	0	0	0	0	0	0	0	0	0	0	3	0	0	0	0	0	0	6	4	0	1	0	0	0	0	28	0	3	0	0	0	0	0	0	1	0	0	0	1	0	0	0	0
bOTU3702	2	0	0	0	0	3	0	0	2	0	1	0	0	4	1	0	1	0	0	0	0	0	0	1	0	0	0	0	1	0	0	0	0	1	0	0	0	0	0	0	0	0	0	1	1	0	1	4	0
bOTU5153	9	0	1	0	9	0	0	0	0	1	5	0	0	0	2	0	0	0	0	0	0	0	0	0	0	0	0	1	1	8	0	0	0	8	7	0	0	0	0	6	1	0	1	1	0	0	1	1	0
bOTU718	19	61	207	76	45	62	68	114	96	12	104	610	41	687	549	73	210	365	38	46	14	90	33	29	11	89	15	228	167	195	62	12	35	797	71	17	677	99	76	156	197	13	96	263	34	32	41	163	55
bOTU2024	15	12	0	0	35	2	4	0	0	1	1	1	0	3	7	0	7	1	2	2	0	0	6	3	0	1	0	14	0	0	0	5	1	3	4	0	0	0	6	0	0	0	1	2	0	1	0	6	0
bOTU4739	1	0	0	0	6	0	0	0	0	1	0	0	2	1	2	0	4	0	0	0	0	0	0	0	0	0	1	0	0	0	0	0	0	0	0	0	1	0	0	0	0	0	0	0	0	0	0	0	0
bOTU1477	8	96	57	3	4	117	24	12	6	0	1	110	32	14	3	1	5	28	2	3	12	7	4	7	0	4	1	1	6	6	2	1	24	5	2	13	57	17	33	3	1	8	4	1	18	0	5	19	1
bOTU2929	2	0	0	1	0	0	9	6	0	4	0	0	0	0	4	3	2	0	2	1	3	0	3	0	320	8	0	0	6	27	0	1	3	0	60	8	2	0	2	0	3	0	1	0	15	0	5	12	3
bOTU3575	2	9	0	0	1	0	0	2	0	1	2	0	0	0	21	7	3	3	0	1	2	0	0	0	65	3	1	0	4	0	1	178	2	1	48	0	2	0	5	7	1	0	0	3	1	0	108	0	15
bOTU6224	1	0	0	0	0	0	0	3	0	0	0	0	0	0	0	0	0	0	3	0	0	0	2	26	0	0	0	0	0	0	0	1	0	0	1	0	0	0	0	0	0	0	0	0	0	0	10	1	0
bOTU5927	1	0	4	0	0	0	6	0	1	0	0	0	0	0	2	0	0	0	2	0	0	3	0	1	3	0	0	0	0	0	5	0	0	0	8	0	7	0	6	0	0	0	0	0	0	1	0	0	0
bOTU2160	5	153	19	13	22	9	24	17	91	15	10	29	66	26	144	27	33	4	15	13	50	16	6	4	61	72	35	118	70	2	46	27	112	7	201	70	2	1	37	14	16	0	18	49	2	6	56	151	14
bOTU2034	5	0	0	0	11	2	1	1	0	0	7	0	0	0	1	3	2	0	0	2	0	3	0	0	0	1	11	0	0	0	1	1	1	5	2	1	0	5	2	0	0	0	0	1	1	1	0	3	0
bOTU7165	2	3	0	3	0	0	0	1	0	0	0	2	0	0	0	0	0	0	0	1	0	10	0	19	0	0	1	0	2	0	0	1	4	7	0	0	0	0	0	0	0	1	0	0	22	2	1	1	5
bOTU2407	1	21	0	1	85	2	2	4	2	1	276	2	1	3	1	61	16	5	89	3	4	28	1	6	12	6	3	1	7	2	1	6	3	50	9	1	2	4	4	4	0	5	1	1	1	5	0	4	6
bOTU3440	5	0	0	0	0	0	0	0	0	0	0	0	0	0	0	0	1	0	0	0	0	1	0	54	0	1	0	0	0	0	0	0	0	1	0	0	0	0	0	0	0	0	0	0	9	0	0	0	3
bOTU2405	5	33	7	6	2	3	9	2	2	10	9	8	1	6	2	6	6	27	4	4	170	2	1	1	192	7	9	42	19	1	4	1	6	0	1	0	42	1	3	50	2	2	1	16	6	1	11	0	2
bOTU2516	2	1	1	0	1	1	1	0	0	1	0	0	2	2	0	2	0	0	0	0	0	2	1	2	1	0	0	8	0	1	2	1	0	9	14	0	0	1	0	0	0	1	0	2	0	0	0	4	2
bOTU5040	18	21	8	2	3	13	4	0	11	31	1	14	4	12	8	3	3	7	3	1	4	20	4	28	7	5	48	32	10	24	10	35	19	6	40	4	3	5	17	4	4	3	7	9	4	1	5	18	16
bOTU10	8	19	14	12	0	26	4	6	2	23	0	14	3	8	10	0	2	7	0	3	17	21	3	1	7	5	12	4	1	3	1	18	30	8	56	0	1	1	2	2	4	0	21	0	6	9	30	25	3
bOTU6579	1	11	2	0	3	2	0	3	0	0	2	0	1	0	0	5	2	0	2	0	3	0	2	0	9	0	0	6	86	0	2	0	1	1	0	1	1	0	0	10	3	0	0	0	0	0	1	4	6
bOTU805	11	38	750	303	50	10	53	33	3	38	10	64	32	66	69	4	62	25	59	44	58	15	242	13	47	84	14	13	11	88	27	5	94	14	140	5	31	122	29	24	17	6	37	32	12	20	14	503	5
bOTU3589	4	1	7	19	4	0	21	41	13	0	2	34	20	5	2	48	2	10	3	0	44	1	1	1	2	50	1	3	2	0	3	1	1	1	132	8	8	4	0	5	0	2	0	5	6	0	1	3	6
bOTU3237	4	4	1	1	101	1	0	7	0	2	126	0	9	5	3	43	28	4	57	1	1	10	1	0	26	13	3	9	22	16	2	4	2	31	3	2	6	5	5	4	1	4	1	2	0	0	1	2	4
bOTU8390	2	0	1	1	11	1	1	15	1	1	2	2	2	0	0	1	1	2	23	0	0	3	18	6	2	0	0	0	1	3	0	1	2	2	0	0	1	0	0	0	2	1	7	2	0	2	1	2	0
bOTU6374	8	29	0	0	31	8	0	2	0	9	5	0	0	6	8	4	3	2	1	1	12	3	3	15	5	1	0	12	4	3	4	0	2	6	18	1	6	4	11	0	1	12	7	14	1	4	12	15	8
bOTU6081	1	8	1	0	3	0	1	3	1	1	12	0	0	1	4	5	1	5	3	0	0	1	0	1	6	1	2	2	8	1	0	0	3	1	0	0	3	1	0	8	0	0	1	0	1	1	2	1	2
bOTU591	3	0	1	7	3	3	0	0	5	0	12	7	3	0	14	1	4	61	0	0	0	0	0	0	0	0	0	6	16	1	4	0	5	0	1	2	53	3	248	6	3	2	1	45	7	0	4	0	2
bOTU5063	1	0	1	1	0	0	0	0	0	0	0	0	0	0	0	0	0	0	0	0	0	1	0	0	0	0	112	0	0	0	0	0	0	0	0	0	0	0	0	0	0	0	0	0	0	0	0	0	0
bOTU295	18	151	8	3	702	9	9	12	0	30	5	295	4	8	15	3	4	5	112	172	0	5	474	3	17	3	1	11	13	23	10	1	4	10	0	5	12	9	34	2	56	1	4	6	3	3	10	105	3
bOTU4108	8	0	1	2	1	1	1	5	3	5	0	27	19	0	4	0	0	3	2	3	0	13	27	11	2	1	9	0	2	9	8	15	4	9	0	2	0	1	0	0	0	1	32	1	4	14	0	0	1
bOTU4959	3	13	2	0	2	0	0	1	1	0	10	0	7	1	6	0	8	0	5	1	7	13	4	8	12	0	10	1	0	1	0	0	0	4	0	0	0	19	3	0	0	0	0	1	0	0	4	2	4
bOTU6375	9	0	0	0	0	0	0	0	0	0	0	0	2	3	0	0	0	0	2	0	0	0	0	2	0	0	0	0	1	0	0	0	0	1	0	0	0	1	0	0	0	0	0	0	7	0	0	4	0
bOTU324	6	86	5	3	4	7	26	111	18	6	8	120	5	4	7	20	27	2	5	3	47	17	4	3	16	13	92	84	38	277	4	3	9	19	5	0	3	19	3	3	1	13	14	0	293	5	7	6	24
bOTU2289	3	22	2	1	43	8	0	5	2	1	123	1	7	4	2	45	1	2	11	3	1	71	0	4	26	2	2	1	6	1	0	4	10	107	2	1	2	3	2	2	0	3	2	1	4	1	1	3	4
bOTU2618	4	13	0	0	0	0	0	1	0	1	0	0	2	0	0	0	0	0	0	0	1	0	0	9	11	0	5	0	0	0	3	0	1	4	1	0	0	1	1	2	1	0	1	0	1	0	1	0	0
bOTU7458	3	1	0	3	1	0	0	2	0	1	0	0	0	0	1	0	1	0	0	0	0	1	0	0	0	1	13	1	1	2	1	0	1	1	1	0	0	3	4	0	0	0	0	0	2	0	0	9	0
bOTU4834	2	0	0	0	0	0	0	0	0	6	0	0	0	3	0	0	0	2	0	0	0	0	0	1	0	0	0	0	0	0	0	0	0	0	14	0	0	0	0	0	0	0	2	0	1	0	7	0	0
bOTU1426	2	1	8	0	730	4	1	4	1	0	9	0	2	0	3	0	0	0	3	2	77	4	4	8	0	0	0	3	2	0	15	0	69	9	0	5	2	0	21	0	0	1	1	0	4	0	3	0	1
bOTU7117	2	0	0	0	6	0	0	0	0	0	0	0	0	0	0	0	2	0	0	0	0	0	0	0	0	0	0	2	0	0	0	0	0	6	0	0	0	0	0	0	0	0	0	0	0	0	0	0	3
bOTU2927	4	7	1	0	66	3	0	1	1	7	15	3	25	0	5	0	3	0	5	2	0	3	3	8	1	3	1	11	5	2	1	18	0	1	0	0	5	0	11	0	7	2	3	4	5	1	12	18	0
bOTU3534	8	1	0	0	5	0	8	0	0	2	2	8	0	0	0	0	1	0	0	0	1	0	0	0	0	1	0	9	0	0	0	0	1	2	0	0	0	0	5	0	0	0	0	0	0	0	1	4	0
bOTU4084	1	10	5	3	0	0	1	3	0	0	0	0	0	0	0	0	0	1	1	0	0	57	1	0	2	0	4	0	0	0	0	7	3	0	9	0	0	0	0	0	0	0	1	0	1	1	0	3	0
bOTU2206	26	1	0	9	3	7	34	50	2	1	1	2	2	2	0	1	0	0	17	0	12	0	4	19	13	0	0	1	0	2	0	8	0	2	0	0	3	0	0	4	0	0	1	0	2	0	0	0	0
bOTU6161	1	0	0	0	0	0	0	0	0	0	0	0	0	0	0	0	1	0	0	0	0	0	0	4	0	0	0	0	0	0	0	3	1	1	0	0	2	2	0	0	0	0	0	0	3	0	0	3	0
bOTU2948	6	0	0	0	8	0	0	5	1	0	4	0	0	0	0	0	0	2	0	0	0	0	0	0	0	0	1	0	0	0	0	0	2	1	6	0	0	4	0	0	2	0	0	2	1	0	3	2	5
bOTU4778	4	1	0	0	0	0	0	0	0	0	1	0	0	0	0	0	0	0	0	1	1	0	0	3	0	0	0	0	0	0	0	0	0	0	3	2	0	0	3	0	0	0	0	0	0	0	2	5	2
bOTU1505	19	0	0	0	17	3	2	6	2	0	1	6	10	8	1	0	1	7	1	2	14	1	1	14	0	0	10	10	1	0	0	0	10	28	0	5	2	5	24	7	0	3	0	2	14	0	0	2	11
bOTU4506	6	0	1	0	0	0	0	0	0	0	0	0	0	2	0	0	1	0	0	0	0	0	0	5	0	3	0	0	0	0	0	0	0	1	0	0	0	0	0	0	0	0	1	0	0	2	0	0	0
bOTU5372	14	0	0	0	0	0	0	0	0	0	0	0	0	0	0	0	0	1	15	0	0	0	0	127	0	0	0	0	0	0	0	0	0	0	0	0	0	0	0	0	0	0	0	0	0	2	4	0	0
bOTU4045	6	11	0	0	3	0	1	0	0	5	0	0	0	0	0	0	0	0	0	0	0	0	0	2	0	0	0	6	2	0	0	0	6	3	0	0	0	0	0	1	1	1	0	0	1	0	1	0	0
bOTU519	4	0	2	28	0	0	0	0	0	1	0	0	0	0	0	6	0	3	0	0	1280	0	0	0	78	0	0	0	0	0	0	0	4	0	0	0	0	0	0	0	0	0	0	0	3	0	1	0	0
bOTU2351	6	7	0	0	4	0	0	0	8	0	0	2	0	0	0	0	0	0	0	3	0	0	2	3	0	0	0	7	0	0	0	0	0	0	0	0	0	0	1	0	2	0	1	0	0	0	0	0	0
bOTU7534	1	21	12	5	16	27	4	10	2	4	7	3	1	3	6	12	2	9	1	0	9	39	6	2	13	4	2	3	9	2	6	2	18	6	7	2	4	4	20	4	1	2	1	3	3	1	1	2	7
bOTU4538	2	1	2	3	1	7	2	11	0	0	0	1	1	0	0	0	2	0	8	0	0	1	6	7	1	0	4	0	0	0	0	0	0	1	2	1	0	1	1	0	0	2	1	1	1	0	5	2	0
bOTU3167	2	0	0	0	0	0	0	0	0	5	2	0	0	1	1	1	1	0	1	0	0	5	0	6	1	3	0	3	3	0	1	0	0	0	5	3	7	0	0	0	3	0	0	3	1	0	2	6	0
bOTU8386	2	1	1	2	11	2	2	2	1	5	12	1	8	2	3	3	7	1	45	3	2	4	3	1	5	12	0	9	5	4	2	1	0	7	3	3	8	12	2	2	1	1	3	2	2	5	2	2	1
bOTU5787	12	12	17	10	63	18	4	15	14	23	101	7	18	42	11	26	37	37	84	12	14	10	5	6	6	16	13	34	29	27	17	5	16	25	17	11	70	48	14	27	9	33	3	10	34	3	12	12	8
bOTU6809	4	7	0	16	8	2	0	0	1	0	0	0	0	0	0	6	0	0	0	0	0	1	0	1	0	0	0	0	1	0	0	0	0	0	0	0	1	0	0	0	0	0	1	1	0	0	0	0	4
bOTU7114	12	4	1	33	34	0	25	2	0	0	0	0	3	0	3	1	3	0	0	0	49	44	1	1	3	9	5	2	0	4	0	15	8	1	0	0	0	0	0	0	0	5	1	0	28	1	5	0	1
bOTU6318	6	22	1	5	11	0	0	0	2	1	1	0	0	0	4	5	0	1	1	1	1	2	1	13	7	0	1	0	1	0	0	10	0	5	6	0	1	1	7	1	1	0	0	3	0	1	6	19	0
bOTU6638	13	1	3	1	0	0	0	3	5	2	5	10	0	2	0	0	0	1	0	0	15	2	0	18	0	0	0	6	6	0	6	1	3	0	3	9	0	0	1	4	0	4	1	27	20	1	1	0	53
bOTU476	2	0	260	1	0	0	1	6	0	1	3	7	3	0	1	0	2	7	1	0	0	1	5	0	0	1	80	2	0	7	1	31	1	2	4	0	124	2	8	3	0	0	1	1	0	1	2	5	0
bOTU3314	1	0	0	0	5	0	0	0	0	0	0	0	0	0	0	5	0	0	0	0	0	5	0	5	0	1	0	0	0	0	0	0	0	0	0	0	8	0	0	1	0	0	0	0	0	0	0	8	0
bOTU638	3	0	2	0	1	0	1	0	103	0	0	0	0	0	0	6	0	3	0	0	863	0	0	1	8	1	0	1	96	0	1	0	1	0	0	15	2	2	0	0	0	0	1	0	2	1	1	0	0
bOTU1949	4	0	0	0	6	0	0	0	0	0	3	0	0	0	5	0	1	1	0	0	0	2	0	2	0	0	0	0	2	0	0	0	0	3	0	1	0	0	0	0	0	0	0	0	0	0	5	7	2
bOTU1791	13	5	1	0	0	2	2	0	1	9	13	0	9	3	3	8	2	1	2	1	0	1	3	4	4	0	4	20	0	5	6	0	4	1	2	0	0	0	0	0	2	0	0	2	1	0	6	0	1
bOTU2682	2	20	0	8	0	0	2	0	0	21	0	7	0	0	0	0	0	0	0	0	0	0	0	1	6	0	4	0	0	0	0	15	0	0	7	0	0	0	0	0	0	0	0	0	3	1	0	6	0
bOTU2016	2	1	10	104	1	0	0	1	6	0	4	5	1	0	0	1	2	1	4	0	2	1	4	0	2	6	3	2	1	0	2	0	0	0	2	4	1	1	1	0	7	0	0	0	7	0	4	3	1
bOTU257	2	428	3	1	3	0	3	0	4	15	6	1	5	72	4	3	416	2	241	15	1	1	2	2	6	173	3	15	10	635	1	356	3	12	44	1	20	579	10	7	1	2	7	2	8	7	0	2	1
bOTU6711	2	0	0	0	0	0	0	0	0	0	0	0	0	0	1	0	0	0	0	0	0	0	0	0	0	0	0	0	5	1	1	0	0	0	0	0	0	0	0	0	0	0	0	0	0	0	0	0	1
bOTU1419	11	52	5	45	4	71	12	104	1	115	4	51	2	12	0	0	9	176	0	0	33	15	0	14	31	3	67	0	0	7	3	38	140	40	68	0	1	0	29	1	5	1	29	6	6	13	143	88	11
bOTU1873	2	1	0	20	0	0	0	0	1	0	0	0	0	0	3	0	0	1	0	0	10	0	0	7	16	0	38	3	2	0	0	20	12	0	0	0	0	0	1	0	0	0	0	1	7	0	17	1	1
bOTU3306	7	0	0	0	0	0	0	0	0	0	0	0	0	0	0	2	1	0	0	0	0	0	0	1	0	0	0	0	1	0	0	0	0	0	0	0	0	0	0	0	0	0	0	0	0	0	0	0	0
bOTU2030	2	10	1	0	6	1	0	2	3	0	0	0	0	0	0	4	1	0	0	1	0	7	1	16	4	4	6	0	3	1	0	0	0	6	1	0	0	0	3	1	1	0	0	0	0	0	1	15	0
bOTU4742	3	0	0	0	0	0	0	0	0	4	0	0	0	0	0	0	0	1	0	0	0	5	0	0	0	0	0	0	0	0	1	0	0	0	0	0	0	0	0	0	0	0	8	1	2	0	0	14	0
bOTU826	2	26	3	1	85	0	5	158	17	13	3	6	8	6	1	0	441	10	4	0	49	0	3	1	4	5	6	10	72	1	1	3	1	18	65	11	1	7	8	5	2	1	5	4	1	1	10	3	5
bOTU1322	2	0	2	6	0	4	0	1	0	7	0	5	1	0	4	1	0	0	0	0	3	0	0	1	4	2	54	4	0	4	0	33	5	0	0	1	0	0	2	0	3	0	10	0	0	0	6	59	2
bOTU6035	4	11	6	6	27	5	7	3	10	19	20	4	23	24	10	6	26	8	53	10	11	12	7	4	6	9	3	17	18	16	9	7	2	7	17	5	9	34	4	11	4	10	3	3	5	8	9	9	1
bOTU2151	2	0	0	0	20	0	0	0	0	0	0	0	0	3	2	1	5	0	1	0	1	5	0	7	0	2	1	0	1	0	0	0	0	0	0	8	0	1	1	0	0	0	1	0	1	0	5	0	0
bOTU8052	2	0	1	1	8	2	0	4	1	0	0	1	1	0	0	1	1	2	15	0	1	3	5	8	0	0	1	0	0	0	0	1	0	0	0	1	0	0	0	0	0	0	1	1	3	2	0	3	1
bOTU3363	2	9	0	0	0	0	0	0	0	0	5	8	0	6	0	0	4	3	1	0	0	0	0	5	11	0	0	0	0	0	0	0	1	0	0	0	0	0	1	1	1	0	0	0	0	0	1	0	0
bOTU8170	10	2	17	2	1	6	18	4	4	8	8	3	7	4	4	0	14	5	3	7	3	2	4	4	1	5	7	6	1	12	10	3	5	6	6	2	8	9	4	1	2	1	9	6	5	4	8	6	2
bOTU4492	1	22	0	0	0	0	0	0	0	4	0	0	0	0	0	0	0	0	0	0	0	0	0	1	0	0	0	0	0	0	0	0	0	1	0	0	0	5	0	0	0	0	0	0	1	0	0	1	0
bOTU3528	1	3	0	0	1	0	0	0	0	2	3	3	0	1	0	0	0	1	1	0	0	2	0	5	0	2	0	0	0	0	0	0	0	0	0	0	0	3	8	20	0	0	1	0	1	0	0	1	0
bOTU6152	2	0	0	0	1	0	0	0	0	1	0	0	2	0	0	0	0	0	0	0	0	2	1	0	0	0	2	0	0	0	2	0	0	0	2	0	0	0	0	0	0	0	0	0	0	0	1	0	0
bOTU2766	1	0	0	1	0	0	0	0	0	0	0	0	0	0	0	0	0	0	0	0	2	1	0	1	0	0	0	0	1	0	0	1	0	0	0	2	0	0	0	0	0	0	0	0	117	0	0	0	0
bOTU771	7	39	1	1	2	16	0	2	17	7	6	11	0	5	13	8	2	10	0	0	91	8	0	1	31	2	0	15	22	1	2	4	12	4	15	4	4	0	9	14	1	1	18	3	3	3	69	0	4
bOTU178	2	537	8	2	27	13	1	11	238	1	92	48	209	11	2	6	29	34	2	6	4	783	0	1121	23	2000	4	56	56	6	3	27	14	57	6	4	104	87	3	55	4	90	3	1	23	14	3	9	125
bOTU4320	1	0	0	0	82	0	0	0	0	0	13	0	0	1	0	0	5	0	16	0	1	2	6	89	25	0	0	0	0	0	5	0	0	33	1	0	0	18	1	0	0	1	0	6	5	0	3	86	0
bOTU1389	20	14	5	2	7	0	2	0	4	1	1	4	8	1	5	4	9	1	1	0	0	0	2	8	1	15	20	5	2	0	0	22	10	0	1	1	0	1	8	0	0	0	10	3	9	1	21	5	8
bOTU8525	5	0	0	0	2	0	0	0	0	0	0	0	0	0	2	0	0	0	0	0	0	1	0	2	0	0	5	0	0	0	0	0	0	0	0	0	0	0	0	0	0	0	1	0	0	0	1	5	9
bOTU5931	2	15	7	2	1	4	1	11	1	1	4	0	0	2	0	8	0	10	0	4	2	19	1	0	15	1	2	0	1	0	0	10	7	25	6	0	1	0	0	1	0	0	1	1	3	2	6	2	3
bOTU6922	5	0	0	0	1	2	1	2	0	5	0	17	0	2	2	0	0	1	0	0	9	7	0	1	0	0	1	3	0	1	1	0	0	4	1	0	0	3	0	0	0	0	4	0	0	1	5	2	2
bOTU2633	12	0	0	0	1	0	0	0	0	0	5	0	13	2	0	0	0	5	0	1	0	0	0	2	0	0	0	18	2	0	1	0	1	0	0	0	0	0	0	0	0	0	0	1	2	0	1	0	0
bOTU6328	6	1	0	4	3	1	0	0	0	0	0	0	302	1	1	0	1	0	0	1	0	5	5	781	0	2	0	3	0	0	3	13	4	14	0	4	0	0	1	0	0	131	3	1	2	2	0	0	1
bOTU4916	1	0	0	1	0	0	0	0	0	1	5	0	0	0	0	0	0	1	1	0	0	3	0	3	0	0	0	0	0	1	0	5	0	0	1	0	0	0	0	0	0	0	0	1	0	1	3	15	0
bOTU2374	6	4	15	14	11	15	9	17	8	5	9	5	6	2	13	6	10	11	7	5	12	13	10	5	25	8	14	20	12	20	48	5	3	14	24	1	9	6	5	6	1	4	10	20	5	11	14	12	4
bOTU3554	3	105	4	16	67	13	2	11	28	9	9	49	58	2	21	19	20	26	8	0	4	26	4	63	92	13	3	48	33	1	7	8	2	30	40	3	10	16	21	21	9	39	6	19	7	4	27	59	23
bOTU2687	1	4	0	1	5	1	0	1	1	7	1	0	11	2	0	0	2	0	0	0	0	0	0	2	0	0	1	1	0	0	7	0	2	0	32	0	2	1	4	1	0	1	0	0	0	0	1	0	0
bOTU838	3	675	0	2	1	1	1	2	1	0	14	1	1	10	0	552	3	1	2	0	2	1	1	1	1431	4	1	2	352	0	138	0	5	0	0	1	0	0	1	113	0	6	0	1	2	1	2	0	969
bOTU1015	14	10	0	54	0	0	19	1	1	4	19	0	5	2	2	13	0	0	1	1	5	0	0	0	0	0	125	18	0	2	0	7	28	66	1	1	0	0	2	18	0	0	0	0	8	0	0	12	0
bOTU2606	4	0	0	0	11	0	0	0	0	0	0	0	0	16	1	0	0	1	1	3	0	4	3	6	4	0	7	3	2	0	0	0	1	2	0	0	0	0	4	3	0	3	0	0	0	0	3	11	13
bOTU1146	5	0	3	62	16	7	1	2	0	3	1	74	0	2	0	0	0	3	1	21	0	1	35	0	27	1	1	0	0	0	0	1	4	3	33	0	0	0	13	0	1	0	1	0	0	0	5	7	1
bOTU1641	11	0	0	13	18	3	3	0	5	14	5	5	5	2	0	0	8	0	8	6	1	1	28	13	3	2	0	0	0	0	3	0	1	3	10	1	1	4	1	0	6	0	0	1	1	1	4	14	0
bOTU6644	1	9	0	0	0	1	0	0	0	0	0	0	0	1	0	0	0	0	0	0	0	2	0	1	0	0	0	0	0	0	0	0	0	1	0	0	0	0	0	0	0	0	4	0	0	0	0	8	0
bOTU754	3	8	0	1	1	3	0	3	0	2	0	3	0	0	0	3	0	3	0	0	3	0	2	2	4	0	0	1	5	0	0	0	1	1	2	2	1	0	0	2	0	2	1	0	296	0	1	0	634
bOTU5839	4	0	0	0	0	0	0	0	0	0	0	0	0	0	1	0	0	0	0	0	0	0	0	1	0	0	0	0	8	0	0	19	1	0	0	0	0	0	0	0	0	0	0	0	0	0	0	0	0
bOTU7664	3	2	1	5	1	0	0	7	2	2	0	0	2	0	2	0	1	0	3	0	0	0	1	2	1	0	5	0	1	1	4	0	0	2	1	4	0	0	3	1	0	3	2	4	7	1	5	0	0
bOTU3963	3	8	4	1	0	0	0	0	0	15	0	3	0	0	0	0	1	3	0	1	0	1	5	0	4	0	0	0	0	0	0	4	5	3	18	0	0	0	0	0	1	0	1	0	0	1	2	3	1
bOTU3063	1	1	1	0	134	8	0	29	0	2	0	0	0	11	25	2	23	0	45	1	0	2	4	102	0	1	0	42	0	0	4	1	0	0	0	0	0	0	1	0	2	0	0	8	0	1	0	0	1
bOTU1226	8	7	1	0	9	4	3	0	20	3	4	15	0	14	9	0	9	6	0	0	4	1	0	0	17	5	1	135	66	6	0	11	13	3	2	13	0	1	4	10	15	0	15	6	1	0	6	8	6
bOTU3998	3	0	3	0	2	0	0	0	0	0	0	0	0	0	0	0	0	0	0	0	1	0	0	0	0	0	0	1	0	0	0	0	0	0	0	0	0	6	0	0	0	6	4	1	1	0	0	0	0
bOTU6080	6	0	0	0	0	0	0	0	0	0	0	0	0	1	0	0	0	0	0	0	0	0	0	0	0	0	0	1	0	0	0	0	0	0	0	0	0	0	0	0	0	0	0	0	0	0	0	0	0
bOTU3872	1	0	0	0	0	0	0	0	0	0	0	0	0	0	2	0	0	0	0	0	0	0	0	0	5	0	0	0	0	0	0	0	0	0	0	0	0	0	0	0	0	0	0	0	0	0	25	0	2
bOTU373	5	0	2	20	66	66	1	0	0	81	7	1	325	0	2	5	0	15	3	0	0	5	0	0	0	67	1	14	2	1	1	1	1	181	0	51	0	0	1	0	0	0	0	11	0	0	1	1	7
bOTU5356	8	0	0	0	0	1	0	1	0	0	1	0	0	0	0	0	0	0	0	0	0	0	0	2	0	0	0	0	0	0	0	0	0	2	0	0	0	0	0	0	0	1	0	0	1	0	2	3	0
bOTU711	2	53	1	9	12	2	2	3	67	1	0	4	16	25	13	0	9	5	0	3	8	2	3	3	6	0	32	16	110	8	5	2	26	16	10	1	1	4	59	12	11	1	1	4	4	1	16	25	16
bOTU310	4	2	60	2	3	163	6	2	95	39	15	1	8	7	28	3	12	6	2	12	30	5	1	13	4	8	5	7	31	7	21	5	67	3	60	12	25	8	795	13	6	6	12	321	16	13	14	46	149
bOTU3295	3	1	0	0	6	0	0	0	0	1	1	0	0	0	0	0	3	1	1	1	0	1	0	5	0	0	0	15	0	0	0	1	0	2	0	2	0	18	0	0	0	6	0	0	0	0	2	2	0
bOTU5481	4	9	1	1	7	1	1	3	0	2	1	3	0	0	4	1	0	6	0	0	4	8	3	0	9	0	1	4	5	0	2	0	11	3	4	0	1	3	3	3	0	0	0	0	0	0	2	3	1
bOTU3553	4	0	0	0	10	0	0	0	0	0	0	0	0	0	0	0	0	0	0	0	0	0	0	1	0	30	0	0	0	0	0	18	0	0	0	0	0	0	0	0	0	0	4	0	0	0	0	0	0
bOTU3591	2	0	0	0	1	0	5	0	0	0	0	0	18	3	2	0	4	0	0	0	0	0	3	0	0	1	0	1	0	0	0	0	0	7	0	0	0	0	4	0	0	0	0	0	0	0	0	0	0
bOTU679	1	12	7	49	1	3	0	74	0	1	2	0	3	0	0	1	0	13	15	2	1	3	9	294	150	0	5	0	1	1	0	0	12	0	3	0	0	0	0	0	0	0	1	0	25	0	16	47	9
bOTU339	9	247	7	13	36	18	4	12	27	4	12	20	1	210	21	2	10	35	14	10	14	27	23	13	82	9	1	98	182	6	0	4	12	3	4	9	13	75	42	128	7	17	45	12	5	3	9	1	6
bOTU4362	2	1	0	1	0	3	0	0	5	1	4	7	1	0	6	3	1	1	2	0	0	0	0	1	0	2	3	1	0	3	0	7	0	9	4	2	0	0	0	1	1	0	1	1	1	0	1	9	4
bOTU8384	1	4	1	1	33	3	13	0	15	1	0	0	11	4	1	0	0	1	1	0	0	2	0	5	3	5	1	1	0	0	0	2	0	6	0	0	1	0	3	0	3	0	0	0	0	0	3	1	0
bOTU4306	7	1	1	0	0	0	0	0	0	0	0	0	0	0	0	1	0	1	1	0	2	0	0	0	1	0	0	0	3	0	0	2	0	0	0	0	0	2	0	1	1	4	0	11	3	0	1	0	1
bOTU2671	5	15	1	6	0	2	0	1	0	0	0	0	0	0	1	0	0	0	0	0	0	0	0	1	8	0	3	0	0	6	0	5	4	2	0	0	0	0	1	0	0	0	4	0	3	0	13	17	0
bOTU1350	6	17	0	0	5	3	2	1	7	9	1	4	1	1	2	1	12	0	6	0	2	1	4	8	1	0	0	18	0	0	4	14	0	3	1	4	3	2	1	1	4	1	1	5	0	2	0	3	1
bOTU1206	8	8	0	4	2	3	0	1	3	0	2	0	6	6	0	2	1	0	1	3	24	2	0	14	66	5	17	2	13	0	1	18	4	0	0	7	0	0	0	0	0	6	0	0	3	1	11	0	4
bOTU6520	8	15	0	0	0	0	0	0	0	0	0	0	0	0	0	0	0	0	0	0	0	0	0	0	2	0	1	5	0	0	0	8	0	0	0	0	0	0	0	0	0	0	3	5	0	0	0	0	0
bOTU4534	4	12	8	0	2	7	12	14	5	6	3	0	35	2	2	3	9	3	1	5	5	1	2	5	9	3	3	9	14	8	9	0	2	3	5	3	6	8	2	62	1	0	4	2	8	1	1	7	10
bOTU5861	2	0	0	1	0	0	2	0	0	0	0	2	23	0	0	0	0	0	1	0	0	0	0	3	0	0	4	0	0	15	6	2	0	0	0	1	0	0	0	0	0	1	26	15	10	0	0	1	0
bOTU6290	1	0	0	0	7	0	1	1	0	1	0	0	6	0	0	0	0	0	0	0	0	3	0	3	0	0	1	0	2	0	0	0	1	7	0	0	0	0	0	0	0	1	1	7	0	0	2	0	0
bOTU2558	3	0	0	1	9	0	1	0	12	0	0	0	5	1	11	0	2	2	0	1	0	0	1	7	0	0	0	4	0	0	0	0	0	0	0	0	0	5	0	0	0	0	0	2	0	0	3	11	2
bOTU2656	4	12	5	0	98	27	19	4	13	12	4	7	44	8	14	1	1	4	3	0	25	15	11	12	15	9	7	14	10	10	1	7	8	23	20	12	3	9	18	1	2	11	3	3	3	0	21	18	0
bOTU1494	8	6	105	7	4	14	0	4	2	8	5	1	4	5	40	2	3	10	3	7	9	0	5	3	34	2	490	3	9	0	17	2	7	5	5	2	0	3	6	6	0	5	6	6	0	1	8	1	1286
bOTU1792	6	2	108	17	7	1	169	46	5	16	1	18	4	3	21	1	14	3	2	2	7	0	1	1	2	2	6	6	27	2	45	1	1	1	52	0	4	5	2	0	3	0	0	5	0	2	8	157	74
bOTU2814	2	25	4	3	3	4	10	9	4	2	5	3	4	4	5	17	9	4	1	1	13	9	1	0	2	14	10	17	11	3	2	2	2	0	1	0	2	3	0	2	0	4	2	2	3	2	9	5	1
bOTU6162	1	1	1	0	0	0	0	1	0	0	0	0	0	0	0	1	0	1	0	0	0	8	0	0	4	0	0	0	1	0	0	0	0	0	0	0	0	0	0	0	0	0	0	0	1	0	0	0	0
bOTU6595	6	4	5	2	4	0	6	3	1	8	7	2	4	5	4	15	10	209	6	3	5	1	3	3	3	6	7	4	1	4	4	5	4	1	7	2	9	6	7	3	2	3	4	2	4	0	1	4	3
bOTU507	4	1003	2	1	4	0	0	5	0	2	0	11	0	2	0	5	0	4	0	3	3	4	0	0	1	0	10	37	106	1	1	0	0	4	2	16	37	353	0	3	1	0	0	0	26	0	12	3	2
bOTU2976	6	5	0	1	12	0	0	0	0	2	1	21	0	8	1	2	17	2	0	0	0	5	3	19	2	0	1	15	2	7	2	10	1	0	0	1	5	2	0	5	0	1	0	0	0	0	6	9	23
bOTU557	2	72	560	4	6	31	15	6	11	37	46	13	1	26	38	3	7	7	25	5	7	4	6	0	36	73	11	133	4	37	5	17	2	1	15	34	11	88	177	22	4	10	1	77	5	6	1	45	3
bOTU4052	7	0	0	0	7	0	0	0	0	0	0	0	9	0	1	0	0	0	0	1	0	0	0	0	0	0	0	0	0	0	0	0	0	0	0	0	0	0	0	0	0	0	0	3	0	0	1	0	0
bOTU5348	2	7	0	0	2	2	0	0	5	3	1	8	6	1	0	0	0	6	0	0	0	4	1	6	0	0	0	3	0	0	0	0	0	35	0	0	1	4	1	2	1	0	0	2	0	2	2	0	0
bOTU1319	7	52	0	0	100	0	0	11	0	0	0	0	0	0	4	0	1	0	2	0	0	0	0	16	0	0	0	4	1	0	0	0	0	34	0	0	0	0	0	0	0	0	0	0	0	0	0	12	0
bOTU2096	1	2	2	0	6	11	0	3	0	3	36	1	2	2	0	15	3	11	1	1	8	32	1	3	6	2	3	0	0	0	0	1	4	27	3	0	3	0	2	0	0	2	0	0	0	2	1	0	1
bOTU2562	1	7	0	3	0	0	0	0	0	0	1	0	0	0	1	0	4	6	0	1	0	2	0	5	4	1	6	0	0	1	1	0	4	8	0	0	7	0	1	0	0	0	0	9	0	1	2	4	0
bOTU4558	2	2	0	1	0	0	0	0	0	0	0	0	0	0	0	0	0	0	0	0	0	1	0	36	0	0	0	0	0	0	0	1	3	0	1	0	0	0	0	0	0	0	0	0	26	0	0	0	8
bOTU3781	15	6	0	0	0	1	0	0	0	2	0	2	0	0	0	0	0	0	0	1	0	0	1	1	0	0	0	0	0	0	0	0	1	0	0	0	0	0	0	0	0	0	0	0	3	0	1	6	1
bOTU2995	3	0	0	0	0	1	4	2	0	0	0	0	1	0	3	6	0	1	0	0	0	9	0	0	0	1	0	2	0	0	0	0	3	4	7	3	0	0	0	0	0	0	0	0	0	0	0	0	0
bOTU8428	1	0	2	3	16	2	2	1	5	2	3	4	2	5	7	0	3	3	6	0	7	2	3	0	2	9	4	7	3	6	0	2	0	1	1	3	5	3	0	3	2	1	0	0	2	2	7	1	3
bOTU2547	1	0	0	0	2	0	0	0	0	0	5	0	0	1	1	0	3	0	0	0	0	0	0	0	0	0	0	7	0	0	2	0	11	0	0	0	0	0	3	5	0	0	0	6	0	0	10	2	3
bOTU4913	2	7	2	0	10	1	0	1	0	2	1	0	0	1	0	17	1	4	3	1	6	2	8	12	19	2	2	19	3	0	2	1	0	1	0	0	13	3	1	0	0	0	0	0	0	0	0	7	0
bOTU887	2	21	0	2	2	263	8	2	85	3	8	38	262	5	3	2	1	181	91	4	36	3	3	6	5	0	12	3	9	1	1	0	73	64	131	210	214	3	13	45	0	102	4	2	2	1	2	4	6
bOTU5044	6	3	1	7	5	1	0	0	1	1	1	8	0	1	0	0	0	3	5	0	1	3	13	8	0	0	2	1	1	1	0	3	1	4	2	1	0	0	0	0	0	1	1	1	30	2	0	2	0
bOTU8493	5	2	4	0	1	2	2	2	0	9	1	1	0	3	3	3	0	1	3	6	1	0	3	4	2	2	3	2	0	0	0	3	6	3	4	2	0	1	1	0	1	0	0	1	3	7	6	6	2
bOTU430	1	9	2	0	0	1	1	35	0	0	7	14	0	0	0	0	6	100	1	0	10	0	1	6	1	0	0	1	4	8	0	0	7	0	0	20	38	0	1	4	0	0	0	0	0	0	6	0	0
bOTU493	5	91	40	1	165	9	52	31	145	8	75	75	272	75	53	5	9	14	74	4	6	2	11	1	57	16	5	233	38	34	6	58	19	6	1	54	20	13	39	35	2	4	17	31	2	4	56	53	1
bOTU2449	5	0	0	2	0	0	0	4	0	0	3	0	2	0	0	4	0	0	0	0	7	0	6	0	0	1	2	0	2	0	0	3	0	11	8	0	0	0	0	0	1	0	2	1	0	0	0	16	0
bOTU158	6	60	18	48	41	15	144	29	3	34	2	35	0	1	4	14	1	28	11	3	1	1853	9	8	254	2	13	6	22	3	2	3	32	9	19	7	47	63	5	26	5	0	25	2	2	11	5	325	21
bOTU8033	2	4	0	0	0	1	0	0	5	0	3	1	0	0	0	0	0	0	0	0	9	0	0	2	11	0	0	3	0	0	1	13	0	2	0	0	0	0	0	0	0	0	0	0	0	0	0	0	2
bOTU2196	3	2	10	2	2	3	5	0	1	7	2	0	4	2	1	1	11	6	3	1	93	0	1	4	3	3	3	16	3	1	0	2	8	4	9	0	0	2	2	1	0	1	0	0	2	0	3	3	3
bOTU264	9	33	9	6	19	35	8	5	595	5	49	28	62	37	106	3	4	478	6	7	7	2	3	3	55	6	3	400	152	28	4	1	3	10	5	138	246	44	9	92	7	10	3	36	5	2	53	25	3
bOTU6509	5	1	0	1	0	1	0	0	0	0	1	0	0	0	0	0	0	0	0	0	0	1	0	0	5	0	2	0	2	0	0	0	0	2	0	0	0	0	0	0	0	0	0	0	0	0	2	0	0
bOTU1913	2	3	93	16	5	0	1	91	14	26	4	30	22	4	15	1	1	5	1	0	25	3	0	0	3	7	1	5	8	1	2	0	8	1	30	0	0	0	5	1	6	0	1	7	0	0	5	6	1
bOTU3616	1	10	0	4	9	1	0	0	2	0	12	0	1	1	1	38	4	1	5	0	1	4	1	0	1	2	4	0	5	2	1	0	1	9	1	1	6	4	4	10	0	3	0	0	2	0	2	3	1
bOTU4470	1	3	5	0	8	2	2	8	8	3	3	2	1	3	2	4	13	24	0	0	2	3	2	3	2	1	1	9	11	2	2	1	2	10	3	4	4	3	5	5	1	1	2	1	2	0	3	3	2
bOTU1366	6	5	0	1	15	0	5	2	0	4	1	0	1	1	9	0	2	3	0	3	5	3	13	6	0	2	18	2	1	0	0	0	0	1	0	0	2	0	3	1	0	1	0	0	3	0	2	18	1
bOTU8466	6	0	4	0	0	2	0	2	8	3	0	0	0	0	0	0	6	1	0	0	2	0	0	1	0	0	0	0	1	3	0	0	0	0	2	3	4	0	0	0	0	0	2	2	1	0	0	0	1
bOTU4501	1	0	0	0	0	0	0	0	0	0	0	0	0	2	1	0	1	0	0	0	0	0	0	0	0	0	0	0	0	0	0	0	0	0	0	2	0	0	1	0	0	0	0	0	1	0	0	2	0
bOTU707	1	0	0	25	6	0	0	10	4	12	19	1	82	14	0	1	5	1	0	0	67	0	0	0	2	3	0	3	1	6	1	3	11	14	46	0	0	12	1	0	9	0	0	16	3	1	41	8	0
bOTU5239	3	9	0	2	1	0	0	0	0	0	0	0	0	0	0	0	0	0	0	0	0	0	1	0	2	0	0	0	0	0	0	0	0	0	0	0	0	3	1	0	0	0	0	0	0	0	0	0	0
bOTU4734	1	0	5	1	0	0	0	0	1	0	0	5	0	0	0	0	2	0	0	0	0	0	0	0	0	0	0	0	0	0	0	0	0	0	0	0	0	0	0	0	0	1	0	1	2	0	0	0	13
bOTU7617	1	0	1	0	0	1	0	0	0	1	1	0	0	0	0	0	0	1	0	0	0	0	0	1	0	1	0	2	0	0	1	0	0	0	0	0	2	0	1	0	0	0	1	0	2	0	0	0	0
bOTU5508	5	0	1	1	0	0	0	1	0	0	1	0	3	1	1	0	0	0	3	0	0	0	0	32	0	0	7	4	0	0	0	0	1	3	0	0	0	0	0	0	0	4	0	0	7	0	3	7	8
bOTU4155	8	1	0	1	4	1	2	0	1	0	11	0	1	1	3	8	2	1	0	0	1	1	0	0	0	0	7	1	0	0	0	1	8	20	5	1	0	0	4	0	0	2	2	1	0	0	2	5	1
bOTU5669	1	1	3	0	0	1	4	4	0	0	0	0	0	2	0	1	4	0	1	1	1	2	0	0	2	0	3	1	0	0	2	0	2	0	1	1	2	2	0	1	0	0	2	0	3	2	0	0	0
bOTU5223	5	0	0	3	0	0	0	0	0	0	0	0	2	1	0	0	0	3	0	0	0	0	0	3	0	0	0	0	0	0	0	0	0	0	0	1	0	0	0	2	0	0	0	0	4	0	0	0	0
bOTU641	6	0	6	0	0	0	8	1	0	4	0	1	0	0	0	0	5	3	0	0	989	2	1	1	6	0	0	5	0	0	0	0	24	129	0	0	0	0	0	0	0	1	0	0	0	0	1	0	1
bOTU8028	2	0	0	0	3	1	0	0	3	4	0	0	0	0	7	0	4	0	0	0	0	0	0	1	0	0	0	2	0	1	0	11	0	0	0	0	0	0	3	0	0	0	0	0	1	0	0	4	0
bOTU3241	4	2	0	0	0	0	0	3	0	0	1	0	0	0	2	0	0	0	1	0	0	2	0	2	0	3	0	1	0	0	0	0	0	0	1	0	0	0	6	0	0	0	0	0	2	0	0	1	0
bOTU2059	6	0	1	1	10	1	0	0	1	5	1	7	11	0	0	0	0	13	1	1	3	2	9	13	1	0	0	0	0	9	1	1	0	0	0	1	1	1	1	5	3	0	3	0	0	0	7	0	0
bOTU8837	6	0	0	0	1	0	0	0	0	0	1	0	0	0	1	0	1	0	0	0	0	2	0	1	5	0	2	0	0	0	0	0	0	1	0	0	0	0	0	0	0	2	0	0	0	0	4	1	0
bOTU602	14	19	40	14	25	61	70	26	6	39	9	36	12	18	36	12	13	20	16	99	24	32	89	45	12	9	23	30	27	15	98	63	21	55	25	5	23	42	3	15	7	3	67	2	10	69	14	16	43
bOTU810	1	1	0	58	8	3	0	0	16	3	17	15	7	4	7	3	7	5	4	0	84	20	0	7	0	0	3	1	11	10	6	0	1	32	69	7	0	4	0	0	0	1	0	11	1	0	0	2	51
bOTU1747	1	5	0	0	4	3	0	4	0	3	0	0	10	1	7	1	0	1	2	2	0	2	0	2	16	6	0	2	0	0	0	0	3	8	1	0	0	0	0	5	1	3	0	1	0	0	5	0	0
bOTU6188	1	12	1	1	23	1	2	3	1	4	49	2	2	5	1	23	3	6	11	8	1	23	10	5	5	4	4	1	1	0	3	7	7	23	3	0	3	1	3	2	0	2	3	1	1	16	0	2	4
bOTU8862	4	56	4	0	37	1	0	2	0	7	1	3	42	4	2	0	5	4	3	1	1	3	3	17	2	7	6	10	0	2	3	0	0	12	0	0	2	0	19	4	2	3	2	4	3	0	6	6	0
bOTU1244	13	0	0	0	1	2	0	1	5	24	2	0	0	4	0	6	6	0	2	0	0	1	1	6	3	2	16	8	0	1	1	18	0	2	11	0	0	0	6	0	0	0	1	0	3	0	2	6	3
bOTU1619	1	39	1	0	9	0	0	0	0	2	0	0	0	18	4	0	24	0	3	4	0	0	5	2	0	2	7	1	1	8	0	0	0	2	0	3	18	28	21	0	3	2	5	0	1	2	0	0	0
bOTU626	1	15	5	2	3	7	12	0	21	3	11	55	0	2	0	187	32	6	7	1	78	3	1	1	5	0	0	3	73	29	2	0	132	9	1	17	8	0	5	16	0	1	2	2	1	1	2	4	2
bOTU3759	6	30	0	0	0	1	1	0	0	2	1	6	0	12	4	0	0	1	2	0	0	0	0	11	3	1	0	0	1	7	0	0	5	0	0	3	1	9	13	5	0	3	2	0	7	0	0	1	0
bOTU6603	1	0	0	0	5	0	0	3	0	2	1	5	0	1	4	0	1	3	3	6	1	3	12	2	0	0	1	0	0	1	0	0	0	1	0	0	1	0	1	1	0	0	1	0	0	0	2	5	0
bOTU7361	5	0	0	0	1	0	0	0	0	3	0	0	0	0	0	1	0	0	0	0	0	0	0	0	0	0	0	0	0	0	0	0	0	0	0	0	0	0	5	0	0	0	0	0	0	1	1	6	1
bOTU1456	6	15	17	21	11	17	39	34	76	17	17	92	15	11	15	7	2	18	3	6	114	30	2	38	27	4	63	77	44	9	4	31	26	22	72	38	6	6	15	19	12	11	15	6	18	3	47	39	2
bOTU3507	3	0	1	0	0	0	0	0	5	0	0	0	0	0	0	0	0	0	0	0	0	0	0	2	2	10	29	2	0	0	0	0	0	0	0	0	0	0	0	0	0	0	0	0	0	0	0	0	0
bOTU4623	1	0	0	2	0	0	0	0	0	0	1	3	0	0	1	0	2	0	0	0	9	12	0	4	1	0	0	3	0	4	0	0	0	0	0	0	1	0	0	3	0	1	0	2	0	0	0	0	3
bOTU7913	1	0	1	2	73	3	0	29	3	1	1	4	2	0	1	0	1	3	78	1	0	1	63	1	0	0	0	1	1	0	1	1	0	0	0	2	2	0	1	1	0	2	2	0	2	0	2	2	0
bOTU1339	1	105	1	0	14	3	0	31	1	0	1	48	0	26	1	27	13	175	13	0	13	25	4	6	27	5	0	4	40	5	0	0	2	0	1	6	55	5	3	51	1	0	3	6	9	1	12	0	16
bOTU78	15	10	653	113	19	7	319	40	8	100	5	62	16	35	49	4	64	17	20	105	193	23	59	15	6	70	8	18	11	52	51	12	94	15	209	3	19	95	85	7	32	4	44	28	13	32	16	549	4
bOTU858	3	38	1	10	3	7	32	47	0	33	5	0	2	52	1	1	1	3	11	0	2	2	0	117	78	1	266	256	2	1	15	0	33	0	7	7	3	87	34	2	1	2	21	11	104	2	1	132	0
bOTU7190	2	7	1	0	0	7	0	1	1	6	5	0	2	0	3	0	0	0	2	3	1	0	0	4	0	0	0	4	1	0	0	0	2	5	4	0	0	6	8	2	5	0	1	0	1	2	1	0	0
bOTU2747	5	15	0	0	3	2	0	0	0	0	0	0	0	0	1	1	0	1	0	0	0	0	0	1	0	1	0	2	0	0	4	1	0	1	0	0	4	0	0	3	0	0	1	0	4	0	3	0	2
bOTU5482	2	0	0	0	7	0	0	0	0	0	8	0	0	0	2	0	0	0	0	0	0	0	0	2	0	0	0	0	0	0	1	0	0	0	0	0	2	0	0	0	0	0	0	1	1	0	0	0	0
bOTU3707	1	1	0	4	35	0	0	2	0	1	1	0	0	0	0	0	1	1	0	0	0	1	0	1	5	0	0	4	3	0	0	1	0	0	0	0	0	0	0	0	0	0	1	0	1	0	0	4	0
bOTU4912	1	0	2	0	0	1	0	0	0	1	2	0	0	0	5	3	0	0	1	1	0	5	3	5	0	1	0	0	0	0	1	1	0	2	13	0	0	0	4	5	0	0	1	0	0	1	1	0	1
bOTU4946	7	31	0	0	5	13	1	1	1	4	0	68	0	0	1	0	1	11	0	8	3	0	1	23	15	0	8	0	0	0	1	2	4	2	0	5	5	0	9	21	0	1	1	0	11	0	0	0	0
bOTU2060	7	178	419	48	12	66	147	154	92	114	29	329	4	56	31	32	116	145	25	4	98	45	8	19	106	47	6	91	163	31	13	3	34	14	25	92	257	42	80	70	9	5	10	17	26	6	40	271	12
bOTU6030	2	1	0	0	0	0	0	4	2	0	0	0	0	0	0	0	0	0	0	0	0	0	0	0	0	0	0	5	1	0	0	0	1	3	0	0	8	0	1	0	0	0	3	0	0	0	0	0	0
bOTU5189	11	0	0	4	0	1	2	0	2	0	22	0	12	0	0	13	0	0	0	0	0	8	0	9	0	0	0	3	0	11	1	13	3	3	1	0	1	0	0	5	0	8	0	0	0	0	2	0	5
bOTU2609	1	0	0	0	3	0	0	0	0	0	1	4	0	6	1	0	0	0	1	1	0	0	0	2	9	1	0	5	1	0	0	7	0	0	0	0	0	0	0	0	1	0	0	0	0	0	0	4	6
bOTU4836	2	0	1	15	215	7	0	3	1	17	1	16	2	1	3	4	12	5	135	16	0	3	35	4	0	34	1	0	2	3	2	0	0	4	7	1	13	28	0	0	0	0	4	16	0	0	1	0	15
bOTU4733	7	9	0	0	8	3	2	0	2	3	6	23	9	0	3	0	0	4	1	0	9	1	0	13	2	0	2	6	9	0	3	3	1	9	0	2	0	6	11	5	0	2	0	2	1	0	5	15	0
bOTU904	3	26	0	13	213	4	0	1	10	8	0	80	14	0	3	1	0	7	6	7	0	1	17	18	1	0	0	3	13	9	0	0	0	22	0	0	34	21	22	47	4	0	0	5	0	1	4	3	0
bOTU902	6	59	9	12	24	9	33	25	60	27	25	61	32	47	17	13	32	33	22	5	28	3	16	13	46	31	11	75	44	19	17	7	14	21	25	17	18	20	95	83	10	5	11	29	8	5	22	45	8
bOTU1220	3	1	181	20	0	4	17	4	1	56	3	28	0	6	27	3	20	0	7	35	2	5	44	2	7	79	3	8	1	9	12	9	5	2	140	2	2	3	0	2	11	2	10	2	0	2	21	46	4
bOTU6072	5	1	0	0	0	1	0	1	0	0	2	0	0	0	1	0	0	0	1	0	0	0	0	2	0	0	0	0	0	0	0	0	0	0	0	0	3	0	0	0	0	0	0	0	0	0	1	0	0
bOTU7972	1	2	0	3	6	1	0	0	1	3	16	0	1	0	1	15	0	1	1	0	4	4	0	0	1	2	0	0	0	1	0	0	4	11	0	0	3	0	3	0	0	1	0	4	0	0	0	0	1
bOTU5391	5	0	0	0	3	0	2	0	0	0	0	0	0	5	1	0	0	0	0	0	0	0	0	3	2	0	0	0	0	0	0	0	0	0	1	0	0	0	0	10	0	0	0	1	0	0	0	8	0
bOTU7926	1	0	0	0	0	1	0	0	0	0	0	0	0	0	0	0	0	0	1	0	0	0	0	1	0	2	0	0	0	0	0	0	0	0	0	0	0	0	1	0	0	2	0	0	0	0	0	0	0
bOTU2277	1	2	0	0	2	0	0	1	0	4	10	0	3	2	2	2	4	0	1	2	0	1	0	0	8	0	0	3	0	1	0	0	0	0	3	1	0	0	1	0	1	0	0	0	0	0	6	3	1
bOTU533	5	10	98	5	2	8	4	120	19	11	6	56	12	11	2	8	4	58	7	1	50	12	3	2	9	9	7	3	29	2	3	26	1	3	12	0	42	37	3	193	4	2	3	15	8	1	9	26	8
bOTU556	1	65	6	2	2	7	13	35	0	2	3	102	0	5	0	0	14	513	1	1	6	12	7	3	2	9	3	8	0	1	0	0	5	15	3	0	0	1	0	10	0	6	26	1	27	5	24	5	1
bOTU3505	1	3	0	0	7	1	0	1	2	0	16	0	0	4	0	13	1	2	3	0	1	34	2	1	5	4	0	7	4	1	1	3	1	15	0	1	1	3	1	1	0	3	0	0	0	0	3	0	3
bOTU4224	1	0	0	0	13	1	0	0	0	0	8	1	0	0	2	0	1	1	1	1	46	0	1	1	0	7	0	0	2	0	0	0	12	0	0	0	0	0	2	0	0	0	0	0	0	0	6	0	0
bOTU2080	5	0	0	0	6	0	16	0	22	0	0	0	0	0	1	0	1	0	0	0	0	1	0	9	8	1	1	5	2	24	1	5	0	2	0	0	0	0	0	2	4	0	0	0	0	0	4	1	0
bOTU3886	1	0	0	1	0	0	0	0	0	0	0	0	0	0	0	0	0	0	0	0	2	0	1	0	0	0	56	0	3	0	0	0	0	0	0	0	0	0	0	0	0	0	2	0	0	0	0	5	0
bOTU3545	10	2	0	3	1	0	0	3	0	5	1	3	0	8	1	0	0	1	9	0	4	0	0	1	8	0	0	20	0	1	0	0	1	0	3	0	6	1	3	0	4	0	0	3	0	0	0	2	1
bOTU2850	3	14	4	2	51	2	2	7	3	2	34	2	1	3	3	177	15	3	23	1	2	13	0	3	12	14	2	1	21	9	2	3	7	32	3	5	6	3	12	5	3	6	2	1	3	1	1	2	8
bOTU3452	4	10	0	0	0	0	1	0	4	0	7	1	0	0	1	2	0	1	0	1	1	0	0	0	3	6	0	5	4	8	0	7	0	0	0	2	0	0	0	1	0	0	0	0	8	0	0	0	0
bOTU1217	2	40	1	0	0	1	1	0	2	2	9	22	0	7	9	3	10	9	3	0	2	5	5	3	0	0	1	4	25	0	1	3	0	1	2	0	3	13	6	17	0	0	2	7	3	0	1	19	0
bOTU1180	3	21	0	5	35	19	0	2	4	10	0	43	1	2	0	1	8	3	17	12	8	0	47	7	19	1	0	0	9	7	1	0	0	1	0	0	5	3	20	0	15	2	0	1	2	0	6	4	1
bOTU2761	1	0	1	2	10	0	0	0	0	0	9	1	0	0	1	1	0	2	0	1	0	5	0	3	17	1	0	0	2	0	1	1	1	179	0	1	1	0	0	0	1	0	3	0	0	1	0	0	1
bOTU7137	3	0	0	0	0	0	0	1	0	0	0	0	0	0	0	0	2	0	0	0	0	0	0	5	0	1	1	0	0	5	0	0	0	0	0	0	0	0	0	0	0	0	0	0	0	0	0	0	0
bOTU7429	1	3	0	0	0	2	0	0	0	0	0	0	0	0	0	2	1	1	0	0	0	0	0	0	3	0	0	3	11	0	2	1	0	1	0	0	0	0	0	4	1	0	0	0	0	0	0	0	3
bOTU4083	7	0	0	8	2	0	0	0	0	0	0	0	0	0	2	0	0	0	0	0	0	0	0	0	0	19	0	0	0	0	0	0	0	0	0	0	0	0	0	0	0	0	0	0	3	0	0	0	0
bOTU863	9	30	1	0	12	17	0	6	12	8	18	79	9	3	7	2	10	25	16	0	1	2	4	6	2	0	1	12	51	9	2	1	32	1	10	11	47	42	21	48	1	3	0	5	0	1	0	7	3
bOTU4355	4	11	0	0	0	3	0	0	0	0	0	0	0	5	0	0	4	0	1	0	0	0	5	4	12	0	4	1	2	0	0	0	0	0	0	0	0	1	3	0	1	0	0	1	0	2	0	2	0
bOTU2868	5	0	0	1	0	2	0	0	0	0	0	0	0	0	1	0	2	0	0	0	2	2	1	4	0	0	0	1	0	2	0	3	0	0	0	0	0	0	0	0	0	0	0	0	7	0	2	20	1
bOTU2131	9	5	6	2	28	9	3	14	4	60	10	12	10	2	2	34	4	5	12	8	17	1	4	3	5	19	10	5	17	9	25	5	4	1	50	8	5	3	3	7	4	2	6	18	1	1	13	0	1
bOTU3999	3	0	2	1	0	0	0	0	1	0	1	0	0	1	1	0	0	0	0	1	1	0	0	2	0	0	0	5	0	3	0	0	1	2	0	0	0	0	0	0	0	0	0	0	0	0	9	6	4
bOTU959	2	24	9	3	4	1	21	124	62	2	74	204	0	10	8	6	333	23	11	3	27	11	5	7	2	5	5	44	11	5	5	1	5	2	1	6	393	60	3	125	12	6	1	9	1	5	23	5	3
bOTU2524	2	10	5	8	29	16	18	10	1	9	58	16	5	1	13	36	6	16	5	87	5	188	124	59	9	2	10	4	10	6	35	34	11	59	7	2	16	11	8	10	3	5	57	3	7	165	1	12	23
bOTU5680	8	11	7	14	3	1	2	9	0	5	5	12	4	4	12	2	6	1	5	5	0	6	0	9	10	0	9	1	11	3	3	5	5	4	14	2	1	1	5	3	0	6	8	2	1	0	2	21	0
bOTU1351	3	30	1	0	0	4	3	5	0	5	3	9	45	10	0	2	2	18	1	0	0	1	0	13	2	0	10	0	0	1	0	0	3	0	0	1	7	5	19	106	0	0	1	0	3	0	0	1	7
bOTU1290	3	14	0	15	1	27	1	1	8	10	1	1	0	0	0	0	3	1	5	1	33	0	14	11	6	3	10	0	4	1	1	0	10	0	1	2	0	5	10	2	1	0	0	1	2	0	0	5	2
bOTU6982	2	0	3	0	0	1	0	0	0	1	0	5	0	0	2	3	3	0	0	1	8	0	0	1	0	8	0	1	1	0	0	0	0	0	2	2	1	0	0	1	0	0	0	0	3	0	1	0	37
bOTU3798	2	3	1	0	1	0	14	41	0	0	0	0	1	0	3	1	31	0	0	0	1	1	2	1	17	3	4	3	0	0	0	0	0	3	0	0	2	0	2	0	0	0	0	1	0	29	0	0	27
bOTU2967	3	3	2	0	13	9	12	1	14	0	8	2	19	3	1	1	8	0	1	1	76	6	0	11	3	6	53	21	0	0	0	16	73	12	1	5	1	0	0	0	0	0	0	4	8	1	14	7	3
bOTU1568	2	19	1	2	12	1	1	5	3	1	1	1	2	3	0	1	0	3	10	1	5	0	7	2	13	1	2	9	5	0	3	1	1	0	0	0	2	1	1	3	2	0	0	0	2	0	3	3	1
bOTU1013	4	8	68	7	3	5	19	8	1	19	4	38	8	5	3	3	5	9	5	12	6	3	8	11	6	22	65	6	8	34	3	30	23	7	132	0	4	8	131	14	7	4	25	5	19	8	4	85	239
bOTU8367	5	2	2	0	0	0	0	0	0	0	0	1	0	1	0	0	1	0	0	1	1	0	0	0	0	0	0	0	0	0	0	0	0	2	0	0	0	0	0	0	0	2	0	0	12	0	0	6	1
bOTU3038	2	0	0	3	0	0	0	1	1	7	0	0	0	1	1	0	0	1	0	1	0	1	0	0	1	0	2	1	0	0	3	4	0	0	54	0	0	0	0	1	0	0	1	0	1	0	0	6	1
bOTU8213	1	1	0	3	2	0	1	3	0	1	0	3	0	0	0	0	0	0	3	0	0	0	1	3	1	0	2	0	0	0	0	1	0	1	0	1	0	1	0	0	0	2	0	0	2	1	0	1	1
bOTU5000	1	3	2	1	1	0	3	0	1	0	4	6	19	0	0	1	1	0	1	2	2	1	1	1	1	0	0	4	1	0	2	0	0	0	1	3	1	1	1	1	0	1	0	0	0	0	0	1	1
bOTU3947	15	8	0	0	1	0	0	0	0	1	0	0	0	0	0	0	0	0	0	0	0	0	0	1	0	0	0	0	0	0	0	0	0	0	0	0	0	0	0	0	0	0	1	0	0	0	0	0	0
bOTU1874	2	0	2	1	6	1	3	0	0	1	0	31	0	2	1	0	1	0	2	0	1	0	0	0	1	3	0	20	6	0	0	1	0	7	0	1	1	0	1	0	0	3	2	3	0	0	1	30	8
bOTU485	3	39	84	62	141	16	7	13	7	14	11	69	1	31	7	8	14	14	57	44	5	8	98	9	24	81	8	13	19	2	11	3	11	3	5	6	11	38	12	4	14	7	12	4	7	9	14	96	7
bOTU4013	7	0	0	0	0	1	0	2	2	1	2	1	24	1	6	0	4	0	0	2	0	2	3	1	1	0	0	0	12	0	0	4	0	10	0	1	0	4	1	2	1	19	0	2	1	0	1	1	6
bOTU1331	2	56	2	59	47	1	8	2	11	4	5	34	0	13	8	1	5	0	1	0	75	2	0	10	19	0	15	0	2	1	23	4	11	8	5	1	0	0	4	2	4	4	3	8	0	0	16	9	60
bOTU3312	2	0	0	0	0	1	0	0	0	0	0	0	9	0	0	0	0	0	0	0	0	1	0	1	0	0	0	5	0	0	0	0	0	0	0	0	2	0	0	2	0	0	0	3	2	0	0	1	0
bOTU4922	1	0	0	0	2	1	0	3	0	0	0	3	0	0	0	0	0	0	3	2	0	1	13	3	0	0	0	3	0	0	1	2	0	0	0	0	1	0	1	1	0	0	5	1	0	1	4	1	0
bOTU3829	2	64	1	1	1	1	0	1	5	5	7	5	11	0	11	17	34	2	189	2	1	2	0	1	2	2	31	0	4	158	1	5	3	0	6	3	3	2	1	0	1	1	0	4	0	2	17	23	1
bOTU4417	1	0	0	0	0	0	0	0	0	0	1	0	0	0	0	0	0	0	0	0	0	2	0	30	1	0	0	0	0	0	0	1	0	1	0	0	0	0	0	0	0	0	0	0	5	0	1	0	0
bOTU7719	6	9	10	6	10	17	32	43	3	4	5	17	2	0	8	2	4	9	6	38	8	1	115	9	2	1	2	11	6	4	16	18	4	26	4	1	13	2	1	1	1	0	23	0	5	18	7	3	18
bOTU5990	8	20	3	4	4	1	4	2	14	4	17	13	5	39	7	29	1	3	5	0	4	20	5	4	137	8	2	74	2	4	0	11	35	16	18	30	0	1	4	0	7	0	8	9	2	0	14	7	5
bOTU6710	2	1	0	0	5	0	0	0	0	0	0	7	0	0	3	0	0	0	0	2	1	0	0	0	0	0	0	0	0	0	1	0	0	0	0	0	0	0	0	0	0	0	0	0	0	0	0	0	1
bOTU1107	8	37	1	0	18	10	3	0	0	10	0	19	0	16	9	0	7	0	1	2	8	0	0	7	22	8	2	4	11	0	1	0	14	14	1	2	1	5	19	2	0	4	1	2	1	0	0	11	4
bOTU2461	1	1	3	3	0	0	0	5	2	1	0	0	1	0	4	0	0	0	0	0	24	1	1	0	0	0	0	0	0	0	0	0	0	0	20	0	0	0	0	0	2	0	3	1	1	1	16	5	0
bOTU4275	4	0	0	0	3	0	0	0	0	0	0	0	1	0	1	1	0	0	1	0	0	0	0	0	0	0	0	0	0	0	0	0	0	0	1	0	0	8	0	0	3	0	0	0	0	0	1	10	0
bOTU5663	3	0	0	0	0	0	0	1	0	0	0	0	0	0	1	8	0	0	0	0	0	0	0	0	0	0	0	0	0	0	0	0	5	0	1	0	0	0	0	0	1	0	0	1	0	0	1	9	0
bOTU5224	7	30	0	0	0	0	0	0	8	2	0	0	8	6	0	0	0	1	1	0	1	0	0	37	15	0	32	8	5	0	2	0	2	0	0	0	0	0	7	2	1	0	2	0	1	0	4	19	6
bOTU2388	3	0	0	0	0	53	0	0	0	1	2	0	0	1	0	0	0	0	1	2	0	0	0	4	0	0	1	0	0	0	0	2	4	0	1	0	0	1	0	0	1	0	1	0	0	1	4	1	0
bOTU954	1	180	0	0	7	1	0	0	5	11	18	0	8	46	6	0	0	0	1	0	3	3	0	7	36	1	0	7	11	0	1	0	13	0	1	3	3	1	4	8	1	0	1	3	3	0	29	101	2
bOTU3684	12	17	1	2	1	0	0	1	7	0	4	1	6	8	4	1	1	0	2	0	3	2	2	15	0	7	14	5	1	0	4	23	12	4	1	1	0	0	9	0	0	5	0	4	0	1	2	1	4
bOTU272	4	120	19	8	76	400	29	13	19	11	28	303	61	24	6	4	14	113	18	33	3	3	9	22	263	22	16	19	143	13	7	24	51	105	4	22	627	35	76	59	32	15	24	21	11	10	26	84	27
bOTU6559	2	0	0	1	0	0	0	0	0	0	0	0	0	0	0	0	0	0	0	0	0	1	0	0	2	0	0	0	0	0	0	0	0	0	0	0	0	0	0	0	0	0	0	0	42	0	0	0	0
bOTU3727	2	0	0	0	0	0	0	0	0	0	0	0	0	0	0	0	0	0	0	0	0	0	0	0	0	12	41	0	0	0	0	2	0	0	0	0	0	0	0	0	0	0	0	0	4	0	0	0	0
bOTU705	4	6	65	3	9	3	26	2	15	11	4	0	0	0	1	39	4	14	0	1	3	2	0	2	133	4	36	11	53	3	39	3	14	19	29	0	3	1	29	2	0	0	11	3	5	3	39	100	22
bOTU4075	4	0	0	0	0	0	0	0	0	2	0	0	0	0	0	0	0	1	3	0	0	0	0	15	0	7	6	12	0	0	0	1	0	0	0	0	0	6	0	0	0	0	0	0	0	0	0	0	0
bOTU3714	4	1	0	0	10	6	0	1	7	4	0	1	0	3	15	2	0	2	1	0	2	4	1	8	0	13	14	13	8	0	3	7	8	3	7	5	1	0	4	1	4	7	4	6	0	0	8	7	0
bOTU2490	1	2	0	0	1	0	0	2	2	0	0	0	21	2	5	0	0	0	0	1	0	1	1	8	5	3	0	0	3	0	0	1	0	0	3	0	0	3	5	1	0	0	0	3	0	0	3	4	0
bOTU3840	2	0	1	3	0	2	5	1	1	5	0	0	0	7	8	0	4	2	3	0	3	1	1	1	0	1	5	19	0	14	0	0	0	0	0	0	0	0	2	10	0	0	0	9	0	0	2	1	0
bOTU3478	10	9	0	0	0	0	0	0	0	4	0	0	0	1	2	0	0	0	0	0	0	1	0	4	0	0	0	0	0	0	0	0	0	0	0	1	0	5	1	0	0	0	3	0	2	0	1	7	0
bOTU415	4	1	6	17	23	10	7	37	22	11	9	98	17	21	3	19	16	39	5	2	20	35	1	3	27	6	6	55	211	4	15	28	1	17	63	29	33	60	6	91	1	15	9	4	2	9	2	3	11
bOTU2626	1	5	0	5	0	0	2	1	0	4	0	0	0	2	1	1	11	0	0	0	0	7	0	9	10	7	0	0	0	4	0	0	1	2	0	0	4	8	14	3	0	0	2	4	1	0	0	5	0
bOTU2684	1	8	2	2	11	8	4	1	2	5	24	5	4	1	6	22	1	12	6	19	4	91	31	23	5	3	1	3	10	0	2	16	11	39	7	1	5	6	4	5	1	3	18	1	1	37	3	4	8
bOTU4140	3	19	0	7	7	0	1	1	0	4	1	30	2	1	5	0	1	0	2	0	0	2	0	1	0	2	1	0	3	12	1	0	1	2	2	1	0	0	2	0	1	7	1	0	0	1	1	8	0
bOTU1058	4	5	4	0	17	6	0	2	6	9	6	3	13	3	7	5	9	1	2	2	1	7	6	19	3	6	7	14	0	2	2	41	3	6	0	0	1	14	4	2	4	0	8	7	1	1	8	7	1
bOTU3450	2	1	0	1	1	0	1	0	1	0	0	13	1	9	0	5	0	0	1	0	2	2	0	1	2	1	0	0	0	0	0	0	0	0	0	6	0	4	1	0	0	0	0	4	0	3	0	1	0
bOTU1134	2	0	0	0	1	0	5	0	33	2	4	50	0	1	6	4	0	2	2	1	58	0	0	0	4	0	0	2	36	0	0	0	2	0	0	0	7	2	1	1	0	5	0	7	1	0	2	0	1
bOTU1175	3	0	1	0	0	0	7	27	1	0	6	42	0	1	6	0	1	3	2	0	0	0	0	0	70	1	3	0	19	2	1	22	0	0	0	0	0	0	0	4	0	0	0	5	2	0	3	5	0
bOTU3257	2	6	0	0	0	0	0	0	1	2	0	0	0	1	0	0	0	0	0	0	0	1	0	0	9	1	24	0	1	1	0	0	4	0	0	0	0	0	0	0	0	0	1	0	0	0	0	9	1
bOTU6187	1	19	1	3	38	3	1	3	3	4	168	1	3	4	3	141	7	7	15	3	4	61	2	3	22	9	2	2	8	3	1	4	9	104	1	0	4	3	4	6	0	7	0	1	0	1	0	1	6
bOTU8323	3	0	2	1	8	12	2	8	1	1	2	4	1	0	3	1	1	1	14	0	2	1	14	4	1	0	0	5	0	1	0	3	2	8	1	1	1	0	0	1	1	1	6	0	1	0	2	2	0
bOTU2413	1	0	2	15	1	2	2	4	1	3	0	1	0	0	5	5	0	2	0	0	2	2	0	1	1	5	11	3	2	6	1	3	0	1	10	0	0	0	1	0	1	1	0	2	2	0	3	0	2
bOTU4774	1	0	2	4	0	9	0	1	1	7	1	0	2	5	1	3	0	1	0	0	6	1	0	2	5	3	0	21	2	0	0	26	0	4	0	1	0	1	6	0	1	1	5	0	4	2	6	6	3
bOTU7795	3	0	0	1	0	0	0	0	0	1	0	0	0	0	0	0	1	0	0	0	0	0	0	0	2	0	1	0	2	0	0	0	0	0	0	0	0	0	0	0	0	0	0	0	1	0	0	0	4
bOTU7830	1	2	0	9	0	0	3	14	32	10	3	7	0	1	4	0	0	0	3	0	0	1	0	3	2	2	2	0	0	0	23	1	2	0	67	3	1	1	1	0	1	1	0	0	1	0	0	0	0
bOTU4126	3	1	0	0	11	5	1	1	7	0	0	0	0	0	7	2	0	5	3	1	5	5	1	10	0	0	0	14	2	0	1	0	5	8	2	14	9	4	5	0	1	0	1	3	1	0	0	10	0
bOTU3716	2	0	0	0	0	0	0	0	5	0	1	0	0	0	0	4	0	0	0	0	0	0	0	4	5	0	0	0	0	0	0	0	0	1	0	0	0	0	0	6	1	0	0	0	1	0	1	3	0
bOTU544	21	3	40	242	11	104	125	83	4	45	25	5	14	35	20	2	81	21	2	9	3211	4	5	6	25	25	105	25	1	3	100	5	252	9	244	4	6	2	2	1	50	23	18	295	19	5	978	426	7
bOTU3902	4	0	0	0	29	0	1	2	0	3	2	2	0	0	1	1	3	2	6	6	0	0	7	4	4	6	0	1	0	0	2	0	0	6	4	0	2	4	7	0	2	5	0	0	0	3	7	7	6
bOTU2450	2	2	1	0	14	0	0	1	1	1	0	0	4	0	3	0	0	0	3	1	0	2	5	5	0	3	0	0	0	0	0	1	0	8	3	0	0	3	2	0	4	0	1	1	1	0	1	3	1
bOTU2132	1	5	2	0	2	2	2	6	0	1	4	0	14	1	3	5	0	6	2	3	2	2	1	0	6	0	0	0	3	5	1	1	1	9	1	0	10	19	5	18	2	0	1	0	0	1	2	4	2
bOTU676	8	5	3	8	9	8	2	5	2	13	5	7	14	4	11	6	4	12	6	5	15	5	4	6	7	5	2	14	8	3	14	1	572	5	6	7	1	2	5	2	2	17	7	14	14	2	9	2	2
bOTU1928	1	2	1	0	0	3	0	21	0	1	0	5	8	0	9	0	13	6	1	0	1	1	0	1	6	5	0	0	3	0	1	1	0	0	1	0	1	0	0	5	2	0	1	0	1	0	1	1	0
bOTU136	5	354	29	10	39	4	7	8	19	65	69	186	19	213	189	52	12	1126	162	85	11	2	13	8	14	28	3	12	39	40	10	61	13	13	76	13	103	1397	82	633	10	9	10	37	7	15	10	168	17
bOTU316	7	11	355	12	3	1	147	92	0	9	6	76	16	6	9	5	161	46	1	4	61	7	7	9	19	4	43	7	7	8	9	28	1	34	33	1	14	88	140	10	3	1	2	4	14	7	7	93	57
bOTU7003	4	10	2	4	56	7	6	7	2	1	31	0	2	2	3	19	12	3	17	4	5	22	3	2	15	3	1	2	43	1	3	1	3	42	6	0	5	8	7	23	1	9	4	0	1	1	1	2	3
bOTU4352	1	2	0	0	0	1	4	0	0	0	0	0	1	0	0	0	0	0	1	0	9	0	3	0	0	0	0	0	0	0	0	0	1	0	0	0	0	0	0	0	0	0	0	0	0	0	1	1	0
bOTU829	1	107	5	2	2	2	9	508	28	0	3	24	1	0	0	1	2	72	4	2	21	2	4	0	0	1	49	11	0	0	0	0	0	1	29	19	58	1	7	24	3	4	0	0	6	1	5	6	6
bOTU827	2	43	3	16	147	24	22	99	15	38	2	0	110	40	23	0	5	0	40	2	2	3	6	55	43	20	1	106	9	2	16	77	53	143	2	78	87	4	25	1	3	86	2	12	40	1	75	264	9
bOTU3484	5	3	0	0	0	0	0	0	0	0	1	1	0	0	0	0	0	1	0	0	0	0	0	0	2	0	0	0	0	0	0	0	15	0	0	0	0	2	1	2	0	0	0	0	0	0	1	0	0
bOTU1541	3	75	0	0	0	2	3	3	8	1	1	13	0	14	0	0	0	38	0	0	7	2	1	0	30	1	3	7	0	0	0	0	1	4	1	0	0	0	5	0	1	0	10	0	0	2	5	3	0
bOTU2535	7	0	0	0	5	0	0	0	0	0	0	1	10	0	1	0	0	0	4	1	0	2	1	3	5	0	11	0	7	0	0	0	0	5	0	0	0	2	0	0	0	0	0	4	0	0	6	0	6
bOTU2865	1	0	0	0	0	0	0	0	0	2	0	1	0	0	0	1	0	6	0	0	1	0	0	0	72	0	0	0	0	0	0	0	0	0	0	0	1	0	0	8	0	0	0	0	0	0	0	1	0
bOTU91	2	3	1	2	67	6	11	2	253	3	0	9	1115	2	15	3	10	0	12	12	0	26	17	3490	2	36	6	3	1	2	0	15	51	2647	0	3	0	0	0	0	0	0	8	1	5	28	0	0	441
bOTU8225	2	0	0	3	1	0	0	1	1	2	1	2	7	1	0	0	0	0	1	1	0	1	0	6	0	0	0	0	0	1	0	0	1	1	1	2	0	0	0	0	0	3	2	2	14	0	0	0	0
bOTU8036	1	8	0	0	26	6	0	4	0	0	55	1	1	7	1	45	10	8	18	0	2	4	3	3	8	9	4	0	1	1	0	2	4	20	0	2	6	1	4	3	0	4	0	0	2	1	0	0	1
bOTU1962	3	19	1	0	3	11	0	2	0	5	7	0	10	1	4	3	1	0	1	0	24	5	0	8	2	3	0	6	3	13	2	0	2	1	24	0	17	7	15	0	0	9	5	4	0	1	5	15	18
bOTU1657	2	6	1	0	12	3	0	0	0	1	2	0	13	0	4	4	4	2	1	8	0	2	16	2	1	2	3	22	0	0	1	6	0	9	1	0	0	6	0	2	1	4	2	1	0	0	1	4	0
bOTU6326	2	3	0	0	28	2	5	0	1	6	1	0	0	3	3	4	11	3	0	2	4	0	12	9	1	2	1	9	1	4	2	0	0	14	3	0	0	0	2	0	0	7	0	2	0	0	9	12	0
bOTU3225	2	10	1	2	28	0	2	2	2	0	263	0	4	5	1	47	2	5	20	0	0	4	1	1	7	2	4	0	5	3	0	2	0	20	1	2	5	2	4	1	0	2	1	1	2	1	0	1	3
bOTU2038	2	5	6	16	12	14	7	8	14	20	17	3	0	3	29	5	10	3	1	4	11	18	6	49	6	22	107	9	23	11	17	10	6	26	24	50	34	17	43	1	10	14	9	13	33	4	36	9	45
bOTU1451	7	0	6	0	17	0	0	1	0	5	10	2	22	4	9	5	1	0	6	2	1	2	6	3	12	0	0	3	3	3	4	5	0	30	2	1	1	0	0	3	3	0	3	5	1	1	2	17	1
bOTU728	2	32	92	6	3	10	3	7	9	25	5	51	5	10	30	3	11	16	4	12	1	4	6	0	34	4	1	4	12	15	5	0	4	0	16	2	9	2	3	15	18	2	5	3	0	3	8	12	3
bOTU2058	2	3	147	0	0	1	0	1	0	3	0	0	0	1	22	0	0	0	0	2	7	3	0	10	0	1	1	0	1	2	0	0	0	0	22	0	0	0	0	0	3	0	1	5	0	1	1	0	20
bOTU297	4	4	18	2	14	3	1	1413	0	6	10	0	3	0	3	0	5	7	10	1	60	11	20	0	6	4	4	1	1	2	171	0	3	3	9	0	2	0	1	1	1	1	5	3	4	5	2	7	0
bOTU2661	1	1	0	0	0	0	0	2	11	0	0	37	0	2	0	5	2	20	1	0	0	0	1	0	5	8	0	0	0	46	0	0	0	1	0	1	1	2	1	0	0	0	0	0	1	0	2	1	0
bOTU7487	7	0	2	16	7	2	1	1	32	6	10	0	52	7	17	5	1	1	3	2	0	4	2	4	0	2	0	38	5	10	6	34	8	8	8	3	0	1	2	0	2	2	1	3	3	1	1	8	0
bOTU8309	1	0	3	0	0	0	0	0	0	0	4	0	0	0	1	0	0	0	0	2	0	0	2	3	0	6	0	15	0	0	1	0	0	1	0	0	0	0	0	2	0	7	0	11	1	0	2	1	0
bOTU4552	1	0	0	0	0	0	0	11	15	0	0	0	0	3	0	0	2	0	0	0	0	0	0	0	0	0	0	22	0	0	0	0	0	0	0	0	0	0	0	0	0	0	0	0	0	0	0	0	0
bOTU8709	3	0	3	2	5	1	0	1	3	2	0	3	2	8	6	2	5	1	4	2	3	1	1	1	1	8	1	4	1	1	7	2	2	0	3	2	0	10	1	1	0	1	0	2	8	1	1	1	3
bOTU5300	1	3	1	0	0	0	0	1	0	2	0	0	5	0	1	0	4	1	0	0	0	1	2	8	1	4	14	0	0	1	0	3	1	0	0	0	0	0	5	0	0	0	0	1	0	0	2	2	5
bOTU1011	1	2	33	20	1	2	3	7	14	19	4	145	2	2	0	3	2	3	2	0	2	2	1	3	1	2	5	1	1	3	10	0	6	7	6	1	13	5	32	0	1	1	1	37	0	1	0	2	0
bOTU319	7	8	0	36	28	107	5	3	5	22	20	48	2	22	43	24	15	13	15	14	58	24	23	41	14	90	58	55	18	23	9	2	38	2	18	3	19	64	69	14	42	12	30	71	3	7	37	87	17
bOTU644	1	0	1	1	1	1	0	5	0	2	1	3	0	1	0	1	1	2	1	1	1	6	1	2	3	1	10	3	0	0	3	0	4	4	6	0	0	4	2	1	2	2	0	0	2	3	5	3	2
bOTU657	8	14	2	11	57	2	1	5	51	0	5	33	7	6	15	2	7	0	14	18	34	1	41	1	2	3	0	4	48	8	5	0	0	1	3	4	2	13	0	1	27	28	2	14	1	2	55	7	2
bOTU8944	2	0	0	1	1	4	1	0	3	2	0	3	0	2	2	0	4	0	4	0	1	0	0	0	0	0	1	1	8	0	0	0	0	0	6	0	0	0	3	1	0	0	9	19	0	0	1	0	0
bOTU2095	1	7	4	2	5	3	3	4	0	4	24	1	2	0	4	11	2	5	4	18	2	48	19	10	5	2	0	2	6	0	1	10	8	20	2	1	4	7	3	5	0	3	5	0	3	15	1	1	12
bOTU5908	7	0	0	0	2	0	2	0	0	1	12	0	0	0	0	1	1	28	1	0	30	0	0	0	0	2	0	2	3	0	1	0	4	9	0	0	0	0	0	7	0	0	0	0	0	0	0	5	1
bOTU5199	1	0	0	0	4	0	0	0	0	1	0	6	0	0	0	0	0	0	4	4	0	1	11	3	0	1	0	0	0	0	0	0	0	0	0	0	0	0	0	0	0	0	0	1	0	0	0	0	0
bOTU376	2	84	3	8	258	14	0	1	11	20	30	59	0	12	17	10	14	35	37	13	0	18	14	9	51	63	3	2	43	62	10	2	2	1	4	9	4	42	2	39	17	0	13	3	4	3	7	13	22
bOTU1070	5	7	0	0	12	4	2	3	1	2	9	13	1	6	6	0	0	12	6	0	8	2	0	0	5	0	0	1	3	4	4	0	0	5	3	0	42	17	36	0	1	1	0	0	1	5	0	8	1
bOTU6280	1	0	3	0	2	1	0	0	2	1	0	1	3	1	2	0	0	0	8	0	1	2	0	0	1	0	0	4	1	2	0	0	1	0	0	0	0	0	0	0	0	0	1	1	0	0	2	3	0
bOTU2238	5	89	12	6	13	17	11	14	444	6	9	4	16	109	99	8	34	5	8	2	114	10	9	3	72	9	16	295	232	24	9	1	46	24	90	170	6	8	22	29	45	11	53	20	11	29	149	38	14
bOTU1143	1	87	9	0	27	0	5	0	0	0	2	0	0	9	3	4	1	8	2	3	1	1	0	0	41	6	0	0	1	0	0	0	0	0	1	0	6	0	0	1	0	0	0	0	5	1	2	2	4
bOTU1752	2	6	1	0	0	0	1	5	0	1	0	0	5	1	3	0	0	0	0	1	3	0	3	0	0	1	1	0	2	0	0	0	0	0	2	0	2	2	0	0	1	0	1	1	0	0	0	2	2
bOTU5876	1	0	2	0	0	6	0	15	0	6	1	0	0	0	1	0	6	0	0	0	1	0	0	0	0	0	0	0	0	0	0	0	0	5	2	6	0	0	0	0	2	0	0	1	4	0	9	0	0
bOTU371	3	381	6	3	73	4	3	7	0	5	80	1	7	11	4	32	11	771	6	7	12	5	5	3	21	145	4	12	15	7	7	2	11	9	4	37	95	7	34	14	1	1	5	14	7	2	5	1	4
bOTU856	2	35	1	10	0	0	0	0	0	2	0	0	1	0	0	1	0	2	0	0	8	1	0	0	2	0	0	0	0	8	1	0	1	0	195	0	0	1	0	6	0	0	0	1	1	1	2	1	0
bOTU3152	2	8	1	0	1	0	0	0	2	1	0	92	0	0	0	1	2	5	1	0	0	0	0	0	0	0	0	0	0	0	0	0	0	1	0	0	1	0	1	6	0	1	0	0	1	1	0	2	0
bOTU3140	2	5	10	6	2	9	3	16	10	7	4	16	9	6	8	9	3	5	3	2	15	9	5	17	3	4	8	4	3	6	12	1	4	5	14	3	2	4	2	8	1	2	8	2	14	3	3	4	7
bOTU1053	5	2	2	0	0	0	1	1	10	0	0	0	4	0	0	1	2	0	0	0	338	0	0	0	1	0	0	1	8	0	0	9	1	1	0	0	0	0	0	0	0	0	19	0	0	0	1	2	0
bOTU716	3	36	0	1	0	56	2	8	31	3	6	71	21	4	0	2	5	343	1	3	0	0	3	8	3	1	0	4	59	1	2	1	2	19	2	1	588	20	83	389	4	13	1	0	0	0	3	2	2
bOTU3035	5	0	0	0	0	3	0	1	0	0	0	4	0	3	0	0	0	9	0	0	0	0	1	0	1	0	0	0	4	0	0	0	2	0	0	1	2	3	0	4	1	0	1	1	0	0	2	1	0
bOTU2635	9	17	0	4	0	2	0	5	2	0	1	0	5	0	0	0	1	0	1	0	0	0	0	0	10	2	22	0	1	2	0	0	5	0	6	0	0	0	55	0	6	0	5	1	2	1	28	3	3
bOTU67	1	6	2	7	6088	185	8	82	113	16	12	956	20	4	33	10	49	300	4135	20	0	1	760	45	16	1	4	52	42	9	20	1	4	3	3	14	210	14	1	12	79	22	9	20	1	3	87	9	3
bOTU2001	1	4	1	0	1	5	4	1	16	13	3	16	1	2	4	0	11	0	1	0	0	10	0	31	0	4	0	7	18	0	7	0	0	17	14	14	11	3	5	0	1	14	5	10	4	3	4	10	4
bOTU5152	6	6	0	0	0	2	6	0	0	5	0	0	1	0	0	0	0	0	0	0	0	0	0	3	4	0	0	1	1	0	0	0	1	6	5	0	0	0	2	0	0	0	0	0	2	1	0	1	0
bOTU6775	18	9	17	1	25	48	48	27	3	11	6	27	19	6	23	6	12	18	11	46	12	24	95	49	8	2	29	28	20	11	97	50	8	37	15	2	14	15	2	21	5	2	78	7	7	65	14	15	50
bOTU5321	4	0	3	0	2	0	0	0	0	0	0	1	0	0	1	0	0	1	26	0	0	0	0	0	0	0	0	0	0	0	0	0	0	4	0	0	0	0	0	0	0	0	0	0	0	0	8	3	0
bOTU5444	3	0	1	0	0	0	0	0	0	1	1	0	0	0	0	3	0	0	0	0	0	0	0	1	0	0	0	0	0	0	0	0	0	1	1	0	0	0	0	0	0	0	1	0	0	0	6	0	1
bOTU6242	1	0	0	0	8	0	1	3	0	0	6	0	3	0	0	0	0	3	4	0	0	0	1	1	2	0	1	0	1	0	0	1	1	126	1	0	0	0	1	0	0	1	0	0	1	0	0	0	3
bOTU2097	6	53	0	0	0	2	0	0	0	1	0	1	0	1	0	0	0	0	0	2	0	0	1	1	3	0	3	0	0	5	0	0	2	1	1	3	0	0	2	42	1	0	0	0	0	0	0	5	1
bOTU4294	8	0	1	7	0	0	2	0	0	3	1	0	0	0	2	0	3	0	2	0	2	0	0	5	11	8	0	4	2	0	0	0	0	1	0	0	0	5	1	0	1	0	0	0	2	0	5	19	3
bOTU7382	2	2	6	1	2	3	2	25	1	1	0	0	1	0	0	0	0	1	16	0	0	0	4	6	3	0	0	0	0	1	0	0	1	2	2	0	0	1	0	0	2	1	4	2	1	0	3	2	1
bOTU4200	1	7	2	0	0	0	0	0	0	0	0	0	0	0	0	0	0	0	0	0	0	0	0	1	5	0	15	0	0	0	0	0	0	5	1	0	0	0	0	0	0	0	0	0	0	0	0	1	0
bOTU723	5	84	6	3	29	23	8	7	0	17	0	45	32	12	3	75	20	1	1	0	25	38	0	0	24	7	9	1	23	2	6	10	12	9	4	0	5	64	0	16	20	1	13	3	4	4	34	21	1
bOTU893	2	1	1	0	26	5	2	8	25	7	7	11	73	2	2	25	2	8	26	1	16	6	2	13	0	3	0	16	0	1	0	0	5	12	9	7	37	31	0	15	0	0	1	0	3	2	2	0	8
bOTU4807	2	26	1	1	8	3	0	1	0	0	41	1	1	0	1	15	2	3	3	3	1	0	2	2	11	1	1	0	4	0	4	1	2	32	1	1	1	1	0	0	1	3	0	0	0	1	2	1	1
bOTU4441	2	0	69	3	0	2	13	33	0	1	2	0	1	1	2	1	2	0	0	0	1	0	1	5	0	0	10	1	0	1	11	1	2	3	52	0	1	0	0	0	0	0	1	4	8	0	2	0	8
bOTU1204	1	12	3	1	2	1	0	1	0	0	21	1	3	2	1	66	11	3	9	1	1	163	2	5	29	6	2	3	12	1	0	17	5	8	4	3	3	2	0	6	1	3	0	0	1	2	1	6	3
bOTU282	1	6	28	134	9	61	3	9	49	60	13	39	6	3	15	37	3	10	2	1	101	5	1	32	4	1	79	181	3	38	16	51	57	26	121	63	4	2	31	4	0	6	13	24	17	6	71	0	424
bOTU6708	1	0	0	0	0	0	0	0	0	0	1	0	0	1	0	0	0	0	0	0	0	5	0	61	0	0	1	1	0	0	0	1	7	2	0	0	0	0	0	0	0	0	1	0	18	1	1	0	3
bOTU389	3	22	0	9	73	27	1	4	5	19	2	153	2	2	9	8	0	9	34	15	5	6	36	19	8	0	0	14	160	5	9	0	26	9	9	36	147	43	92	31	16	1	33	9	2	3	8	25	65
bOTU6780	2	0	6	0	0	0	0	0	0	28	0	4	0	0	0	0	0	0	0	0	0	3	1	0	1	0	0	0	0	0	1	0	0	0	1	0	0	0	1	0	0	0	7	0	0	1	0	5	0
bOTU5956	1	0	1	1	2	1	0	1	0	0	0	0	1	0	0	0	0	0	3	0	2	0	6	2	0	0	0	0	0	0	0	0	0	0	0	0	0	0	0	0	0	0	0	1	0	0	1	0	0
bOTU788	4	0	1	24	27	15	6	0	8	12	4	55	1	0	2	7	38	16	16	1	22	0	2	56	2	4	7	8	5	10	1	0	7	2	0	0	5	2	67	63	3	0	2	5	1	0	3	0	4
bOTU2133	1	21	0	0	0	0	0	0	0	0	0	0	0	0	0	0	0	0	0	0	0	0	0	0	0	0	0	1	0	0	0	0	0	0	0	0	2	0	0	0	0	0	0	0	0	0	0	0	0
bOTU7481	1	4	1	2	32	1	0	0	0	1	6	0	0	0	0	4	0	2	2	0	0	10	1	4	2	1	1	6	2	0	1	0	0	3	1	2	1	0	0	2	0	0	0	1	0	1	3	0	0
bOTU3717	1	3	5	1	2	0	1	2	2	2	0	1	4	2	2	1	3	1	15	4	3	1	0	1	2	3	2	2	2	21	2	0	22	0	2	3	6	17	4	1	2	2	0	3	1	0	5	0	2
bOTU936	1	4	2	0	1	2	0	2	53	0	8	0	0	2	7	1	2	1	0	0	1	0	1	0	0	3	0	33	18	0	0	1	2	5	35	1	0	0	1	0	3	0	1	0	0	1	63	9	2
bOTU1210	6	1	50	0	1	3	55	1	6	5	0	0	0	4	0	1	4	0	1	0	0	0	0	1	1	3	4	0	2	0	2	20	8	7	27	1	0	0	6	0	0	1	0	15	3	1	9	41	3
bOTU7542	1	9	0	0	0	1	0	0	0	0	0	0	6	0	3	0	0	0	1	0	0	4	3	5	0	0	0	0	0	3	0	0	1	1	0	0	0	3	0	0	1	0	0	2	3	1	0	9	0
bOTU4269	2	0	0	1	0	0	0	0	1	0	0	1	0	0	0	0	0	0	0	0	0	6	0	55	0	0	1	0	1	0	0	0	4	1	0	3	0	0	0	0	0	1	0	0	13	0	0	0	11
bOTU352	2	4	216	9	5	0	183	135	9	7	26	13	1	16	86	6	12	7	20	6	17	2	6	0	0	9	1	11	47	3	3	0	0	19	6	12	54	3	8	45	4	0	1	7	4	7	129	3	12
bOTU1710	2	1	1	0	0	4	0	2	0	1	10	0	9	5	2	0	0	0	2	0	0	0	1	6	0	0	3	0	3	0	0	0	1	6	3	4	2	0	0	1	0	12	2	3	7	0	7	3	0
bOTU149	6	19	14	11	7	1	0	18	7	4	9	24	10	9	7	613	2	18	6	1	0	2376	0	13	3	366	13	8	5	10	0	404	11	16	6	53	22	0	10	53	0	6	1	6	5	7	2	10	8
bOTU4479	1	70	8	4	14	10	3	6	5	8	7	19	5	8	4	5	0	12	2	3	5	1	1	6	11	1	0	5	1	1	1	1	30	2	17	2	3	5	13	12	0	3	4	0	1	1	3	3	3
bOTU1291	2	1	30	13	18	7	0	11	1	15	0	23	0	2	4	0	23	0	18	6	1	0	16	0	0	2	0	5	0	9	0	0	12	0	14	1	0	13	8	1	0	0	7	1	0	2	0	0	0
bOTU645	5	3	59	6	2	7	17	15	11	18	35	8	21	9	18	1	21	5	11	2	66	31	2	4	1	13	6	10	17	4	38	6	3	11	35	3	3	20	14	3	3	8	6	7	4	3	5	19	3
bOTU8154	10	0	0	0	3	0	0	0	0	0	0	0	0	2	0	0	0	0	0	0	0	0	2	0	0	0	0	0	0	0	0	0	0	10	0	0	0	0	0	0	0	0	0	0	0	0	0	0	0
bOTU5428	2	1	0	0	1	2	1	3	0	3	4	0	0	1	0	0	7	3	0	0	2	3	0	6	8	0	0	21	0	0	0	0	1	0	0	1	5	0	0	6	0	6	1	0	0	0	1	2	0
bOTU1255	1	43	8	6	1	4	1	5	2	11	5	66	3	2	0	3	1	24	2	0	12	9	1	2	26	8	2	5	22	1	7	0	1	8	11	12	9	17	0	70	0	3	0	2	1	2	1	5	9
bOTU7341	2	12	0	2	26	1	1	1	0	3	9	1	7	1	4	2	0	4	7	1	2	0	0	2	14	1	2	26	5	0	3	1	2	11	1	2	2	0	1	11	0	0	1	0	3	1	1	0	1
bOTU6818	2	1	1	0	0	5	0	0	0	0	2	0	1	1	1	0	0	0	0	2	1	0	0	3	0	1	0	0	2	0	2	0	0	0	0	0	0	1	9	0	0	0	0	0	2	1	0	0	1
bOTU4490	2	8	0	5	1	0	0	1	1	1	1	0	20	0	3	12	5	5	1	1	0	2	1	6	0	1	1	9	4	0	0	0	0	6	1	1	0	0	3	5	0	0	1	2	0	0	0	2	5
bOTU613	4	9	1	6	0	0	1	0	0	2	1	4	1	4	331	55	6	3	0	5	6	0	0	0	12	6	0	23	11	4	6	0	5	0	0	3	1	3	0	687	3	9	0	4	1101	0	6	0	3
bOTU7098	3	1	0	3	0	1	0	3	1	1	0	4	4	0	3	0	1	2	3	1	0	1	0	0	2	1	2	0	0	1	0	0	3	2	0	3	1	1	1	0	0	2	3	1	8	0	2	0	2
bOTU8973	6	0	2	0	0	0	1	2	0	1	0	0	0	0	0	0	0	0	0	0	0	0	0	0	0	0	0	0	1	0	0	0	0	1	0	0	0	0	0	0	0	0	1	0	0	0	7	4	0
bOTU806	2	208	0	0	0	3	0	2	0	7	0	0	0	0	0	0	0	0	0	0	0	1	0	0	1	0	16	0	1	2	0	105	26	2	45	0	1	0	4	4	0	12	0	0	0	0	0	149	11
bOTU8292	3	1	0	0	0	4	0	0	0	0	0	3	0	0	2	0	0	0	0	0	0	0	2	1	0	0	0	0	0	0	0	0	0	2	2	0	0	7	0	0	3	0	1	0	0	1	2	1	0
bOTU3310	2	2	0	0	4	0	0	0	0	2	2	0	2	4	1	0	1	0	1	2	0	1	1	11	1	0	0	0	0	0	0	0	0	0	0	0	0	0	1	0	3	1	0	0	0	0	1	0	0
bOTU8574	1	0	0	0	0	0	0	0	0	0	0	0	0	0	0	0	0	0	0	0	0	0	0	0	0	0	12	0	0	0	0	2	1	0	3	0	0	0	0	0	0	0	0	0	2	0	0	0	3
bOTU341	1	6	126	14	6	19	92	94	5	9	32	4	4	7	38	29	242	16	21	3	33	7	2	4	9	12	3	10	13	217	15	4	8	39	18	49	37	6	11	6	17	46	5	4	13	1	199	53	12
bOTU2796	2	0	0	0	1	0	0	0	3	0	0	0	0	1	0	0	0	0	3	0	0	0	0	0	4	0	0	0	17	0	0	0	0	20	0	0	0	0	0	0	6	0	0	0	0	0	0	0	1
bOTU8268	2	3	8	3	0	4	1	2	1	3	4	2	0	1	0	0	4	3	3	2	3	2	2	1	3	3	2	0	0	0	0	0	0	1	5	0	1	2	0	1	0	2	0	1	9	1	2	2	0
bOTU2064	3	0	1	0	1	0	1	0	33	2	1	1	21	7	2	1	0	0	0	0	0	16	0	4	1	1	1	0	19	1	3	0	4	0	0	0	0	0	1	1	2	1	1	1	1	0	6	2	1
bOTU2716	1	0	9	0	150	4	2	1	2	1	9	0	5	3	2	1	2	1	0	3	2	2	2	1	0	21	2	15	17	1	1	0	0	0	0	0	5	0	7	13	1	0	5	1	0	2	1	9	0
bOTU578	2	1	1033	10	1	0	47	4	2	22	2	1	0	1	0	0	11	3	2	0	4	3	0	0	1	0	2	4	0	0	4	1	0	0	7	0	2	1	0	0	0	0	0	0	0	0	1	12	0
bOTU4636	4	0	0	0	0	0	0	0	4	0	1	0	0	0	1	0	0	0	0	0	0	0	0	3	0	0	0	0	2	0	1	0	0	0	1	1	0	5	0	1	0	1	1	0	1	0	1	0	1
bOTU6763	1	2	14	1	3	3	1	4	4	1	0	0	1	2	3	1	3	2	2	1	62	2	2	2	3	1	9	2	1	0	16	0	1	1	3	0	2	0	1	5	2	3	2	0	7	1	2	0	0
bOTU3971	1	3	0	0	0	0	0	0	1	0	1	0	0	1	0	0	0	0	0	0	0	1	0	8	8	0	0	0	1	0	0	0	0	1	0	0	0	0	0	0	0	7	0	0	2	0	0	0	0
bOTU709	1	11	6	1	3	1	0	0	14	6	9	0	0	5	36	12	16	0	0	0	0	0	1	0	12	3	6	27	12	0	1	4	0	0	9	38	0	0	0	0	3	55	1	44	2	2	141	23	187
bOTU1099	5	5	1	2	17	5	7	3	3	2	5	1	6	7	2	6	13	4	10	1	7	5	1	6	4	295	0	1	2	14	1	1	3	16	1	5	11	8	2	9	1	11	3	1	25	3	4	4	5
bOTU508	2	8	23	5	9	1	4	7	8	12	51	170	2	41	72	3	25	48	10	4	44	14	0	2	12	7	5	14	18	15	7	2	29	15	6	29	0	3	0	3	0	2	7	9	2	1	36	26	2
bOTU2275	6	20	0	0	0	1	0	0	0	2	0	0	0	1	1	0	0	0	1	1	0	0	1	2	0	2	1	0	3	0	1	0	5	0	1	0	0	4	0	0	4	0	0	0	0	0	2	2	1
bOTU6693	3	13	2	4	3	20	8	1	1	2	2	9	2	0	4	1	1	2	0	10	4	3	5	4	10	2	2	4	10	4	4	5	0	8	1	1	6	1	3	8	1	1	7	0	7	12	6	2	29
bOTU1380	1	3	0	0	0	0	1	0	0	0	0	117	0	0	4	0	0	167	1	0	2	0	0	1	0	0	0	0	0	0	0	0	0	0	0	0	34	4	0	7	0	1	0	14	0	0	0	0	1
bOTU1314	2	29	0	5	24	2	12	0	3	1	4	8	13	0	14	4	2	3	0	1	0	1	0	11	0	9	1	18	0	0	3	0	0	46	0	5	2	0	8	0	1	0	2	1	1	0	15	6	3
bOTU526	2	1	0	1	1	21	0	0	17	3	7	5	36	4	18	1	8	2	4	0	207	2	1	10	38	2	0	122	91	8	2	0	16	15	1	58	0	1	6	69	7	1	3	29	0	0	10	2	0
bOTU522	2	80	6	51	32	103	7	7	75	32	18	24	31	55	71	6	16	28	7	11	82	4	0	5	41	13	6	178	78	5	11	17	132	17	12	68	32	2	280	28	38	16	20	145	5	3	81	31	10
bOTU1817	2	0	0	0	124	0	2	1	0	0	1	0	9	0	1	0	2	0	0	2	0	0	1	6	8	1	0	0	0	0	3	1	1	0	0	0	0	0	0	0	0	0	0	0	0	0	6	2	0
bOTU2594	1	0	59	0	2	0	2	12	0	4	6	2	3	1	0	8	3	4	2	0	3	0	2	0	5	0	1	0	0	276	3	0	1	2	96	0	10	3	4	0	0	0	4	7	0	2	0	3	4
bOTU8380	2	0	0	0	19	0	0	0	0	0	4	1	0	1	0	6	0	6	0	0	7	1	0	0	18	1	0	16	0	0	0	0	0	17	0	0	10	0	0	18	1	0	0	1	0	1	0	0	1
bOTU4545	2	11	0	2	34	2	0	6	0	2	10	0	0	0	1	7	1	1	110	0	1	15	0	3	6	2	1	0	1	0	0	2	2	15	1	1	1	0	0	1	0	3	1	0	0	0	0	3	3
bOTU536	2	2	4	0	0	0	1	0	0	3	0	0	0	0	0	0	2	5	0	0	811	0	0	1	2	2	0	0	0	0	3	0	5	16	1	0	0	0	0	0	0	0	2	0	3	2	4	0	0
bOTU7150	1	0	15	0	0	0	0	0	0	0	0	0	0	0	0	0	0	0	0	0	0	0	0	0	0	0	0	0	0	0	0	0	0	0	0	0	0	0	0	0	0	0	0	0	0	0	0	0	0
bOTU991	3	6	0	12	2	75	4	1	26	0	11	1	1	6	13	0	1	0	4	0	13	8	0	3	4	2	1	1	5	1	1	0	0	1	9	13	8	0	18	9	12	9	6	17	2	0	8	2	0
bOTU4712	1	1	1	0	8	2	1	1	1	1	26	0	2	1	1	16	1	2	3	0	1	39	0	3	1	3	1	0	1	2	3	1	4	20	1	1	2	0	0	2	1	9	0	0	1	0	0	0	3
bOTU677	1	21	1	6	5	14	1	3	8	9	4	5	14	16	12	2	7	9	5	0	10	8	0	28	4	4	1	48	11	0	2	1	11	4	9	3	4	1	74	3	6	9	13	6	6	3	17	10	6
bOTU1952	4	0	1	0	16	0	6	0	0	0	61	35	16	2	0	0	0	0	0	0	0	0	0	0	0	1	0	10	5	0	2	0	0	3	0	0	0	0	2	0	3	0	0	0	0	0	1	4	0
bOTU3479	2	5	0	0	45	4	0	0	1	0	52	1	2	1	1	16	2	2	3	0	1	12	1	1	1	1	0	3	1	1	2	5	2	12	5	2	4	1	3	2	1	2	0	1	1	1	0	0	5
bOTU943	1	16	104	12	45	4	11	5	2	12	22	63	33	98	3	6	10	7	18	8	7	3	13	5	262	30	1	14	2	15	2	2	7	4	12	4	4	16	25	3	2	1	7	4	6	7	11	175	4
bOTU3839	1	4	0	0	4	0	0	0	0	1	1	17	0	0	2	0	4	0	5	1	0	0	3	0	1	0	2	6	0	0	0	0	1	2	0	0	0	3	2	0	0	0	0	1	0	0	0	3	0
bOTU1707	3	17	0	0	0	0	16	0	0	0	0	0	1	0	0	0	0	0	0	0	0	0	0	6	0	0	8	2	0	1	0	0	16	0	0	0	1	2	0	0	0	2	0	0	0	0	0	0	0
bOTU2219	1	10	0	7	18	6	0	2	1	5	2	8	0	2	0	2	0	24	4	1	1	0	0	2	5	2	0	0	2	2	1	1	20	1	0	1	8	6	14	3	0	0	0	0	0	0	1	13	0
bOTU7840	5	0	1	0	3	1	1	2	1	2	0	0	2	4	4	0	2	3	2	5	1	1	2	0	0	2	3	3	4	1	21	3	2	2	5	0	0	3	3	0	3	0	1	3	0	3	1	3	0
bOTU6347	1	3	3	0	3	0	8	32	0	1	1	1	1	0	5	0	0	0	1	0	1	1	0	0	0	0	2	0	2	0	0	159	1	0	3	0	0	0	0	1	0	0	2	1	0	1	0	0	1
bOTU1194	3	9	2	2	15	10	3	7	5	7	233	0	17	12	7	62	28	9	18	6	1	9	8	13	56	18	4	2	2	3	3	3	8	204	1	3	7	4	7	0	0	24	8	4	2	6	1	0	7
bOTU1346	1	0	2	0	1	0	0	3	3	3	0	0	17	0	2	6	0	10	0	0	0	20	0	2	0	1	1	3	1	64	1	0	1	1	1	0	2	6	0	1	0	0	0	0	11	0	4	0	0
bOTU4012	2	9	0	10	33	2	1	0	3	6	0	25	0	1	2	0	13	4	2	4	0	1	3	4	0	0	1	0	1	4	1	0	0	1	1	0	0	5	3	1	2	0	1	2	0	0	0	0	0
bOTU938	2	5	63	6	0	0	2	3	0	274	0	4	0	0	0	0	0	2	0	3	2	0	0	0	7	1	0	0	0	0	0	0	1	0	71	0	0	0	0	0	0	0	11	0	11	0	2	1	3
bOTU2366	4	4	1	0	2	1	7	4	2	5	0	12	9	3	1	5	1	7	0	4	0	2	0	0	0	1	0	4	0	0	0	0	0	1	11	0	2	0	0	14	3	12	1	0	2	0	1	5	0
bOTU2134	1	0	1	0	0	0	1	2	0	24	0	19	1	0	0	0	10	17	0	0	0	0	0	0	0	0	0	0	0	0	0	0	0	3	0	0	0	0	0	0	0	0	0	0	0	0	0	0	0
bOTU8575	3	0	0	0	0	0	0	0	1	0	0	0	0	1	1	0	1	0	1	3	0	0	0	0	9	0	0	0	2	0	0	0	0	0	0	0	0	1	0	0	0	0	1	0	0	1	0	0	0
bOTU2498	4	2	54	3	3	4	1	0	1	2	1	0	0	2	2	55	2	1	0	0	5	44	0	2	1	37	11	1	2	0	1	173	134	1	0	0	1	0	0	0	2	0	0	2	0	0	50	2	3
bOTU4057	2	5	0	21	0	2	0	0	1	2	1	34	0	2	0	1	0	2	19	5	0	0	5	3	3	0	0	1	4	1	0	0	0	0	0	4	1	4	2	3	5	0	1	1	0	1	0	0	2
bOTU3584	2	1	0	21	1	0	1	1	0	3	0	0	0	1	2	0	1	1	0	0	0	0	0	6	1	0	0	0	0	0	1	0	8	4	5	0	0	5	3	0	0	0	0	0	0	0	4	26	8
bOTU4650	2	10	0	0	0	0	0	0	0	3	0	0	0	0	0	0	0	1	0	0	0	2	0	0	0	0	5	0	0	0	0	0	8	2	0	0	0	0	0	0	0	0	1	2	0	0	1	7	0
bOTU1317	1	0	186	33	2	14	6	5	0	9	1	8	2	3	2	0	2	0	1	5	4	3	1	0	0	3	1	2	0	6	1	0	7	1	6	0	1	7	57	1	5	1	2	20	2	0	10	75	0
bOTU5154	1	7	2	0	0	8	6	2	15	9	0	0	0	5	2	1	0	4	0	1	5	5	7	13	14	7	13	2	6	15	0	17	10	3	9	2	2	0	2	2	0	9	1	9	1	2	9	20	0
bOTU2669	1	1	0	0	24	0	0	0	5	0	39	0	38	1	7	35	55	1	4	0	2	3	0	0	2	3	0	1	27	2	0	1	2	104	0	0	8	0	1	1	18	2	1	0	5	1	1	0	4
bOTU2645	1	0	1	0	4	1	0	0	0	0	5	0	2	0	0	1	0	0	0	0	14	3	0	0	0	0	0	0	0	4	0	0	28	0	0	0	0	0	0	0	0	5	0	4	1	0	6	3	0
bOTU3451	3	5	1	16	1	1	0	3	1	16	2	0	0	2	3	3	2	0	1	3	4	2	1	19	6	2	39	31	12	0	1	3	2	11	52	3	1	1	3	2	1	4	2	0	2	0	0	1	0
bOTU1536	3	1	0	4	14	1	0	0	16	1	0	0	25	3	5	0	1	1	0	3	5	1	0	8	6	0	1	0	3	0	0	0	1	0	0	0	0	2	3	1	0	2	5	7	0	0	12	4	3
bOTU5283	1	2	0	0	2	3	0	0	0	1	0	0	0	0	1	0	0	3	0	0	0	0	6	5	1	0	0	0	0	0	0	0	0	0	0	0	0	1	0	0	0	0	1	0	0	0	0	0	0
bOTU6511	1	0	0	0	0	3	0	0	1	0	1	1	0	4	0	0	1	0	0	0	0	0	0	0	0	0	13	0	0	0	0	0	2	0	0	0	0	1	1	1	2	0	0	1	0	0	1	0	0
bOTU3100	1	0	0	2	0	0	0	0	0	0	0	0	1	0	2	3	0	0	1	0	0	0	0	3	0	1	0	0	0	0	0	1	0	0	0	0	0	0	0	0	0	0	0	0	3	0	2	0	18
bOTU2877	3	20	1	0	3	0	0	2	1	3	14	16	5	4	4	0	15	2	40	1	1	0	1	0	13	5	4	1	3	21	4	1	0	0	5	6	0	1	2	3	1	0	4	6	1	1	6	27	0
bOTU4635	1	2	0	0	0	0	0	0	0	0	10	0	0	0	0	0	0	0	0	0	0	0	0	5	0	0	0	0	0	0	0	0	0	5	0	0	0	0	1	0	0	0	0	0	1	0	0	0	0
bOTU1468	1	0	0	0	0	1	0	1	4	0	1	0	3	1	0	2	0	7	0	0	1	2	0	31	1	1	0	9	1	1	0	2	0	0	0	0	0	0	6	12	0	0	8	0	2	0	2	1	0
bOTU480	3	0	4	2	71	22	0	6	176	0	0	151	1	5	4	3	1	17	336	0	41	78	0	10	0	3	2	54	21	8	0	0	0	1	0	28	0	0	0	0	2	4	13	3	0	2	12	0	0
bOTU3567	1	0	1	2	13	8	2	12	0	2	0	1	3	1	0	1	0	1	18	1	2	3	25	11	1	1	3	2	0	1	0	1	3	4	1	1	1	0	3	2	2	4	7	0	0	1	6	7	0
bOTU745	4	51	2	5	11	92	3	341	4	2	8	0	2	3	13	30	15	51	0	1	28	111	1	9	3	23	39	73	4	0	2	21	18	6	22	15	11	0	13	3	8	1	9	9	12	0	65	5	5
bOTU2694	1	11	4	1	67	1	2	4	2	4	47	1	1	5	2	3	1	4	5	0	2	6	1	2	8	10	1	0	7	14	2	0	3	27	1	1	46	26	0	52	0	6	1	0	2	5	4	2	4
bOTU4897	1	0	0	0	0	0	0	0	0	2	0	0	0	0	4	1	0	0	0	0	0	4	1	1	0	0	0	1	0	0	0	0	0	1	0	0	0	0	0	0	0	0	0	0	0	0	1	4	0
bOTU2011	2	3	0	1	5	3	0	1	0	1	1	21	0	3	0	0	7	0	0	0	15	4	3	2	0	1	24	1	3	4	1	0	0	3	1	0	0	1	2	1	0	4	0	5	0	0	7	9	2
bOTU3278	2	44	3	0	0	1	0	1	0	0	2	0	0	4	0	0	8	2	1	1	1	2	2	0	0	4	0	1	0	2	1	0	4	11	0	1	7	2	4	2	0	0	0	0	1	0	1	14	0
bOTU2918	1	10	2	4	53	8	2	4	1	2	137	1	3	7	9	62	6	3	22	1	0	103	8	4	3	9	3	3	6	2	4	2	7	38	9	2	4	11	7	2	0	16	1	0	1	1	0	1	2
bOTU6153	2	0	0	0	1	1	0	1	2	1	0	0	0	0	1	1	1	0	0	0	0	2	4	0	4	0	0	12	0	2	0	0	0	0	0	0	4	3	0	0	5	0	0	0	0	0	0	0	0
bOTU2903	1	1	5	16	1	1	0	2	0	2	0	1	4	0	0	1	1	2	5	26	21	4	1	1	1	1	0	6	2	2	1	1	0	2	0	2	1	2	2	1	0	0	2	0	0	2	6	0	0
bOTU4702	4	0	0	0	1	0	0	0	7	0	0	0	15	0	1	0	1	0	0	0	0	0	0	0	0	0	0	0	0	0	0	0	0	12	0	0	0	0	0	0	0	0	1	0	0	0	0	0	0
bOTU550	10	2	32	12	2	339	22	2	1	13	11	1	8	5	1	0	32	14	0	11	1971	3	0	14	11	4	2	24	0	2	4	6	13	1	2	1	2	0	9	0	2	1	12	8	11	6	18	20	6
bOTU739	2	1	4	1	11	9	0	4	59	1	1	1	9	1	2	0	34	2	6	2	45	13	0	4	0	4	9	2	54	12	1	2	1	2	17	1	0	0	0	0	5	0	1	10	2	0	135	2	0
bOTU5134	2	0	0	0	0	0	0	0	0	6	0	0	0	0	1	0	0	0	0	0	0	3	0	1	0	0	0	0	0	0	0	0	4	0	0	0	0	5	3	0	0	3	0	0	0	0	0	5	0
bOTU6873	1	0	0	0	0	0	0	0	0	1	0	0	0	0	0	0	0	0	0	0	0	0	0	0	1	0	0	0	0	0	0	0	0	0	0	0	0	0	0	0	0	0	0	0	0	0	0	0	0
bOTU839	1	52	0	6	275	0	44	4	0	1	0	16	0	1	0	1	1	0	11	48	5	1	156	4	37	7	0	20	12	0	1	0	15	0	0	0	5	0	6	1	2	1	0	5	0	0	0	3	0
bOTU1570	2	12	9	0	5	0	12	0	0	4	0	0	0	2	3	12	2	0	0	0	0	0	0	0	1	2	14	0	1	14	0	0	31	6	2	0	0	0	0	0	0	0	0	2	0	0	3	15	5
bOTU1997	5	6	0	18	11	3	0	0	0	3	0	0	1	2	0	6	4	0	1	0	0	2	5	3	1	1	2	0	3	0	1	0	2	0	2	0	0	0	0	0	0	0	0	1	1	0	3	0	0
bOTU2888	2	25	0	0	21	7	0	1	0	0	92	0	3	2	0	14	3	4	6	2	1	13	3	6	16	3	1	0	1	0	0	2	6	68	9	0	3	1	8	1	0	9	1	0	1	2	1	0	2
bOTU5378	3	0	1	1	0	0	0	0	0	0	0	2	0	0	0	0	2	1	0	0	0	0	0	0	16	0	3	0	1	0	0	0	0	0	3	0	0	0	0	0	0	0	0	0	0	0	0	2	4
bOTU2255	1	20	2	0	0	6	0	0	11	0	10	0	0	1	0	0	0	0	0	0	0	1	0	5	0	0	0	14	7	3	1	2	0	0	0	0	0	0	0	1	0	0	2	0	0	0	0	0	3
bOTU3284	5	0	0	0	8	1	0	1	0	0	9	0	1	0	0	0	1	1	1	2	0	0	1	3	0	0	5	0	0	0	1	0	1	7	0	0	1	0	1	0	4	1	0	0	1	0	0	0	0
bOTU1963	4	44	12	9	32	57	46	42	132	49	18	260	43	4	17	40	11	204	8	3	4	60	2	36	142	5	3	91	352	9	123	28	21	48	348	204	46	17	35	406	4	52	5	28	23	9	13	53	58
bOTU1958	1	0	0	0	0	0	0	0	0	0	0	0	0	0	0	3	0	1	0	0	0	0	0	0	0	0	0	0	0	0	0	0	3	0	0	0	0	0	0	0	0	0	0	3	0	0	139	0	3
bOTU3719	1	5	1	1	18	4	0	3	1	0	29	0	1	6	3	8	2	6	0	0	0	21	2	0	7	1	0	2	8	1	1	2	3	12	1	0	6	3	1	6	0	3	0	0	0	0	1	0	3
bOTU4747	4	11	0	0	3	1	22	3	0	2	0	0	4	0	0	3	10	0	0	0	0	0	4	0	16	0	23	1	1	0	0	1	0	0	5	0	0	0	0	0	0	0	5	4	1	0	0	6	16
bOTU3070	5	46	28	19	23	9	10	37	26	22	17	92	11	30	26	9	58	59	31	54	137	96	7	11	116	84	7	13	13	8	5	4	21	10	168	13	42	13	13	8	92	48	67	52	16	4	11	20	5
bOTU7535	1	16	0	0	7	0	0	0	0	0	0	0	0	0	4	1	0	0	0	0	0	15	0	2	0	1	0	0	0	0	0	0	0	0	3	0	0	0	9	0	0	0	0	0	1	0	0	0	0
bOTU2825	2	0	0	0	12	0	0	0	0	1	0	1	0	0	2	0	0	0	1	2	0	0	0	0	0	0	0	0	0	0	0	0	0	0	0	0	0	3	3	1	0	0	0	0	0	0	1	0	0
bOTU8962	2	2	1	15	0	0	0	1	4	0	1	8	9	1	10	0	3	2	7	2	1	2	10	2	0	12	1	1	0	10	0	2	0	1	2	6	1	0	1	0	0	9	8	2	59	6	0	0	0
bOTU5650	2	9	10	5	12	11	28	38	1	3	5	12	8	3	8	2	2	1	7	10	8	8	42	14	5	3	4	10	11	4	20	16	6	18	4	1	7	3	1	3	0	1	26	1	3	23	3	3	20
bOTU3976	2	0	1	0	0	0	1	1	0	0	1	1	0	0	0	0	2	1	0	0	2	3	3	0	3	0	0	0	1	1	0	0	1	34	0	0	0	0	0	0	0	0	0	0	0	1	1	1	22
bOTU2488	1	18	0	4	0	0	8	6	0	1	0	0	3	4	0	4	0	6	0	0	2	6	0	1	20	0	0	2	0	0	0	0	6	0	3	0	0	0	0	2	0	0	2	0	2	0	0	20	0
bOTU7599	1	1	0	0	0	1	0	0	0	0	0	0	0	1	0	0	1	0	2	0	0	1	0	0	1	0	0	0	6	0	1	0	0	0	0	0	0	0	0	1	0	0	0	0	0	0	0	0	2
bOTU2630	1	1	0	0	0	1	0	0	0	0	0	0	0	2	0	0	0	5	2	0	0	1	0	0	0	0	1	0	0	9	0	8	26	0	0	1	0	0	4	0	0	0	1	14	1	1	0	0	0
bOTU3125	1	0	8	1	0	0	1	0	0	2	0	0	0	0	2	0	0	4	1	0	8	0	0	1	0	0	0	0	0	0	2	0	1	18	0	1	0	3	0	5	0	2	0	1	0	0	0	22	0
bOTU1650	2	29	3	1	1	0	44	6	0	7	0	6	0	3	1	9	3	52	44	0	611	27	3	4	2	0	0	8	0	0	1	0	14	1	35	2	17	12	0	0	0	0	3	222	1	0	3	2	0
bOTU4454	3	0	2	0	0	0	0	0	0	0	0	0	0	2	1	0	1	0	2	0	0	0	1	0	0	0	0	0	0	0	0	0	0	1	0	0	0	0	3	0	0	0	0	0	0	0	1	0	0
bOTU6985	2	5	11	0	6	2	6	8	2	8	1	0	3	3	3	8	6	2	3	8	3	0	5	3	3	11	3	5	4	1	19	7	4	2	8	0	2	6	1	3	3	1	6	3	1	10	5	6	2
bOTU8892	1	0	0	0	13	0	1	4	0	0	0	0	2	0	0	0	0	0	24	0	0	0	5	0	1	0	1	2	1	1	1	1	2	0	0	0	0	0	0	0	0	1	1	0	0	0	0	2	0
bOTU1171	1	2	2	11	1	0	5	118	0	0	0	10	0	0	1	1	2	35	43	0	47	1	0	1	0	10	0	0	0	0	0	0	0	2	0	0	4	2	0	0	0	0	1	0	0	0	0	1	0
bOTU1352	4	3	3	1	9	2	0	1	24	2	2	3	3	2	4	3	2	1	2	0	2	2	0	5	1	13	6	20	1	0	1	4	0	0	2	14	0	2	1	8	0	2	2	9	1	2	5	5	1
bOTU662	5	53	16	12	84	24	2	14	19	7	7	11	37	11	61	15	7	3	1	4	21	4	0	4	19	4	5	53	37	1	4	24	0	9	13	3	8	8	16	2	4	41	15	19	5	6	27	48	4
bOTU8978	3	3	0	7	1	0	0	3	0	4	1	4	1	2	2	1	2	0	2	2	0	2	8	3	1	1	5	0	0	1	2	0	2	1	0	7	1	0	0	0	1	8	0	0	29	0	1	1	1
bOTU2482	3	26	0	2	5	1	5	1	0	0	7	0	0	14	0	0	1	0	1	0	2	0	0	11	0	1	1	0	0	0	0	0	2	3	0	0	0	0	3	0	0	1	0	0	5	0	0	0	0
bOTU562	3	2	1	2	3	0	2	6	0	0	2	3	1	0	1	3	1	3	1	1	2	0	0	0	0	0	1	303	2	0	3	0	0	0	0	2	0	3	0	2	1	1	0	4	1	1	0	0	0
bOTU49	2	1	19	2	73	1	29	52	45	16	52	621	54	33	6	26	3781	109	6940	11	19	20	57	11	1	16	0	27	2	5665	3	3	11	33	19	23	62	422	2	43	2	21	30	22	3	4	3	0	1
bOTU4102	2	0	0	0	0	0	1	1	0	0	2	0	6	0	0	0	0	0	0	0	0	0	0	1	3	2	0	9	0	4	1	0	2	1	0	0	1	0	6	1	0	2	0	0	0	0	0	3	8
bOTU4028	1	0	0	0	25	0	0	0	5	0	0	0	0	0	1	0	0	0	0	0	1	0	1	0	2	0	0	90	4	0	0	0	0	1	0	98	1	0	0	0	0	5	0	0	0	0	0	0	0
bOTU5925	7	2	73	6	0	0	19	18	1	1	1	34	16	0	3	2	1	4	1	0	23	2	1	4	0	0	1	0	1	6	7	8	0	1	2	2	4	1	0	29	1	0	1	4	7	0	3	1	5
bOTU5376	2	0	4	13	0	0	4	1	1	0	2	1	2	3	1	0	3	0	0	1	1	0	0	1	0	1	4	0	0	0	1	0	1	3	3	3	0	1	1	0	0	0	1	0	0	0	1	3	0
bOTU885	3	0	0	0	0	13	6	1	3	52	0	23	0	2	0	1	3	1	6	1	10	2	0	5	1	1	0	6	2	40	14	0	0	0	130	0	0	11	25	1	4	2	5	4	3	0	0	24	6
bOTU1916	4	46	6	4	27	27	37	15	1	7	55	8	4	4	6	36	4	12	13	17	2	141	38	25	31	4	4	11	54	4	10	18	18	48	3	0	10	11	1	33	3	3	14	0	4	22	14	10	90
bOTU5917	4	0	1	0	0	0	0	0	0	0	0	8	0	0	0	0	0	0	1	0	1	1	0	9	4	0	0	3	0	0	0	0	0	0	1	0	2	0	0	0	0	0	0	0	0	0	0	0	0
bOTU1335	2	20	0	0	3	0	1	128	2	0	5	3	4	0	2	2	3	3	6	1	0	2	2	2	1	2	30	0	1	2	20	1	26	49	2	2	5	1	2	0	0	5	2	1	3	5	1	5	2
bOTU2852	3	6	2	0	28	2	0	1	5	4	14	0	24	4	10	3	2	3	3	0	1	4	5	3	20	6	1	17	2	1	0	2	3	13	8	0	0	1	1	1	0	0	1	9	0	5	5	14	1
bOTU6833	5	9	0	0	3	0	0	0	0	0	0	0	0	0	1	0	0	0	0	1	0	0	0	0	0	0	0	0	1	0	0	0	0	1	0	0	0	0	0	0	0	0	0	0	2	0	2	0	3
bOTU2717	4	0	0	0	4	2	0	0	0	0	1	0	0	0	1	0	0	0	0	0	0	0	1	0	5	0	0	1	1	0	1	0	0	5	0	0	0	0	0	0	1	2	0	0	1	0	0	0	0
bOTU4005	1	0	0	0	0	0	0	0	10	0	0	0	0	0	0	0	2	1	0	0	0	1	0	0	0	0	0	0	1	0	1	0	0	0	1	0	0	6	0	1	1	0	0	0	0	0	1	1	0
bOTU8139	4	2	0	0	1	0	0	0	0	0	0	0	0	0	0	0	0	0	0	0	0	0	0	3	0	1	0	0	0	0	1	0	0	0	0	0	0	0	2	0	0	0	0	0	0	0	0	0	0
bOTU1668	1	20	1	2	4	4	4	4	7	1	0	0	1	0	1	1	0	1	6	0	15	8	0	8	1	0	3	4	12	0	1	0	2	6	0	7	2	3	2	2	1	0	1	8	3	0	4	1	1
bOTU7293	1	1	0	0	0	0	0	0	0	0	1	0	0	0	1	0	0	0	2	0	0	0	0	0	4	1	0	0	1	0	0	0	0	1	0	0	0	0	0	1	0	1	0	0	3	0	0	0	0
bOTU2732	1	18	1	2	3	5	0	4	1	5	5	0	1	4	0	0	1	4	1	1	1	3	1	0	5	2	8	1	0	0	1	1	6	6	2	0	3	2	9	3	0	0	0	1	2	0	0	23	0
bOTU4628	2	0	4	0	1	0	1	4	2	4	0	0	3	6	0	3	2	1	3	3	1	0	3	0	2	6	1	1	2	2	2	0	4	0	2	0	0	4	2	1	0	0	1	0	2	0	1	1	0
bOTU3923	4	1	0	0	0	1	0	0	0	0	0	0	1	0	0	0	0	0	0	0	1	0	0	0	0	4	4	0	0	0	0	1	3	2	11	0	0	0	0	0	0	0	3	0	0	0	0	16	0
bOTU7733	4	1	0	0	1	0	0	1	0	3	4	0	0	0	0	0	2	0	0	1	3	0	0	0	0	2	0	0	0	0	1	0	0	4	0	0	0	0	0	0	0	0	0	0	1	2	0	1	12
bOTU4901	1	0	0	0	11	2	0	0	0	0	1	0	0	2	1	0	8	0	1	0	0	0	0	0	1	2	0	18	0	0	0	1	1	6	0	0	0	5	3	0	1	0	0	2	0	0	4	23	0
bOTU581	1	13	5	29	0	86	0	5	201	1	2	1	157	0	13	1	2	23	2	0	0	3	0	114	38	4	40	97	32	1	3	3	2	3	0	138	3	0	13	1	9	276	0	24	1	1	22	3	3
bOTU6748	1	2	0	1	2	0	0	0	0	0	1	0	0	0	0	0	0	0	0	1	6	0	2	0	5	0	0	0	0	0	0	0	0	1	0	0	0	0	0	0	8	0	0	0	1	1	2	0	1
bOTU4090	1	0	0	0	0	0	0	0	0	0	0	0	0	0	0	0	0	0	0	0	0	0	0	0	0	0	43	0	0	1	0	3	0	0	0	0	0	0	0	0	0	0	0	0	6	0	1	0	0
bOTU1133	1	5	2	6	0	1	0	0	0	0	0	24	1	2	1	0	1	0	0	0	9	7	0	8	1	0	14	1	2	0	0	0	41	12	0	7	1	0	16	5	1	0	3	1	2	0	2	0	4
bOTU4138	1	8	2	0	2	2	2	0	3	3	0	2	1	4	12	0	0	5	2	1	0	1	0	9	0	1	26	2	1	1	0	4	6	1	0	0	0	0	12	0	1	2	0	0	0	1	0	0	4
bOTU8880	1	2	1	0	1	1	0	3	0	0	1	2	0	0	0	36	0	1	0	1	0	27	0	0	6	4	1	0	0	2	0	5	2	3	1	0	3	0	0	0	0	0	0	0	1	2	0	0	2
bOTU4499	1	53	3	3	0	0	1	0	0	1	0	0	0	0	1	0	0	0	0	0	2	0	0	0	1	0	4	0	0	5	0	1	0	1	1	0	1	0	0	2	0	0	0	0	1	0	1	0	0
bOTU1774	5	19	7	2	13	5	4	18	103	4	8	54	6	38	8	2	36	35	11	6	12	3	9	2	6	8	2	2	37	18	5	8	20	1	8	4	80	6	77	16	3	19	11	7	3	1	18	7	0
bOTU5556	5	0	0	0	0	1	0	0	0	0	1	0	0	0	0	0	0	0	0	0	0	0	0	0	0	0	0	0	0	0	0	5	0	0	0	0	0	0	0	0	0	0	0	0	0	0	0	0	0
bOTU273	4	8	7	6	5	18	7	16	9	9	7	5	6	2	8	13	5	7	2	1	5	7	3	11	4	9	7	5	25	6	6	9	0	2	29	4	9	5	5	1	7	6	16	2	6	5	7	13	11
bOTU1667	1	0	0	0	6	0	0	1	0	0	18	0	7	0	0	0	0	0	0	0	0	0	0	3	0	0	0	0	0	0	0	0	0	1	0	0	0	0	0	0	0	61	0	0	0	0	0	1	0
bOTU4573	3	0	1	0	3	5	0	0	0	7	0	0	0	0	2	6	6	0	0	1	13	3	0	5	0	0	0	0	5	0	1	0	0	1	2	0	1	6	4	0	0	0	0	4	0	0	0	4	0
bOTU1943	1	0	0	0	0	0	0	0	0	0	0	1	0	0	3	0	3	2	1	0	0	3	4	4	3	0	0	0	2	2	0	13	0	0	19	0	0	1	2	0	1	0	0	0	0	0	6	9	4
bOTU1005	2	65	6	4	4	12	3	0	3	0	8	14	5	13	9	11	7	15	2	3	0	2	0	4	11	1	9	7	29	3	0	0	8	10	1	0	1	19	23	32	1	8	1	9	5	0	3	13	3
bOTU1712	3	0	0	0	1	2	0	2	0	1	3	0	0	1	0	0	1	2	2	0	4	0	0	6	18	1	20	0	2	1	4	0	0	5	8	0	0	5	0	7	1	0	3	7	1	0	6	6	2
bOTU3586	1	0	0	10	0	1	0	2	0	0	5	0	0	2	3	0	0	0	0	0	0	0	0	9	0	0	0	4	0	0	0	0	3	2	0	0	0	0	5	1	0	0	0	18	0	0	0	0	0
bOTU4973	1	4	0	0	0	0	0	0	0	0	0	0	0	1	0	0	1	0	0	0	2	0	0	0	0	1	0	0	0	0	2	0	0	0	10	0	0	0	5	0	0	0	0	0	1	0	9	1	0
bOTU6918	1	0	0	0	2	1	0	4	1	1	0	0	1	0	0	0	0	0	6	0	0	0	2	1	0	0	1	0	0	0	0	0	0	0	0	0	1	0	0	0	0	0	0	0	1	0	0	0	0
bOTU3366	1	0	5	0	0	0	0	0	0	6	0	0	0	0	1	0	0	0	1	0	1	0	1	1	0	0	0	0	0	0	0	0	0	0	0	0	0	1	0	0	0	0	0	0	0	0	0	18	0
bOTU3875	1	1	0	0	0	0	0	0	0	0	0	0	0	1	0	0	0	0	0	0	0	1	0	29	0	0	0	0	0	0	0	0	1	1	0	0	0	0	0	0	0	1	0	0	10	0	0	0	6
bOTU5754	1	0	2	0	0	0	0	7	0	0	0	0	0	0	0	0	0	1	0	0	0	0	0	0	0	0	0	11	0	0	0	0	0	0	0	0	1	0	0	0	0	0	0	2	0	0	0	0	0
bOTU986	1	1	1	2	0	4	0	2	12	0	4	0	0	3	5	0	1	0	0	1	0	0	0	14	3	7	0	0	7	0	0	1	0	0	2	3	0	0	0	0	0	27	0	4	17	2	13	7	10
bOTU7591	1	0	0	0	0	0	0	0	0	0	5	0	0	0	0	0	0	0	0	0	0	0	0	0	0	0	0	0	0	0	0	0	0	0	0	0	0	0	0	0	0	0	0	0	0	0	0	0	9
bOTU6606	2	0	0	0	0	0	0	0	0	0	0	0	0	0	0	0	0	0	0	0	0	1	0	2	1	0	0	0	0	0	1	3	0	1	1	0	0	1	3	0	0	0	2	0	0	0	0	0	0
bOTU3431	1	18	0	0	1	0	0	0	0	0	0	9	1	0	0	1	0	0	0	1	0	0	0	3	7	1	0	0	0	0	1	0	0	0	0	0	1	1	0	0	0	0	0	0	0	0	1	2	4
bOTU3192	1	7	0	3	5	0	0	4	0	1	8	1	1	1	0	42	5	0	9	1	0	45	1	2	9	2	1	0	1	0	0	5	3	6	2	1	1	1	1	0	0	0	1	0	0	0	0	0	1
bOTU1659	1	7	0	0	1	1	0	0	5	2	2	4	0	0	7	0	3	0	0	0	0	0	0	6	2	3	0	1	0	0	1	0	2	4	0	1	1	0	2	0	2	0	1	2	1	0	2	3	1
bOTU681	1	65	2	75	96	35	6	183	41	11	15	82	13	3	1	1	8	15	17	2	2	78	19	342	90	2	3	10	7	1	4	19	19	63	4	32	0	0	7	0	0	0	6	2	16	1	6	174	2
bOTU1051	7	13	1	1	18	6	1	0	9	13	2	17	5	12	35	7	14	2	4	5	7	4	8	6	13	10	2	62	8	18	4	13	5	3	19	1	1	4	36	10	4	3	16	5	5	2	12	23	3
bOTU4802	3	1	0	11	1	0	2	2	0	2	1	0	1	0	2	1	2	1	0	0	1	3	0	15	1	11	2	0	0	0	1	3	1	2	3	1	1	0	0	0	0	0	1	0	1	0	1	16	1
bOTU6928	2	0	0	0	8	0	0	5	0	0	2	0	3	0	0	0	1	0	13	0	0	2	4	4	1	0	0	0	0	2	0	0	0	2	0	0	0	0	0	0	0	3	0	1	1	0	4	1	0
bOTU5204	3	0	0	0	1	0	0	0	0	5	0	0	0	0	0	0	0	0	0	0	0	0	0	1	0	0	0	0	0	0	1	0	0	0	0	0	0	0	1	0	0	0	0	0	0	0	0	5	0
bOTU1927	3	48	0	0	1	9	0	2	7	1	16	9	1	15	6	8	3	4	1	1	2	8	2	4	2	1	0	1	17	0	0	2	7	7	2	0	5	8	26	15	0	0	1	0	2	0	1	19	2
bOTU3243	1	0	0	0	1	0	0	0	0	0	0	0	0	0	0	0	0	0	0	0	0	4	1	0	0	0	0	1	0	0	0	3	0	0	7	0	0	0	0	0	0	0	0	0	0	0	0	0	0
bOTU7694	1	0	0	0	0	0	0	0	0	2	0	0	0	0	0	0	0	0	0	0	0	0	0	6	0	0	0	6	0	0	0	0	0	10	0	0	0	0	0	0	1	0	0	0	0	0	0	5	0
bOTU3354	1	0	0	0	2	0	0	0	0	4	0	0	0	0	0	0	0	0	0	0	0	0	0	4	0	8	0	0	0	0	0	0	0	5	0	0	0	1	0	0	1	0	0	0	0	0	2	0	0
bOTU1215	1	0	0	0	0	0	3	1	17	0	0	0	0	1	4	0	0	2	0	0	1	6	1	4	1	0	1	0	0	0	1	0	344	4	0	0	0	0	0	0	0	0	0	9	0	0	0	18	0
bOTU597	1	15	0	0	5	23	2	2	1	4	7	59	9	9	0	5	1	36	1	2	3	1	0	4	1	2	7	10	5	10	0	0	131	1	6	4	14	0	289	34	1	2	0	5	2	1	35	2	2
bOTU6229	1	0	0	0	0	0	0	0	0	0	0	0	0	1	0	0	0	0	0	0	0	0	0	1	2	0	27	0	0	0	0	0	0	0	0	0	0	0	0	1	0	0	0	0	0	0	0	0	0
bOTU7747	1	0	0	0	8	0	0	0	1	1	0	0	6	0	0	0	1	0	0	1	0	3	0	7	9	0	0	0	1	0	0	0	2	8	0	0	0	5	2	0	1	0	0	0	0	1	6	5	0
bOTU8248	2	6	8	1	3	3	12	6	2	6	3	4	0	2	2	5	11	4	4	6	5	4	7	3	7	4	2	3	2	11	1	7	5	10	1	4	7	7	10	10	0	4	7	4	3	7	9	4	9
bOTU1431	3	1	8	0	5	0	4	1	15	3	13	0	38	4	6	0	1	4	6	0	1	3	2	1	0	4	0	47	4	6	2	29	3	7	23	1	3	2	0	0	3	0	1	0	0	0	0	2	1
bOTU7609	1	0	2	0	18	1	0	5	1	3	0	3	0	0	0	1	0	1	142	0	1	5	1	1	0	1	0	0	0	0	0	0	0	0	0	1	1	0	0	0	0	0	0	0	0	0	0	1	0
bOTU3356	3	6	0	0	1	2	0	0	0	2	0	9	0	2	3	0	0	0	0	0	5	0	1	3	0	0	0	1	0	0	1	0	0	1	0	0	0	1	4	1	0	0	0	0	0	0	0	12	0
bOTU1273	2	0	0	0	0	0	0	0	0	4	0	0	0	1	0	0	0	0	0	0	0	2	0	1	0	1	0	0	0	0	0	0	0	0	50	0	0	0	0	0	0	0	0	0	1	0	354	1	2
bOTU725	1	2	3	1	2	4	7	1	1	7	14	4	3	830	1	6	4	11	18	5	2	2	6	4	1	2	0	0	1	5	10	1	4	5	4	5	22	6	11	2	2	0	97	3	0	2	2	4	1
bOTU4934	1	0	0	0	2	2	0	0	0	0	0	0	0	1	4	0	2	0	1	0	0	2	1	3	0	1	0	0	0	0	0	0	0	3	0	0	0	0	0	0	0	0	0	0	0	0	1	7	0
bOTU7587	2	16	0	0	0	0	0	0	0	0	0	4	0	0	0	0	0	0	1	0	0	0	0	0	0	0	0	0	0	0	0	0	0	1	0	0	0	0	0	0	0	0	0	0	0	0	0	0	0
bOTU758	2	150	23	17	20	23	7	20	7	5	48	60	9	1	9	2066	11	112	5	4	2	8515	2	49	66	451	30	17	14	5	1	344	33	37	32	18	260	7	8	29	0	2	2	0	9	21	5	21	7
bOTU4350	5	0	1	1	0	0	0	0	0	0	0	0	0	0	2	0	0	0	0	0	0	0	0	0	0	0	0	0	0	0	0	9	0	0	0	0	0	0	0	0	0	0	0	0	0	0	2	0	1
bOTU898	2	0	0	2	0	20	0	0	2	0	0	0	99	0	1	0	0	0	0	0	1	2	0	1	0	0	4	1	0	0	1	0	0	0	0	0	21	0	2	1	0	0	0	0	0	0	0	2	0
bOTU3339	6	1	1	1	1	0	1	3	0	0	0	0	0	2	0	0	1	1	2	0	1	0	0	0	0	0	1	0	0	1	2	0	67	1	0	0	0	1	0	0	0	0	1	4	0	0	0	0	0
bOTU2077	3	10	0	0	0	1	0	2	2	0	0	0	1	0	1	6	0	0	0	1	0	1	0	5	3	1	0	6	26	0	0	0	0	1	8	0	1	0	1	3	1	0	0	6	5	0	2	1	0
bOTU6282	3	14	0	0	0	0	2	1	0	2	1	0	0	0	0	0	1	0	1	1	0	0	0	1	1	4	0	1	0	0	0	0	2	1	2	0	0	0	2	0	1	0	0	0	0	0	0	0	0
bOTU3248	5	15	0	6	6	1	0	0	0	10	3	0	1	4	6	9	3	0	4	5	2	7	3	21	11	7	7	2	6	4	2	1	3	3	0	2	1	6	7	0	3	0	2	0	7	1	1	12	3
bOTU6792	1	3	0	1	25	0	14	1	0	1	1	18	1	0	1	0	0	1	1	1	0	1	4	1	2	20	0	0	1	1	0	2	0	1	0	0	13	0	12	1	2	0	1	0	7	0	0	0	0
bOTU7216	1	2	0	1	0	1	0	3	1	0	28	0	0	0	2	31	5	0	3	1	3	16	1	4	2	1	1	0	1	4	1	1	1	29	1	1	2	1	0	4	0	1	0	0	4	0	1	1	3
bOTU1098	1	26	0	7	38	1	6	1	0	0	6	0	0	5	1	0	0	0	0	0	0	0	0	10	0	4	4	0	1	0	0	54	7	18	5	0	0	5	0	0	0	0	0	2	13	2	13	114	0
bOTU1890	2	36	1	0	1	0	6	0	0	0	6	3	15	1	1	3	3	0	0	0	2	1	0	1	0	0	1	0	1	1	0	0	0	16	1	9	0	0	0	0	0	36	1	0	46	2	5	0	2
bOTU416	14	0	36	0	0	4	27	0	3	25	10	0	0	8	4	3	37	12	1	0	366	0	0	0	9	647	0	41	4	0	15	0	20	1	0	5	0	0	1	0	0	2	1	0	2	2	7	0	1
bOTU8502	1	0	0	0	0	23	0	0	0	1	0	0	0	0	0	0	0	0	0	0	0	0	0	1	0	0	7	0	0	0	0	0	35	0	0	0	0	0	3	0	0	0	0	0	1	0	0	7	0
bOTU559	2	30	9	13	2	1	3	0	0	3	42	3	9	1	7	3	19	47	4	0	99	1	2	0	145	1	0	19	8	0	20	0	21	0	0	3	34	0	4	55	6	22	0	1	17	0	11	0	2
bOTU4699	1	14	9	0	2	2	1	5	1	0	1	1	0	10	0	0	0	0	0	0	5	1	0	2	2	0	0	3	0	0	2	0	0	1	6	0	0	2	2	1	0	1	0	0	0	1	0	1	0
bOTU1310	2	0	0	0	0	1	0	1	0	0	0	0	0	0	9	0	14	0	1	4	0	0	0	33	0	0	0	0	0	0	0	0	0	0	0	0	0	0	2	0	0	0	1	0	9	4	14	0	0
bOTU6250	1	0	0	0	0	0	0	1	1	0	0	0	0	1	0	0	0	0	0	0	0	0	1	3	0	9	0	0	0	0	0	0	0	0	0	0	0	0	0	0	0	0	0	0	0	0	0	0	2
bOTU1365	1	6	2	5	11	7	1	7	2	2	3	2	11	4	6	6	10	2	8	0	2	6	4	3	8	1	0	8	7	1	4	2	0	3	3	1	9	1	5	7	0	1	2	1	0	2	1	7	2
bOTU949	2	28	0	3	10	4	0	4	7	12	7	0	6	4	6	4	3	1	11	4	0	11	1	7	8	9	0	41	12	9	4	0	0	7	25	5	6	12	2	3	2	5	0	4	0	1	12	7	1
bOTU1870	1	11	1	0	4	11	3	1	0	6	1	12	0	3	4	0	4	3	0	1	0	1	1	3	1	1	0	18	20	0	5	0	1	4	5	0	6	0	25	0	2	24	4	5	1	1	3	9	0
bOTU3129	1	0	0	0	0	1	0	0	3	1	0	0	0	0	1	0	0	0	0	0	0	2	0	0	4	0	0	7	1	0	0	0	0	0	5	0	0	0	1	0	0	0	0	0	0	0	20	0	0
bOTU2384	4	0	4	3	0	0	4	0	0	8	4	1	0	2	0	0	11	2	0	1	59	0	0	0	3	0	0	7	0	0	0	0	4	0	0	1	0	0	0	0	0	25	0	0	0	0	4	0	0
bOTU689	1	2	117	1	0	0	3	36	0	63	8	2	0	1	0	1	1	2	2	0	7	0	2	1	9	0	0	1	0	2	0	0	0	0	9	0	3	1	2	1	0	0	0	7	1	0	1	7	1
bOTU6855	1	27	0	0	1	0	0	0	115	0	3	0	1	0	0	1	1	3	0	0	0	0	0	0	0	0	0	1	4	1	2	1	0	0	0	3	9	1	1	5	0	0	0	0	1	1	0	1	3
bOTU1165	1	9	0	3	0	2	1	5	0	0	1	0	0	1	0	0	86	3	0	0	0	0	0	12	0	0	0	1	0	0	0	0	0	0	0	0	1	0	167	0	1	3	0	0	46	2	0	0	3
bOTU1754	2	0	0	1	0	0	0	0	0	0	0	1	0	1	0	0	0	3	0	1	0	1	0	55	8	0	0	4	0	0	0	0	1	1	0	0	0	0	8	1	0	0	0	1	1	1	0	0	0
bOTU7123	1	0	0	0	0	0	0	0	6	0	0	0	0	0	0	0	0	0	0	0	0	0	0	0	0	0	0	0	0	0	0	0	0	0	3	0	0	1	0	0	0	0	0	0	0	0	3	0	8
bOTU5015	1	42	1	5	0	1	0	0	0	0	0	0	0	0	1	0	0	0	0	0	0	0	0	2	2	0	0	0	0	0	1	3	2	1	21	0	0	0	1	0	0	0	0	1	1	0	0	19	3
bOTU2248	3	9	0	0	4	6	0	1	0	0	2	0	7	0	0	0	2	0	0	0	3	0	0	2	0	1	1	0	0	2	0	0	0	0	0	0	0	0	3	0	2	1	1	0	7	0	18	0	0
bOTU8318	2	0	1	0	4	2	1	1	0	2	4	0	0	4	1	0	2	0	0	0	0	0	0	1	0	0	0	17	0	1	0	1	14	2	0	0	0	0	11	0	0	0	0	5	3	0	0	4	0
bOTU3012	2	1	2	8	0	5	0	1	27	7	0	0	0	63	2	0	1	0	2	0	14	1	0	10	6	5	38	59	1	0	0	0	0	0	12	7	1	46	0	0	0	0	3	0	1	0	87	0	1
bOTU5524	2	1	0	0	0	3	4	1	0	2	0	0	0	0	4	0	0	3	0	0	0	1	0	5	0	2	0	0	2	0	0	2	0	2	0	0	0	0	8	0	0	0	1	0	0	0	0	1	0
bOTU2250	2	54	0	0	7	1	0	2	0	0	0	35	0	4	0	0	1	3	0	0	0	0	1	5	0	0	0	0	0	0	0	0	1	0	0	0	0	0	23	2	0	0	0	0	1	0	0	0	0
bOTU2509	1	3	348	2	1	0	9	4	1	12	5	11	3	5	1	1	8	5	86	2	66	4	1	2	6	8	3	5	0	0	0	0	4	2	18	2	0	2	3	0	4	3	4	43	0	2	1	3	8
bOTU2515	5	34	0	0	7	0	0	2	0	2	0	0	0	0	0	0	1	1	1	0	0	0	1	17	0	6	4	1	3	4	0	46	0	19	0	0	0	5	4	2	0	0	4	1	2	0	0	0	4
bOTU6178	1	0	0	0	4	1	0	2	0	0	0	0	1	0	1	0	0	0	7	1	1	0	6	2	0	0	0	0	1	0	0	0	0	3	1	0	1	1	0	0	1	1	0	0	4	1	2	0	0
bOTU3009	2	4	0	0	0	0	5	1	3	0	0	0	5	0	9	1	0	14	0	0	1	2	0	1	275	2	0	0	4	1	0	0	0	0	0	0	0	0	1	1	0	1	0	3	0	0	3	2	1
bOTU2137	1	3	4	1	3	0	0	0	1	0	0	0	0	1	0	0	2	1	0	1	13	4	0	3	5	0	2	0	1	2	0	6	0	0	1	0	0	5	0	0	0	0	0	0	0	0	3	8	2
bOTU5969	2	16	1	0	1	2	0	0	0	3	0	35	0	0	0	0	0	5	0	0	12	1	0	1	11	0	1	0	0	0	0	0	8	8	0	0	0	0	0	0	0	1	3	0	1	1	13	4	0
bOTU8298	2	3	3	0	4	1	0	5	2	2	4	0	11	5	0	0	2	3	1	0	6	3	2	2	2	1	2	1	1	1	0	0	3	6	0	1	1	0	3	0	0	2	0	0	0	0	4	2	1
bOTU374	2	32	29	39	16	15	9	28	108	10	9	11	13	24	30	10	6	82	13	10	18	9	3	7	13	4	14	42	1	13	1	82	8	4	23	12	35	32	3	132	38	0	18	13	0	10	8	155	11
bOTU3524	1	14	5	1	13	2	2	3	1	0	52	0	1	3	0	18	5	1	3	1	2	6	2	0	16	1	0	10	66	0	1	0	1	16	0	3	2	2	1	9	0	1	0	0	2	0	8	2	6
bOTU4819	1	0	0	0	1	0	0	0	0	1	0	0	0	1	3	1	0	0	3	0	0	0	2	2	0	0	0	8	0	1	3	0	4	1	5	0	0	1	3	0	0	0	0	1	0	0	1	0	6
bOTU4989	2	14	2	1	4	1	0	2	2	1	15	0	2	3	1	15	4	2	7	1	1	43	1	1	12	5	1	18	41	2	0	2	2	14	2	0	2	0	2	6	1	3	1	0	0	0	2	5	7
bOTU1484	2	19	3	16	2	0	1	2	0	5	0	6	6	0	13	3	6	0	2	0	1	0	2	4	14	12	4	51	0	16	9	2	5	11	3	4	1	0	0	3	2	1	6	6	2	0	4	2	0
bOTU8355	2	0	3	0	2	2	1	9	1	1	1	0	1	3	0	0	1	3	16	0	2	13	5	5	0	0	0	3	1	2	0	0	0	2	0	2	0	0	0	1	0	3	0	1	1	0	0	0	0
bOTU5349	8	0	0	0	0	0	0	0	0	0	0	0	9	0	1	0	1	0	0	0	2	0	0	0	14	0	0	0	0	0	0	0	0	0	0	0	0	0	0	0	0	0	0	0	0	0	0	0	0
bOTU7209	1	13	0	0	0	3	1	3	0	1	0	0	0	0	0	0	0	0	1	2	0	2	0	0	0	0	1	0	0	0	0	1	3	1	0	0	0	0	0	0	1	0	1	0	0	3	3	2	0
bOTU3007	2	0	1	0	0	0	0	0	0	0	1	0	0	1	1	0	0	0	0	0	0	0	0	0	0	0	1	0	1	0	1	0	0	5	0	0	1	0	0	0	0	0	0	0	0	0	1	0	0
bOTU2318	1	23	0	0	4	0	6	1	0	0	2	2	0	1	1	1	3	0	0	1	0	0	1	0	0	0	5	0	0	0	1	11	6	2	4	0	0	0	1	1	1	0	0	1	0	0	0	44	0
bOTU260	3	1548	7	2	17	3	2	5	0	12	7	292	0	74	0	5	7	162	1	0	1	4	0	1	6	0	6	1	12	3	0	4	0	2	4	12	866	113	19	55	1	2	2	0	1	1	5	1	7
bOTU3303	2	31	0	0	0	0	0	0	0	0	0	0	6	6	0	2	1	0	0	0	11	0	0	4	0	1	6	7	0	0	0	0	0	4	0	0	0	0	0	0	0	0	0	0	0	0	0	3	0
bOTU1923	4	0	0	0	2	4	0	2	1	0	0	0	0	1	3	0	7	0	0	1	0	3	2	4	3	3	0	3	1	1	0	2	0	1	0	0	1	7	1	0	1	0	0	4	4	0	1	7	0
bOTU5068	1	8	1	2	2	1	2	4	1	1	91	1	0	2	0	41	2	2	1	0	0	23	3	1	24	2	0	0	0	1	0	16	2	63	0	1	3	0	2	4	0	2	0	0	0	0	0	2	4
bOTU4295	3	2	0	0	0	0	0	0	0	18	0	2	0	0	0	0	0	0	1	0	0	0	3	1	2	0	0	0	0	0	0	0	0	0	0	0	0	0	1	0	1	0	2	0	4	1	1	20	0
bOTU1686	1	30	13	9	0	11	1	3	0	58	0	96	1	3	1	0	5	27	0	16	43	4	42	1	8	2	1	2	0	0	0	14	117	4	50	1	0	0	36	1	4	0	9	12	5	2	16	13	8
bOTU6874	1	0	0	1	0	0	0	1	3	0	1	2	0	0	0	0	0	1	0	1	0	1	0	0	0	0	3	1	0	0	0	1	0	0	0	3	0	0	0	0	0	2	0	1	11	0	0	2	0
bOTU2742	2	19	0	10	1	0	3	10	2	3	23	18	0	3	14	0	4	7	2	2	1	1	0	2	46	3	0	9	4	2	13	20	9	5	96	6	0	0	1	0	0	3	1	0	0	0	5	10	0
bOTU6265	1	184	0	0	0	0	0	0	0	0	1	0	0	1	0	53	2	2	0	0	1	0	0	0	154	0	0	0	107	0	42	0	0	0	1	0	0	0	1	6	0	0	0	3	1	0	0	0	106
bOTU7680	2	15	14	1	29	34	4	2	3	11	3	59	11	8	0	1	7	31	2	1	117	1	0	1	25	1	0	20	16	2	1	3	18	9	1	4	73	2	12	16	12	2	3	4	5	2	7	11	3
bOTU3606	2	0	1	0	0	40	0	0	0	1	0	0	0	0	0	0	0	0	0	1	0	1	0	2	0	0	0	0	0	0	0	0	2	0	2	0	0	0	0	0	0	0	1	0	0	2	6	5	1
bOTU1072	2	7	0	0	1	9	1	1	0	0	0	0	0	1	0	0	0	0	0	0	0	1	0	1	3	0	0	13	6	0	0	1	27	0	0	1	0	0	8	0	0	0	1	0	0	0	8	5	0
bOTU3592	3	75	1	4	42	23	0	5	3	5	102	3	9	9	4	24	3	6	16	3	9	19	6	10	35	8	2	2	5	0	8	2	7	78	8	1	6	16	21	7	0	61	3	3	1	3	4	2	4
bOTU1506	1	0	0	0	0	0	1	0	0	1	0	0	1	0	0	0	0	1	2	2	4	0	1	0	1	1	2	0	0	0	0	0	25	0	0	0	4	1	21	4	0	0	2	4	0	0	0	0	1
bOTU1530	2	11	0	7	1	2	3	0	15	1	3	1	7	0	0	6	0	1	0	0	0	0	2	3	15	0	2	5	0	4	1	21	1	8	0	3	0	0	3	6	0	0	6	0	1	0	3	4	0
bOTU7232	1	0	0	0	3	0	0	0	0	0	3	0	1	0	0	1	0	0	2	3	1	0	11	0	0	1	0	0	1	0	1	0	0	0	0	0	0	0	0	0	1	0	0	0	1	0	0	0	0
bOTU5375	1	1	0	0	0	0	0	0	0	0	2	0	0	0	0	0	0	0	0	0	0	3	0	9	0	0	0	0	0	0	0	0	0	0	0	0	0	0	0	0	0	0	0	0	0	0	0	0	4
bOTU2195	1	2	2	0	7	0	2	5	8	0	2	2	1	3	0	0	1	8	3	0	17	0	2	0	3	0	0	3	15	0	3	0	1	0	0	1	3	0	0	3	0	1	1	0	1	2	0	0	1
bOTU6181	1	0	0	0	0	0	0	2	0	0	0	0	0	0	0	0	0	0	0	0	0	0	0	0	4	0	0	0	1	0	0	0	0	0	0	0	0	0	0	1	0	0	0	0	0	0	0	0	0
bOTU1028	1	3	1	0	20	6	1	0	13	6	4	3	0	6	10	0	7	13	1	1	11	2	1	18	3	1	1	17	17	1	3	1	3	5	0	2	5	8	8	3	0	10	9	0	2	0	11	15	3
bOTU6371	2	18	0	0	27	1	2	6	1	1	31	0	0	1	0	11	4	4	12	0	1	16	1	0	5	1	3	0	26	3	3	1	4	8	2	0	1	3	0	8	0	34	0	0	0	2	3	1	1
bOTU1203	1	286	1	3	10	12	80	2	0	20	3	43	2	2	1	62	59	73	0	1	1	12	2	3	8	5	0	24	73	2	0	0	0	70	2	20	210	10	4	19	5	3	23	4	0	1	11	0	5
bOTU4685	2	13	21	10	9	42	2	21	5	3	7	3	14	12	9	11	11	6	21	8	5	220	5	23	23	8	8	4	6	12	18	4	12	21	25	4	10	4	10	1	3	44	6	17	0	6	6	22	6
bOTU4938	1	0	0	0	0	2	3	1	11	1	2	0	0	0	4	1	1	0	1	0	0	0	1	4	0	1	1	0	11	0	0	0	0	8	0	0	0	0	0	1	5	0	2	0	1	2	4	12	0
bOTU3847	1	0	3	0	0	0	0	0	0	0	0	0	0	1	0	0	0	0	0	0	7	12	0	0	0	0	1	1	1	0	10	0	8	1	0	0	0	0	0	0	0	0	0	0	0	0	2	0	0
bOTU8694	1	0	0	0	1	1	0	0	2	0	0	0	0	0	1	0	0	0	3	1	0	0	0	1	0	0	0	0	0	2	0	0	0	0	0	0	0	0	0	0	0	1	0	0	0	0	1	1	0
bOTU7823	1	3	2	0	3	0	0	0	0	2	1	5	9	0	0	0	0	0	1	0	0	0	1	4	6	2	0	2	0	0	0	2	0	2	0	1	0	0	1	0	0	2	0	0	0	0	0	0	0
bOTU1396	1	9	0	0	0	2	4	2	1	4	2	18	0	3	1	14	0	41	3	0	0	2	0	3	10	1	0	7	26	0	4	2	0	0	9	8	17	7	5	93	0	5	0	3	4	0	0	0	0
bOTU1990	1	0	1	0	1	0	0	0	23	0	1	0	0	0	2	0	1	1	2	0	1	0	1	0	1	0	0	72	13	0	1	0	0	0	17	0	2	3	0	5	2	1	0	1	0	0	5	0	0
bOTU4049	1	5	8	1	5	4	10	3	0	2	5	4	1	1	0	4	4	11	10	1	2	0	7	0	6	1	1	1	1	4	1	1	0	3	2	3	9	6	8	11	2	0	3	4	1	1	1	3	5
bOTU3320	1	34	0	0	0	0	0	0	0	0	0	0	0	0	0	13	0	0	0	0	0	0	0	0	84	0	0	0	13	0	0	0	0	0	0	0	0	0	0	0	0	0	0	0	0	0	0	0	1
bOTU1224	1	3	0	0	0	0	0	0	0	1	0	0	0	0	0	1	0	0	0	0	2	0	0	0	413	0	0	11	0	0	0	0	5	0	0	0	0	0	1	0	0	0	0	0	0	0	1	0	0
bOTU7637	1	10	3	1	1	1	2	0	0	1	9	0	0	3	1	0	1	5	0	0	0	2	1	2	2	4	0	0	0	1	2	1	7	0	28	1	0	0	0	0	0	4	0	0	0	1	0	2	4
bOTU5559	2	0	1	0	7	0	0	0	4	0	0	0	0	0	0	1	0	0	0	0	0	3	0	1	18	0	0	4	3	0	0	1	0	0	0	0	0	0	0	0	0	0	0	0	0	0	0	0	0
bOTU4684	1	0	0	0	0	1	0	0	0	0	1	0	0	0	0	0	6	0	0	0	0	0	0	0	0	2	0	0	0	0	1	0	0	0	0	0	0	0	0	0	2	0	0	0	0	0	0	0	2
bOTU571	2	2	7	1	4	140	2	18	9	0	28	12	316	3	4	5	21	90	5	0	390	4	0	1	9	1	45	59	234	0	2	1	16	0	3	0	7	2	18	24	0	45	0	1	5	0	57	2	7
bOTU4283	1	0	0	2	6	2	1	0	1	0	0	0	0	0	6	2	3	0	0	0	1	3	1	12	4	0	20	1	1	0	2	1	3	0	0	0	0	0	0	1	11	1	2	0	10	0	8	0	4
bOTU2819	2	0	0	0	1	2	1	0	0	0	0	9	0	0	1	0	1	1	2	0	0	0	0	2	0	0	6	5	0	0	0	2	0	3	0	0	1	1	0	0	1	0	1	0	0	0	1	1	0
bOTU583	2	1	3	0	0	1	2	1	1	0	2	0	0	0	0	0	1	0	0	0	1	0	1	1	1	1	0	1	0	0	5	2	0	1	5	0	1	0	0	1	0	0	0	0	1	2	0	1	0
bOTU6820	1	0	0	0	0	0	0	0	0	0	0	0	0	0	0	0	0	0	0	0	0	0	0	0	18	0	0	0	0	0	1	0	0	0	0	0	0	0	0	0	0	0	0	0	3	0	0	0	0
bOTU1818	1	0	0	0	4	1	0	0	0	0	1	28	0	1	0	0	3	2	3	6	1	0	11	6	0	0	0	0	0	1	0	0	0	0	0	1	2	0	136	0	3	0	0	1	4	0	0	0	2
bOTU5309	1	0	0	0	1	0	0	0	0	0	0	0	0	0	0	0	0	0	0	0	1	0	0	0	0	0	0	0	0	0	0	24	0	0	0	0	0	0	2	0	0	0	0	0	0	0	0	0	0
bOTU6042	1	5	1	2	1	1	8	13	0	0	12	0	3	5	9	7	4	8	3	0	9	8	0	12	5	5	1	2	3	1	2	0	3	11	0	0	2	1	1	10	0	2	1	1	11	1	1	1	2
bOTU7005	3	8	0	0	0	1	0	0	0	3	1	0	13	0	0	0	1	0	0	0	0	1	0	0	0	0	16	0	0	0	0	0	7	4	0	0	2	2	8	0	0	0	1	0	0	1	0	0	0
bOTU6065	1	82	0	0	1	11	0	8	0	0	0	0	0	10	1	6	9	0	0	0	1	4	0	3	0	1	1	0	0	1	0	0	39	8	0	0	0	4	18	2	0	0	0	16	0	0	1	0	6
bOTU8286	1	1	1	42	25	0	1	28	2	37	6	0	3	0	7	70	7	3	15	0	1	1	4	25	3	5	1	1	0	1	8	0	1	11	7	1	4	2	1	3	13	11	0	1	3	4	11	0	0
bOTU830	1	1	1	1	0	7	9	14	68	0	7	39	35	0	0	0	0	248	0	0	10	0	1	0	3	0	0	0	11	0	1	0	4	1	0	19	3	1	0	19	0	69	0	2	2	0	1	1	0
bOTU3258	1	2	4	0	2	2	6	10	4	16	1	0	1	2	4	1	1	0	1	1	30	1	1	4	4	0	0	38	0	0	2	0	6	1	10	0	1	1	2	0	0	11	1	0	2	0	5	24	0
bOTU543	1	53	0	8	47	1	2	5	24	0	13	4	13	4	145	4	13	1	4	2	10	2	3	0	60	85	4	61	19	2	0	31	8	0	0	18	0	1	0	0	9	3	1	17	3	0	90	31	0
bOTU2170	2	0	6	1	0	0	0	2	1	0	0	0	1	0	1	0	1	0	2	0	2	1	0	0	2	0	2	0	0	27	2	0	2	0	0	0	8	2	1	1	0	0	1	1	0	0	1	0	0
bOTU7575	1	1	2	0	30	1	0	0	4	0	20	1	1	2	0	16	2	2	12	0	1	1	1	0	4	4	0	2	5	3	2	0	1	7	0	0	1	0	2	2	0	1	0	0	0	1	1	0	1
bOTU5308	1	0	0	0	3	0	0	0	4	0	0	0	0	0	0	0	0	0	20	0	0	0	0	3	0	0	0	0	0	0	0	0	0	0	0	0	0	0	0	0	0	0	0	0	0	0	2	1	0
bOTU2920	1	0	4	0	0	0	1	0	0	0	0	0	2	0	0	1	2	10	2	0	3	0	0	5	0	2	0	55	0	14	1	45	0	1	0	10	0	0	0	0	0	0	0	0	0	0	0	0	0
bOTU1303	3	43	4	0	0	1	1	0	1	7	6	0	1	2	0	1	1	3	2	1	0	3	2	0	0	2	1	31	2	1	0	1	0	5	14	10	5	69	0	1	0	6	0	0	0	0	0	0	0
bOTU3659	1	0	2	2	0	0	3	1	0	2	0	0	0	2	1	0	1	0	0	0	0	0	0	0	0	0	0	1	0	0	0	0	0	1	0	0	0	2	8	0	0	1	0	0	0	0	0	0	0
bOTU3411	1	6	0	0	10	0	0	0	0	0	0	3	0	0	1	0	1	0	1	2	0	0	11	4	2	0	0	0	0	2	0	0	0	0	0	0	0	0	0	4	4	0	0	0	0	0	0	0	0
bOTU3416	2	0	0	0	0	0	0	0	1	0	3	0	0	1	1	0	0	0	0	0	0	0	0	0	0	0	0	0	0	0	1	0	0	3	7	0	0	0	0	0	0	0	3	0	0	0	0	0	0
bOTU2837	1	0	0	1	5	1	0	4	1	1	31	0	2	5	1	5	5	1	5	0	1	2	0	2	2	0	2	1	15	0	2	0	2	27	1	2	2	0	0	1	0	2	0	0	0	0	0	0	0
bOTU4892	1	0	0	0	0	0	0	0	0	0	0	0	0	0	1	0	0	1	0	0	0	0	0	0	0	0	0	0	0	0	0	0	1	0	0	0	0	0	2	0	0	0	0	0	0	0	10	0	0
bOTU437	1	80	1	81	768	7	1	31	1	7	44	1	132	0	9	18	7	23	51	1	1	7	8	116	37	33	1	2	5	2	22	1	2	31	1	1	1	20	30	0	17	1	0	0	0	1	5	69	0
bOTU2887	1	0	0	8	0	0	0	1	3	1	0	0	1	3	0	1	0	0	0	0	3	5	0	3	0	0	0	0	0	3	0	5	15	0	1	0	0	2	3	0	0	0	0	0	1	0	5	5	0
bOTU3609	2	0	168	7	3	1	7	4	7	4	49	6	3	3	11	3	8	2	9	1	4	5	2	3	3	6	1	0	0	1	13	1	3	0	30	2	4	0	4	2	0	2	3	5	3	0	2	5	7
bOTU5191	1	13	6	1	0	0	14	1	23	2	5	0	26	4	13	9	21	1	64	0	0	1	1	0	11	15	3	24	0	94	3	0	2	0	25	0	1	0	5	1	1	1	1	4	0	0	5	13	0
bOTU2823	1	1	0	0	2	4	0	7	0	0	1	0	17	4	0	0	0	10	0	0	0	2	0	1	0	0	0	11	11	0	0	1	0	1	0	0	0	5	5	4	0	1	2	1	0	0	0	0	1
bOTU2006	2	3	1	0	2	0	2	1	1	2	0	0	4	0	0	1	0	0	2	0	0	1	1	4	1	0	0	0	0	0	0	3	0	3	0	0	0	2	0	0	1	1	0	0	0	1	6	21	1
bOTU394	1	0	22	4	0	131	17	5	1	3	1	3	8	5	8	1	5	3	0	6	3	1	1	4	0	2	1	7	0	3	17	8	6	9	3	1	5	2	2	0	1	2	16	2	6	7	11	10	0
bOTU7215	1	0	1	0	0	0	0	0	0	0	0	0	0	0	0	0	0	0	0	0	9	0	0	1	0	0	6	0	0	0	0	0	0	2	0	0	0	0	0	0	0	0	0	0	0	0	0	0	1
bOTU8714	1	1	4	4	6	0	0	3	3	0	1	0	4	4	2	0	4	1	20	0	2	2	1	2	4	2	1	3	2	7	2	0	2	1	3	5	5	7	1	2	0	1	4	3	2	1	2	1	0
bOTU7442	2	0	0	6	0	0	0	0	1	0	0	0	5	0	4	0	0	0	0	0	0	2	0	1	0	7	0	0	0	0	0	0	3	13	0	0	0	0	0	0	0	0	0	0	0	0	1	0	0
bOTU8085	1	0	0	0	0	1	0	3	0	0	0	0	0	0	0	0	0	0	0	0	0	0	0	15	0	0	0	0	0	0	0	1	0	1	0	0	0	0	4	0	0	0	0	0	0	0	4	2	0
bOTU300	1	33	41	230	2	3	70	9	15	214	0	211	4	47	5	7	14	33	11	5	121	18	22	38	3	6	53	13	2	1	53	1	108	10	64	3	33	62	52	31	2	15	23	1	36	5	3	16	0
bOTU4262	1	0	0	0	0	0	0	0	0	0	0	0	0	1	0	1	1	0	0	1	0	1	0	0	0	1	0	2	2	0	1	2	0	0	1	0	3	0	0	0	1	0	1	0	0	0	0	0	2
bOTU1799	1	0	1	0	0	0	3	0	12	0	0	0	0	0	0	0	1	0	0	0	19	0	0	0	0	0	0	35	2	0	0	2	0	0	0	0	0	0	0	1	0	1	0	0	0	0	1	0	0
bOTU8939	1	0	0	0	0	1	0	0	0	0	2	1	0	1	1	1	1	1	0	0	1	0	0	0	0	1	0	2	0	0	0	0	0	1	0	0	1	1	0	1	0	0	1	0	0	0	0	0	0
bOTU4366	1	1	2	0	0	0	0	1	0	0	0	11	0	1	0	0	0	0	0	0	0	0	0	0	16	0	0	0	0	0	0	5	0	0	0	2	0	0	1	0	0	3	1	2	1	0	1	1	0
bOTU6934	1	4	0	2	11	0	0	0	0	2	29	0	2	3	2	20	1	2	6	0	1	6	3	1	4	1	0	0	2	2	0	0	3	10	1	1	1	1	2	0	0	3	0	1	1	0	0	0	2
bOTU311	2	13	1260	8	2	6	14	35	1	16	1	0	5	7	17	4	15	0	6	4	15	8	3	1	121	6	10	9	4	7	0	1	0	0	193	1	1	2	2	0	32	0	7	4	0	5	7	184	8
bOTU7441	1	0	0	10	2	1	4	0	0	1	3	15	6	0	1	0	0	0	0	0	1	6	2	7	0	0	3	2	1	1	0	1	0	3	0	7	0	0	0	0	0	11	1	1	76	1	1	1	0
bOTU2950	2	14	0	0	10	0	0	0	5	0	1	0	0	0	1	0	0	0	1	0	0	0	1	0	33	18	1	2	1	0	0	0	0	0	0	1	0	0	0	0	0	1	0	0	0	0	0	0	2
bOTU8812	1	0	0	1	1	0	0	2	1	1	0	0	0	0	1	0	0	0	0	0	0	0	0	0	1	0	1	1	2	0	3	0	0	1	1	0	0	0	0	0	0	0	0	0	0	0	2	0	0
bOTU4216	3	1	2	0	1	2	1	3	1	1	0	0	0	0	1	1	8	0	1	1	2	4	0	3	1	1	5	0	0	1	3	0	1	18	3	0	0	0	2	0	0	4	3	3	2	1	0	0	0
bOTU3869	2	2	2	0	9	2	0	3	0	8	22	0	1	0	9	9	4	4	0	0	2	0	2	2	4	6	12	11	2	0	2	0	3	32	9	1	0	0	5	0	0	0	0	0	0	0	6	0	0
bOTU3111	1	0	0	0	0	0	0	0	1	0	0	0	0	0	0	0	1	0	0	0	1	0	0	0	2	0	0	6	0	0	0	0	1	0	0	0	2	1	0	0	0	7	0	0	2	0	6	0	0
bOTU3593	2	0	1	3	15	3	3	0	3	1	3	2	2	2	0	1	0	9	0	2	2	3	3	4	3	1	2	0	0	12	1	1	2	3	1	0	2	5	1	3	6	0	4	1	3	0	49	18	2
bOTU2418	1	3	2	0	1	8	4	9	4	0	5	10	0	6	0	0	1	46	0	1	3	0	1	25	7	0	0	2	14	10	1	1	1	5	3	13	79	10	6	11	0	2	4	5	0	0	1	8	1
bOTU615	1	2	2	0	0	6	1	2	0	1	418	20	0	2	6	0	0	11	0	0	115	1	2	1	4	5	1	3	0	1	0	0	2	1	1	0	3	2	4	3	0	2	0	5	5	0	3	1	30
bOTU2354	1	419	0	0	2	0	0	2	0	0	6	2	0	0	2	1204	3	2	1	0	0	1	1	1	318	1	1	0	162	0	62	1	0	1	0	0	1	1	0	75	0	0	0	0	0	0	0	0	122
bOTU2052	1	10	2	1	6	2	9	10	2	3	1	0	1	7	1	0	13	3	0	3	2	0	1	2	4	0	0	2	4	2	1	2	3	9	0	10	15	9	1	3	1	1	22	1	3	0	2	0	3
bOTU1636	1	27	24	1	0	0	0	0	0	5	0	0	0	0	0	0	0	0	0	0	0	0	0	1	70	0	0	0	1	0	0	0	92	5	9	0	0	0	0	0	0	0	0	0	0	0	0	25	0
bOTU4725	3	0	0	0	0	0	0	0	0	1	0	0	1	2	0	0	0	1	0	0	1	0	1	0	3	0	0	0	1	0	1	0	1	0	0	0	0	0	0	1	0	0	0	0	0	0	1	0	0
bOTU8926	1	0	0	0	1	0	0	0	0	1	0	0	0	0	0	0	0	0	0	0	0	0	0	13	0	0	0	0	0	0	0	3	0	0	0	0	0	0	0	0	0	0	0	0	0	0	0	9	0
bOTU8302	1	4	2	0	1	0	1	0	1	1	1	0	0	0	0	8	0	0	0	0	0	13	0	0	6	2	2	0	1	0	0	8	5	1	3	0	2	0	1	1	0	1	1	0	1	1	0	2	2
bOTU1871	1	161	0	0	0	27	0	2	1	0	2	18	4	28	1	6	1	11	1	1	3	1	1	0	0	0	0	8	7	0	2	0	0	0	1	20	2	10	0	32	0	0	0	13	0	0	2	3	2
bOTU736	2	73	0	2	29	53	16	0	54	1	3	1	0	18	1	1	16	1	3	0	37	1	0	2	21	0	1	53	22	2	0	0	18	0	9	19	1	22	17	0	0	0	0	1	1	0	1	23	0
bOTU2506	1	0	0	0	1	0	1	0	0	0	1	0	0	2	2	0	0	0	0	0	13	3	0	0	21	4	0	6	0	0	0	0	0	1	0	0	0	0	0	0	0	0	0	0	1	0	5	2	0
bOTU1022	2	9	5	1	20	8	18	4	12	5	24	99	14	26	6	15	25	115	7	1	12	3	1	30	20	3	2	30	13	1	3	23	3	25	2	1	38	45	21	135	2	9	0	64	2	7	7	21	0
bOTU5423	1	1	9	1	1	3	0	11	8	15	5	0	0	0	3	0	12	1	1	0	21	6	0	19	0	10	51	2	4	5	10	1	0	0	10	3	0	5	2	0	2	9	2	1	13	0	6	8	52
bOTU3493	2	1	0	0	0	2	0	2	0	3	0	0	0	0	0	0	0	0	0	0	0	1	0	5	0	2	6	0	0	0	0	0	12	5	0	0	1	0	0	0	0	0	0	0	2	0	0	0	0
bOTU1925	2	0	2	3	0	0	0	19	0	0	0	1	0	0	0	0	0	2	1	0	6	9	1	0	2	2	2	0	0	0	0	0	16	0	1	0	0	0	0	0	0	0	0	0	5	9	0	1	0
bOTU2605	1	8	0	0	0	0	0	1	3	1	3	0	0	5	0	0	0	3	1	0	1	1	0	0	0	0	0	0	0	0	0	1	0	3	0	1	0	0	6	2	0	0	0	0	0	2	0	7	0
bOTU5056	1	0	0	0	0	0	0	1	0	0	0	0	0	0	0	0	0	0	0	0	0	0	0	0	0	0	0	16	0	0	0	0	1	0	0	0	0	0	0	0	0	0	0	10	0	0	0	0	0
bOTU8205	2	0	0	0	1	0	0	0	0	0	5	0	0	0	0	0	4	0	2	1	0	1	3	2	10	1	0	0	0	0	0	0	0	0	0	0	1	0	0	0	0	5	0	1	0	0	2	0	0
bOTU2243	1	6	2	1	54	1	7	3	2	1	49	4	13	0	0	1	0	3	43	2	1	8	11	5	1	0	3	2	6	0	0	5	4	484	3	0	0	0	1	7	0	0	0	1	0	1	0	0	2
bOTU4510	1	1	0	0	0	0	0	0	0	0	0	0	0	0	0	0	0	0	0	0	0	2	0	1	0	0	0	0	0	0	0	1	2	1	0	0	0	0	0	0	0	0	0	0	60	0	0	0	0
bOTU2564	3	4	36	0	0	3	4	3	1	20	1	10	4	2	6	2	10	6	4	0	56	1	6	1	8	7	3	5	4	16	9	0	16	2	21	1	4	16	30	2	1	2	1	1	0	3	2	120	3
bOTU6690	1	0	1	1	6	0	0	1	3	0	1	1	1	3	0	1	0	0	7	2	0	11	6	0	0	2	0	1	0	0	2	0	0	0	1	0	1	0	1	0	0	0	0	0	1	0	2	1	0
bOTU3159	1	0	0	0	0	1	0	5	0	0	0	0	28	0	0	0	0	0	1	1	1	2	0	0	0	3	1	0	0	0	0	0	1	1	0	0	0	1	0	0	0	13	0	1	13	0	1	0	1
bOTU7139	1	6	0	1	35	1	1	1	0	0	22	1	3	0	0	23	0	1	7	1	0	9	3	5	4	0	7	0	1	0	0	0	1	130	1	1	1	2	4	2	0	3	1	0	1	1	0	0	2
bOTU349	1	127	5	2	4	448	0	0	11	0	0	0	3	15	2	3	5	2	0	5	17	0	0	14	557	2	0	371	11	0	1	2	1	6	1	0	3	1	1	0	2	1	6	0	0	5	12	6	13
bOTU5211	1	0	1	0	1	0	0	0	0	0	0	0	0	1	0	0	0	0	0	0	0	0	0	0	0	1	0	3	0	0	0	0	0	0	0	0	0	0	0	0	0	0	0	0	0	0	0	0	0
bOTU6854	1	1	0	0	12	0	0	1	0	0	0	0	0	0	2	4	0	0	0	0	0	1	0	3	10	2	0	0	8	1	0	0	0	1	0	0	0	0	0	0	0	0	0	0	0	0	4	9	1
bOTU6499	1	1	0	0	0	0	1	1	1	1	0	0	1	0	3	0	0	0	0	0	0	0	1	0	0	1	0	1	0	0	3	1	0	0	0	0	0	0	1	0	0	0	0	0	0	0	0	0	0
bOTU3420	2	4	18	3	1	34	4	10	2	9	6	1	2	2	11	1	1	8	1	11	7	6	11	6	3	6	2	2	2	5	20	2	7	3	6	0	4	6	74	2	2	0	6	22	4	5	11	22	0
bOTU2667	1	21	1	0	1	1	1	5	0	1	0	0	0	0	0	5	0	0	0	0	0	1	1	0	8	1	1	1	24	0	2	0	0	2	1	0	0	0	0	4	0	0	1	0	0	0	2	2	7
bOTU7584	1	8	6	1	0	0	34	53	3	0	2	5	0	1	1	0	72	3	4	1	2	2	1	1	0	13	46	1	0	4	2	0	0	30	1	0	1	2	0	3	0	2	0	1	20	0	3	0	0
bOTU2906	1	304	0	0	1	0	0	0	0	0	1	0	0	0	2	30	0	0	0	0	0	0	0	0	125	0	0	0	172	0	4	0	0	0	0	0	1	0	0	29	0	0	1	0	0	0	1	1	3
bOTU1354	3	8	581	12	21	1	5	110	3	7	37	238	9	2	4	2	13	42	13	1	11	11	7	7	130	19	21	7	4	16	12	0	485	17	26	6	67	13	9	19	0	12	9	23	383	2	8	10	0
bOTU1901	1	17	0	0	0	6	0	0	0	0	0	0	0	0	2	0	2	0	0	0	0	0	0	1	4	6	0	0	0	0	1	0	0	7	0	0	0	1	2	0	0	4	0	0	1	1	6	1	0
bOTU4591	3	8	2	0	4	0	1	1	1	1	5	4	2	1	1	6	0	3	2	10	2	13	7	1	4	0	1	0	4	1	11	2	3	7	1	0	0	1	2	3	0	2	8	0	0	18	1	2	2
bOTU4550	1	2	0	1	0	0	0	0	0	1	0	5	0	0	0	0	0	10	0	0	4	0	0	0	0	0	0	0	0	0	0	0	0	0	0	0	0	0	0	0	0	0	1	0	0	0	2	15	0
bOTU221	1	26	2	25	43	4	15	13	2	3	6	3046	4	14	0	5	1	4	8	9	2	1	14	16	1	5	15	0	5	8	2	1	0	7	10	20	8	102	3	3	1	12	7	461	14	1	0	2	6
bOTU5884	2	17	9	1	4	0	2	5	0	0	1	0	0	1	3	0	2	1	2	0	25	1	5	0	2	2	1	3	1	1	0	0	0	0	2	0	3	4	1	1	0	0	1	0	0	0	1	0	1
bOTU1275	2	3	0	0	0	13	0	1	0	1	0	3	2	2	6	0	2	1	0	0	59	30	1	0	15	3	0	5	3	0	0	0	0	2	1	11	1	4	0	0	1	2	5	5	0	3	7	1	0
bOTU981	1	35	3	0	6	6	2	1	2	1	5	7	19	3	5	11	7	0	1	4	4	4	11	9	7	6	0	10	12	0	8	0	6	9	51	0	0	1	4	1	1	5	0	8	0	1	2	2	2
bOTU3018	2	0	4	0	0	0	0	0	0	3	0	1	0	0	0	0	1	1	0	0	7	0	4	0	0	0	1	0	0	2	0	0	9	0	0	0	0	0	1	0	0	0	0	0	5	1	2	17	0
bOTU558	1	4	0	1	274	0	0	0	1	19	0	1	2	0	12	0	30	38	87	1	0	13	0	62	0	0	0	61	14	0	0	0	61	0	0	1	14	38	4	0	1	34	0	2	9	0	0	9	1
bOTU5180	2	0	51	0	0	0	0	0	0	0	12	0	0	2	0	0	0	0	0	0	0	0	4	1	0	2	0	0	0	0	0	0	0	0	0	2	2	0	3	0	0	0	0	0	0	0	0	6	0
bOTU5296	1	15	1	0	5	3	1	1	0	1	8	0	0	0	0	1	1	1	3	2	1	0	0	2	3	1	1	1	0	0	1	0	1	8	3	0	2	0	1	2	1	1	0	0	1	2	0	0	4
bOTU5626	2	0	0	4	0	0	1	0	2	0	0	1	0	0	1	0	0	1	0	0	1	1	0	2	0	1	2	0	0	0	0	2	1	1	0	2	0	0	1	0	0	0	0	1	7	0	1	1	0
bOTU3328	1	0	0	0	0	0	0	0	0	0	0	0	0	0	0	0	7	0	0	0	0	0	0	2	0	0	0	0	0	0	2	4	0	1	0	0	0	0	2	0	0	0	1	0	0	0	0	0	0
bOTU7948	1	2	3	0	0	4	2	8	117	1	1	57	2	0	3	0	0	18	4	3	1	0	1	1	2	0	0	32	10	15	0	1	1	0	2	11	10	6	0	0	0	1	0	0	1	1	0	1	0
bOTU5104	1	0	0	0	2	0	0	0	0	0	7	0	0	0	0	0	0	0	0	0	0	0	1	0	0	2	0	0	0	0	0	0	0	0	0	0	0	0	0	0	0	0	0	0	0	0	0	1	0
bOTU7595	1	0	0	0	11	3	0	6	0	0	1	1	0	0	0	1	0	0	18	0	0	2	6	0	1	0	0	0	0	1	0	0	0	0	1	0	0	0	1	0	0	0	1	1	1	0	0	3	0
bOTU3489	3	0	5	0	1	0	2	1	62	1	10	37	0	7	8	0	11	5	1	0	45	2	0	1	16	4	30	2	7	0	0	0	12	5	8	0	0	0	9	6	1	1	12	32	1	1	1	1	4
bOTU800	1	7	2	131	1	4	7	2	0	2	0	0	2	2	85	1	1	0	0	0	2	2	0	1	3	3	81	12	0	2	5	1	0	0	1	0	1	0	0	0	0	2	1	1	2	0	259	3	41
bOTU226	2	550	1	7	81	6	0	4	449	4	12	0	6	2	4	6	0	885	0	0	1	0	1	0	2	2	4	1	12	2	4	1	1	0	1	9	527	37	4	3	3	61	28	0	1	62	11	14	1
bOTU1471	1	0	0	16	1	0	0	56	0	4	0	1	0	0	8	0	1	1	0	0	0	0	1	1	0	10	23	0	0	0	3	0	1	2	20	2	1	0	0	0	4	0	4	0	1	1	25	1	0
bOTU3496	4	0	1	0	1	0	0	0	1	0	0	0	0	0	0	0	0	1	0	0	0	0	0	18	2	0	1	11	0	0	0	0	0	0	0	0	1	0	0	0	0	0	0	0	0	2	0	1	0
bOTU4468	1	3	0	0	0	1	0	0	0	5	1	0	0	0	0	0	0	1	0	0	0	0	0	0	0	0	0	0	0	0	0	0	1	0	0	0	0	0	5	1	0	0	0	0	1	0	0	1	0
bOTU1340	3	0	0	0	23	5	4	0	89	0	0	0	0	0	9	2	1	2	4	1	35	0	1	0	12	0	0	0	8	2	0	1	1	0	0	16	0	0	0	0	0	4	0	1	0	0	3	0	0
bOTU4445	2	0	0	0	0	0	9	2	0	0	0	0	0	0	1	0	0	0	1	0	7	0	1	0	3	0	0	0	0	0	0	0	2	0	0	0	0	0	0	0	0	0	0	2	0	0	1	1	0
bOTU3842	2	0	0	0	0	0	0	0	0	0	0	0	0	0	0	1	0	0	0	1	1	0	1	2	10	0	0	0	0	0	0	0	0	0	0	0	0	0	0	7	0	0	0	0	0	0	1	0	0
bOTU811	2	172	2	0	3	10	0	1	4	0	1	18	0	63	4	7	2	7	2	0	4	2	2	8	60	1	0	12	15	3	0	10	18	0	1	10	1	38	26	25	0	10	0	7	1	0	0	0	0
bOTU5620	1	0	0	0	0	0	0	0	0	0	0	0	0	0	0	0	0	0	0	0	2	1	0	0	1	0	0	0	0	0	0	0	0	0	1	0	0	0	0	0	0	0	0	0	0	0	1	0	0
bOTU759	1	31	0	0	14	2	2	0	3	5	2	0	11	11	9	34	3	1	5	2	0	3	2	0	36	10	18	36	1829	7	7	2	2	1	5	0	10	19	3	917	1	0	1	0	0	0	4	1	12
bOTU6216	1	3	2	1	3	1	0	1	0	0	0	0	0	0	0	0	0	2	0	0	0	1	0	8	4	1	0	4	1	0	0	0	0	3	0	0	0	0	1	1	1	0	0	0	0	0	1	3	0
bOTU6360	1	9	0	0	0	0	0	0	0	2	0	0	0	0	0	0	1	1	1	0	3	0	0	0	1	0	0	0	1	0	0	1	0	0	22	0	0	0	3	1	0	0	2	0	0	1	0	2	0
bOTU4615	1	3	0	1	13	0	0	0	1	1	72	1	1	0	0	15	3	0	6	2	0	3	2	1	10	2	0	0	0	0	0	1	0	71	0	0	1	0	1	2	0	1	3	1	0	0	1	0	0
bOTU942	1	0	3	11	5	0	1	1	1	1	0	0	1	1	6	5	1	0	2	0	21	0	0	2	1	22	0	14	0	2	0	7	0	3	0	0	2	1	2	7	5	1	2	2	6	0	35	2	65
bOTU4354	1	2	0	3	1	3	3	0	16	5	6	30	1	0	2	1	5	5	42	1	11	1	4	3	13	1	0	0	0	2	5	1	8	0	0	1	1	1	15	6	3	1	2	1	0	0	1	1	0
bOTU1903	2	5	0	0	70	0	0	8	4	3	217	0	5	4	1	44	4	1	24	1	1	22	0	2	9	8	5	0	2	3	2	2	0	95	4	2	1	1	4	3	0	5	0	1	0	0	0	1	0
bOTU1187	1	9	0	7	8	16	0	0	11	1	0	6	12	1	13	0	6	0	2	1	14	1	0	20	0	1	1	11	9	0	2	0	4	2	1	2	0	1	21	0	4	2	3	1	0	3	15	1	0
bOTU308	1	62	0	2	57	1	1	0	133	5	20	1	383	3	4	4	1	1	1	4	0	5	1	16	0	2	1	5	33	0	0	2	1	409	3	3	2	2	1	0	2	254	3	3	104	0	4	1	3
bOTU2986	2	36	4	4	25	1	2	3	2	4	3	6	0	8	1	7	3	11	4	0	1	3	2	6	6	7	6	29	3	1	6	10	1	1	3	1	16	10	10	22	0	1	7	1	3	0	2	12	1
bOTU3394	3	0	1	0	1	0	0	0	12	1	0	1	0	1	0	0	0	0	1	0	0	0	0	4	4	0	1	11	0	1	0	0	0	2	1	0	0	0	1	0	0	0	0	0	2	0	0	0	0
bOTU5664	1	0	0	2	8	1	0	8	0	1	1	4	4	0	1	0	1	1	12	2	4	5	20	1	0	0	2	1	0	1	0	0	1	3	0	1	0	0	0	0	2	1	1	0	2	0	1	1	2
bOTU1416	1	1	1	9	113	2	0	2	0	1	0	118	2	0	0	1	0	10	17	5	8	2	9	2	19	0	0	0	1	7	0	0	2	0	2	1	22	3	11	11	0	1	0	0	0	1	0	0	0
bOTU1515	1	10	2	1	29	0	1	2	2	1	70	0	3	0	0	19	2	3	3	2	1	44	2	1	20	1	2	9	10	0	1	3	2	50	3	2	1	1	3	1	0	5	1	0	1	1	0	3	2
bOTU6279	1	0	0	0	1	0	0	1	0	0	0	0	0	1	0	0	2	0	1	0	3	2	0	0	0	0	0	0	0	0	0	0	0	0	0	0	0	1	1	0	0	0	0	0	0	0	1	1	1
bOTU1938	1	48	0	0	2	0	0	0	0	1	19	4	0	9	2	0	5	3	0	0	0	4	2	10	12	7	3	8	1	1	0	0	1	5	0	0	2	3	10	3	0	0	0	0	1	1	2	18	0
bOTU6111	1	0	0	0	0	0	0	0	0	0	0	0	0	0	2	0	0	0	0	0	0	0	0	3	0	0	11	0	0	0	0	0	2	6	0	0	0	0	2	0	0	0	0	3	0	0	0	0	0
bOTU3078	1	0	1	0	0	1	0	0	0	2	0	1	0	0	0	1	0	1	0	0	2	1	1	1	1	1	0	1	2	0	1	2	0	2	0	0	0	2	3	1	0	0	0	0	0	1	0	0	0
bOTU2347	2	0	0	0	2	0	0	0	5	3	0	0	0	0	7	0	0	1	0	0	0	0	0	4	1	0	0	0	0	0	0	3	0	6	0	0	0	10	0	0	0	5	0	0	0	0	0	2	0
bOTU4062	1	0	0	0	0	3	0	0	4	0	0	0	0	0	0	0	1	0	0	0	9	0	0	1	0	0	1	0	0	0	0	0	3	0	0	1	0	0	0	0	0	0	0	0	0	0	0	0	0
bOTU7745	1	10	0	1	6	1	0	0	4	61	1	9	0	9	1	1	13	2	2	13	0	6	44	19	6	4	1	13	3	3	6	3	10	4	57	0	2	0	9	0	2	0	14	2	7	4	1	49	0
bOTU2569	5	0	21	1	25	0	21	3	1	3	8	19	1	0	0	0	24	83	9	0	130	1	1	0	7	128	3	51	0	2	4	0	30	1	0	1	13	0	1	2	15	1	3	0	8	0	134	2	0
bOTU227	1	1	5	1	6	1	4	2	11	0	6	2	0	1	0	5	4	6	4	1	798	2	6	3	797	5	36	55	4	71	3	0	324	200	0	0	2	0	1	4	0	3	128	10	1	0	4	14	22
bOTU2782	3	0	0	0	3	0	0	0	0	1	0	0	0	0	1	0	18	0	0	0	16	0	0	4	0	0	0	6	0	0	1	60	1	1	0	0	0	0	1	0	1	1	5	0	2	1	5	6	0
bOTU2631	1	20	0	0	0	2	1	1	1	0	6	0	0	2	0	1	12	5	0	0	6	1	0	1	176	4	0	0	1	1	3	0	6	0	2	0	0	0	2	13	0	0	0	4	12	0	1	1	53
bOTU1137	1	1	1	0	0	15	0	0	9	5	16	1	0	3	0	1	12	1	1	0	21	8	0	28	0	0	1	0	0	0	0	1	0	1	1	2	0	1	12	0	1	1	14	2	5	1	10	1	10
bOTU289	2	2	0	4	3	21	4	53	197	9	6	477	0	22	1	1	2	315	3	3	3	0	2	4	6	0	0	1	134	2	2	0	0	0	2	173	163	3	26	123	2	8	1	0	4	4	2	0	1
bOTU4652	1	25	0	5	19	34	0	81	36	13	2	41	38	6	9	17	25	51	694	6	8	16	46	201	32	0	1	18	4	3	0	7	15	59	10	13	48	3	3	2	0	41	12	2	66	2	0	181	6
bOTU3298	1	0	0	0	0	3	12	5	4	2	0	2	0	0	0	0	1	1	0	0	28	5	0	4	0	0	0	0	0	0	0	0	5	12	13	6	0	0	1	4	0	7	0	0	0	0	1	0	0
bOTU1843	1	0	1	0	2	1	0	8	0	0	0	0	0	0	0	0	0	0	0	0	43	0	0	13	0	0	5	3	0	0	0	0	0	30	1	1	0	1	0	0	0	0	0	5	6	0	0	0	34
bOTU2094	1	0	0	13	10	23	0	0	0	1	0	0	1	0	0	0	0	1	3	0	2	1	0	0	4	0	0	0	0	0	0	0	50	0	0	2	0	0	4	0	0	0	0	2	0	1	1	1	1
bOTU5700	1	0	0	0	0	0	0	0	0	0	0	0	0	0	4	0	0	0	0	0	0	0	0	2	0	0	0	0	2	0	0	0	0	0	0	4	0	0	0	0	0	0	0	0	2	0	1	0	0
bOTU8200	1	14	1	0	7	11	0	0	0	1	26	1	1	1	0	5	0	2	8	2	2	13	2	5	7	2	1	0	1	0	1	1	3	30	0	0	0	4	20	5	1	1	1	0	0	0	2	2	4
bOTU5285	1	0	0	3	1	0	0	0	0	0	0	7	0	1	0	0	0	0	0	0	0	1	0	10	0	1	0	0	0	0	0	0	0	1	0	0	0	2	1	0	0	2	0	0	1	0	0	2	0
bOTU4639	1	0	0	0	0	0	1	2	0	0	0	1	1	0	4	2	0	0	2	0	0	0	0	0	0	0	2	0	0	0	4	1	1	0	0	0	0	0	0	0	0	0	0	1	0	0	0	0	0
bOTU1964	1	2	0	0	0	2	0	0	0	0	1	0	0	0	0	0	0	2	0	0	1	0	0	0	1	0	0	0	0	0	0	0	0	0	0	0	0	0	0	0	32	0	0	1	0	0	179	0	4
bOTU1931	1	2	2	0	1	0	2	2	0	0	1	0	0	0	1	30	0	0	0	0	2	4	0	0	1	0	1	5	1	0	1	0	0	0	0	10	0	0	0	3	0	0	0	0	1	0	0	1	0
bOTU7326	1	8	2	0	2	3	1	5	0	0	1	0	0	4	2	1	0	2	8	3	1	3	1	4	0	0	1	1	0	3	2	0	57	4	5	2	5	8	36	1	1	5	1	0	0	1	0	16	1
bOTU6722	1	0	0	0	0	0	0	0	0	0	0	0	0	0	0	0	0	0	0	0	0	0	0	10	0	0	0	0	0	0	0	1	0	2	0	0	0	0	0	0	0	0	0	0	3	0	0	0	0
bOTU3457	1	10	0	0	2	4	1	0	0	0	0	0	0	0	1	1	0	0	0	0	0	0	0	1	3	1	0	2	2	0	0	0	0	5	1	0	0	0	3	0	0	5	0	0	0	0	4	6	0
bOTU2207	1	5	7	12	0	0	21	2	0	4	56	0	0	1	50	28	23	8	1	0	28	6	0	0	190	6	0	14	9	2	16	0	16	4	116	3	5	2	4	0	1	1	3	0	7	3	19	12	3
bOTU3980	1	16	0	1	0	0	0	0	0	0	1	0	0	0	1	0	1	0	0	0	0	0	0	2	1	1	8	0	4	0	0	10	0	1	0	0	0	0	0	0	0	0	0	0	1	0	0	0	1
bOTU4408	1	0	1	0	7	0	0	0	0	0	0	0	0	0	0	0	0	0	0	0	1	0	0	3	0	0	0	0	0	0	0	0	0	0	0	0	0	0	0	0	1	0	0	0	0	1	0	2	0
bOTU961	1	0	1	0	47	3	0	97	2	1	0	1	0	0	0	1	0	6	105	2	1	15	1	42	1	1	0	2	0	0	0	1	1	0	0	1	1	0	0	1	0	0	1	1	21	1	1	0	0
bOTU4345	1	0	0	2	0	0	0	0	0	0	0	0	0	0	0	0	0	0	0	0	0	0	0	0	2	0	0	0	0	0	0	4	1	0	5	0	0	0	0	0	0	0	0	0	3	0	0	1	19
bOTU1219	1	1	5	0	1	36	9	5	10	2	4	22	1	10	0	0	4	304	18	0	17	0	1	8	8	2	1	9	31	1	1	7	6	0	3	11	14	1	121	57	3	0	11	2	0	1	14	8	1
bOTU6931	1	0	0	0	0	0	0	0	1	0	0	0	0	0	0	0	0	0	0	0	1	0	0	0	1	0	1	0	0	0	0	7	0	0	0	0	0	0	0	0	0	0	1	0	0	0	7	7	0
bOTU1336	1	35	2	1	18	2	2	1	2	11	0	5	3	2	1	1	0	42	3	3	18	1	5	4	36	0	6	25	1	3	0	0	37	10	2	3	3	0	29	4	0	0	6	2	2	1	1	5	1
bOTU5496	1	32	1	0	1	3	2	2	7	0	0	27	2	19	1	5	0	2	3	1	0	0	1	1	14	1	0	1	36	1	0	0	7	5	1	19	8	28	19	20	0	0	0	4	2	0	1	0	0
bOTU3232	1	0	0	0	0	1	0	0	0	0	0	0	0	3	1	0	2	0	0	0	0	0	0	0	10	1	2	2	0	0	1	10	0	18	0	1	0	0	1	0	0	0	0	0	0	0	4	0	0
bOTU7018	2	20	1	1	3	1	1	1	0	4	1	1	2	1	4	2	18	1	3	1	7	1	2	0	3	1	1	2	3	1	3	0	0	3	2	0	3	5	1	9	4	0	1	0	1	0	2	1	2
bOTU5155	1	8	5	4	42	27	0	3	2	8	70	3	4	5	3	25	7	5	18	3	7	45	4	3	23	5	1	4	7	10	1	7	13	33	1	0	4	12	7	2	0	12	2	0	3	6	2	1	5
bOTU2109	1	1	0	9	0	1	2	1	2	0	0	0	0	0	0	4	2	1	0	0	3	0	0	2	0	0	40	0	0	0	5	0	2	3	1	0	0	0	0	0	0	1	1	5	7	0	2	0	2
bOTU1605	1	0	0	0	1	0	0	0	75	0	1	0	0	11	0	0	1	49	0	0	2	0	1	2	0	0	1	15	0	0	2	0	0	0	0	0	11	1	20	21	0	0	1	3	0	4	0	0	0
bOTU2693	1	0	1	8	1	1	0	3	97	0	4	1	5	6	0	1	4	3	2	0	1	1	0	0	1	2	1	62	3	3	0	200	0	0	4	1	1	1	1	6	0	2	6	2	0	0	1	2	3
bOTU384	1	6	1	2	1	7	1	0	0	11	0	3	0	1	0	0	0	0	0	0	2	1	1	0	1	1	7	0	0	0	1	0	8	1	8	0	0	0	4	0	1	0	2	0	1	2	12	4	0
bOTU1125	1	10	0	0	1	0	0	0	2	0	0	0	0	0	0	703	3	5	2	0	59	0	0	0	918	0	0	0	3	0	0	0	5	0	0	1	5	0	0	1	1	0	0	4	2	0	0	0	7
bOTU5097	1	0	0	0	0	0	0	0	0	0	0	0	0	0	0	0	0	0	0	0	0	0	0	1	0	1	30	0	0	0	0	0	0	0	0	0	0	0	0	0	0	0	0	0	0	0	0	0	0
bOTU5386	1	0	0	0	0	0	1	0	0	0	1	0	0	1	1	1	14	0	0	0	0	0	0	0	2	11	0	0	4	0	0	0	0	0	0	0	0	0	0	0	0	3	0	0	1	0	0	0	0
bOTU1324	1	0	0	3	0	2	0	0	0	0	0	0	0	1	2	0	2	0	1	0	110	0	0	0	0	1	0	44	2	0	1	0	0	0	0	6	0	0	0	0	0	0	1	0	0	0	1	0	0
bOTU5894	3	13	0	0	0	1	0	3	0	1	0	0	2	8	0	0	0	0	0	0	0	7	0	3	1	1	0	0	0	0	0	0	0	3	4	0	0	0	0	1	0	0	0	1	5	0	0	7	3
bOTU3861	1	27	32	7	2	1	2	10	1	5	11	2	1	5	1	27	2	5	2	3	3	26	8	2	25	0	9	0	2	4	0	2	1	15	13	0	3	16	12	36	6	2	0	7	3	0	2	4	1
bOTU6089	1	1	0	0	3	0	0	0	0	6	0	0	0	0	0	0	1	0	1	0	0	0	0	0	1	0	0	6	0	0	0	0	0	1	0	2	0	0	1	0	0	0	0	0	0	0	0	0	0
bOTU5238	1	0	0	2	5	0	1	0	0	3	28	1	1	0	2	21	4	2	0	1	0	3	0	1	6	4	1	0	0	0	0	0	0	9	0	0	0	0	4	3	0	0	0	3	3	0	0	7	2
bOTU3022	1	0	0	0	0	0	0	0	0	1	0	0	0	0	2	0	1	0	0	0	78	0	0	0	1	0	0	1	0	0	0	0	0	0	0	0	0	0	0	0	0	0	0	0	0	0	0	0	0
bOTU5699	1	0	1	0	11	1	0	0	0	2	0	1	3	0	0	0	4	0	4	0	1	0	11	1	0	0	0	3	0	0	0	0	0	10	0	0	0	0	6	0	1	0	0	2	0	0	1	0	0
bOTU1810	1	1	0	0	0	0	0	2	9	0	0	0	3	0	14	13	0	0	0	0	1	0	0	0	0	4	0	23	4	0	0	0	0	1	0	0	0	0	0	0	0	0	0	0	13	0	15	0	2
bOTU3709	1	11	0	0	12	0	1	0	0	0	0	0	0	0	0	0	0	1	0	2	2	0	0	1	0	0	0	0	0	0	0	0	0	0	0	0	0	0	1	0	0	0	0	4	0	0	3	1	0
bOTU729	1	57	2	5	16	14	5	13	39	31	15	105	35	17	9	12	5	25	7	1	9	26	2	25	23	4	23	18	299	18	15	8	4	22	28	27	7	27	32	43	3	22	3	10	12	2	13	24	2
bOTU1362	1	1	0	1	1	0	0	0	0	0	1	0	0	1	10	0	2	0	0	0	0	0	3	0	0	0	0	0	18	0	0	0	0	0	8	0	0	0	0	0	0	0	5	0	0	0	128	1	0
bOTU3388	1	3	0	0	1	0	1	1	0	1	3	0	0	1	0	10	1	1	0	0	1	8	0	0	4	0	0	1	9	0	0	0	0	13	0	0	0	0	0	1	0	0	0	0	0	2	0	0	0
bOTU3200	1	0	0	0	4	0	0	0	0	0	0	0	0	0	0	0	1	0	0	1	0	0	0	0	0	0	0	18	2	0	0	0	0	0	12	0	0	0	0	0	0	0	0	0	0	0	1	0	0
bOTU7844	1	0	0	6	1	1	0	0	0	3	0	19	0	1	0	0	0	0	2	2	0	4	2	6	0	0	0	0	0	0	0	0	1	0	1	0	0	9	4	0	0	0	1	0	0	0	0	0	0
bOTU2082	1	280	1	1	0	0	0	0	0	0	0	0	0	0	0	0	0	0	0	0	0	2	0	0	259	0	1	0	1	0	0	0	1	0	0	0	0	0	0	44	0	0	0	0	0	0	2	1	8
bOTU4401	1	0	0	0	0	0	1	0	0	0	0	11	0	0	0	0	0	0	0	0	0	0	0	0	0	0	1	0	0	0	0	31	0	0	0	0	0	0	0	0	0	0	0	10	0	0	0	0	0
bOTU8030	1	0	0	0	0	1	1	1	1	0	0	0	0	3	0	0	0	0	1	0	7	0	0	0	0	1	0	0	0	0	0	1	1	0	0	0	0	0	0	0	0	0	0	0	0	0	2	5	0
bOTU4317	2	10	4	0	8	0	2	0	0	1	2	9	3	0	1	0	0	2	0	1	4	0	0	1	4	1	0	10	0	0	0	0	0	0	0	0	0	0	0	0	0	0	0	0	0	0	6	3	0
bOTU2373	1	0	0	0	3	0	0	3	15	0	0	8	22	0	0	12	0	0	0	0	0	11	0	1	0	1	1	0	2	0	16	0	0	4	0	0	0	1	0	16	0	0	0	1	1	1	5	1	0
bOTU3323	2	0	0	0	0	0	0	1	0	0	0	0	4	0	3	0	10	0	0	0	1	0	0	1	1	0	0	0	2	0	0	0	3	2	0	0	0	2	0	2	0	0	0	2	0	1	1	3	0
bOTU5368	1	0	0	0	1	0	0	3	0	0	0	0	0	0	0	0	0	0	0	0	0	0	0	0	0	0	0	62	0	0	1	0	0	0	0	0	0	0	1	0	0	0	0	0	0	0	0	0	0
bOTU2147	1	13	4	1	12	8	25	5	7	9	3	30	8	12	11	1	7	49	8	6	5	2	2	1	36	24	1	5	4	5	2	0	13	1	3	43	38	8	8	17	5	3	11	27	4	9	9	0	4
bOTU7699	2	1	0	0	2	0	1	0	0	2	0	0	0	0	1	0	1	3	1	0	0	0	0	0	0	0	0	1	0	0	0	0	1	7	0	0	0	0	1	0	0	0	0	0	0	0	0	2	0
bOTU2505	1	2	2	1	1	0	0	1	7	0	1	0	1	12	34	0	0	0	1	2	7	0	1	1	38	0	0	1	31	0	0	0	0	9	0	5	2	22	4	0	8	2	4	0	1	1	15	6	0
bOTU2290	1	0	0	0	0	0	0	0	0	0	0	1	0	1	3	0	2	0	0	0	0	1	2	4	10	1	0	1	1	1	0	0	0	0	0	0	0	1	0	7	0	0	0	0	0	0	0	1	2
bOTU5521	1	0	0	0	2	0	0	0	0	0	0	0	16	0	1	2	1	0	0	0	0	0	0	0	0	1	0	0	0	0	1	0	0	0	0	0	1	0	1	0	0	0	0	0	0	0	1	0	0
bOTU1621	1	0	0	28	10	5	0	0	0	0	1	53	0	0	1	0	0	18	24	0	0	0	15	5	0	0	0	5	0	1	0	0	0	14	0	0	16	1	2	1	0	1	0	0	1	0	2	0	1
bOTU5085	1	0	0	1	1	0	0	0	1	0	2	0	0	1	0	9	3	1	4	0	0	14	0	0	3	1	0	0	2	1	0	4	0	0	0	0	0	1	0	1	0	0	0	0	0	1	1	1	1
bOTU1177	1	62	1	1	12	21	0	0	0	1	0	49	0	4	4	0	1	5	10	6	3	1	2	14	2	1	0	1	1	1	0	3	52	4	0	0	12	4	11	7	0	1	1	0	0	1	1	2	3
bOTU4563	1	0	0	0	5	0	0	0	1	3	1	0	0	0	0	0	0	0	0	0	0	0	0	2	0	0	0	0	0	0	1	0	0	0	0	0	0	0	2	0	0	0	0	0	0	0	1	0	0
bOTU2691	2	12	3	0	2	0	0	0	1	1	0	1	0	4	0	3	1	0	0	0	0	0	0	2	30	5	0	0	1	0	0	0	0	0	0	0	0	0	0	0	0	0	1	0	0	0	0	0	0
bOTU3456	2	0	1	0	3	27	1	0	82	1	0	1	1	0	0	0	0	2	0	0	273	0	0	1	0	0	0	2	0	0	0	0	6	22	0	1	0	0	6	0	0	0	0	1	2	0	0	0	1
bOTU2320	1	0	1	0	0	0	1	0	1	0	0	0	0	0	0	1	11	0	0	0	0	0	0	11	0	2	0	0	0	6	1	2	0	1	0	0	0	0	0	0	0	0	0	0	0	3	0	0	1
bOTU1825	1	6	8	9	19	26	2	42	35	2	2	55	0	17	8	1	2	3	5	1	15	0	5	14	7	1	20	93	14	0	0	0	6	15	5	2	3	1	11	33	1	3	10	27	3	0	7	5	8
bOTU4881	2	0	0	0	1	0	0	0	0	1	0	0	0	0	0	0	0	0	0	0	0	1	0	3	0	0	0	0	0	0	1	0	0	0	0	0	0	0	1	0	1	0	0	0	0	0	0	4	0
bOTU1719	1	7	1	0	0	13	0	4	0	0	0	0	0	0	0	1	0	0	0	0	81	0	1	1	2	0	9	4	12	0	4	1	0	8	0	15	0	0	2	0	0	4	0	0	1	0	0	0	0
bOTU3625	1	0	0	0	10	0	0	1	0	0	0	36	0	0	0	0	0	0	0	0	0	0	3	0	0	1	0	0	8	0	0	0	1	0	0	0	0	0	0	0	0	0	0	0	1	0	0	0	0
bOTU4831	1	0	0	0	0	0	0	0	0	1	0	0	0	0	0	0	0	0	0	0	0	0	0	0	0	11	0	0	0	1	0	0	0	0	0	0	0	0	0	0	0	0	0	0	0	0	17	0	0
bOTU4666	1	10	1	2	10	2	1	2	2	1	38	0	2	1	0	8	3	2	7	1	2	13	1	2	6	2	1	0	5	1	1	3	3	13	1	3	3	2	0	1	0	5	1	1	3	0	0	0	0
bOTU8168	1	1	0	0	0	0	0	0	1	0	0	0	0	0	0	0	0	1	0	0	0	1	0	22	0	0	0	0	0	0	0	0	2	0	0	0	0	0	0	0	0	1	0	0	7	0	0	0	5
bOTU5380	1	0	0	0	0	0	0	0	1	0	0	0	0	0	1	0	0	0	0	0	0	1	0	1	0	0	0	0	0	0	0	41	0	0	1	0	0	0	1	0	0	0	1	0	0	0	0	0	0
bOTU5783	1	2	0	3	1	0	0	6	0	0	1	0	0	3	3	3	1	0	0	0	10	0	0	5	0	5	0	0	0	0	3	0	0	2	7	0	5	0	0	0	0	0	1	0	9	0	0	0	7
bOTU2528	1	3	0	0	1	5	0	0	0	1	32	0	1	0	0	3	4	2	13	0	0	8	1	0	7	0	1	6	8	0	0	2	0	47	0	0	1	3	3	0	0	0	0	0	0	0	0	2	4
bOTU343	1	64	2	4	11	109	5	129	4	22	77	43	27	11	13	381	240	6	9	5	25	10	3	6	17	84	42	18	124	2	80	12	6	110	9	20	31	22	1	4	1	4	3	21	4	9	3	5	5
bOTU5272	1	0	0	0	0	0	0	0	0	0	0	0	0	1	0	0	0	0	0	0	0	1	0	8	0	0	0	0	0	0	0	0	1	0	0	1	0	0	0	0	0	0	0	0	4	0	0	0	2
bOTU4246	1	8	11	0	15	0	1	1	16	5	0	17	8	0	15	2	7	1	5	1	0	0	1	0	201	8	10	24	4	0	21	0	2	1	9	0	0	0	9	0	0	0	3	4	3	0	2	23	0
bOTU4212	1	1	4	2	0	2	2	2	0	2	4	0	0	1	0	0	1	1	0	1	0	0	0	0	1	0	1	1	0	0	4	0	1	1	2	0	1	1	0	0	0	0	0	0	0	0	1	3	0
bOTU3014	1	1	0	1	3	1	1	0	0	0	31	0	5	0	1	5	1	2	5	0	0	2	0	1	4	1	0	0	3	0	1	0	0	22	0	0	1	0	0	1	0	2	0	0	0	0	0	0	0
bOTU2126	1	0	0	1	10	1	0	0	0	1	1	4	4	0	1	0	2	0	3	0	0	0	0	6	0	4	0	0	1	0	0	3	0	0	0	0	0	1	0	0	0	0	0	0	0	0	0	2	0
bOTU5324	1	0	0	0	0	0	0	0	0	1	0	0	0	0	1	10	1	0	0	1	0	2	0	0	0	0	0	1	0	0	0	11	0	0	1	0	0	0	0	0	0	0	1	0	0	0	0	0	1
bOTU2037	1	0	0	0	0	0	0	0	0	0	0	0	0	0	0	0	0	1	0	0	0	0	0	0	346	0	0	0	0	0	0	0	1	0	0	0	0	0	0	0	0	0	0	0	0	0	0	0	1
bOTU950	1	2	2	0	2	2	0	3	14	0	1	12	10	6	5	5	4	1	2	0	4	4	0	2	35	0	1	2	213	2	1	2	1	0	6	15	2	3	3	24	0	0	0	2	0	0	3	0	1
bOTU7578	1	10	1	0	3	0	1	0	1	1	7	0	1	0	0	3	0	2	0	1	1	1	0	0	3	0	2	1	1	0	0	1	4	4	0	0	0	2	6	9	1	7	2	0	0	0	1	1	1
bOTU5856	1	0	3	1	3	3	0	12	0	2	0	0	2	6	1	0	0	2	1	1	1	0	2	1	3	5	0	3	1	2	3	1	0	0	1	0	0	0	0	0	2	0	2	0	1	4	67	2	2
bOTU3511	1	1	0	0	0	0	1	0	0	0	1	1	0	3	0	1	0	0	0	0	0	5	0	38	0	0	1	0	0	0	0	2	2	4	0	0	0	0	0	0	0	1	0	0	31	0	0	0	7
bOTU2647	1	7	1	3	1	0	1	1	116	0	4	1	11	3	6	24	82	8	1	1	0	0	0	2	21	2	9	5	4	17	8	0	5	33	0	5	2	1	6	90	0	6	45	0	0	84	10	0	4
bOTU2799	1	0	0	0	2	4	2	0	1	2	1	0	0	0	1	0	0	0	0	0	4	0	0	0	0	0	0	2	1	0	0	0	0	2	4	0	1	0	2	0	0	1	8	11	2	0	0	2	0
bOTU672	0	595	4	2	13	4	0	6	6	1	1	0	25	1	1	9	4	0	2	0	1	4	1	0	23	0	1	290	3	0	2	0	6	1	8	41	1	0	0	0	0	0	0	0	0	0	0	0	2
bOTU6856	0	26	0	0	3	0	0	2	3	0	0	1	1	1	0	1	1	3	0	1	1	1	0	1	0	0	0	1	11	0	0	0	0	0	0	0	2	1	1	2	0	1	1	0	0	0	0	0	0
bOTU7691	0	23	0	1	36	0	0	2	0	0	3	6	2	0	0	0	0	0	5	0	0	0	11	0	0	1	0	0	2	0	0	0	2	2	0	1	0	0	0	1	0	0	0	0	0	0	1	0	1
bOTU5695	0	5	0	0	0	0	0	1	0	0	0	0	6	0	0	0	0	0	0	0	0	0	0	2	0	0	0	0	0	0	0	0	0	0	0	0	0	0	1	0	0	0	0	1	0	0	2	0	0
bOTU1260	0	138	1	0	1	2	13	1	16	0	1	24	14	1	0	5	0	37	0	1	3	1	0	0	0	1	0	0	1	6	1	0	0	3	1	2	28	2	0	2	0	0	1	1	0	0	0	3	13
bOTU4622	0	24	0	0	1	0	0	0	0	0	0	0	0	0	0	0	0	0	0	0	0	0	0	1	0	0	0	0	1	0	0	0	0	0	0	0	0	0	0	0	0	0	0	0	0	0	1	20	1
bOTU866	0	118	1	1	2	22	6	4	31	7	1	1	3	1	4	9	3	10	3	2	13	8	0	5	4	14	1	1	74	44	1	0	7	5	4	22	25	5	18	76	0	3	2	44	0	1	16	0	2
bOTU1734	0	85	0	2	122	23	41	3	26	19	0	0	0	0	0	0	4	60	124	0	10	16	12	310	0	0	0	14	0	0	0	5	15	64	0	0	0	0	6	0	0	0	9	1	15	1	12	56	2
bOTU2381	0	11	2	0	3	2	0	1	5	4	0	0	0	0	5	9	0	0	1	1	0	3	1	3	5	0	0	0	0	0	1	31	0	3	0	0	0	22	1	0	0	0	0	0	2	0	7	0	0
bOTU1520	0	267	1	0	0	0	0	1	0	0	0	0	0	0	8	24	0	0	0	0	0	0	0	0	1	0	0	0	4	0	0	0	0	0	2	0	0	1	0	92	0	0	0	0	0	0	0	1	28
bOTU1804	0	104	0	1	0	0	0	0	0	1	0	5	0	10	0	0	3	4	0	0	6	0	1	0	0	0	2	1	14	0	0	0	0	0	1	2	0	0	1	0	0	0	0	0	2	0	0	0	1
bOTU3823	0	144	0	1	0	5	0	1	4	0	0	2	0	12	0	0	0	4	0	0	0	0	0	1	0	0	0	0	9	0	0	0	1	1	0	3	1	2	24	162	0	0	0	1	0	0	0	4	0
bOTU2934	0	101	0	1	0	0	0	0	0	0	2	0	0	0	1	0	1	0	0	0	0	0	0	0	28	0	0	0	50	0	0	0	0	0	0	0	0	0	0	0	0	0	0	0	0	0	0	0	0
bOTU5773	0	31	0	0	0	0	0	0	0	0	0	0	0	0	0	1	0	0	0	0	0	0	0	0	2	0	0	0	8	0	0	0	0	0	0	0	0	0	0	1	0	0	0	0	0	0	0	0	14
bOTU3740	0	39	0	0	0	0	0	0	0	0	0	0	0	0	0	0	0	0	0	0	2	0	0	0	0	0	1	0	0	0	0	0	0	0	0	0	0	0	0	0	0	0	3	12	0	0	0	0	1
bOTU1513	0	282	1	0	0	0	0	0	0	0	0	0	0	0	0	1	0	0	0	0	0	0	0	0	152	0	0	0	1	0	0	0	0	0	0	0	0	0	0	1	0	0	0	0	0	0	0	1	39
bOTU1414	0	187	1	1	0	0	3	0	0	0	1	0	0	9	0	0	5	19	3	0	2	1	0	3	6	1	1	0	2	0	0	1	0	0	1	0	26	5	1	8	0	0	0	0	0	0	0	3	0
bOTU1550	0	22	26	11	13	4	1	9	2	4	2	22	13	2	11	6	1	0	1	3	16	2	2	2	54	1	19	13	2	2	2	2	2	6	9	4	13	3	9	1	2	0	7	1	6	1	9	5	3
bOTU1770	0	69	0	0	50	0	2	1	0	0	0	1	0	0	1	0	2	0	2	16	1	0	26	0	6	0	0	1	0	0	1	0	0	0	1	0	0	0	0	0	0	1	0	0	2	0	0	0	0
bOTU4189	0	446	0	0	0	0	0	1	0	1	0	0	0	0	1	1	0	0	0	1	1	3	2	1	169	0	0	0	28	0	0	0	1	0	0	0	0	0	1	7	0	0	1	0	0	0	0	0	1
bOTU1183	0	182	0	3	0	43	0	1	0	0	18	1	0	1	1	0	3	12	0	1	0	5	0	1	34	5	1	0	1	0	1	0	3	0	0	4	4	0	0	1	0	6	1	0	4	2	1	1	14
bOTU4859	0	1	1	0	2	1	0	1	0	0	12	0	1	0	0	4	0	0	0	0	1	12	0	1	5	0	0	0	1	0	0	0	0	0	1	0	1	1	0	0	0	0	0	0	0	0	0	0	1
bOTU3364	0	31	0	0	0	0	0	0	0	0	0	0	0	0	0	0	0	0	0	0	0	0	0	0	45	0	0	0	0	0	0	0	0	0	0	0	0	0	0	0	0	0	0	0	0	0	0	0	31
bOTU398	0	282	0	2	0	0	2	0	0	0	3	19	1	0	0	6	0	388	0	0	0	8	0	0	1	0	0	0	6	1	1	6	0	0	2	0	264	4	0	1013	0	0	0	0	0	0	2	1	1
bOTU3021	0	113	2	0	11	11	0	31	2	10	0	0	0	1	0	1	2	6	60	0	0	9	49	74	0	0	0	30	0	0	0	0	0	7	1	0	0	0	15	1	6	0	3	0	7	0	15	0	2
bOTU403	0	54	1	0	3	0	1	0	0	0	5	0	5	1	5	9	146	0	0	0	0	1	0	2	11	1	0	26	1660	0	15	0	0	9	0	0	2	0	0	20	0	5	0	0	3	0	0	0	4
bOTU1050	0	201	0	0	0	0	0	6	0	0	2	0	0	7	0	81	0	0	0	1	0	0	0	1	73	1	0	0	202	0	59	0	0	0	36	0	0	0	0	24	0	1	0	3	0	0	0	5	97
bOTU4771	0	8	0	0	0	0	0	0	0	0	0	1	0	0	0	0	0	5	0	0	0	0	1	0	0	0	0	0	0	0	0	0	0	0	0	0	1	0	2	10	0	0	0	0	0	0	0	0	0
bOTU720	0	29	14	2	2	3	2	11	12	10	1	76	0	9	5	5	2	53	3	0	0	7	0	5	22	1	0	19	90	0	4	0	0	4	6	14	10	6	5	254	0	5	1	2	0	1	0	5	1
bOTU336	0	437	6	2	4	6	6	4	1	2	0	1	1	34	4	3	4	1	1	5	5	5	2	4	189	0	1	388	57	6	3	3	2	2	11	1	4	15	8	87	12	10	7	71	1	0	114	3	11
bOTU3015	0	11	0	0	2	0	2	1	0	0	1	0	0	0	4	0	0	0	0	0	0	0	0	0	0	0	0	0	0	4	0	1	0	0	0	2	0	0	0	0	7	0	8	0	2	0	2	3	1
bOTU1355	0	60	15	9	24	59	2	3	16	1	3	9	9	18	16	14	2	2	11	5	2	8	1	6	8	55	15	13	17	12	6	34	122	0	2	18	2	5	15	10	8	0	9	15	3	6	12	94	25
bOTU4261	0	1	0	0	0	1	0	0	0	0	0	0	0	0	0	0	0	0	0	0	0	0	0	0	0	0	0	0	0	0	0	0	0	0	0	0	0	0	0	0	0	1	0	0	0	0	6	0	1
bOTU4223	0	1	1	0	0	0	0	0	0	0	0	0	0	0	0	0	1	0	1	0	0	0	0	0	1	0	0	0	2	0	1	0	0	0	0	0	0	0	0	2	0	0	1	0	0	1	1	0	2
bOTU5344	0	6	0	0	0	3	0	2	0	7	1	0	0	2	3	1	0	0	0	4	0	0	0	0	0	0	0	0	0	4	1	0	6	7	4	2	11	57	0	1	0	1	2	0	0	0	0	0	0
bOTU4661	0	6	0	0	27	0	0	0	0	0	0	3	0	0	0	1	0	0	2	5	0	0	9	0	1	0	0	0	0	0	0	0	0	0	0	0	0	0	0	0	0	0	0	0	0	0	0	0	0
bOTU5159	0	11	0	0	0	1	0	0	0	0	0	0	3	4	0	0	1	0	0	0	0	0	0	1	0	5	0	0	5	0	0	0	0	1	0	7	0	1	0	0	0	18	2	0	0	0	0	0	0
bOTU4905	0	7	0	0	0	0	0	0	1	0	0	0	0	0	4	0	2	4	1	0	0	0	0	0	4	0	0	0	0	0	0	0	0	0	0	0	0	2	11	1	0	0	0	0	0	0	0	0	0
bOTU822	0	32	30	3	1	1	0	0	0	0	0	0	2	0	0	0	0	0	1	0	0	0	0	0	22	1	2	0	0	171	0	0	0	0	1	0	0	0	0	0	59	0	1	0	0	1	2	359	0
bOTU3373	0	1	1	22	0	27	0	0	0	1	0	0	0	0	0	0	1	0	0	0	0	2	0	1	0	4	19	0	6	0	0	0	37	1	0	0	4	0	15	0	1	0	1	0	0	0	3	6	0
bOTU5672	0	13	1	0	0	2	1	0	1	0	7	0	0	0	0	4	4	0	1	0	1	0	1	0	13	0	0	14	32	0	3	0	2	1	0	0	1	0	0	12	2	2	0	0	0	0	3	0	4
bOTU1856	0	112	0	0	0	0	0	0	0	4	0	0	1	4	2	0	0	0	0	2	1	0	0	0	0	0	0	6	0	0	1	0	0	0	1	1	0	2	0	0	0	1	1	0	0	0	0	0	1
bOTU5186	0	2	3	2	2	2	1	3	17	1	5	19	0	2	0	3	3	2	2	0	13	68	1	0	2	1	1	2	6	0	0	1	1	2	3	6	3	0	0	0	24	0	1	3	4	0	2	6	0
bOTU3335	0	127	0	0	2	1	0	0	13	4	0	0	0	0	0	0	1	1	0	0	5	0	1	5	3	0	0	0	18	18	6	0	0	0	14	0	0	1	3	0	4	1	0	0	0	0	43	1	0
bOTU2303	0	9	2	11	0	0	0	0	0	0	0	0	0	0	4	4	0	0	0	0	0	0	1	0	7	20	0	0	0	0	0	0	0	0	0	0	0	0	0	0	0	0	0	0	4	0	1	0	4
bOTU5302	0	37	0	0	0	0	0	0	0	4	0	0	0	4	0	0	1	0	0	0	1	0	0	8	75	0	0	0	0	0	0	0	0	0	0	0	0	0	0	0	0	0	0	0	0	1	0	0	0
bOTU1646	0	275	1	0	0	0	0	3	0	0	0	0	0	0	0	1	0	0	0	0	0	0	0	0	1	0	0	0	1	0	0	0	0	0	0	0	0	0	0	0	0	0	0	0	0	0	0	0	0
bOTU1130	0	195	0	1	4	1	1	21	0	1	1	0	1	0	0	1	1	9	1	1	39	10	0	0	1	1	1	0	0	15	0	5	0	1	0	0	7	2	3	1	0	0	0	0	20	0	5	0	4
bOTU1881	0	50	0	0	0	45	0	1	0	0	0	1	0	0	0	0	0	12	0	0	0	1	0	0	1	1	0	0	0	2	0	0	41	1	0	0	1	0	30	2	1	0	2	0	0	0	3	3	4
bOTU5147	0	56	0	0	0	0	0	0	0	0	0	0	0	0	0	5	0	0	0	0	0	0	0	0	0	0	0	0	2	0	1	0	0	0	0	0	0	0	0	0	0	0	0	0	0	0	0	0	0
bOTU6553	0	34	0	0	0	0	0	0	0	4	0	0	0	2	0	0	0	0	0	0	0	14	0	0	0	0	0	0	1	1	0	0	4	1	1	24	7	1	6	1	0	16	2	0	0	0	0	0	0
bOTU4004	0	54	0	0	0	0	0	0	0	0	0	0	0	0	0	0	0	0	0	0	0	0	0	0	0	0	1	0	42	0	0	0	0	0	0	0	0	0	0	0	0	0	0	0	0	0	0	0	1
bOTU7193	0	27	0	0	0	0	0	0	0	3	0	0	2	3	0	0	0	0	0	0	0	0	0	0	0	0	0	0	0	0	0	0	0	1	0	0	0	0	0	0	0	0	0	0	0	0	1	0	0
bOTU3161	0	9	0	1	1	1	0	0	0	1	2	1	0	0	3	5	0	26	0	0	1	3	0	2	2	2	0	0	0	0	0	0	4	1	0	1	16	8	0	20	0	0	0	0	1	2	0	0	1
bOTU2323	0	9	0	0	0	0	0	0	0	0	1	0	0	3	1	0	0	5	1	5	0	2	0	1	0	0	0	2	1	3	2	0	13	0	4	3	0	0	0	3	0	0	2	6	0	0	0	5	0
bOTU2369	0	215	7	3	0	11	2	0	39	1	17	0	33	48	45	0	2	2	18	0	58	1	1	1	54	9	17	136	122	0	4	18	2	0	15	39	0	1	15	3	0	15	6	20	0	0	7	9	2
bOTU2758	0	100	0	0	0	0	1	0	0	0	0	0	0	1	0	0	0	0	0	0	0	0	0	0	0	0	0	0	0	0	0	0	0	0	0	0	0	0	5	0	0	0	1	0	5	0	3	6	0
bOTU1786	0	114	0	0	0	0	0	0	0	0	0	0	0	0	0	11	0	0	0	1	0	0	0	0	132	0	0	0	34	0	0	1	0	0	0	0	0	0	1	0	0	0	0	0	0	0	1	0	48
bOTU1629	0	41	4	0	0	0	0	0	0	0	0	0	0	0	0	1	0	0	0	0	0	0	0	0	218	0	0	0	0	0	0	0	0	0	0	0	0	0	0	0	0	0	0	0	0	0	0	0	9
bOTU7376	0	10	0	0	13	1	0	2	0	1	14	0	3	1	0	9	1	0	1	1	0	8	0	0	12	0	0	2	3	0	0	0	0	17	0	0	0	0	0	2	0	2	0	0	0	0	0	0	0
bOTU7833	0	39	1	0	0	0	0	0	0	0	0	0	0	0	0	0	0	2	0	0	0	0	0	0	0	0	0	0	0	0	0	0	0	0	0	11	0	0	0	4	0	0	0	0	0	0	0	0	0
bOTU3102	0	7	0	4	1	0	1	0	7	2	1	1	14	0	3	1	0	0	0	0	0	0	1	4	0	0	2	2	0	0	0	4	1	1	0	0	0	0	8	0	0	0	1	0	3	1	0	0	1
bOTU5042	0	130	0	0	0	0	0	0	0	1	0	0	0	0	0	13	0	0	0	0	0	0	0	0	130	0	0	0	8	0	0	0	0	0	0	0	0	0	0	23	0	0	0	0	1	0	0	0	1
bOTU4328	0	8	0	0	5	0	0	0	0	0	0	0	0	0	0	14	0	0	0	0	0	0	0	0	0	0	0	0	0	0	4	0	0	0	0	0	0	0	0	0	0	0	0	0	0	0	0	0	0
bOTU905	0	12	0	0	10	0	1	0	0	3	0	0	0	0	1	198	1	0	2	0	93	35	0	1	7	6	2	72	6	0	2	15	0	19	1	1	0	3	0	1	0	0	1	0	0	3	0	1	4
bOTU927	0	22	17	0	55	13	243	18	6	18	9	9	49	21	20	1	5	28	6	1	3	143	1	3	5	5	2	13	5	0	9	19	36	0	32	13	13	24	22	11	0	1	10	56	1	3	0	126	0
bOTU5492	0	59	0	0	24	0	0	0	0	0	0	1	0	0	0	0	0	0	0	0	0	1	0	1	0	0	1	14	1	0	0	0	0	1	0	4	28	2	0	6	0	0	0	0	0	0	1	6	0
bOTU1542	0	53	4	0	5	6	0	2	17	0	0	1	13	0	2	0	0	6	2	0	4	1	0	0	36	0	0	10	4	4	2	0	2	18	0	1	0	10	1	23	0	0	3	3	1	2	3	12	4
bOTU5439	0	8	1	0	1	0	0	0	0	0	2	0	0	0	0	1	1	1	0	0	0	0	0	0	8	1	0	5	17	0	0	0	0	0	0	0	0	0	0	3	0	0	0	0	0	0	2	0	3
bOTU3571	0	3	0	71	0	0	1	11	1	0	0	0	0	0	0	1	0	1	73	0	0	0	4	1	0	0	1	0	1	0	0	0	0	0	0	0	0	0	0	0	0	0	2	0	0	0	1	0	0
bOTU3317	0	117	1	0	0	0	0	1	0	0	0	0	0	0	0	1	0	0	0	0	0	0	0	0	34	0	0	0	0	0	0	0	0	0	0	0	0	0	0	0	0	0	0	0	0	0	0	0	0
bOTU3039	0	96	1	0	0	0	0	0	0	0	0	0	0	0	0	0	0	0	0	0	0	0	0	0	0	0	0	0	0	0	1	0	0	0	0	0	0	0	0	0	1	0	0	0	0	0	0	0	2
bOTU3986	0	1	2	1	0	0	0	0	0	0	0	0	0	0	2	0	0	0	0	0	0	0	0	1	0	1	0	0	0	0	0	0	0	0	1	0	0	0	0	0	0	0	0	0	0	0	0	0	0
bOTU4756	0	137	1	1	28	0	0	1	1	16	2	0	3	1	2	0	0	3	1	0	0	0	0	0	110	1	0	8	105	2	2	42	0	0	0	0	3	2	0	1	23	0	1	13	1	0	18	2	8
bOTU1944	0	90	0	0	1	0	0	0	0	0	0	0	0	0	0	9	0	0	0	0	1	0	0	0	71	1	0	0	40	0	0	0	1	0	0	0	0	0	0	15	0	0	0	0	0	0	0	0	46
bOTU3654	0	5	0	0	15	0	0	0	0	4	0	0	5	0	0	0	0	0	1	0	0	0	0	0	0	0	0	0	0	0	0	0	0	0	0	0	0	0	0	0	0	0	0	0	0	0	0	0	0
bOTU2990	0	10	11	0	1	1	0	0	2	0	0	63	17	1	4	2	0	28	5	0	2	0	0	1	17	0	0	24	2	1	0	0	7	5	0	4	42	20	75	105	0	0	5	10	1	2	0	0	0
bOTU4719	0	43	0	0	0	0	0	0	0	0	0	0	0	0	0	0	0	0	0	0	0	0	0	0	14	0	0	0	0	0	0	0	0	0	0	0	0	0	0	0	0	0	0	0	0	0	0	0	0
bOTU5162	0	36	0	2	0	1	0	1	0	0	0	0	0	0	0	0	0	1	0	0	1	0	0	0	0	0	0	0	0	0	0	0	0	0	0	0	0	0	0	0	0	0	1	0	4	0	0	0	0
bOTU4101	0	11	0	0	29	1	0	2	1	2	0	0	0	1	1	0	1	0	2	2	0	1	2	19	0	4	1	0	1	0	1	0	4	4	0	0	0	8	1	0	0	0	0	5	1	1	1	6	7
bOTU1806	0	110	0	0	0	7	0	5	0	0	4	3	0	1	0	2	0	0	0	1	0	4	0	0	90	0	0	0	0	0	0	0	15	0	0	1	1	0	2	0	1	0	21	0	1	1	0	6	25
bOTU2428	0	10	0	0	0	0	2	2	0	0	4	0	0	1	1	0	0	0	0	0	0	2	0	0	4	4	0	4	0	0	1	0	0	6	1	0	0	2	3	3	0	1	2	4	0	0	0	0	0
bOTU5468	0	1	8	0	0	5	0	3	7	2	0	3	0	2	0	0	1	0	0	2	0	0	10	0	0	0	1	0	1	0	16	0	8	0	0	0	1	3	1	0	0	1	0	1	0	0	0	1	0
bOTU1016	0	58	2	3	0	2	0	0	0	7	1	1	1	0	0	0	0	6	1	1	1	1	0	0	0	0	0	0	0	0	0	37	1	9	1	0	0	0	1	8	0	0	2	0	6	0	6	2	0
bOTU1170	0	13	0	0	3	31	0	10	0	1	4	2	0	1	1	3	0	35	1	3	0	2	0	1	5	2	0	0	3	0	1	6	2	2	1	5	6	0	31	9	0	0	0	3	0	1	5	1	5
bOTU2276	0	168	0	0	0	0	0	0	3	2	0	0	0	0	0	148	1	0	0	2	1	0	1	1	296	3	0	0	95	0	0	3	1	0	0	0	0	0	0	2	0	0	1	0	1	1	0	1	758
bOTU4298	0	29	0	0	0	0	0	0	0	1	0	0	0	3	0	0	0	1	0	0	0	0	0	0	12	0	0	0	0	0	0	0	0	0	0	0	0	0	0	0	0	0	0	0	0	0	0	0	0
bOTU715	0	70	63	24	3	133	4	96	9	4	3	173	2	21	1	1	2	98	15	6	1	2	5	6	6	0	1	0	5	3	0	0	45	2	7	31	30	42	2	1	1	2	17	3	2	3	23	174	5
bOTU2677	0	4	0	0	1	0	3	2	0	0	6	0	0	0	4	0	1	0	0	0	0	1	0	0	6	1	0	0	0	1	0	0	0	7	0	0	2	0	0	5	1	0	0	0	0	0	2	0	0
bOTU3830	0	119	0	0	0	0	0	0	0	0	0	0	0	0	0	0	0	0	0	0	0	0	0	0	0	0	0	0	2	0	0	0	0	0	0	0	0	0	0	14	0	0	0	0	0	0	0	0	1
bOTU6315	0	15	0	0	1	3	0	0	4	0	0	2	0	0	0	0	0	0	0	0	0	0	0	1	0	0	0	0	0	0	0	0	0	0	0	3	1	0	0	2	0	0	0	0	0	0	0	0	0
bOTU1029	0	29	2	0	0	3	0	16	0	5	3	46	0	1	1	1	8	6	2	1	0	0	1	1	49	0	0	4	1	14	1	0	1	0	0	0	12	40	2	82	1	0	0	5	2	2	1	0	4
bOTU7434	0	84	14	0	0	0	2	7	8	4	1	8	0	4	1	1	0	16	54	0	0	0	0	1	0	0	35	0	0	0	0	1	2	15	0	1	5	7	2	0	0	0	0	1	1	2	0	20	0
bOTU1748	0	15	0	0	2	2	0	0	43	0	0	23	0	2	0	1	4	23	2	0	0	0	0	0	1	1	1	6	48	2	0	0	3	0	0	3	17	2	1	150	2	0	1	1	0	0	0	1	0
bOTU4346	0	45	0	0	0	0	0	0	0	0	0	0	0	0	0	0	0	0	0	0	0	0	0	0	1	0	0	0	9	0	3	0	0	0	0	0	0	0	0	1	0	0	0	0	0	0	0	0	0
bOTU6530	0	6	0	0	0	0	0	0	0	0	0	0	0	0	1	0	0	0	0	0	0	0	0	0	8	0	0	0	0	0	0	0	0	0	0	0	1	0	0	1	0	0	0	0	0	0	0	0	0
bOTU3495	0	33	0	12	2	0	0	0	0	1	0	0	0	0	0	0	0	0	0	0	0	2	0	0	0	2	0	0	0	0	0	0	0	0	0	0	0	0	0	0	0	0	0	0	0	0	0	0	0
bOTU7311	0	1	7	0	0	0	0	2	1	0	1	0	0	0	0	0	0	2	0	0	0	0	0	0	42	0	3	1	0	7	0	0	1	1	0	0	0	0	1	0	1	0	0	1	0	0	1	1	0
bOTU2042	0	9	3	0	0	0	0	2	1	0	2	0	0	3	1	49	3	0	1	2	0	95	0	1	0	9	2	1	1	0	0	23	1	0	3	0	0	0	0	1	0	1	0	0	0	2	0	0	0
bOTU619	0	12	2	3	177	2	2	1	1	1	4	146	1	0	4	3	7	6	29	23	0	0	16	9	13	9	2	7	55	4	0	0	18	1	0	4	17	2	31	1	13	0	0	7	1	1	2	4	0
bOTU778	0	20	1	14	13	0	3	0	49	2	8	5	22	5	0	0	19	0	0	0	21	1	1	33	0	3	11	4	21	0	4	1	9	46	1	9	3	3	0	2	0	6	0	1	16	2	1	2	79
bOTU3498	0	45	0	0	0	0	8	0	0	0	1	0	0	0	5	0	1	1	1	0	0	0	0	0	6	0	0	8	0	0	0	0	12	0	0	1	0	0	4	0	0	1	1	0	0	0	0	1	0
bOTU5756	0	3	0	0	0	0	0	2	0	0	1	0	0	0	0	7	0	2	0	0	3	0	0	0	4	1	1	0	0	0	0	0	0	2	0	0	0	1	0	3	0	2	0	0	0	0	0	0	0
bOTU6040	0	2	3	0	0	0	1	0	0	1	0	0	1	2	0	4	0	0	0	0	0	1	0	0	1	0	1	0	1	0	0	0	0	0	0	0	0	0	1	0	0	0	0	1	1	0	0	9	0
bOTU1270	0	67	1	1	2	26	3	6	7	2	4	20	45	12	11	3	7	31	3	1	5	2	4	5	37	3	0	26	17	6	2	2	16	2	8	1	11	11	1	18	0	10	2	12	1	3	5	3	5
bOTU1596	0	12	0	0	22	2	0	22	1	5	0	0	0	0	0	0	0	11	108	0	0	1	34	8	0	0	0	0	0	0	0	0	0	0	0	0	3	0	0	0	1	0	0	0	0	0	0	1	0
bOTU1384	0	82	1	1	34	14	0	115	0	1	2	0	0	0	1	1	0	2	115	1	0	7	15	79	0	0	0	2	1	0	0	0	23	1	0	11	0	0	2	2	1	0	0	0	8	0	0	25	0
bOTU3570	0	23	0	0	0	0	0	0	0	0	0	0	0	0	0	8	0	0	0	0	0	0	0	0	47	0	0	0	9	0	0	0	0	0	0	0	0	0	0	4	0	0	0	0	0	0	0	0	8
bOTU444	0	16	4	1	4	11	19	5	0	7	3	27	11	2	25	0	0	31	8	1	25	2	3	2	33	0	3	2	5	10	190	0	32	10	526	0	25	3	147	1	2	1	0	2	1	2	0	15	0
bOTU8968	0	3	0	1	0	0	0	0	0	0	1	1	0	0	0	1	0	1	0	0	0	0	0	0	1	0	0	0	0	0	0	0	0	0	0	0	1	0	0	11	0	0	0	0	1	0	1	0	1
bOTU4229	0	22	2	3	3	1	2	4	31	2	3	17	3	21	4	0	3	14	1	0	5	4	3	1	22	0	3	14	20	10	2	0	1	0	5	5	19	8	1	92	0	0	3	1	0	0	1	14	2
bOTU2124	0	56	0	0	77	0	2	0	12	0	1	0	0	0	1	59	0	0	0	0	0	0	1	0	84	1	0	0	78	0	3	0	0	1	0	0	0	0	0	46	0	1	0	0	0	1	0	0	0
bOTU2043	0	266	0	0	0	0	0	1	0	0	0	0	0	0	0	1	0	0	0	0	1	0	0	0	0	0	0	0	0	0	0	0	0	0	0	0	0	0	0	0	0	0	0	0	9	0	0	21	0
bOTU8011	0	42	0	0	0	0	0	0	0	0	0	0	0	0	0	1	0	0	0	0	0	0	0	0	42	0	0	0	0	0	0	0	0	0	0	0	0	0	0	0	0	0	0	0	0	0	0	0	6
bOTU6364	0	13	1	0	0	0	0	1	0	0	2	0	0	0	2	53	0	0	0	2	0	96	0	1	0	2	0	1	2	0	0	0	1	1	2	1	1	0	0	0	0	0	0	0	0	1	0	1	3
bOTU5039	0	36	0	0	0	0	3	0	10	0	1	0	4	8	1	0	0	0	1	1	5	0	0	0	1	0	0	14	6	0	0	0	0	11	2	2	0	0	0	0	4	1	0	8	2	0	8	97	0
[truncated: 2,328 more rows]
[truncated: 44 more columns]
