# Supplementary material for: A symbiotic footprint in the plant root microbiome
Source: Environ Microbiome. 2023 Jul 31;18:65. doi: 10.1186/s40793-023-00521-w (PMC10391997; doi:10.1186/s40793-023-00521-w)
Supplement: Supplementary file 6 — Additional file 6: Table of filtered fungal OTU counts with taxonomy assignments in each sequenced sample. [file 40793_2023_521_MOESM6_ESM.txt]

	SampleITS10	SampleITS11	SampleITS12	SampleITS13	SampleITS14	SampleITS15	SampleITS16	SampleITS17	SampleITS18	SampleITS19	SampleITS1	SampleITS20	SampleITS21	SampleITS22	SampleITS23	SampleITS24	SampleITS25	SampleITS26	SampleITS27	SampleITS28	SampleITS29	SampleITS2	SampleITS30	SampleITS31	SampleITS32	SampleITS33	SampleITS34	SampleITS35	SampleITS36	SampleITS37	SampleITS38	SampleITS39	SampleITS3	SampleITS40	SampleITS41	SampleITS42	SampleITS43	SampleITS44	SampleITS45	SampleITS46	SampleITS47	SampleITS48	SampleITS49	SampleITS4	SampleITS50	SampleITS51	SampleITS52	SampleITS53	SampleITS54
fOTU106	4	0	1	1	1	0	1	2	4	1	13	0	1	31	0	1	249	3	0	94	1	3	156	1	19	0	1	1	0	35	168	3	1	2	156	0	0	1	0	0	1	6	20	2	0	2	2	0	0
fOTU120	4	0	0	0	0	0	2	0	1	2	20	0	1	28	0	0	459	1	0	49	2	3	169	0	32	0	0	0	0	22	143	0	0	1	1	0	0	1	0	0	3	3	17	0	0	0	1	0	0
fOTU442	2	0	1	15	0	0	0	1	1	0	0	0	0	0	0	0	0	0	1	5	0	0	0	11	0	0	2	0	1	1	0	63	12	6	0	0	1	5	1	0	0	2	3	0	0	0	0	0	0
fOTU369	7	1	1	0	0	0	0	0	1	27	0	0	1	38	0	2	0	0	0	22	0	0	0	70	0	0	0	1	1	0	0	1	0	0	8	2	0	0	0	0	47	0	120	0	11	0	0	0	1
fOTU495	0	0	0	0	0	0	0	0	0	0	3	0	0	0	0	0	0	1	0	0	4	0	0	0	0	0	0	0	1	0	0	0	0	0	0	0	2	0	0	0	0	0	0	9	32	0	0	0	1
fOTU344	0	1	1	0	0	2	2	0	0	1	0	0	0	8	0	0	0	0	0	3	0	1	3	0	0	1	0	0	0	1	0	0	22	0	0	4	0	3	8	0	3	0	6	0	0	0	0	2	33
fOTU80	11	26	4	2	2	88	20	10	8	2	0	1	3	13	7	3	4	8	7	2	455	2	0	90	8	4	1	10	7	16	1	2	165	1	25	35	3	35	91	11	5	87	25	68	15	11	3	7	53
fOTU292	0	0	0	0	0	0	0	0	0	18	0	0	0	0	0	3	0	0	0	0	0	1	0	6	0	2	0	0	0	0	0	0	0	0	5	0	0	0	0	0	1	1	0	0	0	9	2	0	0
fOTU89	95	16	1	4	19	3	0	6	0	56	13	0	13	2	6	0	7	0	25	1	0	0	0	8	0	6	45	0	0	13	409	3	1	33	56	3	0	11	1	0	286	43	6	2	8	22	212	1	0
fOTU257	0	1	0	4	0	0	0	0	0	0	0	0	7	0	0	0	0	0	0	0	0	0	0	0	0	0	0	0	1	0	0	0	0	0	0	0	0	1	0	0	1	0	2	0	0	0	0	4	0
fOTU162	0	10	0	0	80	0	0	1	0	29	1	0	0	0	1	0	10	0	1	111	1	0	11	0	0	0	0	11	1	8	0	0	0	0	0	0	5	0	1	0	111	0	3	0	0	0	13	0	0
fOTU753	0	0	0	0	0	0	0	0	0	0	0	0	0	0	0	0	0	0	0	0	0	0	0	1	0	0	1	0	0	0	0	0	0	6	0	0	0	0	8	0	2	0	1	0	0	0	0	0	0
fOTU53	18	0	3	1	38	2	3	5	9	9	48	1	5	168	1	3	915	5	5	222	2	12	844	3	91	2	9	5	1	129	573	6	6	4	654	0	2	4	1	0	11	10	48	0	1	0	4	0	0
fOTU238	1	2	1	0	16	4	0	0	0	8	0	1	0	0	0	1	0	1	12	17	0	0	19	0	0	0	0	0	0	0	0	0	0	6	0	1	0	25	0	0	0	0	0	0	0	1	0	4	0
fOTU213	0	11	0	0	0	23	0	0	4	11	0	2	0	6	4	11	12	0	10	7	0	0	0	20	16	0	2	10	3	10	0	3	1	0	4	10	0	15	10	1	4	0	5	19	0	1	1	4	2
fOTU660	0	0	0	1	0	0	0	0	0	0	0	0	0	0	0	0	0	1	0	0	0	0	0	0	0	0	0	0	0	0	0	0	0	0	0	0	0	0	0	0	0	0	0	0	29	0	1	0	0
fOTU455	0	0	0	0	0	0	0	1	0	19	0	0	0	0	0	0	0	0	0	12	0	0	11	1	0	29	0	0	0	0	0	0	0	0	3	0	0	0	0	0	26	0	1	0	0	5	0	0	0
fOTU362	0	0	0	0	0	0	0	0	0	0	0	0	0	0	0	0	0	0	0	1	0	0	0	24	0	0	0	0	0	0	1	0	0	0	0	0	0	0	0	0	1	0	6	0	0	0	0	0	1
fOTU739	0	0	0	0	0	0	0	1	0	0	0	0	0	0	0	0	0	0	0	0	0	0	0	0	0	2	0	0	0	25	0	0	0	0	0	0	0	0	0	0	0	0	0	0	0	0	0	0	0
fOTU376	0	0	0	0	18	0	0	0	0	0	0	0	0	0	0	0	0	1	0	185	0	0	32	0	0	0	0	0	0	0	0	0	0	0	0	0	0	0	0	0	0	0	0	0	0	0	0	0	0
fOTU304	0	2	0	0	0	0	0	0	1	0	0	0	0	0	1	0	0	0	0	0	0	0	0	0	0	2	92	0	0	0	0	0	0	0	0	0	0	0	0	0	0	0	0	0	0	91	0	0	0
fOTU566	0	0	0	0	0	0	0	0	0	0	0	0	0	0	0	3	0	0	0	0	0	0	0	0	0	0	0	0	0	0	0	1	0	0	4	9	0	0	0	0	0	0	0	0	0	0	0	0	0
fOTU345	0	0	0	0	0	0	0	0	0	2	0	0	0	0	1	12	0	0	0	0	0	0	0	0	0	4	0	1	0	0	1	1	0	14	0	0	0	1	10	1	0	0	0	0	1	0	0	1	23
fOTU536	0	0	0	0	0	0	0	0	0	0	0	0	0	0	0	0	0	0	0	112	0	0	42	0	0	0	0	0	0	0	0	0	0	0	0	0	0	0	0	0	0	0	0	0	0	0	0	0	0
fOTU429	0	0	0	0	18	0	0	0	0	0	0	0	0	21	0	0	0	0	0	1	0	0	0	0	0	0	0	0	0	0	0	0	0	0	1	0	0	0	1	0	0	0	25	0	0	0	0	0	0
fOTU105	3	0	3	0	1	0	0	1	3	46	0	0	2	1	4	6	4	0	0	0	1	0	8	11	0	4	1	0	2	2	169	0	3	0	392	4	0	0	0	0	12	29	495	6	0	8	48	0	0
fOTU273	0	0	0	0	0	0	0	0	2	25	0	0	0	0	0	0	0	0	8	6	0	0	12	2	0	31	7	0	0	0	0	0	0	0	0	0	1	0	0	0	15	0	0	0	0	32	1	0	1
fOTU462	0	0	0	0	0	0	0	0	0	0	0	0	0	0	0	0	0	0	0	3	0	0	0	0	0	0	0	0	0	0	1	0	1	0	0	0	1	88	0	0	0	0	0	0	0	0	0	0	0
fOTU249	0	0	0	0	74	0	2	0	0	0	46	0	1	3	0	0	1	0	89	0	0	7	0	43	0	2	0	0	0	4	0	0	1	2	0	1	0	0	12	0	0	1	0	4	1	0	0	0	0
fOTU312	1	0	1	0	0	0	0	0	1	0	0	0	0	0	0	0	0	0	0	0	2	0	0	0	0	0	0	0	0	0	0	1	26	0	0	0	0	0	0	0	0	9	0	0	0	0	0	0	0
fOTU252	0	0	1	1	0	3	0	0	0	0	1	0	0	0	0	10	0	0	0	0	0	0	0	0	0	0	0	1	0	2	0	0	0	0	0	0	0	0	12	0	6	0	0	0	0	0	0	2	0
fOTU211	0	1	0	0	10	0	0	0	0	0	106	0	47	1	0	0	0	0	0	0	0	0	0	0	0	0	0	0	0	0	0	0	2	91	0	0	0	0	0	0	0	78	0	10	0	0	0	0	0
fOTU691	0	0	0	0	0	0	0	0	0	0	0	0	0	0	0	0	0	0	0	0	0	0	0	0	0	0	0	0	0	0	0	0	0	0	0	0	0	0	0	0	0	0	0	0	0	0	0	0	0
fOTU92	0	1	0	0	0	1	3	0	0	0	1	68	0	9	1	0	0	2	0	2	0	1	1	653	1	1	0	0	1	0	0	0	1	1	24	0	8	3	68	0	2	186	0	0	104	1	0	0	0
fOTU382	0	0	0	0	0	0	0	0	0	0	1	0	0	0	0	0	0	0	0	0	0	0	0	0	0	0	0	0	0	0	0	0	0	0	0	0	4	0	0	0	0	0	0	0	0	0	0	0	0
fOTU571	7	1	0	2	0	1	0	0	0	0	0	0	0	0	0	11	1	1	0	0	0	0	0	5	0	0	1	0	0	0	0	6	1	0	0	0	0	0	0	0	4	0	1	0	0	1	2	0	0
fOTU107	0	0	0	0	0	0	0	1	1	13	0	0	0	3	0	0	0	39	0	4	8	0	0	97	0	0	0	0	2	0	0	0	2	0	3	0	6	0	1	0	3	0	0	0	0	1	0	0	0
fOTU449	0	0	10	0	0	0	0	0	0	0	0	0	0	0	21	3	0	0	1	0	1	0	0	0	0	1	0	1	1	1	0	0	0	0	0	1	0	10	0	0	20	2	0	1	0	0	6	1	2
fOTU40	26	41	101	60	7	113	119	1	2	19	3	5	5	37	15	3	31	12	45	152	46	31	39	16	29	1	27	2	11	13	19	6	112	1	3	21	9	24	219	3	77	106	84	9	189	34	15	320	111
fOTU469	0	0	0	0	0	0	0	0	0	0	0	0	0	0	0	11	0	0	0	0	2	0	0	0	0	0	9	0	0	0	0	0	1	0	0	0	0	1	5	1	0	0	0	0	0	0	0	2	0
fOTU396	0	3	1	0	0	4	0	0	0	0	0	0	0	0	0	0	0	0	4	0	80	0	0	0	27	0	0	0	0	0	0	0	0	0	0	0	0	0	15	0	0	0	0	70	0	0	2	2	1
fOTU14	16	9	668	0	21	5	5	28	4	0	9	16	9	1	0	3	243	6	38	4	31	5	6	2	1	30	7	22	9	1855	54	12	3	4	4	10	5	1260	47	10	0	0	48	17589	1	7	12	7	5
fOTU204	268	0	0	0	0	0	0	0	1	0	0	0	0	0	0	0	0	0	0	0	0	0	0	0	1	0	0	0	0	0	0	2	1	0	0	0	0	0	0	0	0	0	0	0	0	0	0	0	0
fOTU395	0	1	0	0	0	0	0	0	0	0	0	0	0	0	0	0	0	0	0	0	0	0	0	0	0	0	0	0	0	0	0	0	0	32	0	0	0	0	0	0	0	1	0	0	50	0	0	0	0
fOTU143	1	0	18	0	0	1	35	0	2	0	0	0	0	1	2	0	0	2	4	10	3	1	4	5	0	1	0	1	0	15	2	7	6	7	2	2	0	1	0	2	1	17	7	1	0	47	0	16	0
fOTU315	0	0	1	0	0	0	2	0	2	0	0	0	0	0	0	0	0	3	0	0	0	1	0	0	9	0	2	0	0	0	1	0	13	0	0	1	0	0	0	0	0	0	0	0	0	0	1	0	0
fOTU331	0	0	0	0	0	0	0	0	0	0	0	0	0	0	0	0	0	0	0	0	0	0	0	0	0	0	0	0	0	0	0	0	0	0	0	1	0	0	0	0	0	0	0	0	0	0	0	0	0
fOTU268	0	0	5	0	0	0	1	0	0	0	0	0	0	0	0	0	0	0	0	0	0	0	0	1	0	0	0	0	0	0	0	0	0	0	0	0	0	6	0	0	7	0	0	2	0	0	0	0	0
fOTU202	0	0	2	1	0	0	0	0	0	0	0	0	0	3	0	0	3	1	0	3	0	0	1	18	0	0	0	0	0	1	0	0	0	0	0	0	0	1	0	0	19	0	0	0	0	0	1	0	0
fOTU223	0	0	0	5	0	2	0	0	0	0	0	1	0	0	4	0	0	0	0	0	1	0	0	0	5	0	0	0	0	0	0	2	1	0	120	0	0	2	2	0	0	9	0	0	0	0	0	4	0
fOTU706	0	0	0	0	0	0	0	0	0	0	0	0	0	0	0	0	0	0	0	0	0	0	3	0	0	8	0	0	0	0	0	0	0	0	0	0	0	0	0	0	1	0	0	0	0	0	0	0	0
fOTU642	0	0	0	4	0	0	0	0	0	2	0	0	0	0	0	0	0	0	0	0	0	0	0	0	0	2	1	0	0	0	0	0	0	0	0	0	0	0	0	0	0	0	0	0	0	0	0	0	0
fOTU17	8	7	7094	0	13	2	287	19	1	407	202	2	9	44	122	1	16	10	19	24	30	24	11	16	2	7	9	19	1	39	702	4	35	7	83	68	0	11	254	1	7	76	17	51	19	41	30	14	2
fOTU189	0	0	0	0	0	0	0	0	0	0	0	0	0	0	0	0	0	0	0	0	0	0	0	0	13	0	0	0	0	0	0	1	0	0	0	0	0	0	0	0	3	0	0	0	0	0	0	0	0
fOTU71	0	2	400	1	1	0	250	17	0	0	81	6	3	3	206	3	43	14	24	35	2	3	3	1	0	10	1	5	2	6	1	4	22	2	10	0	0	5	24	0	4	0	5	1	6	5	4	12	5
fOTU60	6	0	0	10	0	197	15	25	1	7	0	11	101	92	1	0	0	272	0	2	0	0	0	0	0	0	0	0	2	1	172	2	35	0	0	8	20	2605	0	0	0	0	3	43	0	11	2	0	0
fOTU783	0	6	0	0	0	0	0	0	0	0	0	0	0	0	0	0	0	0	1	0	0	0	0	0	1	5	0	0	0	0	0	0	0	0	0	0	0	0	0	0	0	0	0	0	0	0	0	0	0
fOTU463	0	0	0	0	0	0	0	0	0	0	0	0	0	0	0	0	0	0	0	0	0	0	0	0	0	0	0	0	0	0	0	0	0	0	0	0	0	0	0	0	0	0	0	0	0	0	0	0	0
fOTU383	0	0	0	0	0	0	0	0	1	1	0	0	0	0	0	0	9	0	0	4	0	1	0	0	0	0	0	0	0	0	0	1	0	14	0	0	0	0	0	0	0	0	2	4	0	6	1	3	0
fOTU196	45	17	0	0	2	0	0	0	0	4	0	0	8	0	9	2	0	0	0	4	0	0	0	0	0	0	14	1	0	9	29	1	0	0	20	0	0	0	1	0	94	32	0	0	6	5	0	0	0
fOTU631	0	0	2	0	0	0	0	0	0	0	0	0	0	0	0	2	2	0	0	2	0	0	0	0	1	9	0	0	0	0	0	0	1	0	0	0	0	1	4	0	0	0	0	0	11	2	0	0	15
fOTU399	0	0	0	12	0	0	0	0	0	1	0	0	0	0	0	0	0	0	0	0	0	0	0	0	0	0	0	0	0	0	0	0	0	0	0	0	0	1	0	0	0	0	0	0	0	0	0	0	0
fOTU224	7	0	0	1	0	0	0	0	1	0	2	0	0	0	0	0	0	0	4	1	0	0	0	0	0	1	0	0	0	0	0	6	0	0	0	0	0	0	0	0	0	69	0	0	29	0	0	0	0
fOTU809	0	0	0	4	0	0	0	0	0	0	0	0	0	0	1	0	0	0	0	0	0	0	0	0	0	0	4	0	0	0	0	0	0	0	0	0	0	13	0	0	0	0	3	0	0	0	0	0	0
fOTU19	111	398	242	148	20	119	246	131	109	126	40	42	40	654	525	342	186	55	194	1746	314	463	316	195	759	282	327	54	139	393	190	114	286	115	292	218	26	267	890	17	1666	332	241	62	224	255	226	572	136
fOTU666	0	0	0	2	0	0	0	0	0	0	0	0	0	0	0	0	0	0	15	0	0	0	0	0	0	0	0	0	0	0	0	0	0	0	0	0	0	9	0	0	2	0	5	0	0	0	0	0	0
fOTU127	0	0	0	0	0	0	0	0	0	0	1	0	0	0	1	0	0	0	0	0	0	0	0	1	0	1	0	0	0	0	0	0	0	0	0	2	0	0	0	0	4	0	0	0	0	0	0	0	0
fOTU647	0	0	0	0	0	0	0	0	0	0	0	0	0	0	1	0	0	0	0	0	0	0	0	0	0	0	1	0	0	0	0	0	0	0	0	0	0	0	5	0	0	0	0	0	0	0	0	0	0
fOTU792	0	0	0	0	0	0	0	0	0	0	0	0	0	0	0	0	0	0	2	6	0	0	32	0	0	2	0	0	0	0	0	0	0	0	0	0	0	0	0	0	2	0	0	0	0	0	0	0	0
fOTU319	0	0	0	0	0	0	0	0	0	0	0	0	0	0	0	0	0	0	0	40	0	0	38	0	0	0	0	0	0	0	0	0	0	0	0	0	0	0	0	0	7	0	0	0	0	0	0	1	0
fOTU112	0	1	1	22	0	2	0	2	1	41	5	0	1	0	26	0	1	1	0	0	0	0	0	0	4	0	1	1	0	9	27	1	0	2	145	2	0	0	0	0	32	2	16	0	0	28	20	80	0
fOTU512	0	0	0	0	0	0	0	0	0	3	0	0	0	0	0	0	0	0	0	0	0	0	0	0	0	0	0	0	0	0	0	0	0	0	0	1	0	0	0	0	6	0	3	0	0	0	0	0	0
fOTU498	0	0	0	0	0	0	6	0	0	0	0	0	0	0	0	0	0	0	0	0	0	0	0	0	0	0	0	0	0	0	0	0	0	0	0	0	0	0	7	0	0	0	0	0	0	0	0	0	0
fOTU259	0	9	0	0	0	0	0	0	2	0	0	0	0	0	1	0	0	0	0	0	0	0	0	0	0	0	65	1	0	0	0	0	0	0	1	0	0	0	0	0	0	0	0	0	0	107	0	0	0
fOTU575	0	0	0	0	0	0	0	0	0	0	0	0	0	0	3	0	0	0	0	0	0	0	0	0	0	0	0	0	0	0	0	0	0	0	0	0	0	0	0	0	11	0	3	0	0	9	0	0	0
fOTU543	0	0	0	0	0	0	0	0	0	0	0	0	0	0	0	0	0	0	0	0	0	0	0	0	0	0	0	0	0	0	0	0	1	0	0	0	0	0	0	0	0	0	0	0	0	0	0	0	0
fOTU278	0	0	0	0	0	0	0	1	0	19	0	0	0	0	0	0	0	0	1	0	0	1	1	1	0	2	0	0	0	0	1	0	0	0	0	1	0	0	1	0	0	0	0	0	0	1	0	0	0
fOTU15	33	58	8	18	239	2	27	25	19	15	52	2	309	44	70	140	12	0	459	70	2	58	13	1569	19	303	30	10	27	50	65	100	345	377	49	20	2	3	37	4	84	2383	17	19	1948	28	17	109	39
fOTU230	3	0	0	0	0	0	0	0	3	0	0	0	0	0	0	0	0	0	0	0	0	0	0	0	0	0	0	0	0	0	5	0	1	0	8	1	0	0	0	0	1	0	14	0	1	0	0	0	0
fOTU133	1	9	3	1	0	0	1	5	1	94	0	0	0	0	1	0	2	2	5	1	1	63	0	2	0	19	0	0	1	1	75	0	2	1	35	0	0	10	1	0	15	1	1	0	0	11	10	0	1
fOTU337	0	1	0	0	5	0	0	0	1	11	0	0	0	0	0	0	0	0	0	0	0	0	4	0	0	7	0	0	0	0	0	0	0	0	0	0	0	0	0	0	29	0	0	0	0	6	0	0	0
fOTU84	5	1	3	0	1	0	0	1	3	0	0	36	0	0	3	0	0	0	0	0	0	0	0	1	0	0	0	0	0	0	0	7	2	0	0	0	0	0	247	0	0	0	2	0	0	1	1	0	0
fOTU64	4	1	0	0	0	13	0	0	23	12	0	44	0	8	0	5	0	253	0	73	2	0	1	0	3	2	3	0	0	0	0	1	1	0	12	4	0	0	3	0	1	0	0	0	4	0	0	0	0
fOTU27	355	31	12	241	6	7	86	61	10	135	19	2	14	166	293	51	170	4	29	87	4	506	27	54	179	111	405	5	6	250	125	1524	7	11	95	4	3	37	8	1	145	9	80	8	318	276	100	522	73
fOTU824	0	3	0	0	12	0	0	0	0	0	0	0	0	0	0	0	0	0	12	39	0	0	7	0	1	0	0	0	0	0	0	0	0	0	0	1	0	0	4	0	1	0	0	0	0	0	0	0	0
fOTU389	0	1	0	0	0	0	0	0	1	41	1	0	0	0	0	1	0	0	0	0	0	8	0	13	0	4	0	0	0	0	0	0	1	0	3	1	0	2	0	0	0	0	0	0	0	7	0	0	0
fOTU351	0	0	0	0	0	0	0	0	0	0	0	0	0	0	0	0	0	0	0	0	0	0	11	0	0	0	0	0	0	0	0	9	0	0	0	0	0	1	0	0	2	0	8	0	0	0	0	0	0
fOTU26	6003	11	1	0	1	2	8	0	16	0	3	0	453	271	9	5	0	1	0	4	1	0	0	75	11	8	35	1	6	2	4	1855	49	83	0	0	0	0	1	2	2	9	28	1	212	13	1	36	1125
fOTU266	0	8	0	0	16	0	0	0	13	0	0	0	2	19	0	0	1	1	0	0	0	0	0	0	0	0	0	0	4	0	11	1	0	0	0	2	0	30	5	0	2	0	19	0	0	4	10	1	0
fOTU398	0	0	0	0	0	0	0	0	0	1	0	0	0	0	0	0	1	0	0	0	0	0	0	0	0	0	0	0	0	0	8	1	0	0	31	0	0	0	0	0	0	0	36	0	0	0	1	1	0
fOTU402	0	0	0	0	0	0	0	0	0	0	0	0	0	2	0	0	0	0	0	0	0	0	0	0	1	0	0	0	0	0	29	0	0	0	0	0	0	0	0	0	0	0	0	0	0	0	1	0	0
fOTU316	0	0	0	0	0	0	0	0	0	0	0	0	0	0	0	0	0	0	0	0	2	0	0	0	5	2	25	0	0	0	0	7	0	0	0	0	0	2	0	0	0	0	0	0	0	0	0	0	0
fOTU109	3	0	0	0	0	0	0	1	1	1	1	0	0	1	0	1	0	0	0	0	0	0	1	1	0	0	0	0	1	0	1	3	2	0	153	0	0	0	0	0	0	1	0	0	0	0	0	0	0
fOTU774	2	0	0	0	0	0	0	0	0	1	1	0	1	0	0	2	0	0	0	0	3	0	0	0	3	0	1	0	0	0	0	0	0	3	0	0	0	0	0	0	0	0	0	0	0	0	0	0	0
fOTU608	0	0	0	0	0	0	0	0	0	0	0	0	0	0	0	0	0	0	0	0	0	0	0	0	0	0	0	0	0	0	0	0	0	0	0	0	0	0	0	0	0	0	0	0	0	0	0	0	0
fOTU104	0	0	0	12	0	3	3	0	6	72	8	3	0	2	13	0	5	2	36	2	0	0	3	40	9	7	55	0	0	0	285	0	1	42	23	3	0	32	0	0	100	5	10	0	44	9	253	2	5
fOTU335	0	0	1	0	0	0	1	0	0	0	0	0	0	0	0	0	83	0	0	0	1	0	0	0	0	0	0	0	0	0	0	0	0	0	0	0	0	0	0	0	0	0	0	0	0	0	0	0	0
fOTU142	7	0	1	0	0	0	0	0	4	0	0	0	0	0	0	0	0	0	0	0	1	0	1	0	1	0	3	0	0	0	0	6	764	18	0	79	0	31	0	0	5	0	0	12	1	0	0	23	5
fOTU58	0	1	1	0	298	0	1	2	0	4	565	0	310	3	7	0	3	1	1	1	0	3	0	0	1	4	0	1	1	0	0	1	54	1113	2	1	0	0	1	0	0	205	1	122	0	3	0	0	0
fOTU473	0	0	0	0	0	1	0	0	0	0	0	0	0	0	0	0	0	0	5	0	0	0	0	0	0	0	0	0	0	10	0	0	1	0	0	0	0	0	0	0	0	0	0	0	0	0	0	0	0
fOTU200	53	1	0	0	0	0	0	0	0	8	0	0	1	0	0	0	0	0	0	4	0	0	0	0	0	0	0	0	1	13	1	0	0	0	16	1	0	0	1	0	113	27	0	0	0	19	0	0	0
fOTU556	0	0	0	0	2	1	0	0	0	0	0	0	0	0	0	0	0	0	0	0	0	0	0	0	6	0	0	0	0	0	0	0	0	0	0	0	0	0	0	0	1	0	0	0	0	0	0	0	0
fOTU52	234	25	0	17	19	3	6	5	4	261	31	3	12	10	65	2	51	4	16	48	1	0	0	85	40	50	13	2	1	33	281	3	1	35	250	4	0	9	3	0	1128	77	61	14	41	80	1276	4	2
fOTU113	0	0	0	0	65	0	2	0	0	0	1	0	0	1	0	0	0	0	0	0	1	0	0	3	0	3	0	0	0	8	0	7	0	0	0	0	0	1	17	0	0	0	0	0	0	0	0	0	0
fOTU298	0	2	0	6	0	1	0	1	0	2	0	0	0	0	11	0	2	0	0	0	0	0	0	1	1	0	0	0	0	0	7	0	0	1	2	0	0	1	0	0	2	0	12	0	0	33	0	0	0
fOTU103	1	7	3	5	0	55	30	3	2	0	0	0	0	0	4	0	0	4	0	3	48	0	1	3	0	5	1	1	0	1	0	0	112	0	0	12	2	37	7	1	1	4	9	0	15	0	0	0	0
fOTU723	0	0	0	6	0	0	0	0	0	0	0	0	0	0	0	0	1	0	0	8	0	0	11	0	0	0	0	0	0	0	0	0	0	0	0	0	0	1	0	0	5	0	0	0	0	0	0	0	0
fOTU341	0	0	0	15	1	0	0	0	0	2	0	0	0	0	0	0	0	0	0	1	0	2	0	0	0	0	0	0	0	0	0	0	0	0	0	0	0	0	0	0	0	0	0	0	0	0	0	0	0
fOTU23	407	63	25	240	10	7	107	71	15	130	12	6	15	229	319	45	239	3	56	112	11	435	156	44	410	140	633	14	10	337	178	1619	9	62	174	2	5	34	7	8	304	19	62	13	502	313	133	714	115
fOTU50	114	18	15	275	5	4	40	39	14	54	5	2	6	153	70	82	72	0	13	24	9	351	16	33	152	54	120	6	7	104	40	1306	6	8	92	1	0	11	2	2	55	12	52	5	88	213	31	88	81
fOTU480	0	0	0	0	0	0	0	0	0	0	0	0	0	0	0	0	0	0	0	0	0	0	0	0	0	0	0	0	0	0	0	0	0	0	0	0	0	0	0	0	0	12	0	0	0	0	0	0	0
fOTU265	0	0	0	0	0	0	0	0	0	3	0	0	0	0	8	0	0	0	0	8	0	0	0	0	0	0	1	0	0	0	8	0	0	0	0	1	0	1	0	0	64	0	43	0	0	87	0	0	0
fOTU285	0	0	0	0	0	0	0	0	0	0	0	0	0	0	0	0	0	0	5	3	0	0	0	1	0	1	3	0	0	0	0	0	0	0	0	0	0	0	0	0	17	0	0	0	0	0	0	0	0
fOTU373	1	0	0	0	0	0	0	1	0	0	1	0	0	0	0	4	0	0	0	0	0	1	0	9	0	0	0	0	0	0	0	21	0	0	0	0	0	0	0	0	0	0	5	0	0	0	0	0	0
fOTU770	0	0	0	0	0	0	0	0	0	0	0	0	0	0	0	5	0	0	0	0	0	0	0	0	0	0	0	0	0	0	0	0	0	0	4	0	0	0	0	0	0	0	0	0	0	0	0	0	0
fOTU239	0	2	4	0	0	11	0	0	2	0	0	0	0	6	0	2	5	1	6	1	1	11	1	0	0	0	0	2	7	4	0	0	2	1	5	7	0	0	3	0	0	0	0	0	0	0	2	4	20
fOTU154	6	5	2	0	0	5	4	25	1	1	1	3	1	1	0	0	4	11	0	0	0	0	0	1	1	1	0	0	0	28	0	0	10	1	3	0	2	24	93	3	3	9	12	11	17	0	0	10	0
fOTU308	1	0	0	0	1	0	0	0	1	15	0	0	0	0	0	0	0	0	1	0	0	0	0	0	0	1	0	0	0	0	28	0	0	0	0	0	0	0	0	0	0	0	0	0	0	0	0	0	0
fOTU48	25	1	0	0	0	1	1	9	0	276	14	4	6	161	3	1	0	1	0	81	2	0	7	257	1	1	3	2	2	21	5	14	0	0	161	7	1	1	0	0	302	0	1084	4	9	2	0	0	4
fOTU336	1	0	4	2	1	0	0	0	0	0	0	0	0	0	0	0	0	0	0	0	0	0	0	0	16	0	0	0	0	0	0	0	0	0	0	0	0	0	0	0	12	0	3	0	0	0	1	0	0
fOTU290	0	0	0	0	0	2	0	0	0	0	0	0	0	0	0	0	0	0	0	0	1	0	0	0	0	0	0	0	0	0	0	0	0	130	0	0	0	0	0	0	0	2	0	0	0	0	0	0	0
fOTU49	3	5	27	22	2	4	16	5	0	6	0	2	4	8	35	0	10	8	0	70	6	3	26	0	15	27	27	2	0	3	1	3	13	15	18	2	6	35	32	0	23	12	36	42	0	19	17	48	11
fOTU262	0	7	0	1	0	8	0	0	0	0	3	1	4	0	0	2	1	0	0	5	1	0	0	0	0	0	0	2	0	0	0	0	0	1	0	1	0	0	0	0	2	0	2	0	0	0	299	1	0
fOTU254	0	0	0	6	0	0	0	2	0	4	1	0	0	0	0	0	1	1	3	0	0	0	0	0	0	0	0	0	0	0	2	0	0	2	3	0	0	0	0	0	16	0	0	0	0	0	0	0	0
fOTU34	3	0	0	7	25	1	1	1	7	15	0	6	4	1	945	64	4	0	1	0	0	37	4	125	3	10	1	2	6	4	0	0	5	6	54	1	0	1	7	2	1398	599	3	2	86	22	2	132	23
fOTU277	0	0	0	0	0	64	0	1	0	0	0	0	0	0	0	1	0	0	0	0	0	0	0	0	0	0	0	0	0	0	0	0	0	0	0	0	1	0	0	0	0	0	0	0	0	0	0	0	15
fOTU205	0	0	1	0	0	0	1	0	0	0	0	0	0	0	0	0	0	0	0	0	0	0	0	0	0	0	0	0	0	0	0	1	0	0	0	0	0	0	0	0	0	1	1	0	0	2	0	0	2
fOTU79	1	0	2	0	0	1	2	0	1	0	1	0	5	2	0	2	3	0	0	450	1	1	99	0	0	0	1	2	0	0	2	29	0	0	0	1	0	1	0	0	16	0	809	2	0	16	0	0	2
fOTU179	3	0	0	0	0	0	0	0	0	0	1	0	0	0	0	0	0	1	0	104	0	0	237	0	0	0	0	0	0	0	0	0	0	0	0	0	0	0	0	0	0	3	0	0	1	0	0	0	0
fOTU141	2	0	0	3	0	135	3	1	0	2	0	0	0	105	1	0	0	16	0	14	0	0	0	1	12	0	0	0	0	0	0	1	0	0	23	17	3	6	2	0	12	1	0	116	0	0	0	3	0
fOTU100	0	0	0	0	0	3	0	2	0	0	3	0	0	1	3	0	5	0	1	4	5	0	4	0	9	2	0	4	0	0	0	0	2	1	2	9	0	0	0	0	66	0	0	0	0	2	1	0	1
fOTU73	5	0	23	1	1	1	1	0	0	2	0	0	0	3	6	1	104	4	0	13	539	0	4	0	41	1	4	2	6	5	31	2	80	2	1	3	0	2	10	1	19	16	60	0	16	33	7	26	0
fOTU165	10	3	0	0	0	1	0	3	0	0	0	0	228	5	0	0	0	0	0	1	8	0	0	10	0	2	0	2	1	1	0	0	5	0	1	0	0	0	20	2	0	6	7	0	10	0	0	0	0
fOTU74	0	10	2	14	0	0	13	8	1	19	0	2	2	41	13	108	20	8	9	9	12	0	37	1	43	34	1	8	1	48	1	3	3	1	17	19	0	13	51	0	29	12	81	3	1	56	19	18	12
fOTU115	0	0	0	0	0	0	0	0	2	0	0	0	1	0	0	1	0	0	0	0	0	0	0	0	0	0	0	0	0	2	0	0	0	0	0	0	0	0	0	0	0	65	13	0	1	0	0	0	0
fOTU2	1859	2219	3456	323	193	5277	6996	1185	323	5401	130	408	101	1497	1180	168	1808	1627	463	2723	2368	322	914	345	1795	417	361	155	230	3914	1642	241	9808	112	3448	623	251	6098	9886	304	3167	2497	1626	1414	6404	4489	1338	2820	10076
fOTU482	0	0	0	0	0	0	0	0	0	0	0	0	0	0	0	2	0	0	0	0	0	0	0	0	0	0	0	0	0	1	0	0	0	0	0	0	0	1	0	0	0	0	0	0	0	0	1	2	0
fOTU448	0	0	3	0	0	0	0	11	0	0	0	0	0	0	0	0	0	0	0	0	0	0	6	0	0	0	0	0	0	0	0	0	0	0	0	0	0	0	0	0	0	0	0	14	0	6	0	0	0
fOTU479	0	0	0	0	0	0	0	0	0	0	0	0	31	0	0	0	0	0	0	0	0	0	0	0	0	0	0	0	1	0	0	0	0	0	0	0	0	0	0	0	0	0	0	0	0	0	0	0	0
fOTU496	0	0	1	0	0	0	1	0	0	0	0	0	0	0	0	0	0	0	0	0	0	0	0	0	0	0	0	0	0	0	0	0	0	0	0	0	0	0	0	0	0	0	0	0	0	0	0	0	0
fOTU22	1	15	8	0	0	0	0	0	1	0	0	0	0	0	0	0	0	0	2	0	0	0	1	0	0	0	6	1	0	0	18	0	29	0	4	5	0	32	0	0	0	0	0	33	0	0	0	12	0
fOTU694	0	0	0	0	0	0	0	0	0	0	0	0	0	0	0	0	0	0	0	0	0	0	0	0	0	0	0	0	0	0	0	0	0	0	0	0	0	0	0	0	1	0	0	0	0	0	1	0	0
fOTU368	0	0	0	0	0	0	0	0	0	5	0	0	0	0	0	0	0	0	0	0	0	0	0	0	0	0	0	0	0	0	0	0	0	0	0	0	0	0	0	0	0	0	15	0	0	16	0	0	0
fOTU393	0	0	0	13	0	0	0	0	0	0	0	0	0	0	16	0	0	0	0	0	0	0	0	0	0	0	0	0	1	0	0	0	0	0	0	0	0	0	0	0	0	1	0	0	0	0	0	0	0
fOTU317	0	18	2	0	0	0	1	0	0	0	2	0	0	0	0	0	0	1	0	0	0	0	0	0	0	0	0	0	0	0	0	0	0	0	0	0	0	1	8	0	0	0	1	0	0	0	0	0	0
fOTU13	2131	298	29	578	155	12	96	62	18	16	7	5	4	10	65	3557	175	3	151	234	26	1818	102	407	203	1541	304	25	16	323	17	87	8	31	19	14	3	1	9	14	1916	149	1005	7	282	1132	831	190	294
fOTU85	0	0	0	1	0	0	0	0	1	0	1	0	0	0	196	5	0	0	0	0	1	17	0	14	1	4	0	0	1	2	0	1	0	0	3	2	0	0	2	0	316	107	1	0	4	2	0	24	1
fOTU457	0	0	0	17	6	0	0	0	0	0	0	0	0	0	0	0	0	0	0	0	0	0	0	0	0	0	0	0	0	0	0	0	0	0	0	0	0	0	0	0	0	0	0	0	0	0	0	0	0
fOTU138	0	0	0	0	0	0	0	0	0	1	0	0	2	0	0	0	0	0	0	0	0	0	0	0	1	3	0	0	0	0	2	0	0	0	0	0	0	5	0	0	0	0	2	0	4	0	0	0	0
fOTU6	15	1	18	12	4630	3	23	27	4	36	9053	5	6900	45	47	7	21	16	22	35	20	52	35	6	16	25	3	27	7	3	1	13	1528	17914	24	0	6	6	48	2	0	3438	12	2262	13	31	0	0	2
fOTU458	1	0	0	0	0	0	0	0	0	0	0	0	0	0	0	0	0	0	0	0	0	0	0	0	3	0	0	0	0	0	0	0	1	0	0	0	0	0	0	0	0	0	0	0	0	0	0	0	0
fOTU43	0	1	1	0	7	1	0	4	4	0	5	0	0	2	2	4	0	6	726	4	0	0	2	0	0	1	4	2	0	2	1	1	3	0	4	0	5	7	10	1	11	0	1	7	0	805	0	0	1
fOTU274	1	0	0	17	0	0	0	1	0	0	0	0	0	0	0	0	0	0	1	2	0	0	0	0	0	0	0	0	0	0	0	0	0	0	0	0	0	0	0	0	0	0	2	0	0	0	0	1	0
fOTU233	2	8	0	0	0	0	0	0	0	0	0	0	1	0	0	1	5	1	1	0	0	0	11	0	0	0	1	0	0	21	0	0	35	0	0	0	1	1	13	5	0	0	0	5	1	0	1	38	0
fOTU294	0	19	0	0	0	0	74	0	0	0	0	0	0	0	0	0	2	0	0	0	0	0	0	0	0	0	0	0	0	0	0	0	0	0	0	0	0	0	0	0	0	0	0	0	0	0	0	0	0
fOTU394	0	0	0	0	0	0	0	0	0	0	0	0	0	0	0	0	0	0	0	0	0	0	0	0	0	0	0	0	0	0	0	0	0	63	0	0	2	0	0	0	0	0	0	0	0	0	0	0	0
fOTU12	26	24	1260	41	8	202	670	1427	34	86	13	13	11	201	20	22	253	107	27	130	2499	51	48	23	1038	14	264	34	51	79	306	25	186	6	266	45	21	47	932	12	282	55	332	32	87	223	52	330	1612
fOTU623	0	8	0	0	0	0	0	0	0	0	0	0	0	0	0	0	0	0	0	0	0	0	0	0	4	0	2	0	0	0	0	0	0	0	0	0	0	0	0	0	0	0	0	0	0	0	0	0	0
fOTU5	863	7	20	22937	2	138	9	24962	25	1331	57	55	520	28	15	0	3527	93	203	20	27	493	35	7	7	30	1662	16	3	70	5068	31	20	21	3529	0	27	5314	277	0	22	27	6	31	2	16	165	142	0
fOTU650	0	0	0	0	0	0	0	0	0	0	0	0	0	0	2	0	0	0	0	1	0	0	0	0	0	0	0	0	0	0	0	0	0	0	0	0	1	0	0	0	0	0	0	0	0	0	0	0	0
fOTU276	0	0	0	0	0	0	0	0	0	0	0	0	0	0	0	0	0	0	0	1	1	1	0	16	0	0	0	7	1	0	0	0	4	1	0	0	0	0	10	0	0	7	0	1	17	0	0	5	5
fOTU260	0	0	0	0	0	0	0	0	0	0	7	0	0	0	0	0	0	0	0	28	0	0	54	0	0	0	0	0	0	11	0	0	0	0	1	0	0	0	0	0	2	4	5	0	0	0	0	0	0
fOTU152	5	0	0	0	0	1	5	0	0	0	0	0	0	6	6	0	173	7	0	1	0	0	0	22	0	0	0	0	0	0	0	0	0	0	1	27	3	0	0	0	0	34	0	0	0	10	3	0	0
fOTU693	0	0	0	4	1	0	0	0	0	0	0	0	0	0	0	0	0	0	0	3	0	0	12	0	0	3	0	0	0	0	0	0	0	0	0	0	0	0	0	0	1	0	0	0	0	0	0	0	0
fOTU520	0	2	0	0	0	0	0	0	0	0	0	0	0	0	0	0	0	0	0	0	0	0	0	0	0	0	0	2	0	0	0	0	0	0	0	1	0	0	0	0	0	0	0	0	0	0	0	0	0
fOTU59	11	14	5	31	78	14	15	2	15	14	10	0	16	23	24	227	13	5	4	11	12	44	27	10	200	51	103	9	5	13	0	89	34	73	8	22	0	7	23	4	10	28	9	5	37	29	25	33	27
fOTU485	0	0	0	0	0	0	0	0	0	0	0	0	0	0	2	0	0	0	0	6	0	0	0	0	1	2	0	0	0	1	0	0	0	0	0	0	0	0	0	0	0	8	0	0	0	0	0	0	0
fOTU288	0	0	0	6	0	0	0	2	1	3	0	0	0	0	0	0	1	0	46	0	0	0	0	4	0	0	7	1	0	0	0	0	0	0	0	0	0	24	0	0	0	0	4	0	0	0	1	0	0
fOTU75	0	3	0	8	2	1	0	9	0	69	4	0	2	0	0	1	24	0	0	21	0	0	0	14	5	21	12	0	0	0	159	0	3	0	73	4	0	1	1	0	201	10	17	7	45	3	437	0	1
fOTU42	0	0	1	0	20	0	7	1	0	0	0	0	0	1	0	1	1	0	31	0	0	0	0	0	1	0	0	0	1	0	2	0	0	12	0	0	0	166	48	0	0	2	0	37	1	0	0	0	78
fOTU118	1	0	0	1	25	0	0	0	0	1	0	0	0	2	0	0	1	0	0	2	0	0	0	1	1	0	1	1	0	0	0	2	0	0	133	1	0	0	0	0	1	0	0	0	0	0	0	0	0
fOTU365	0	0	3	0	0	0	0	0	0	0	0	0	0	5	0	0	0	0	0	0	0	0	0	0	0	0	0	0	0	0	0	0	5	0	0	0	0	1	0	0	2	0	0	0	0	0	0	0	0
fOTU700	0	0	0	0	0	0	0	0	0	0	0	0	0	0	0	0	0	0	2	1	0	0	14	0	0	0	0	0	0	0	0	0	0	0	0	0	0	0	0	0	0	0	0	0	0	0	0	0	0
fOTU831	0	0	0	0	0	1	0	0	0	0	0	0	0	0	0	0	0	0	0	2	0	0	1	0	0	0	0	0	0	0	0	0	0	0	0	0	0	0	0	3	0	0	0	0	0	0	0	0	0
fOTU99	10	4	22	0	0	1	4	2	1	1	0	0	0	7	0	3	0	1	1	107	88	1	1	0	2	2	0	0	1	57	0	2	0	2	12	0	2	1	33	1	5	3	11	1	0	27	0	8	519
fOTU24	19	39	640	8	37	118	88	2	8	17	10	2	9	40	7	4	9	62	45	57	227	39	206	21	16	137	12	8	5	12	22	8	415	3	107	4	2	90	540	1	153	58	189	31	1	42	10	489	172
fOTU3	312	1137	1165	101	109	4482	2832	320	279	680	45	208	167	1903	192	103	1832	621	322	537	1421	103	290	261	639	179	509	121	118	4247	2051	219	5005	33	3981	613	77	2822	6571	122	1278	1024	881	1133	2031	2118	2367	2540	1377
fOTU90	0	3	0	1	0	1	0	3	0	28	7	0	0	1	0	0	9	0	2	17	0	4	1	25	6	9	0	0	0	1	33	0	0	0	58	0	0	0	1	0	201	6	25	3	3	3	363	2	0
fOTU173	0	6	0	0	0	0	0	0	0	0	0	0	0	0	0	0	0	0	5	178	0	0	161	0	0	1	0	0	0	0	0	1	1	0	1	0	0	0	0	0	11	0	1	1	0	0	0	1	0
fOTU573	0	1	0	0	0	0	0	0	0	0	0	0	0	0	0	0	0	0	0	0	0	0	0	0	0	0	14	0	2	0	0	0	0	0	0	0	0	0	0	0	0	0	0	0	0	0	0	0	0
fOTU401	2	12	0	0	0	0	0	0	0	0	0	0	0	0	0	2	4	1	0	0	0	0	8	3	0	0	1	0	0	0	0	7	0	0	0	0	0	0	0	0	0	0	1	0	0	4	0	0	0
fOTU10	281	210	152	6	22	190	451	172	60	64	32	11	430	73	91	53	48	36	148	625	114	14	184	524	57	27	125	11	50	216	283	24	157	367	545	68	17	154	1343	11	165	2021	318	28	1063	87	28	327	272
fOTU94	0	0	0	1	0	2	0	3	1	51	3	0	1	1	1	0	19	1	0	17	1	0	0	16	9	17	1	0	0	0	20	0	0	0	70	1	0	0	0	0	191	0	11	4	22	1	341	1	0
fOTU552	0	0	0	0	0	0	0	0	0	0	0	0	0	0	0	0	0	0	0	0	0	0	0	0	0	0	0	0	0	0	0	0	0	0	0	0	0	0	0	0	1	0	0	0	0	0	0	0	0
fOTU4	157	31	8938	104	11	398	10632	458	206	2956	35	37	24	286	109	446	38	82	49	864	174	90	245	26	307	37	316	62	16	94	1727	144	504	27	2442	57	32	295	445	13	1280	35	1748	47	115	4931	221	3565	218
fOTU411	0	0	0	5	3	0	0	0	0	0	2	0	0	0	0	0	7	0	0	0	0	0	6	0	0	0	0	1	0	0	0	0	0	0	0	3	0	0	0	0	0	0	2	0	0	0	0	0	0
fOTU39	35	60	3	38	127	86	44	16	34	20	9	69	12	297	37	11	118	107	241	163	36	29	57	8	163	35	16	10	41	149	52	14	815	1	59	66	19	81	131	22	63	62	121	99	27	81	93	2491	15
fOTU119	0	0	0	0	62	0	0	0	0	0	157	0	118	0	2	2	0	0	116	0	0	2	0	0	1	0	0	0	0	0	0	0	0	0	0	0	0	0	0	0	0	334	1	1	0	3	0	0	1
fOTU673	0	0	0	0	0	0	0	0	0	0	0	0	0	0	2	0	0	0	0	0	0	0	0	0	0	0	0	0	0	0	0	0	0	0	0	1	0	3	0	0	11	0	2	0	0	0	0	0	0
fOTU122	0	0	0	0	3	0	0	0	0	0	0	0	0	0	0	0	0	0	6	0	0	0	0	0	0	0	0	0	0	0	1	0	0	0	0	0	0	0	3	0	0	0	0	1	0	0	0	0	0
fOTU91	2	1	1	2	6	1	0	1	8	4	0	0	1	1	5	19	16	0	0	0	16	237	0	0	21	69	0	2	2	13	0	2	5	0	0	9	0	10	2	0	38	10	13	8	0	8	69	0	104
fOTU643	0	0	0	0	4	0	1	0	0	0	0	1	0	0	0	0	0	0	11	2	0	0	1	1	7	0	0	0	0	0	0	0	3	0	2	0	0	0	5	0	1	0	0	0	0	0	0	0	0
fOTU763	0	2	0	4	0	0	0	0	0	6	0	0	0	0	0	0	0	0	0	0	0	0	0	0	0	1	0	0	0	0	0	0	0	0	0	0	0	0	0	0	0	0	0	0	0	0	0	0	0
fOTU760	0	0	0	0	0	0	0	0	0	0	0	0	0	0	0	0	0	0	0	0	0	0	0	3	0	0	0	0	0	0	0	0	0	0	0	0	0	0	0	0	0	0	0	0	0	3	0	0	2
fOTU837	0	0	0	0	0	0	0	1	0	0	0	0	0	0	0	0	0	0	0	0	0	0	20	0	0	11	0	0	0	0	0	0	0	0	0	0	0	0	0	0	0	0	0	0	0	0	0	0	0
fOTU78	9	0	0	0	1	0	1	4	0	189	2	2	4	83	1	0	1	0	0	30	0	1	1	98	0	0	21	0	0	2	1	2	0	17	88	4	1	0	0	0	117	0	381	0	0	1	0	0	0
fOTU793	0	0	0	0	0	0	0	0	0	0	0	0	0	0	0	0	0	0	0	0	0	0	0	0	0	0	0	0	0	0	0	0	0	0	0	0	0	0	0	0	0	0	0	0	0	3	0	0	0
fOTU313	0	5	0	0	0	5	0	1	0	0	0	0	0	0	0	0	0	0	0	0	6	1	1	0	0	0	0	0	0	1	0	0	0	0	0	0	0	0	0	0	8	46	3	0	0	0	4	0	0
fOTU146	0	2	0	14	0	0	0	3	0	16	2	0	0	0	0	2	0	0	0	187	0	0	208	0	0	12	0	0	0	0	1	0	0	0	0	0	0	0	1	0	3	0	1	0	0	1	0	8	0
fOTU253	0	0	0	0	1	0	6	5	0	19	0	0	0	0	1	0	1	1	17	0	0	0	0	0	0	37	0	0	0	0	0	0	4	0	11	0	0	1	0	0	0	0	1	0	0	1	0	0	0
fOTU655	0	1	0	6	0	0	0	1	0	0	0	0	0	0	0	0	0	0	0	0	0	1	0	0	0	0	0	0	0	1	2	0	0	0	0	0	0	1	0	0	0	0	0	0	0	0	0	1	0
fOTU502	2	0	0	0	0	0	0	0	0	0	0	0	0	0	0	0	0	0	0	0	0	0	0	6	0	0	0	0	0	0	0	8	0	0	0	0	0	0	0	0	0	0	2	0	0	0	0	0	0
fOTU193	0	0	2	0	0	0	1	0	0	0	0	0	0	0	0	0	1	0	0	0	207	0	0	0	0	2	0	1	0	0	2	0	0	0	0	0	0	0	0	0	0	0	0	0	0	0	1	0	0
fOTU38	6	6	10	0	0	4	27	95	6	30	18	11	5	0	14	15	1	23	4	24	266	3	29	12	5	0	2	7	11	2	1	2	111	16	1	1	14	39	93	1	5	6	1	161	1	50	4	26	3
fOTU93	3	0	0	3	2	0	1	6	1	37	4	1	1	0	0	1	13	0	0	15	0	0	0	37	26	21	0	0	0	3	1	0	0	32	36	1	0	0	2	0	156	6	10	5	31	3	442	0	1
fOTU483	0	0	0	0	0	0	0	0	0	0	0	0	0	0	0	0	0	0	2	0	0	0	2	0	0	0	0	0	0	0	0	0	0	0	0	0	0	0	0	0	9	0	1	0	0	0	0	0	0
fOTU111	1	0	0	0	0	0	0	0	0	0	0	0	0	1	0	0	2	0	0	3	0	0	0	1	0	1	0	0	0	0	0	0	0	0	151	0	0	0	0	0	0	0	0	0	0	0	0	0	2
fOTU547	0	0	0	0	0	0	0	0	0	0	0	0	0	0	0	2	0	0	0	0	0	13	0	0	0	0	0	0	0	0	0	0	0	0	0	0	0	0	0	0	0	0	0	0	0	0	0	0	0
fOTU765	3	1	1	0	0	0	0	0	0	0	0	0	0	0	0	0	0	0	0	1	0	0	0	0	0	0	0	0	0	0	0	0	0	0	0	0	0	0	0	0	0	0	0	0	0	0	0	0	0
fOTU306	0	0	0	0	0	0	0	0	0	2	0	0	0	0	0	5	3	0	0	0	0	0	1	0	0	0	0	0	0	0	0	0	0	0	0	0	0	0	0	0	0	1	0	0	1	1	0	0	0
fOTU157	0	114	1	1	0	0	4	0	3	12	0	0	0	0	0	2	0	0	0	23	0	0	14	0	0	0	1	0	0	0	0	1	9	0	0	0	1	6	1	1	0	8	1	0	1	8	0	0	2
fOTU370	0	1	0	0	0	0	0	3	2	0	0	0	0	0	0	3	4	0	4	4	0	0	0	9	0	1	0	0	0	0	0	14	0	0	1	1	0	0	0	0	4	0	0	0	0	4	3	0	0
fOTU758	0	0	0	1	0	0	0	0	0	0	0	0	0	0	0	0	0	0	0	0	0	0	0	0	0	0	0	0	0	0	0	0	0	7	0	0	0	0	0	0	0	0	0	0	0	2	0	0	0
fOTU375	5	0	1	0	0	0	0	0	0	4	0	0	0	0	0	0	0	0	0	3	2	0	0	0	0	0	0	0	0	0	0	0	0	0	0	0	0	0	0	0	9	0	0	0	0	4	0	0	0
fOTU423	0	0	0	0	0	0	0	0	0	0	0	1	0	0	0	0	0	1	0	0	1	0	0	27	0	0	0	0	0	0	0	0	0	0	0	0	0	0	0	0	0	0	0	0	1	0	0	0	0
fOTU514	0	0	0	0	0	0	0	0	0	0	0	0	0	0	0	0	0	0	0	0	0	0	1	0	0	0	0	0	0	0	26	3	0	0	0	0	0	0	0	0	5	1	0	0	0	0	0	0	0
fOTU415	0	0	0	0	0	18	0	0	2	0	0	0	0	0	0	1	0	0	0	0	0	0	0	0	0	0	0	0	0	0	0	0	0	0	0	0	0	0	0	0	3	0	1	0	0	0	0	0	0
fOTU435	0	0	0	0	0	0	0	2	0	2	0	0	0	0	0	0	0	0	0	0	0	0	0	0	0	0	0	0	0	0	0	0	0	0	0	0	0	0	1	0	0	0	0	0	0	0	0	0	0
fOTU529	0	0	0	1	0	0	0	0	0	0	0	0	0	0	0	0	0	0	6	0	0	0	0	0	0	0	5	0	0	0	0	0	0	0	0	0	0	8	0	0	0	0	1	0	0	0	0	0	0
fOTU159	0	1	0	0	2	0	0	0	0	7	0	0	0	0	2	0	0	1	6	0	0	0	0	0	0	0	0	0	0	1	72	1	1	0	52	0	0	0	0	0	5	21	197	0	0	0	10	0	0
fOTU417	0	0	0	0	0	0	0	0	0	35	0	0	0	0	0	0	0	0	0	0	0	0	0	0	0	0	0	0	0	0	0	0	0	0	0	0	0	0	0	0	0	0	0	0	0	0	0	0	0
fOTU591	0	0	0	0	0	0	0	0	0	0	0	0	0	0	0	0	0	0	0	0	0	0	0	0	0	0	0	0	0	0	0	0	0	3	0	0	0	0	0	0	0	0	0	2	0	0	0	0	0
fOTU295	0	0	0	0	0	0	0	0	0	10	0	0	0	0	3	0	0	0	0	0	0	0	0	0	0	0	0	0	0	0	0	0	0	0	18	0	0	0	0	0	0	0	0	0	0	0	0	0	0
fOTU466	0	0	0	1	0	0	0	0	0	17	0	0	0	0	0	0	0	0	2	0	0	4	1	0	0	5	0	0	0	1	1	0	0	0	2	0	0	0	0	0	0	2	1	0	0	6	2	0	0
fOTU255	0	0	0	0	0	0	0	0	0	0	0	0	0	0	0	0	0	0	0	0	0	0	0	0	0	0	0	0	0	0	0	0	0	0	0	0	0	0	0	0	0	0	0	0	0	0	0	0	0
fOTU86	0	0	0	0	9	0	1	0	0	0	0	0	0	0	0	0	1	0	19	0	0	0	0	0	1	0	0	0	0	0	0	0	0	0	0	0	0	7	14	0	0	0	0	13	0	0	0	0	0
fOTU374	0	0	0	0	0	1	0	0	0	0	0	0	0	0	0	0	0	0	0	25	0	0	84	0	0	0	0	0	0	0	0	0	0	0	7	0	0	0	0	0	0	0	0	0	0	0	0	0	0
fOTU340	0	0	0	0	0	0	0	0	0	0	0	0	0	0	0	1	0	0	0	0	0	0	0	0	0	0	0	0	0	0	0	0	0	0	0	0	0	0	0	0	0	1	0	0	21	0	0	2	0
fOTU9	4315	484	38	1257	545	47	174	136	34	32	20	11	26	19	230	6492	232	12	364	395	40	2863	145	511	269	2567	795	38	43	739	112	154	13	39	64	32	7	8	20	19	3475	322	1951	31	542	1890	1552	402	618
fOTU281	13	0	0	0	0	0	0	0	0	1	0	0	0	0	0	0	0	0	0	0	0	0	0	7	0	0	0	0	0	0	0	0	0	0	0	0	0	0	0	0	0	0	0	0	0	0	0	0	0
fOTU309	1	2	0	0	0	0	0	0	0	0	0	0	0	0	0	0	2	0	0	1	0	0	0	5	0	0	0	0	0	0	20	12	0	0	4	0	0	0	0	0	6	0	13	0	0	1	4	0	0
fOTU170	10	0	0	1	0	0	0	0	2	1	0	0	0	0	3	15	0	0	15	2	0	0	1	1	0	73	0	1	0	0	1	0	0	6	55	0	0	2	0	0	4	0	2	0	0	51	1	0	0
fOTU129	0	13	0	13	6	0	0	0	0	10	0	0	0	0	0	0	0	0	1	335	0	0	338	23	0	3	0	0	0	0	0	0	0	0	2	1	1	2	0	1	49	0	1	0	0	1	0	7	1
fOTU506	0	0	0	0	0	0	0	0	0	0	2	0	0	0	0	0	0	0	0	6	0	0	12	0	0	0	0	0	0	2	0	0	0	0	0	0	0	0	0	0	0	0	3	0	0	0	0	0	0
fOTU302	0	0	0	0	25	0	0	0	0	4	0	0	0	0	1	0	0	0	0	2	0	0	9	0	0	33	0	0	0	3	0	0	0	0	1	0	0	0	0	0	1	0	0	0	0	16	0	0	0
fOTU135	2	21	1	14	1	2	5	0	1	1	0	2	0	1	4	0	4	0	1	4	4	0	0	1	1	2	4	0	0	3	15	1	56	0	1	1	2	18	0	0	1	4	1	1	0	2	20	22	9
fOTU248	2	0	0	0	0	0	0	0	0	0	1	0	0	0	0	7	0	0	17	0	0	0	0	4	0	59	0	1	0	0	0	1	0	0	17	1	0	2	0	0	5	0	1	0	0	15	2	0	0
fOTU149	13	0	0	1	57	11	1	0	0	1	4	0	0	1	0	0	0	0	26	29	0	0	73	183	0	1	0	0	0	0	13	0	0	20	0	2	0	3	0	0	35	0	18	0	0	0	27	8	0
fOTU815	0	0	0	0	0	0	0	0	0	0	0	0	0	4	0	0	0	0	0	0	0	0	0	0	6	0	0	0	0	0	0	0	0	0	0	0	0	0	0	0	0	0	0	0	0	0	0	0	0
fOTU286	3	0	0	3	0	0	0	0	0	0	0	0	13	0	1	0	0	0	0	2	0	0	34	1	0	0	0	0	0	0	0	0	0	0	0	0	0	2	0	1	0	0	0	0	0	1	3	5	0
fOTU366	0	0	0	0	0	0	0	0	0	6	0	0	0	0	0	0	0	0	0	0	0	0	0	0	0	0	0	0	0	0	0	0	0	0	0	2	0	0	0	0	15	0	9	0	0	25	0	0	1
fOTU208	0	0	0	0	0	0	0	1	0	1	0	0	0	11	0	0	0	0	0	0	0	1	0	0	3	0	0	0	0	0	118	0	0	0	0	0	0	2	0	0	0	0	1	0	0	0	0	0	0
fOTU225	0	0	0	0	0	0	0	0	0	77	0	0	0	0	1	0	1	0	1	0	0	0	0	0	2	202	0	0	0	0	0	0	0	0	7	0	0	0	0	0	29	0	0	0	0	0	1	0	0
fOTU203	1	0	0	0	0	0	0	0	0	0	0	1	0	0	0	0	0	1	0	86	0	0	162	0	0	0	0	0	0	0	0	0	0	0	0	0	0	0	0	0	0	14	0	0	0	1	0	0	0
fOTU465	0	0	0	0	0	0	0	0	0	0	0	0	0	0	0	1	0	0	0	0	0	0	0	7	0	1	0	0	0	0	0	0	0	0	0	0	0	0	0	0	4	0	0	0	0	0	0	0	0
fOTU148	0	7	0	3	0	0	0	6	0	127	0	0	0	1	1	5	1	1	2	2	0	64	8	5	0	60	3	1	0	17	54	1	1	0	54	0	0	8	0	0	9	16	3	1	0	40	10	1	0
fOTU734	0	0	0	0	0	0	0	0	0	0	0	0	0	0	0	0	0	0	0	0	0	0	0	0	0	0	0	0	0	0	0	0	0	0	0	0	0	0	0	0	0	0	0	0	0	0	0	0	0
fOTU101	38	4	1	4	9	0	1	2	0	57	7	1	2	2	15	0	15	1	2	22	0	0	4	5	7	23	0	0	0	7	185	0	0	7	69	1	0	9	2	0	235	54	22	7	10	16	337	1	2
fOTU808	0	0	0	0	0	0	0	0	0	0	0	0	0	0	0	0	0	0	0	0	0	0	0	0	0	0	0	0	0	0	0	1	0	0	0	0	0	0	0	0	0	0	0	0	0	0	0	0	0
fOTU226	0	0	0	6	0	0	0	1	0	0	0	1	6	0	0	3	0	0	0	0	0	0	0	0	8	0	0	0	0	31	0	0	0	0	0	0	0	0	0	0	0	0	9	0	0	0	0	4	0
fOTU28	1540	221	13	279	177	6	59	61	12	9	17	4	7	3	24	1564	169	5	62	103	15	727	34	197	63	650	302	9	5	235	8	143	4	4	29	11	1	2	7	8	2108	54	499	8	147	449	397	79	131
fOTU269	0	0	0	0	0	0	0	0	0	15	0	0	0	0	0	0	0	3	2	0	0	0	0	0	0	0	0	0	0	0	42	2	0	0	0	0	0	0	0	0	0	0	0	0	0	0	0	0	0
fOTU499	0	8	0	0	0	0	0	0	0	0	0	0	0	0	0	0	0	0	0	0	0	0	0	0	0	0	0	0	0	0	0	0	0	0	0	0	0	0	0	0	0	0	0	0	0	15	0	0	0
fOTU715	0	0	0	0	0	0	0	3	0	2	0	0	0	0	0	0	0	0	4	1	0	0	0	0	0	2	0	0	0	0	0	0	0	0	0	0	0	0	0	0	0	0	0	0	0	0	0	0	0
fOTU25	2156	241	19	693	319	17	86	87	17	16	17	4	14	14	56	2888	133	1	163	209	12	1171	45	381	96	1209	318	14	12	374	23	77	7	33	38	13	4	2	6	5	1752	105	914	12	233	937	753	171	335
fOTU440	0	13	0	0	0	0	0	0	0	0	0	0	0	0	0	9	0	0	0	0	0	0	0	0	3	0	0	0	0	0	0	0	0	0	0	0	0	0	0	0	0	9	0	0	1	0	0	0	1
fOTU87	0	0	1	1	0	0	0	1	0	3	0	0	1	94	0	1	188	2	0	2	2	2	0	1	9	0	0	1	0	2	683	0	0	5	1	0	0	0	1	0	1	2	4	0	0	0	13	0	0
fOTU125	3	0	0	0	0	0	0	0	0	0	6	0	4	0	0	0	0	1	0	0	0	0	0	10	0	0	24	0	0	0	354	0	0	24	2	2	0	2	0	0	1	23	0	0	0	0	0	0	0
fOTU1	88	347	923	167	17	601	147	221	40185	73	274	37664	145	5933	125	2619	153	38547	118	439	240	154	573	790	437	126	2121	18564	19898	1611	106	503	595	223	94	23758	32521	79	55	28426	322	185	47	34	374	63	240	659	287
fOTU51	29	59	4	4	491	105	1	6	2	16	22	1	17	105	38	47	40	4	48	31	93	9	1	25	104	187	2	1	10	16	1	4	6	6	8	34	3	38	7	2	36	529	30	1	1	16	23	1	6
fOTU256	0	0	0	2	0	1	0	0	0	2	0	0	0	9	1	4	1	0	0	4	0	4	0	0	6	0	4	0	0	0	0	6	4	1	0	0	0	1	0	0	5	0	0	0	1	0	0	0	0
fOTU137	1	7	1	18	0	0	0	0	0	27	0	0	0	1	0	0	0	0	18	297	0	0	269	0	0	1	0	0	0	0	0	1	0	0	0	0	0	0	1	0	16	0	0	0	0	1	0	2	0
fOTU709	0	0	0	0	0	0	0	0	0	0	0	0	0	0	0	0	0	0	0	0	0	0	0	0	0	0	0	0	0	0	0	0	0	0	0	0	0	2	0	0	6	0	0	0	0	0	0	0	0
fOTU471	0	1	0	0	0	0	0	0	1	0	0	0	0	0	0	0	0	0	0	0	0	0	0	0	0	0	16	0	0	0	0	0	0	0	0	0	0	0	0	0	0	0	1	0	0	13	0	0	0
fOTU454	0	0	0	0	0	0	0	0	0	0	0	0	0	0	2	0	4	0	0	0	0	0	0	0	0	3	0	0	0	0	0	0	0	0	0	0	0	0	0	0	0	0	2	0	0	0	0	0	0
fOTU386	0	0	0	4	0	0	0	0	0	0	0	0	0	0	0	0	0	0	0	0	0	0	9	0	0	0	0	0	0	0	0	0	0	0	0	0	0	0	0	0	0	0	0	0	0	0	0	0	0
fOTU62	10	15	0	0	423	450	3	2	9	1	40	0	7	0	1	16	106	2	35	0	432	50	6	6	4	117	11	2	20	131	2	23	1531	4	1	10	1	4	19	0	14	0	9	136	3	9	9	3	1
fOTU186	0	0	0	0	0	0	0	0	0	0	31	0	1	0	0	0	0	0	0	0	0	0	0	1	0	0	0	0	0	48	0	0	2	0	1	0	0	0	0	0	1	0	29	0	0	0	0	0	0
fOTU767	0	0	0	0	0	0	0	0	0	0	0	0	0	0	0	0	0	0	3	3	0	0	0	0	0	0	0	0	0	0	0	0	1	0	0	0	0	0	0	0	0	0	0	0	0	0	0	0	2
fOTU214	0	0	0	0	0	0	0	0	0	0	0	0	0	0	0	0	0	0	0	0	0	0	0	0	1	0	0	0	1	0	0	0	0	1	0	0	0	0	0	0	0	1	0	0	240	0	0	0	0
fOTU267	0	0	0	2	0	1	0	1	3	1	0	0	0	0	0	0	0	0	0	2	8	2	0	0	9	26	25	0	0	7	0	10	0	0	0	0	0	0	0	0	1	0	4	6	0	0	0	3	0
fOTU532	0	0	0	0	0	0	0	0	0	0	0	0	0	0	0	0	0	0	0	0	0	0	0	0	0	0	0	1	1	0	0	0	0	3	0	0	0	0	3	0	0	0	0	1	0	4	3	0	0
fOTU54	202	34	15	59	5	2	88	6	6	12	4	1	10	15	124	120	33	2	20	43	7	118	25	17	7	48	347	13	3	105	8	78	1	20	75	7	2	2	4	2	10	6	15	7	151	15	71	298	123
fOTU169	0	4	0	0	1	2	0	0	0	10	4	0	0	0	0	0	0	1	31	0	0	0	0	17	0	0	5	0	0	0	52	0	0	25	0	1	0	4	0	0	1	3	0	7	0	1	0	0	3
fOTU220	0	1	0	6	1	0	0	0	0	0	0	0	0	0	0	0	0	0	0	90	0	0	65	0	0	1	0	0	0	0	0	0	0	0	6	0	0	2	0	0	14	0	0	0	1	0	0	0	1
fOTU554	0	0	0	0	0	0	0	0	0	0	0	0	0	0	0	0	0	0	0	0	0	0	0	0	0	0	0	0	0	0	0	0	0	0	0	0	0	0	0	0	4	0	12	0	0	0	0	0	0
fOTU635	2	0	0	1	0	0	0	0	0	0	0	0	0	0	0	0	9	0	0	0	0	0	0	3	0	0	0	0	0	0	0	7	0	0	0	0	0	0	0	0	0	0	0	0	0	8	1	0	0
fOTU405	0	0	0	0	0	0	0	0	0	0	0	0	0	0	2	0	0	0	0	4	0	0	31	0	0	0	0	0	0	0	0	0	0	0	0	0	0	1	0	0	2	7	0	0	0	0	0	0	0
fOTU486	0	0	0	3	0	0	0	0	0	0	0	0	0	0	0	0	0	0	0	0	0	0	0	0	0	0	0	0	0	0	0	0	0	0	0	0	0	0	6	0	0	5	0	0	0	2	0	0	0
fOTU622	0	0	4	0	0	0	1	0	0	0	0	0	0	0	0	0	0	0	0	0	0	0	0	0	0	0	0	0	0	0	0	0	0	0	0	0	0	0	0	0	0	0	0	0	0	2	0	0	0
fOTU361	0	0	0	0	0	0	0	0	0	0	60	0	4	0	0	0	0	0	2	0	0	0	1	0	0	0	0	0	0	0	0	0	0	19	0	0	0	0	0	0	0	0	0	0	0	0	0	0	0
fOTU492	0	0	1	0	0	0	0	0	0	0	0	0	0	0	0	0	0	0	0	0	0	0	0	0	0	0	0	0	0	0	0	0	0	0	0	0	0	0	0	0	0	0	1	0	0	2	0	0	0
fOTU681	0	1	0	0	0	2	0	0	0	0	0	0	0	2	0	0	0	0	0	0	0	0	0	0	3	0	0	0	0	0	0	0	0	0	0	0	0	2	11	0	0	0	0	0	0	2	0	0	0
fOTU301	0	0	1	0	0	0	1	0	0	0	0	0	0	0	0	14	1	0	0	0	0	34	0	0	0	15	0	1	0	0	0	11	0	0	0	0	0	0	0	0	0	0	0	0	0	1	0	0	0
fOTU570	0	1	0	0	0	0	0	0	1	0	0	0	0	0	0	0	0	0	0	0	0	0	0	0	0	0	0	0	0	0	0	0	0	0	0	0	0	0	0	0	0	0	0	0	0	0	0	23	0
fOTU354	0	1	0	0	1	0	0	0	0	0	0	0	0	0	0	0	0	0	0	0	33	0	0	0	0	2	0	0	1	0	0	0	1	0	0	0	0	0	0	0	0	0	0	0	52	0	0	0	0
fOTU7	2424	351	149	1350	99	35	760	419	96	1067	113	20	81	1207	2400	643	1227	19	262	638	101	3095	548	356	1526	1216	4473	118	52	1716	1210	10859	63	229	970	51	9	244	63	27	1115	99	470	70	2533	1728	892	3283	865
fOTU47	2	0	1	4	16	2	2	0	6	5	1	3	7	0	535	36	2	0	1	1	3	80	1	101	2	4	1	4	1	4	0	1	4	0	22	4	0	0	4	2	931	334	10	1	69	6	0	142	9
fOTU150	0	0	0	0	0	0	1	0	1	0	0	0	0	0	0	0	0	0	0	0	0	0	1	1	0	0	0	0	0	0	0	0	0	0	0	0	3	0	0	0	0	0	0	0	0	0	0	0	0
fOTU29	879	113	13	208	62	8	40	39	11	10	10	2	4	7	36	1437	50	1	77	90	9	949	39	78	72	609	92	8	6	135	4	8	3	8	22	8	3	2	1	6	451	75	444	3	183	501	310	79	157
fOTU549	0	0	0	0	0	0	0	0	0	0	0	0	0	0	0	0	0	0	0	0	0	0	0	0	0	0	0	0	0	0	0	0	0	0	0	0	0	0	0	0	0	0	0	0	0	0	0	18	1
fOTU414	0	1	0	0	0	0	0	0	0	0	0	0	0	0	8	0	0	0	0	0	10	1	0	0	1	1	7	4	0	1	0	1	0	1	1	1	0	0	0	0	0	8	0	1	0	0	2	0	0
fOTU439	0	0	0	0	0	0	0	0	0	0	0	0	0	0	0	0	0	0	0	0	0	0	0	0	0	0	0	0	0	0	0	0	0	0	0	0	0	0	0	0	0	0	0	0	0	0	0	0	0
fOTU209	0	0	0	0	1	0	0	0	0	0	5	0	0	0	0	0	0	0	0	0	0	0	0	0	0	0	1	0	0	0	0	1	0	0	0	0	0	0	0	0	0	0	0	0	0	0	0	0	0
fOTU476	5	0	0	0	0	0	0	0	0	0	0	0	0	0	0	0	0	1	0	1	0	0	0	4	0	0	0	0	0	0	0	0	0	0	0	0	0	0	0	0	0	0	0	0	0	0	0	3	0
fOTU683	0	0	0	0	0	0	0	0	0	0	0	0	0	0	0	0	0	0	0	0	0	0	0	1	0	0	0	0	1	0	0	0	0	0	0	0	0	0	0	0	0	0	0	0	0	0	1	0	0
fOTU131	0	0	0	0	1	0	1	1	0	0	219	1	92	0	1	0	2	0	3	0	0	1	1	0	0	1	0	1	0	0	1	0	5	299	0	0	0	0	0	0	0	0	2	0	1	0	0	0	0
fOTU96	8	2	67	1	29	15	67	3	1	28	1	1	4	8	3	0	13	1	1	9	286	1	1	15	9	0	3	13	4	0	0	2	30	1	2	3	0	0	4	0	79	11	6	41	1	11	210	0	1
fOTU638	0	0	0	0	0	0	0	3	0	0	0	0	0	0	0	0	0	0	0	0	0	0	0	0	0	0	0	0	0	0	0	0	0	0	0	0	0	0	0	0	0	0	0	0	0	0	0	0	0
fOTU397	0	0	27	0	0	0	0	18	0	0	0	1	0	0	0	0	0	6	0	0	0	0	0	0	0	0	0	0	0	0	0	0	2	0	0	0	0	0	0	1	0	0	0	0	0	0	0	1	0
fOTU307	0	0	0	0	0	0	0	0	0	0	0	1	0	0	0	0	0	0	0	0	0	0	0	0	0	0	0	1	0	0	0	0	0	0	0	53	0	0	0	0	0	0	0	0	0	0	0	0	0
fOTU472	0	0	0	0	0	0	1	0	0	0	1	0	0	0	0	0	0	1	0	0	2	0	0	0	3	0	0	0	0	1	0	0	0	0	0	0	0	0	2	0	0	1	1	0	0	0	1	3	0
fOTU419	0	0	1	0	0	0	0	0	1	0	0	0	0	0	0	0	0	0	0	0	36	0	0	0	0	0	0	0	0	0	0	0	0	0	0	0	0	0	0	0	0	0	0	0	5	0	1	0	0
fOTU738	0	3	0	0	0	0	0	0	0	0	0	0	0	0	0	0	0	1	0	0	0	0	0	0	0	0	0	0	0	0	0	0	0	0	0	0	0	0	0	0	0	0	3	0	0	0	0	0	1
fOTU748	6	4	0	0	0	0	0	0	0	0	0	0	0	0	0	0	0	0	0	0	0	0	0	0	0	0	0	0	0	0	0	0	2	0	0	0	0	0	0	0	0	0	0	0	0	0	0	0	0
fOTU217	0	0	1	0	1	0	0	0	0	0	62	0	38	0	0	0	0	0	1	0	0	0	0	0	0	0	0	0	0	0	0	0	2	94	0	0	0	0	0	0	0	0	0	2	0	0	0	0	0
fOTU188	3	0	0	4	0	3	1	2	1	0	0	0	0	2	19	7	0	0	1	3	52	2	3	1	1	1	38	3	3	0	1	7	3	0	10	2	0	3	2	1	0	16	0	2	0	0	11	1	0
fOTU235	0	0	0	0	0	0	0	0	0	0	0	0	0	0	0	0	0	0	0	1	0	0	212	0	0	0	0	0	0	0	0	0	0	1	0	0	0	0	0	0	0	0	0	0	0	0	0	0	0
fOTU16	87	239	60	186	210	122	181	82	17	205	8	4	31	173	502	12	65	23	167	1706	47	34	2358	14	213	16	43	13	36	367	968	29	291	17	584	33	6	226	67	6	380	34	422	61	58	504	171	535	117
fOTU176	0	0	1	0	2	0	0	0	0	0	111	0	65	0	0	0	0	0	2	0	0	0	0	0	0	1	0	0	0	0	0	0	3	131	1	0	0	0	0	0	0	0	0	0	0	0	0	0	0
fOTU132	1	5	0	0	8	10	0	1	0	2	1	0	0	2	0	0	1	0	0	380	2	0	221	0	0	0	0	0	0	0	10	0	0	1	6	0	0	0	1	0	0	3	0	0	0	3	0	0	0
fOTU219	0	0	0	21	0	0	51	0	0	0	0	0	1	0	0	0	1	0	8	1	0	0	0	2	0	0	0	0	0	24	0	0	0	0	4	0	1	6	0	0	0	0	17	0	0	0	3	3	0
fOTU353	0	0	0	0	0	0	0	0	0	1	0	0	0	0	0	0	0	0	0	0	0	1	0	0	0	0	0	0	0	0	0	0	0	0	0	0	0	0	0	0	0	0	0	9	0	0	0	0	0
fOTU358	3	0	0	0	0	1	0	0	0	0	0	0	0	0	0	4	0	0	0	0	0	24	0	0	0	3	3	0	0	0	0	0	0	0	7	0	0	0	0	0	1	0	0	0	0	0	0	0	0
fOTU160	0	0	3	0	1	20	4	1	0	0	1	2	0	0	1	2	0	0	5	14	4	0	1	0	0	14	1	0	1	0	0	0	9	0	0	0	0	19	8	2	2	1	0	1	11	1	3	6	0
fOTU424	0	0	0	0	0	0	0	0	0	0	10	0	4	0	0	0	0	0	0	0	0	0	0	0	0	0	0	0	0	0	0	0	0	11	0	0	0	0	0	0	0	0	0	2	0	0	0	0	0
fOTU433	1	0	1	0	0	0	0	0	0	0	0	0	0	0	0	0	0	0	0	0	0	0	0	0	0	0	38	0	0	0	0	0	1	0	0	0	0	0	0	0	0	0	0	0	0	0	0	0	0
fOTU181	4	7	1	2	0	3	2	2	2	3	0	0	1	4	23	0	1	1	0	1	52	9	0	1	1	4	23	16	2	3	0	5	3	0	2	7	0	3	0	0	1	13	1	2	2	0	14	3	0
fOTU161	0	4	0	0	0	0	3	0	0	4	2	0	0	0	0	0	0	0	0	8	0	1	0	33	0	0	0	0	0	0	0	0	0	0	0	0	1	0	7	0	0	0	0	0	10	0	0	17	3
fOTU494	1	0	0	0	0	0	0	0	0	0	0	0	0	0	0	0	0	0	0	0	0	0	0	0	1	0	0	0	1	1	0	0	0	0	0	0	0	1	0	0	0	0	0	0	0	0	1	0	0
fOTU657	0	0	0	0	0	0	0	0	0	0	2	0	2	0	0	0	0	0	1	0	0	0	0	0	0	0	0	0	0	0	0	0	0	3	0	0	0	0	0	0	0	0	0	0	0	0	0	0	0
fOTU610	0	0	0	1	0	0	0	0	0	0	0	0	0	0	1	0	0	1	1	0	0	1	1	0	0	0	0	0	0	0	0	1	1	0	0	0	0	0	0	0	0	0	0	0	0	0	0	0	0
fOTU41	0	8	0	0	0	0	6	0	0	0	0	0	0	7	0	17	0	0	0	0	0	0	1	0	11	0	0	0	12	0	0	0	0	0	0	0	0	0	1	4	0	11	0	0	10	0	2	0	6
fOTU421	0	0	0	0	0	1	0	0	0	0	0	0	0	0	0	0	0	0	0	3	8	0	0	0	0	0	0	0	0	0	0	0	0	0	0	0	0	0	7	0	0	0	6	3	0	1	1	1	0
fOTU489	0	0	0	0	0	0	0	0	0	0	0	0	0	0	0	0	0	0	0	0	0	0	0	0	0	0	1	0	0	0	0	0	0	0	0	0	0	0	0	0	7	0	0	0	0	0	0	0	0
fOTU418	0	2	0	0	0	2	1	0	0	0	1	0	0	0	0	1	0	0	0	0	0	0	0	0	0	0	0	0	0	0	0	0	0	0	4	0	0	0	1	0	6	7	0	0	0	0	0	0	0
fOTU171	0	0	2	0	0	0	1	0	0	0	0	0	0	0	0	0	2	0	0	0	1	1	3	0	0	0	0	0	0	0	0	0	1	545	0	0	0	9	0	0	0	0	0	0	0	0	0	0	0
fOTU775	0	5	0	0	0	0	0	0	0	0	0	0	0	0	0	0	0	0	0	0	0	0	0	0	0	0	0	0	0	0	0	0	0	0	0	0	0	0	0	0	0	0	0	0	0	0	0	0	0
fOTU493	0	0	0	0	0	0	0	0	0	0	0	2	0	0	0	0	0	7	0	0	0	0	0	0	0	0	0	0	0	0	0	0	0	0	0	0	0	0	0	0	0	0	0	0	0	0	0	0	0
fOTU671	1	0	0	2	0	0	0	0	0	1	0	0	0	0	0	1	0	0	0	0	1	0	0	3	0	0	1	0	0	0	0	0	0	1	0	0	0	0	0	0	0	0	0	0	0	0	0	0	5
fOTU326	0	3	0	0	7	0	0	0	0	0	0	0	0	0	0	0	0	0	7	23	0	0	4	0	0	2	1	0	0	0	0	0	5	0	0	0	0	19	2	0	0	0	0	0	0	0	0	0	0
fOTU459	1	0	0	0	0	4	0	0	0	0	0	0	0	0	1	0	0	1	0	0	0	0	0	0	0	0	0	0	0	0	2	0	8	0	0	0	0	0	0	0	0	0	0	0	0	0	0	0	0
fOTU727	0	0	0	2	0	0	0	0	0	0	0	0	0	0	0	0	1	0	0	0	0	0	0	4	0	0	0	0	0	0	0	0	0	0	0	0	0	0	3	0	0	0	0	0	0	0	0	0	0
fOTU272	0	0	2	0	0	0	0	0	0	9	1	0	0	8	0	6	0	0	0	8	0	0	0	0	0	0	1	1	0	0	0	0	3	0	0	1	0	0	24	0	0	0	0	0	1	0	0	0	0
fOTU21	38	1085	46	27	133	237	356	342	127	114	88	23	67	511	34	313	687	120	87	24	1050	1372	13	84	441	212	481	370	128	352	342	554	365	72	176	375	14	377	171	66	233	130	57	295	66	50	117	316	33
fOTU355	0	0	0	0	0	8	0	0	0	0	0	0	0	0	0	0	0	0	0	0	0	0	0	0	0	0	0	0	0	0	0	0	0	0	0	0	0	0	24	0	0	0	0	0	0	1	0	0	0
fOTU197	0	0	1	0	2	0	0	0	0	0	0	0	0	0	0	0	0	0	0	0	0	0	0	0	4	0	0	0	0	6	1	0	0	0	0	1	0	0	0	0	13	0	0	0	0	0	0	0	0
fOTU180	0	0	0	0	0	0	0	0	0	0	0	0	0	0	3	15	1	0	0	0	0	58	0	0	0	174	0	0	0	0	0	42	0	0	0	0	0	0	0	0	0	0	0	0	0	0	0	0	0
fOTU497	0	0	0	2	0	0	0	0	0	0	0	0	0	0	0	1	0	0	0	0	0	3	0	0	1	0	0	1	0	0	0	4	0	0	0	0	0	0	0	0	0	0	0	0	0	0	0	0	0
fOTU545	0	1	0	0	2	1	0	0	0	0	0	0	0	0	0	0	1	0	0	0	0	0	0	3	0	3	0	0	2	0	0	1	0	0	1	0	0	0	0	0	0	0	6	0	2	1	0	0	0
fOTU434	0	0	31	0	0	0	0	0	0	0	0	0	0	0	1	0	0	0	0	0	1	0	0	0	0	0	0	0	0	0	0	0	0	0	2	0	0	0	0	0	0	0	0	6	0	0	0	0	0
fOTU300	0	0	8	0	0	0	0	0	0	0	0	0	0	0	1	0	0	0	0	0	3	0	0	0	0	0	0	1	0	0	0	0	1	0	0	0	0	0	0	0	0	0	0	0	0	0	0	0	0
fOTU826	4	0	0	0	0	0	0	0	0	0	2	0	0	0	0	0	0	0	0	0	1	0	0	0	3	0	1	1	0	1	1	1	0	3	2	0	0	0	0	0	0	3	0	0	0	0	0	1	1
fOTU98	20	43	4	8	18	147	4	0	29	16	4	1	7	30	24	25	60	5	37	16	23	9	2	25	112	24	9	45	45	32	6	56	21	8	9	36	2	195	85	0	56	6	29	48	4	16	24	14	4
fOTU654	0	0	0	5	0	0	0	0	0	0	0	0	0	1	0	0	0	0	2	0	0	0	0	0	0	0	0	0	0	0	0	0	0	2	0	0	0	0	0	0	0	11	0	1	3	0	0	0	1
fOTU779	0	0	0	0	0	0	0	0	0	0	0	0	0	1	0	0	0	0	0	0	0	0	0	0	6	0	0	0	0	0	0	0	0	0	0	0	0	0	0	0	1	0	4	0	0	0	0	0	0
fOTU371	0	26	0	0	0	5	0	0	0	0	6	0	2	0	0	0	0	0	11	0	4	1	0	0	1	0	0	0	0	0	0	0	9	3	0	0	0	0	0	0	0	0	0	1	0	0	8	0	1
fOTU348	1	0	0	4	13	2	1	0	1	6	1	0	0	0	1	0	0	0	22	10	3	0	1	1	1	2	0	1	1	0	0	2	0	0	1	1	0	0	3	0	0	3	0	1	2	2	0	0	0
fOTU76	21	101	4	48	36	133	8	26	8	79	11	1	21	58	28	79	53	4	69	21	42	101	4	25	120	64	96	22	8	20	45	44	9	11	29	15	3	32	104	2	104	51	62	36	13	61	59	22	7
fOTU670	0	0	0	0	4	0	0	0	0	0	0	0	0	0	0	0	0	0	1	15	0	0	8	0	0	0	0	0	0	0	0	0	0	0	0	0	0	0	0	0	0	0	0	0	0	2	0	0	0
fOTU613	0	0	0	0	0	0	0	0	0	0	0	0	0	0	0	0	0	0	0	0	8	0	0	0	0	0	0	0	0	0	0	0	0	0	0	0	0	0	0	0	0	0	0	0	0	0	0	0	1
fOTU803	0	2	0	0	0	0	0	0	0	0	0	0	0	0	0	0	0	0	0	0	0	0	0	0	0	0	0	0	0	0	0	0	0	0	0	0	0	0	0	0	0	0	0	0	0	0	1	0	0
fOTU356	0	1	0	0	5	10	0	0	0	0	4	1	1	1	3	3	0	1	12	1	2	0	0	1	0	4	1	1	1	0	1	0	0	8	1	5	0	5	4	0	0	1	1	17	1	1	0	0	0
fOTU669	0	0	0	0	4	1	0	0	0	2	0	0	0	0	0	0	0	0	1	18	0	0	3	0	0	1	0	0	0	0	0	0	0	0	0	0	0	3	2	0	1	0	0	0	0	1	0	0	0
fOTU596	0	0	0	0	0	0	0	0	0	0	0	0	0	0	2	0	0	0	0	1	2	0	0	0	0	0	0	0	1	0	0	0	0	0	0	0	0	0	0	0	0	2	0	0	0	0	0	0	0
fOTU412	0	2	0	0	3	0	0	1	0	1	0	0	0	0	0	0	1	0	19	26	0	0	11	0	0	1	0	0	0	0	0	0	3	0	0	0	0	1	3	0	2	0	0	3	0	0	0	0	0
fOTU625	0	0	1	0	0	0	0	0	0	0	0	1	0	3	0	0	1	0	0	0	0	0	0	0	0	0	0	1	1	0	0	0	0	0	0	0	0	0	0	1	3	0	0	0	0	0	0	2	0
fOTU380	0	5	0	0	1	3	0	2	1	1	0	1	1	4	4	0	4	0	1	1	4	3	0	0	3	0	1	1	0	0	0	1	0	0	6	1	0	2	10	0	1	0	2	0	0	3	4	0	0
fOTU207	2	0	1	0	0	0	0	0	0	3	0	0	0	0	0	0	0	0	0	0	0	0	0	0	2	0	0	0	0	0	0	0	0	48	0	25	0	39	0	0	5	1	0	0	0	0	1	0	29
fOTU328	0	14	0	0	0	4	0	0	0	1	0	0	0	0	1	0	0	1	0	8	4	0	2	0	38	0	0	1	0	0	0	0	0	0	0	2	0	0	0	0	4	0	0	3	1	0	0	0	0
fOTU246	1	0	1	4	20	3	0	0	0	26	0	0	0	0	0	3	5	0	23	21	2	1	1	0	0	0	0	0	2	0	35	1	0	0	7	1	0	6	0	0	8	0	0	9	0	1	0	0	0
fOTU192	0	0	0	0	0	0	0	0	0	0	0	0	0	0	3	40	1	0	0	0	0	87	0	0	0	145	1	1	1	0	0	16	0	1	0	0	0	0	0	0	0	0	0	0	0	0	0	0	0
fOTU768	2	0	0	0	0	0	2	0	0	0	0	0	1	0	0	0	1	0	0	0	0	1	0	0	0	0	0	0	0	0	0	0	0	0	0	0	0	0	0	0	0	1	0	0	0	0	0	0	1
fOTU244	0	0	0	0	0	0	0	0	0	0	0	0	0	0	0	19	0	0	0	0	0	40	0	0	0	72	0	0	1	0	0	21	0	0	0	0	0	0	0	0	0	0	0	0	0	1	0	0	1
fOTU61	41	166	10	46	93	144	16	30	14	73	18	8	33	63	44	79	67	11	81	42	139	119	4	25	66	100	141	25	19	27	155	150	21	19	59	44	1	42	158	2	151	155	83	52	17	56	62	10	11
fOTU441	0	0	0	0	0	0	0	0	0	0	0	0	0	0	0	1	0	0	0	0	0	1	0	0	0	40	0	0	0	0	0	12	0	0	0	0	0	0	0	0	0	0	0	0	0	2	0	0	0
fOTU384	0	1	1	0	0	0	0	0	0	0	0	0	0	2	0	0	0	0	3	31	0	0	17	0	0	0	0	0	0	0	0	0	0	0	0	0	0	0	1	0	0	0	0	0	0	0	0	2	0
fOTU690	0	0	0	0	0	0	0	0	0	0	0	0	0	0	0	8	0	0	0	0	0	0	0	0	0	4	0	0	0	0	0	1	0	0	0	0	0	0	0	0	0	0	0	0	0	0	0	0	0
fOTU83	11	2	0	174	1	11	0	4	2	7	1	25	6	2	2	2	1	5	7	18	392	2	0	14	8	58	19	2	2	0	77	6	21	38	40	10	1	12	8	2	0	220	1	247	45	1	24	2	15
fOTU577	0	0	1	0	0	0	1	0	0	0	0	0	0	0	0	0	0	0	0	0	0	0	0	0	0	0	0	27	0	0	0	0	0	0	0	0	0	0	0	0	0	0	0	0	0	0	0	0	0
fOTU387	0	0	0	0	0	0	0	0	0	0	0	0	0	0	0	0	0	0	0	0	0	0	0	0	0	0	0	0	0	0	0	0	0	0	0	0	0	0	0	0	0	46	0	0	0	0	0	0	1
fOTU247	0	0	0	0	1	0	0	0	0	0	0	0	0	0	0	0	0	0	0	0	0	0	0	0	0	0	0	0	0	0	1	0	0	0	0	0	0	1	1	0	0	0	0	0	0	0	0	0	0
fOTU385	1	0	1	0	0	0	0	0	0	0	0	0	6	3	0	2	3	0	0	0	0	0	0	0	0	4	0	0	0	0	0	6	0	0	0	0	0	0	0	0	0	0	0	0	0	0	3	1	0
fOTU511	0	3	0	0	1	0	0	0	0	0	0	0	0	0	0	7	0	0	0	0	0	0	0	0	0	1	0	0	0	0	0	4	1	0	0	0	0	0	0	0	0	7	0	0	0	0	0	0	0
fOTU578	0	0	0	0	0	0	0	0	0	0	0	0	0	0	0	0	1	0	0	0	0	0	1	0	0	0	0	0	0	0	0	0	0	0	0	0	0	0	0	0	0	0	0	0	0	0	0	0	0
fOTU11	11026	2	0	4	6	0	0	6	41	4	5	1	0	3	13	3	9	5	0	1	3	42	0	11974	10	1	37	0	7	0	2	36	27	0	2	0	0	0	0	2	0	9	0	0	1218	2	1	1	6
fOTU413	0	2	0	0	0	0	0	0	0	3	0	0	0	7	0	0	0	0	0	8	0	0	0	0	0	0	0	0	0	0	0	0	0	0	0	0	0	0	0	0	0	0	2	0	0	0	0	0	0
fOTU659	0	0	0	0	0	0	0	0	8	0	0	0	0	0	0	0	0	0	0	0	0	0	0	0	0	0	0	0	0	0	0	0	0	0	0	0	0	0	0	0	0	0	0	0	0	0	0	0	0
fOTU199	2	8	1	4	4	35	3	0	3	2	0	0	0	10	19	6	4	1	4	3	12	1	0	0	11	3	3	14	0	2	3	1	12	0	1	7	0	17	7	0	11	1	16	1	0	4	23	8	1
fOTU408	0	0	2	0	0	0	1	0	0	0	0	0	0	1	6	19	0	0	0	0	2	0	0	0	0	1	2	0	0	0	0	0	2	0	0	0	0	0	3	0	0	0	0	0	0	0	0	0	0
fOTU603	0	4	2	0	0	0	0	0	0	0	0	0	0	2	1	0	0	0	0	0	1	0	0	0	0	3	0	0	0	0	0	0	0	0	3	0	0	0	0	0	0	0	0	0	0	0	0	0	0
fOTU283	0	0	0	0	0	103	0	1	0	0	11	1	0	0	0	0	0	0	0	0	0	0	0	0	0	0	0	0	0	0	0	0	1	0	5	0	0	0	0	0	0	0	0	0	0	1	0	0	0
fOTU218	0	17	3	0	0	2	0	0	4	0	0	0	0	9	1	0	0	0	1	5	0	0	0	0	49	3	1	1	0	0	0	0	1	0	0	0	0	4	2	0	10	0	0	0	0	0	0	13	0
fOTU508	0	0	0	0	0	0	0	0	0	3	0	0	0	0	0	0	0	0	0	18	0	4	0	0	0	0	0	0	0	0	0	0	0	0	0	0	0	0	0	0	1	0	0	0	0	0	0	0	0
fOTU713	0	0	0	0	0	0	0	0	0	0	0	0	0	1	0	0	0	0	0	0	2	0	0	0	0	1	0	0	0	0	0	0	0	0	0	0	0	0	6	0	0	0	0	0	0	0	0	0	0
fOTU541	0	0	0	0	0	0	0	0	0	0	0	0	0	0	0	1	0	0	0	1	0	0	0	0	0	0	0	0	0	0	0	0	0	0	0	0	0	0	0	0	0	0	0	0	0	0	0	0	0
fOTU108	3	0	13	0	16	0	2	1	0	4	0	0	0	1	0	0	1	4	0	0	0	0	28	0	27	15	1	0	0	1	8	1	49	0	0	0	2	27	2	0	0	1	2	4	0	2	0	5	0
fOTU35	57	40	375	14	5	96	129	34	5	57	13	6	8	42	14	169	23	11	6	149	124	106	41	45	44	172	20	13	9	47	75	14	253	55	60	1	2	44	341	4	69	140	31	51	138	87	25	124	217
fOTU572	0	0	0	0	0	0	0	0	0	0	0	0	0	0	0	0	0	0	0	0	0	0	0	0	0	0	0	0	0	4	0	0	0	0	0	0	0	1	0	0	0	0	0	0	0	0	0	0	0
fOTU776	0	0	0	0	0	0	0	0	0	0	0	0	0	0	0	0	0	0	0	0	0	0	0	0	0	0	0	0	0	0	0	0	0	0	0	2	0	0	0	0	0	0	0	0	0	0	0	0	0
fOTU332	3	0	0	0	0	0	0	0	2	1	0	0	0	0	0	10	0	1	0	0	0	0	0	0	0	48	0	0	0	0	0	2	5	4	0	0	0	0	3	0	1	0	0	0	0	0	0	0	0
fOTU172	3	0	0	0	0	0	0	0	0	1	1	0	0	0	0	0	0	2	0	0	0	0	0	0	0	0	1	0	0	0	0	0	0	3	0	0	1	1	0	0	0	0	0	0	0	0	0	0	0
fOTU121	0	0	0	0	0	0	6	0	1	0	0	0	0	0	0	0	0	7	0	1	0	0	0	0	1	1	0	2	5	0	0	0	0	0	0	0	1	0	7	0	0	386	1	1	1	0	0	2	0
fOTU453	0	1	0	0	0	0	0	0	0	0	0	0	0	0	0	20	0	0	0	0	0	0	0	0	0	0	0	0	0	0	0	0	0	0	0	0	0	4	0	0	0	1	0	0	0	0	1	0	1
fOTU593	0	0	0	0	0	0	0	0	0	0	0	0	0	7	0	0	0	0	0	0	0	0	0	0	0	2	0	0	0	0	0	0	0	0	0	0	0	0	0	0	0	0	0	0	0	0	0	0	0
fOTU151	0	0	1	6	0	7	12	0	3	4	0	2	41	15	2	0	36	6	12	10	2	0	0	0	0	0	1	0	0	6	0	0	155	1	0	1	0	0	0	1	2	0	3	25	0	0	8	1	0
fOTU430	0	0	0	0	0	0	0	0	0	0	0	0	0	0	0	0	0	0	0	3	0	0	0	0	0	0	0	0	0	0	0	0	0	0	0	0	0	0	0	0	0	0	1	0	0	0	0	0	0
fOTU8	7	6	12	2	7874	3	2	32	6	17	11325	1	7754	14	29	11	6	19	9373	11	7	10	9	12	7	14	4	5	9	1	4	1	10	624	16	0	4	3	61	0	1	6150	19	85	1	38	0	4	8
fOTU329	1	0	0	0	0	0	0	0	0	0	0	0	0	0	0	0	0	0	0	0	0	0	0	0	0	0	2	0	0	0	0	1	0	0	0	0	0	0	0	0	0	0	0	0	0	0	0	0	0
fOTU515	0	0	0	0	0	2	0	0	0	0	0	0	0	0	0	0	0	1	0	0	17	0	0	0	0	0	0	0	0	0	0	0	0	0	0	0	0	0	0	0	0	5	0	0	0	0	0	0	0
fOTU299	49	0	0	0	0	0	0	0	0	2	0	0	0	0	0	0	0	0	0	64	0	0	0	5	0	0	0	0	0	0	0	0	0	0	0	0	0	2	0	0	0	16	0	0	2	0	0	0	0
fOTU425	0	49	0	0	0	0	0	0	0	0	0	0	0	0	0	0	0	0	0	0	0	0	0	0	0	0	0	0	0	0	0	0	0	0	0	0	1	0	0	0	0	0	0	0	1	0	0	4	1
fOTU343	0	0	1	0	0	0	0	0	0	0	0	0	0	0	0	2	0	1	0	0	0	26	0	0	0	33	1	0	0	0	0	4	0	0	0	1	0	0	0	0	0	0	0	0	0	2	0	0	0
fOTU185	0	57	1	10	0	0	1	0	0	0	12	1	2	2	0	1	0	0	0	1	0	0	0	1	0	4	15	1	0	0	0	0	11	2	0	0	14	0	29	0	0	0	1	2	19	1	4	4	1
fOTU548	0	0	6	0	0	0	0	0	0	0	0	0	0	1	0	0	2	0	0	0	0	13	0	0	0	9	0	0	1	1	0	0	1	0	0	0	0	1	0	0	0	0	0	3	0	0	0	0	3
fOTU240	2	0	2	0	4	7	2	2	0	30	0	0	1	2	1	7	0	0	10	21	4	8	7	0	0	7	1	1	1	0	24	0	0	0	8	0	0	6	5	0	1	2	0	23	0	2	0	4	1
fOTU519	0	0	0	0	0	0	0	0	0	0	0	0	0	1	0	0	0	0	0	7	6	0	0	0	0	0	0	0	0	0	0	0	0	0	0	0	0	1	4	0	0	0	0	0	0	4	0	0	0
fOTU410	0	0	0	0	0	0	0	0	0	0	0	0	0	0	0	0	0	0	0	0	0	0	0	0	0	0	0	0	0	0	0	0	2	0	0	0	0	0	0	0	0	0	0	0	0	0	0	0	47
fOTU136	0	0	0	3	0	0	1	0	0	5	0	0	7	4	2	1	1	0	0	3	0	0	0	1	0	1	0	0	3	0	0	0	0	0	7	5	0	0	5	0	0	2	0	0	0	8	0	0	0
fOTU190	1	2	0	0	0	0	0	0	0	1	14	0	16	0	4	2	4	0	0	0	0	0	4	18	0	1	0	0	0	0	0	0	0	0	0	0	0	0	4	0	0	37	0	0	1	4	0	0	0
fOTU438	0	4	0	0	0	0	0	4	1	0	0	0	0	0	0	0	0	0	0	0	0	1	0	0	0	0	0	0	0	3	0	0	0	0	6	0	0	0	0	0	0	0	0	0	0	0	0	0	0
fOTU236	4	0	0	0	0	0	1	0	0	1	0	0	0	0	0	2	1	0	0	0	1	0	0	0	72	15	0	0	0	0	0	0	0	0	0	0	0	0	0	1	7	0	3	0	0	0	1	3	0
fOTU314	0	0	0	0	0	1	0	0	0	0	0	0	0	2	0	1	0	0	0	0	2	0	0	0	0	19	0	0	0	0	4	6	1	0	0	0	0	0	4	0	0	14	0	0	0	0	1	0	0
fOTU349	0	0	0	0	0	0	0	0	0	0	0	0	0	0	0	0	0	0	0	0	0	0	0	0	0	0	0	0	0	0	0	0	0	0	0	0	0	0	0	0	1	0	0	0	0	0	0	0	0
fOTU144	3	0	0	9	14	1	0	0	1	0	0	1	0	12	4	4	0	0	0	6	8	3	0	1	2	3	6	0	0	0	0	0	0	0	13	2	0	0	10	0	5	0	0	7	0	1	10	8	1
fOTU788	0	0	0	0	0	0	0	0	0	0	0	0	0	0	0	0	0	0	0	1	0	0	1	0	0	1	0	0	0	0	0	0	0	0	0	0	0	0	0	0	0	0	0	0	0	0	0	0	0
fOTU65	4	9	21	6	1	468	5	34	3	0	0	5	1	4	26	2	2	5	27	3	37	1	1	1	27	4	30	3	11	24	2	2	42	9	36	40	2	12	140	7	36	15	12	3	54	8	3	3	179
fOTU665	0	0	0	0	0	0	0	0	0	0	0	0	0	0	0	0	0	0	3	0	3	0	0	0	0	0	0	0	0	0	0	0	0	0	0	0	0	0	0	0	0	0	0	0	0	0	0	0	0
fOTU282	6	0	0	0	0	0	0	0	0	0	0	3	0	0	0	0	1	0	0	3	0	0	89	0	0	0	0	0	0	0	1	0	7	0	0	0	0	0	0	0	0	0	0	0	0	0	0	0	0
fOTU350	0	0	0	0	0	0	6	0	1	0	0	0	0	0	0	0	0	0	0	0	0	0	0	0	0	0	0	0	0	2	0	0	0	0	0	0	0	0	0	0	0	0	0	0	0	0	0	2	6
fOTU322	0	0	0	0	0	0	0	0	0	0	0	0	0	0	0	100	0	0	0	0	0	0	0	0	1	1	0	2	0	0	0	4	0	0	0	0	0	0	0	1	0	0	0	0	1	0	0	0	1
fOTU232	0	0	0	0	0	0	0	0	0	1	0	0	1	0	0	0	0	0	0	0	0	0	0	0	0	0	0	0	0	0	0	0	0	0	156	0	0	0	0	0	0	0	0	0	0	0	0	0	0
fOTU177	0	0	0	0	0	22	0	1	0	2	0	0	0	0	0	0	24	1	16	5	2	0	0	5	120	0	0	0	0	0	0	0	0	0	0	0	2	0	79	0	0	1	0	38	0	0	0	0	0
fOTU730	0	0	0	0	0	0	0	0	0	0	0	0	0	1	0	0	0	0	0	0	2	0	0	0	0	1	0	0	0	0	0	2	0	0	0	0	0	0	0	0	0	0	0	0	0	1	0	0	0
fOTU175	3	0	0	0	0	3	1	0	0	0	1	0	0	1	0	0	1	0	0	2	11	23	0	1	0	14	29	0	2	1	1	9	5	0	0	4	0	3	2	0	0	6	0	0	3	0	0	0	0
fOTU88	1	5	6	59	0	0	717	0	6	1	0	0	0	0	6	0	4	1	0	27	10	1	13	0	0	0	102	2	0	0	0	1	13	3	0	1	0	0	2	0	138	0	3	3	0	12	52	5	6
fOTU194	0	0	0	0	0	0	3	0	0	0	0	0	0	2	0	0	0	0	0	2	0	0	0	0	0	8	0	0	0	0	0	0	0	0	1	1	0	1	0	0	2	0	0	1	0	0	0	0	0
fOTU37	2	8	3	24	252	4	20	7	2	16	89	3	1	64	4	117	5	0	245	356	11	59	7	554	10	187	1	0	7	91	487	2	80	6	21	93	1	18	221	7	32	32	14	14	1631	20	0	1	309
fOTU97	0	0	1	2	36	0	14	0	1	0	0	0	266	1	1	0	2	6	44	0	11	0	0	381	0	1	0	0	0	3	0	1	8	0	2	1	0	1	1	1	6	35	10	0	0	0	0	0	23
fOTU145	0	0	0	0	0	0	0	0	0	0	2	0	0	0	0	0	0	0	0	0	0	0	0	3	0	0	0	0	0	0	0	0	0	0	0	2	0	0	0	0	5	0	0	0	0	0	0	0	0
fOTU703	0	0	1	0	0	0	0	0	0	0	0	0	0	0	0	0	0	0	0	0	0	0	0	0	0	0	0	0	0	0	0	0	0	0	0	0	0	0	0	0	0	0	0	0	0	0	0	0	0
fOTU721	0	0	0	0	0	0	0	0	0	0	0	0	0	0	0	5	0	1	0	1	1	0	0	0	0	0	0	0	0	0	0	0	1	0	1	0	0	0	0	0	0	0	0	0	1	0	2	0	0
fOTU251	0	0	0	0	0	0	0	0	0	0	0	0	0	0	0	0	0	0	143	0	0	0	1	0	1	0	0	0	0	0	0	0	0	0	0	0	0	0	0	0	0	0	0	1	9	0	0	0	0
fOTU195	0	0	0	0	0	0	0	0	0	0	3	1	2	0	0	0	1	1	3	5	28	0	0	0	0	0	0	0	0	0	11	0	0	12	6	0	0	0	12	0	0	17	0	0	11	0	10	0	1
fOTU128	6	7	8	25	0	6	20	1	0	0	1	1	0	10	1	2	0	0	0	0	1	1	0	37	33	65	22	2	0	0	0	15	21	0	1	1	0	0	16	1	10	1	2	4	87	0	9	21	13
fOTU333	0	2	4	0	0	0	0	0	0	0	0	0	0	0	0	0	0	0	0	0	0	1	0	0	0	3	16	0	0	0	0	12	0	0	0	0	0	0	0	0	0	0	0	0	1	0	0	0	11
fOTU20	150	37	1	1	1	2	0	0	7	1	0	1	0	0	0	76	0	0	0	5	1	7	4	149	39	1	0	0	28	0	0	14	1	2	0	1	0	0	1	12	0	42	1	3	5756	5	0	0	5635
fOTU30	12	11	0	0	0	0	0	7	4	26	0	5	13	31	0	16	0	2	13	19	0	3	0	266	4	4	0	0	4	0	0	0	0	16	28	2	2	0	18	2	1	197	0	2	164	2	0	2	56
fOTU633	0	0	0	0	0	0	0	0	0	0	0	0	0	2	0	0	0	0	0	0	0	0	0	0	0	0	0	0	0	0	0	0	0	0	0	0	0	0	7	0	0	0	0	0	0	0	0	0	1
fOTU422	0	0	0	0	16	0	0	0	0	0	0	0	0	0	0	0	0	0	0	2	0	0	0	0	0	0	0	0	0	0	0	0	0	0	0	0	0	7	0	0	0	0	3	0	0	0	0	0	0
fOTU540	0	0	0	0	0	0	1	0	0	0	0	0	0	0	0	0	0	0	0	0	0	0	0	0	0	0	0	0	0	0	0	0	0	0	0	1	0	0	0	0	0	0	0	0	0	1	0	9	0
fOTU221	0	0	0	0	0	0	0	0	0	1	0	0	0	0	0	2	0	0	0	0	0	0	0	0	0	0	0	0	0	26	0	0	0	0	0	0	1	0	0	1	0	0	0	0	181	0	0	0	0
fOTU470	0	0	0	0	0	0	0	0	0	0	0	0	0	0	0	0	0	0	0	0	0	2	0	0	0	17	0	0	0	0	0	1	0	0	0	0	0	0	0	0	0	0	0	0	0	0	0	0	0
fOTU357	0	0	1	0	0	0	0	0	0	0	1	0	0	1	0	0	0	0	0	0	0	0	1	0	0	0	0	0	0	0	0	0	0	0	0	0	0	0	0	0	0	0	0	0	0	0	0	0	1
fOTU381	0	2	2	0	0	0	0	0	0	0	0	0	0	2	0	0	0	0	0	0	0	0	0	0	0	8	0	0	0	0	0	0	0	1	0	0	0	0	0	0	0	0	0	5	13	0	0	0	14
fOTU797	0	0	0	0	0	0	0	0	0	0	0	0	0	0	0	5	0	0	0	0	0	0	0	0	0	0	0	0	1	0	0	0	3	0	0	0	0	0	0	0	0	0	0	0	0	0	0	0	0
fOTU474	0	0	0	0	0	0	0	0	0	3	0	0	1	4	0	3	0	0	0	0	0	2	0	0	0	0	2	0	0	0	0	11	0	0	1	0	0	0	0	0	0	0	0	0	4	0	0	0	0
fOTU241	0	0	0	0	0	0	0	0	0	0	0	0	0	0	0	0	0	0	0	9	0	32	5	1	0	0	0	0	0	0	0	0	4	0	0	0	0	2	45	0	0	0	0	0	0	0	0	0	0
fOTU652	0	0	0	0	0	0	0	0	0	0	0	0	0	0	0	2	0	0	0	0	0	0	0	0	0	0	0	0	1	0	0	0	0	0	0	0	0	0	0	1	0	0	0	0	0	0	0	0	6
fOTU178	0	0	0	0	0	0	2	0	1	0	0	2	0	0	9	0	3	0	0	0	3	0	0	1	0	0	3	0	0	0	0	0	34	1	0	0	0	0	0	0	0	0	4	0	0	5	9	0	0
fOTU624	0	3	0	0	0	1	0	0	0	0	0	0	0	0	0	0	0	0	0	1	0	0	0	0	2	0	0	0	0	1	0	0	0	0	0	0	0	0	0	0	7	0	0	0	0	0	0	0	0
fOTU516	0	0	5	0	0	0	23	0	0	0	0	0	0	0	0	0	0	0	0	0	0	0	0	1	2	0	0	0	0	0	0	0	0	0	0	0	0	0	0	0	0	0	1	0	0	0	4	0	1
fOTU685	0	0	1	2	0	0	0	0	0	0	0	0	0	0	0	0	0	0	0	4	0	0	0	0	0	1	0	1	0	1	0	0	0	0	0	0	0	0	0	0	0	0	0	0	0	0	0	0	0
fOTU628	0	0	0	5	0	0	0	0	0	0	0	0	0	0	0	0	2	0	0	0	0	0	0	0	0	0	0	0	0	0	0	0	0	0	0	0	0	0	0	0	0	0	0	0	0	0	0	0	0
fOTU198	0	1	0	1	0	0	4	0	9	2	0	0	0	0	0	133	0	0	0	0	0	1	0	0	3	0	0	0	1	0	1	0	11	0	0	0	0	0	3	0	0	0	0	0	0	0	0	64	1
fOTU110	0	0	1	6	0	0	1	2	0	1	0	0	0	0	0	6	1	0	0	16	0	37	0	0	1	1	0	0	3	10	0	0	1	0	15	0	0	4	4	1	0	1	2	1	3	2	6	11	2
fOTU407	0	0	0	0	0	3	0	0	0	4	0	0	0	0	1	0	0	0	0	0	0	0	0	0	0	3	0	0	0	0	0	0	0	0	0	0	0	0	25	0	0	0	0	0	0	0	0	0	0
fOTU617	0	0	0	0	0	1	0	0	0	0	0	0	0	0	4	0	0	0	0	0	0	0	0	0	0	0	0	0	0	0	0	0	0	0	0	0	0	0	0	0	0	2	0	0	0	0	0	0	0
fOTU44	2	4	11	0	0	38	12	2	0	0	15	4	3	1	0	0	2	4	27	17	6	7	6	2	1	0	1	7	0	1	46	3	39	3089	475	4	0	18	391	0	0	74	0	14	3	16	1	5	2
fOTU271	1	0	4	0	0	0	0	0	1	0	0	0	0	0	0	1	0	0	0	1	4	0	0	0	0	0	0	0	0	0	0	0	1	0	0	0	0	0	0	0	0	0	0	0	0	0	0	0	0
fOTU379	0	0	0	0	71	0	0	0	0	0	0	0	0	0	0	0	0	0	0	0	0	0	0	5	0	0	0	0	0	0	0	0	0	0	0	0	0	0	0	0	0	0	0	0	0	0	0	0	0
fOTU561	0	0	0	0	0	0	0	0	0	0	0	0	0	0	0	0	0	0	0	1	0	0	0	0	2	0	0	0	0	0	0	0	0	0	0	0	0	0	0	0	0	0	0	0	0	0	0	0	0
fOTU599	0	0	0	0	0	0	0	0	0	0	0	0	0	0	0	0	0	0	0	0	0	0	0	0	0	0	0	0	0	0	0	0	0	0	0	0	0	0	0	0	0	0	0	0	0	0	0	0	0
fOTU819	1	0	0	0	0	2	0	0	1	1	0	0	0	1	0	1	0	0	0	1	0	0	0	0	0	2	0	0	0	0	0	0	0	0	0	0	0	0	2	0	1	0	0	0	0	0	0	0	1
fOTU437	0	0	0	0	0	0	0	0	0	0	0	0	0	0	0	0	0	0	0	38	0	0	17	0	0	0	0	0	0	0	0	0	0	0	0	0	0	0	0	0	0	0	1	0	0	0	0	0	0
fOTU206	0	14	0	2	0	6	1	0	1	3	0	1	0	0	2	0	0	0	0	8	0	1	0	0	0	0	0	0	1	0	1	0	8	0	0	16	1	3	0	2	41	3	9	0	0	2	0	0	0
fOTU77	1	0	33	0	0	21	0	10	0	1	5	0	1	0	0	2	3	18	0	0	3	0	7	0	0	12	0	1	0	0	0	0	0	23	0	3	6	0	3	0	13	8	0	0	0	0	0	0	1
fOTU679	0	0	0	0	0	0	0	0	0	0	0	0	0	0	0	0	0	0	0	0	0	0	0	0	0	0	0	0	0	0	0	0	0	0	0	0	0	0	0	0	0	0	0	0	0	0	0	0	0
fOTU481	0	0	0	0	0	1	0	0	0	0	0	0	0	0	0	0	2	0	0	0	0	0	0	0	0	0	0	0	1	0	0	0	3	0	0	0	0	1	0	0	0	8	1	0	0	0	0	0	0
fOTU661	1	0	0	0	0	0	0	0	0	0	0	0	0	0	0	0	0	0	0	0	0	0	0	0	4	0	0	0	0	0	0	0	0	0	0	0	0	0	0	0	0	0	0	0	0	0	0	0	0
fOTU816	0	0	0	0	0	0	0	0	0	0	0	0	0	0	0	0	0	0	0	0	0	0	0	0	6	0	0	0	0	0	0	0	0	0	0	0	0	0	0	0	0	0	0	0	0	0	0	0	0
fOTU234	2	0	0	181	0	0	0	0	0	0	0	0	0	0	0	0	0	0	0	0	0	0	0	0	0	0	0	0	0	0	0	0	0	0	0	0	0	0	0	0	1	0	0	0	0	0	1	0	0
fOTU242	0	12	0	0	0	0	2	0	0	0	0	0	2	2	3	0	1	0	0	13	0	0	0	1	0	0	1	0	0	0	1	0	16	0	0	0	0	0	5	0	0	0	0	0	0	0	0	5	0
fOTU579	0	0	0	4	0	0	0	0	0	0	0	0	0	0	0	3	0	0	0	0	0	0	0	8	0	0	0	0	1	0	0	0	0	0	0	0	0	0	0	0	0	0	0	0	0	0	0	0	0
fOTU134	5	25	0	0	105	0	9	0	2	4	0	0	5	21	1	0	2	0	2	28	9	0	21	100	0	0	411	0	0	0	0	13	12	3	0	0	0	1	19	1	0	1	1	0	37	2	0	14	0
fOTU504	0	0	0	14	0	0	0	0	0	0	0	0	0	0	0	0	0	0	0	0	2	0	0	0	0	0	0	0	0	0	0	0	0	0	0	0	0	0	3	0	0	5	0	0	0	0	0	0	0
fOTU18	30	273	49	8	195	439	23	61	19	25	21	64	15	82	109	43	66	94	104	32	1223	45	102	22	62	49	21	24	42	50	559	53	278	9	62	100	17	124	1066	5	1340	264	36	143	327	39	27	44	41
fOTU707	0	0	0	0	0	0	0	0	0	0	0	0	0	0	0	0	0	0	0	0	0	0	2	0	0	0	0	0	0	0	0	0	0	0	0	0	0	0	0	0	0	0	5	0	0	0	0	0	0
fOTU212	0	3	0	0	0	0	0	0	0	0	0	0	0	3	0	1	0	0	0	0	0	0	0	24	0	0	0	0	6	3	0	0	0	0	0	8	0	10	4	0	0	14	1	0	111	0	0	1	1
fOTU522	0	0	0	0	0	0	0	0	0	0	0	2	0	1	3	0	0	0	0	3	0	0	0	0	0	0	0	0	0	0	0	0	2	0	0	0	0	6	0	0	0	0	1	0	0	0	0	0	0
fOTU167	0	0	134	0	0	0	1	0	0	10	15	1	1	0	0	0	36	0	0	0	0	1	7	0	0	0	8	0	0	0	0	0	0	0	0	0	0	4	0	0	0	0	1	0	0	1	0	2	0
fOTU528	0	0	0	0	0	0	0	0	0	0	0	0	0	0	0	0	0	0	0	1	0	0	13	0	0	14	0	0	0	0	0	0	0	0	0	0	0	0	0	0	1	0	0	0	0	0	0	0	0
fOTU403	0	0	0	0	0	0	0	0	0	0	0	0	1	0	0	0	0	0	0	0	0	0	0	0	0	1	0	0	0	0	0	0	0	0	0	0	0	0	0	0	0	0	0	0	0	0	0	0	0
fOTU228	5	0	0	0	1	2	0	0	0	0	0	0	0	2	0	0	0	2	3	0	0	0	0	1	0	0	4	0	0	0	0	0	11	0	6	0	0	17	26	0	6	0	0	1	0	0	1	0	0
fOTU620	0	0	0	0	0	0	0	0	0	0	0	0	0	0	0	0	0	0	0	0	0	13	0	0	0	0	0	0	0	0	0	0	0	0	0	0	0	0	0	0	0	0	0	0	0	0	0	0	2
fOTU708	2	0	0	0	0	0	0	0	0	0	0	0	0	0	0	0	0	0	0	0	0	0	0	0	0	0	0	0	0	0	0	0	0	0	0	0	0	0	0	0	0	0	0	0	0	0	0	0	9
fOTU229	0	0	0	0	2	0	0	0	0	1	0	0	0	0	0	0	0	0	2	0	0	0	0	1	1	0	0	0	0	0	0	0	0	0	0	0	0	0	4	0	1	2	0	0	14	0	0	0	12
fOTU367	0	0	0	0	0	0	0	0	0	5	0	0	0	0	0	0	0	0	0	0	0	0	0	2	0	0	0	0	0	0	0	0	0	0	0	0	0	0	0	0	0	0	0	0	0	0	0	0	0
[truncated: 44 more columns]
