# Supplementary material for: A symbiotic footprint in the plant root microbiome
Source: Environ Microbiome. 2023 Jul 31;18:65. doi: 10.1186/s40793-023-00521-w (PMC10391997; doi:10.1186/s40793-023-00521-w)
Supplement: Supplementary file 7 — Additional file 7: XLSX file of bacterial and fungal OTUs considered primary symbionts that were removed for some portions of the analysis and OTU counts of nodule samples used to define the bacteria primary symbionts. [file 40793_2023_521_MOESM7_ESM.xlsx]

## Sheet: Bacteria Primary Symbionts
OTU	Domain	Phylum	Class	Order	Family	Genus	Species
bOTU79	Bacteria	Proteobacteria	Alphaproteobacteria	Rhizobiales	Phyllobacteriaceae	Mesorhizobium	Mesorhizobium albiziae
bOTU2524	Bacteria	Proteobacteria	Alphaproteobacteria	Rhizobiales	Rhizobiaceae	Rhizobium	Rhizobium fabae
bOTU503	Bacteria	Proteobacteria	Alphaproteobacteria	Rhizobiales	Rhizobiaceae	Rhizobium	Rhizobium alvei
bOTU3405	Bacteria	Proteobacteria	Alphaproteobacteria	Rhizobiales	Bradyrhizobiaceae	Bradyrhizobium	Bradyrhizobium icense
bOTU6	Bacteria	Proteobacteria	Alphaproteobacteria	Rhizobiales	Bradyrhizobiaceae	Bradyrhizobium	Bradyrhizobium icense
bOTU90	Bacteria	Proteobacteria	Alphaproteobacteria	Rhizobiales	Phyllobacteriaceae	Mesorhizobium	Mesorhizobium loti
bOTU5185	Bacteria	Proteobacteria	Alphaproteobacteria	Rhizobiales	Phyllobacteriaceae	Mesorhizobium	Mesorhizobium tamadayense
bOTU557	Bacteria	Proteobacteria	Alphaproteobacteria	Rhizobiales	Rhizobiaceae	Rhizobium	Rhizobium tarimense
bOTU520	Bacteria	Proteobacteria	Alphaproteobacteria	Rhizobiales	Rhizobiaceae	Rhizobium	Rhizobium grahamii
bOTU232	Bacteria	Proteobacteria	Alphaproteobacteria	Rhizobiales	Rhizobiaceae	Rhizobium	Rhizobium vignae
bOTU840	Bacteria	Proteobacteria	Alphaproteobacteria	Rhizobiales	Rhizobiaceae	Rhizobium	Rhizobium paranaense
bOTU7719	Bacteria	Proteobacteria	Alphaproteobacteria	Rhizobiales	Rhizobiaceae	Rhizobium	Rhizobium fabae
bOTU935	Bacteria	Proteobacteria	Alphaproteobacteria	Rhizobiales	Phyllobacteriaceae	Mesorhizobium	Mesorhizobium hawassense
bOTU1	Bacteria	Proteobacteria	Alphaproteobacteria	Rhizobiales	Rhizobiaceae	Rhizobium	Rhizobium fabae
bOTU14	Bacteria	Proteobacteria	Alphaproteobacteria	Rhizobiales	Bradyrhizobiaceae	Bradyrhizobium	Bradyrhizobium manausense
bOTU1012	Bacteria	Proteobacteria	Alphaproteobacteria	Rhizobiales	Bradyrhizobiaceae	Bradyrhizobium	Bradyrhizobium denitrificans
bOTU261	Bacteria	Proteobacteria	Alphaproteobacteria	Rhizobiales	Rhizobiaceae	Rhizobium	Rhizobium tarimense
bOTU1672	Bacteria	Proteobacteria	Alphaproteobacteria	Rhizobiales	Rhizobiaceae	Rhizobium	Rhizobium tibeticum
bOTU608	Bacteria	Proteobacteria	Alphaproteobacteria	Rhizobiales	Rhizobiaceae	Rhizobium	Rhizobium fabae
bOTU777	Bacteria	Proteobacteria	Alphaproteobacteria	Rhizobiales	Rhizobiaceae	Rhizobium	Rhizobium petrolearium
bOTU8493	Bacteria	Proteobacteria	Alphaproteobacteria	Rhizobiales	Rhizobiaceae	Rhizobium	Rhizobium calliandrae
bOTU8581	Bacteria	Proteobacteria	Alphaproteobacteria	Rhizobiales	Rhizobiaceae	Rhizobium	Rhizobium fabae
bOTU6580	Bacteria	Proteobacteria	Alphaproteobacteria	Rhizobiales	Rhizobiaceae	Rhizobium	Rhizobium fabae
bOTU602	Bacteria	Proteobacteria	Alphaproteobacteria	Rhizobiales	Rhizobiaceae	Rhizobium	Rhizobium fabae
bOTU1054	Bacteria	Proteobacteria	Alphaproteobacteria	Rhizobiales	Rhizobiaceae	Rhizobium	Rhizobium vignae
bOTU5942	Bacteria	Proteobacteria	Alphaproteobacteria	Rhizobiales	Rhizobiaceae	Rhizobium	Rhizobium fabae
bOTU6683	Bacteria	Proteobacteria	Alphaproteobacteria	Rhizobiales	Rhizobiaceae	Rhizobium	Rhizobium fabae
bOTU6775	Bacteria	Proteobacteria	Alphaproteobacteria	Rhizobiales	Rhizobiaceae	Rhizobium	Rhizobium fabae
bOTU2845	Bacteria	Proteobacteria	Alphaproteobacteria	Rhizobiales	Rhizobiaceae	Rhizobium	Rhizobium calliandrae
bOTU463	Bacteria	Proteobacteria	Alphaproteobacteria	Rhizobiales	Rhizobiaceae	Rhizobium	Rhizobium tubonense
bOTU5650	Bacteria	Proteobacteria	Alphaproteobacteria	Rhizobiales	Rhizobiaceae	Rhizobium	Rhizobium fabae
bOTU7334	Bacteria	Proteobacteria	Alphaproteobacteria	Rhizobiales	Rhizobiaceae	Rhizobium	Rhizobium fabae
bOTU675	Bacteria	Proteobacteria	Alphaproteobacteria	Rhizobiales	Rhizobiaceae	Rhizobium	Rhizobium endophyticum
bOTU411	Bacteria	Proteobacteria	Alphaproteobacteria	Rhizobiales	Rhizobiaceae	Rhizobium	Rhizobium vignae
bOTU668	Bacteria	Proteobacteria	Alphaproteobacteria	Rhizobiales	Rhizobiaceae	Rhizobium	Rhizobium indigoferae
bOTU4245	Bacteria	Proteobacteria	Alphaproteobacteria	Rhizobiales	Rhizobiaceae	Rhizobium	Rhizobium fabae
bOTU2643	Bacteria	Proteobacteria	Alphaproteobacteria	Rhizobiales	Rhizobiaceae	Rhizobium	Rhizobium fabae
bOTU17	Bacteria	Proteobacteria	Alphaproteobacteria	Rhizobiales	Rhizobiaceae	Rhizobium	Rhizobium radiobacter
bOTU139	Bacteria	Proteobacteria	Alphaproteobacteria	Rhizobiales	Rhizobiaceae	Rhizobium	Bartonella birtlesii
bOTU70	Bacteria	Proteobacteria	Alphaproteobacteria	Rhizobiales	Rhizobiaceae	Rhizobium	Rhizobium rosettiformans
bOTU24	Bacteria	Proteobacteria	Alphaproteobacteria	Rhizobiales	Rhizobiaceae	Rhizobium	Rhizobium pusense
bOTU324	Bacteria	Proteobacteria	Alphaproteobacteria	Rhizobiales	Rhizobiaceae	Rhizobium	Bartonella pachyuromydis
bOTU374	Bacteria	Proteobacteria	Alphaproteobacteria	Rhizobiales	Rhizobiaceae	Rhizobium	Rhizobium sphaerophysae
bOTU6985	Bacteria	Proteobacteria	Alphaproteobacteria	Rhizobiales	Rhizobiaceae	Rhizobium	Rhizobium grahamii
bOTU4823	Bacteria	Proteobacteria	Alphaproteobacteria	Rhizobiales	Rhizobiaceae	Rhizobium	Rhizobium sphaerophysae
bOTU5513	Bacteria	Proteobacteria	Alphaproteobacteria	Rhizobiales	Rhizobiaceae	Rhizobium	Rhizobium fabae
bOTU8280	Bacteria	Proteobacteria	Alphaproteobacteria	Rhizobiales	Rhizobiaceae	Rhizobium	Hoeflea alexandrii
bOTU1320	Bacteria	Proteobacteria	Alphaproteobacteria	Rhizobiales	Bradyrhizobiaceae	Bradyrhizobium	Bradyrhizobium denitrificans
bOTU6693	Bacteria	Proteobacteria	Alphaproteobacteria	Rhizobiales	Rhizobiaceae	Rhizobium	Rhizobium fabae
bOTU4466	Bacteria	Proteobacteria	Alphaproteobacteria	Rhizobiales	Rhizobiaceae	Rhizobium	Rhizobium fabae
bOTU485	Bacteria	Proteobacteria	Alphaproteobacteria	Rhizobiales	Rhizobiaceae	Rhizobium	Rhizobium alvei
bOTU7378	Bacteria	Proteobacteria	Alphaproteobacteria	Rhizobiales	Rhizobiaceae	Rhizobium	Rhizobium fabae

## Sheet: Nodule Sample OTU Counts
OTU	Sample16SNod12	Sample16SNod30	Sample16SNod34	Sample16SNod38	Sample16SNod41	Sample16SNod47	Sample16SNod49	Sample16SNod51	Sample16SNod57	Sample16SNod62	Sample16SNod64	Sample16SNod65	Sample16SNod75	Sample16SNod81	Sample16SNod82	AnnotationFull	AnnotationConfident
bOTU302	4	0	1	1	1	2	3	0	0	2	0	1	0	0	0	d:Bacteria(1.0000),p:Proteobacteria(1.0000),c:Alphaproteobacteria(1.0000),o:Rhizobiales(0.8700),f:Rhodobiaceae(0.3800),g:Rhodoligotrophos(0.2200),s:Rhodoligotrophos_appendicifer(0.2200)	d:Bacteria,p:Proteobacteria,c:Alphaproteobacteria,o:Rhizobiales
bOTU269	0	2	0	0	0	0	0	0	0	0	0	0	0	0	0	d:Bacteria(1.0000),p:Proteobacteria(0.4600),c:Alphaproteobacteria(0.2300),o:Rhizobiales(0.0800),f:Hyphomicrobiaceae(0.0500),g:Gp4(0.0700),s:Nannocystis_exedens(0.0300)	d:Bacteria
bOTU503	4	2	3	2	3	4	3	6	4	2	0	5	31	1	3	d:Bacteria(1.0000),p:Proteobacteria(1.0000),c:Alphaproteobacteria(1.0000),o:Rhizobiales(1.0000),f:Rhizobiaceae(0.5700),g:Rhizobium(0.3300),s:Rhizobium_alvei(0.2900)	d:Bacteria,p:Proteobacteria,c:Alphaproteobacteria,o:Rhizobiales
bOTU3765	0	0	0	0	0	0	0	0	1	0	0	0	1	0	0	d:Bacteria(1.0000),p:Verrucomicrobia(1.0000),c:Subdivision3(0.9900),o:Verrucomicrobiales(0.0100),f:Verrucomicrobiaceae(0.0100),g:Subdivision3_genera_incertae_sedis(0.9900),s:Prosthecobacter_vanneervenii(0.0100)	d:Bacteria,p:Verrucomicrobia,c:Subdivision3
bOTU48	15	1	0	45	2	3	1	1	48	1	0	2	0	3	6	d:Bacteria(1.0000),p:Proteobacteria(1.0000),c:Betaproteobacteria(1.0000),o:Methylophilales(1.0000),f:Methylophilaceae(1.0000),g:Methylotenera(0.9900),s:Methylotenera_versatilis(0.9900)	d:Bacteria,p:Proteobacteria,c:Betaproteobacteria,o:Methylophilales,f:Methylophilaceae,g:Methylotenera,s:Methylotenera_versatilis
bOTU413	0	0	0	0	0	0	0	1	0	0	0	0	2	0	0	d:Bacteria(1.0000),p:Proteobacteria(0.6100),c:Alphaproteobacteria(0.4100),o:Rhizobiales(0.2700),f:Geobacteraceae(0.1000),g:Geobacter(0.1000),s:Geobacter_toluenoxydans(0.0500)	d:Bacteria
bOTU2481	0	0	0	0	0	0	0	0	0	0	0	1	0	0	0	d:Bacteria(1.0000),p:Proteobacteria(0.5900),c:Alphaproteobacteria(0.3900),o:Rhizobiales(0.2200),f:Geobacteraceae(0.1000),g:Streptophyta(0.0900),s:Methylopila_musalis(0.0800)	d:Bacteria
bOTU148	23	4	16	7	4	12	14	9	22	10	8	21	23	16	24	d:Bacteria(1.0000),p:Proteobacteria(1.0000),c:Betaproteobacteria(1.0000),o:Burkholderiales(1.0000),f:Comamonadaceae(0.9400),g:Acidovorax(0.8100),s:Acidovorax_anthurii(0.6200)	d:Bacteria,p:Proteobacteria,c:Betaproteobacteria,o:Burkholderiales,f:Comamonadaceae,g:Acidovorax
bOTU146	1	0	0	0	0	0	1	0	1	0	0	0	0	0	0	d:Bacteria(1.0000),p:Proteobacteria(1.0000),c:Gammaproteobacteria(1.0000),o:Pseudomonadales(0.2900),f:Pseudomonadaceae(0.2700),g:Pseudomonas(0.1200),s:Thiocystis_minor(0.0800)	d:Bacteria,p:Proteobacteria,c:Gammaproteobacteria
bOTU1333	0	0	0	1	0	0	0	1	1	1	0	0	0	0	0	d:Bacteria(1.0000),p:Proteobacteria(0.9900),c:Deltaproteobacteria(0.8700),o:Myxococcales(0.8100),f:Cystobacteraceae(0.7900),g:Cystobacter(0.3000),s:Stigmatella_erecta(0.2600)	d:Bacteria,p:Proteobacteria,c:Deltaproteobacteria,o:Myxococcales
bOTU79	41	3	11	13	7	9	10	12	16	9	2	5	16	4	15	d:Bacteria(1.0000),p:Proteobacteria(1.0000),c:Alphaproteobacteria(1.0000),o:Rhizobiales(1.0000),f:Phyllobacteriaceae(1.0000),g:Mesorhizobium(1.0000),s:Mesorhizobium_albiziae(0.5300)	d:Bacteria,p:Proteobacteria,c:Alphaproteobacteria,o:Rhizobiales,f:Phyllobacteriaceae,g:Mesorhizobium
bOTU15	0	0	0	0	0	0	0	0	0	1	0	0	0	0	0	d:Bacteria(1.0000),p:Candidatus_Saccharibacteria(1.0000),g:Saccharibacteria_genera_incertae_sedis(1.0000)	d:Bacteria,p:Candidatus_Saccharibacteria,g:Saccharibacteria_genera_incertae_sedis
bOTU87	2	2	2	24	3	9	11	2	9	2	7	4	10	1	2	d:Bacteria(1.0000),p:Proteobacteria(1.0000),c:Betaproteobacteria(1.0000),o:Burkholderiales(1.0000),f:Burkholderiales_incertae_sedis(0.6700),g:Sphaerotilus(0.5700),s:Sphaerotilus_hippei(0.5500)	d:Bacteria,p:Proteobacteria,c:Betaproteobacteria,o:Burkholderiales
bOTU1	832	396	636	2523	2639	316	4381	3291	579	245	2765	5384	902	3267	286	d:Bacteria(1.0000),p:Proteobacteria(1.0000),c:Alphaproteobacteria(1.0000),o:Rhizobiales(1.0000),f:Rhizobiaceae(1.0000),g:Rhizobium(1.0000),s:Rhizobium_fabae(0.9800)	d:Bacteria,p:Proteobacteria,c:Alphaproteobacteria,o:Rhizobiales,f:Rhizobiaceae,g:Rhizobium,s:Rhizobium_fabae
bOTU879	0	0	1	1	4	0	0	1	1	1	0	2	1	1	0	d:Bacteria(1.0000),p:Actinobacteria(1.0000),c:Actinobacteria(1.0000),o:Actinomycetales(1.0000),f:Streptomycetaceae(1.0000),g:Streptomyces(0.9900),s:Streptomyces_laculatispora(0.3600)	d:Bacteria,p:Actinobacteria,c:Actinobacteria,o:Actinomycetales,f:Streptomycetaceae,g:Streptomyces
bOTU71	0	0	26	2	0	0	0	0	0	0	0	1	6	0	0	d:Bacteria(1.0000),p:Bacteroidetes(1.0000),c:Flavobacteriia(1.0000),o:Flavobacteriales(1.0000),f:Flavobacteriaceae(1.0000),g:Chryseobacterium(0.9100),s:Chryseobacterium_haifense(0.2900)	d:Bacteria,p:Bacteroidetes,c:Flavobacteriia,o:Flavobacteriales,f:Flavobacteriaceae,g:Chryseobacterium
bOTU498	0	0	0	1	0	0	0	0	1	0	0	0	1	1	0	d:Bacteria(1.0000),p:Proteobacteria(0.4800),c:Alphaproteobacteria(0.2200),o:Rhizobiales(0.1500),f:Veillonellaceae(0.1000),g:Lactobacillus(0.0600),s:Lactobacillus_camelliae(0.0300)	d:Bacteria
bOTU420	0	0	1	0	0	0	1	0	1	0	0	0	1	0	0	d:Bacteria(1.0000),p:Proteobacteria(1.0000),c:Alphaproteobacteria(1.0000),o:Rhizobiales(1.0000),f:Hyphomicrobiaceae(0.9100),g:Devosia(0.8300),s:Devosia_pacifica(0.1900)	d:Bacteria,p:Proteobacteria,c:Alphaproteobacteria,o:Rhizobiales,f:Hyphomicrobiaceae,g:Devosia
bOTU2394	0	0	0	0	0	0	0	0	0	0	0	1	0	0	0	d:Bacteria(1.0000),p:Proteobacteria(1.0000),c:Betaproteobacteria(1.0000),o:Burkholderiales(0.9800),f:Oxalobacteraceae(0.9800),g:Duganella(0.4400),s:Duganella_radicis(0.4400)	d:Bacteria,p:Proteobacteria,c:Betaproteobacteria,o:Burkholderiales,f:Oxalobacteraceae
bOTU219	0	0	3	2	0	0	1	2	0	0	0	0	0	0	0	d:Bacteria(1.0000),p:Bacteroidetes(1.0000),c:Sphingobacteriia(1.0000),o:Sphingobacteriales(1.0000),f:Chitinophagaceae(1.0000),g:Niastella(0.2700),s:Flavihumibacter_petaseus(0.1800)	d:Bacteria,p:Bacteroidetes,c:Sphingobacteriia,o:Sphingobacteriales,f:Chitinophagaceae
bOTU2759	2	2	1	2	2	0	0	3	3	3	1	0	2	1	1	d:Bacteria(1.0000),p:Proteobacteria(1.0000),c:Betaproteobacteria(1.0000),o:Burkholderiales(0.9900),f:Comamonadaceae(0.8000),g:Ramlibacter(0.6200),s:Sphaerotilus_hippei(0.0700)	d:Bacteria,p:Proteobacteria,c:Betaproteobacteria,o:Burkholderiales,f:Comamonadaceae
bOTU520	36	17	14	20	20	17	15	12	22	12	19	15	15	31	31	d:Bacteria(1.0000),p:Proteobacteria(1.0000),c:Alphaproteobacteria(1.0000),o:Rhizobiales(1.0000),f:Rhizobiaceae(1.0000),g:Rhizobium(1.0000),s:Rhizobium_grahamii(0.4900)	d:Bacteria,p:Proteobacteria,c:Alphaproteobacteria,o:Rhizobiales,f:Rhizobiaceae,g:Rhizobium
bOTU140	12	5	0	27	0	4	5	7	6	4	4	11	38	6	8	d:Bacteria(1.0000),p:Proteobacteria(1.0000),c:Betaproteobacteria(1.0000),o:Burkholderiales(1.0000),f:Comamonadaceae(1.0000),g:Polaromonas(0.9700),s:Polaromonas_jejuensis(0.3700)	d:Bacteria,p:Proteobacteria,c:Betaproteobacteria,o:Burkholderiales,f:Comamonadaceae,g:Polaromonas
bOTU286	5	1	26	3	2	1	2	2	3	0	3	3	50	1	3	d:Bacteria(1.0000),p:Proteobacteria(1.0000),c:Gammaproteobacteria(1.0000),o:Pseudomonadales(1.0000),f:Pseudomonadaceae(1.0000),g:Pseudomonas(0.9700),s:Pseudomonas_hussainii(0.2200)	d:Bacteria,p:Proteobacteria,c:Gammaproteobacteria,o:Pseudomonadales,f:Pseudomonadaceae,g:Pseudomonas
bOTU306	0	0	1	3	3	2	3	1	0	2	0	1	2	0	3	d:Bacteria(1.0000),p:Proteobacteria(0.9500),c:Gammaproteobacteria(0.9400),o:Xanthomonadales(0.8900),f:Sinobacteraceae(0.8600),g:Steroidobacter(0.7400),s:Steroidobacter_agariperforans(0.6800)	d:Bacteria,p:Proteobacteria,c:Gammaproteobacteria,o:Xanthomonadales,f:Sinobacteraceae
bOTU447	2	3	2	26	2	4	3	4	5	1	1	0	3	3	2	d:Bacteria(1.0000),p:Proteobacteria(1.0000),c:Alphaproteobacteria(1.0000),o:Caulobacterales(1.0000),f:Caulobacteraceae(1.0000),g:Brevundimonas(1.0000),s:Brevundimonas_kwangchunensis(0.5400)	d:Bacteria,p:Proteobacteria,c:Alphaproteobacteria,o:Caulobacterales,f:Caulobacteraceae,g:Brevundimonas
bOTU210	0	0	0	0	1	0	0	1	0	0	0	0	0	0	0	d:Bacteria(1.0000),p:Proteobacteria(1.0000),c:Betaproteobacteria(0.9500),o:Burkholderiales(0.9500),f:Burkholderiales_incertae_sedis(0.8900),g:Aquabacterium(0.8100),s:Aquabacterium_limnoticum(0.3200)	d:Bacteria,p:Proteobacteria,c:Betaproteobacteria,o:Burkholderiales,f:Burkholderiales_incertae_sedis,g:Aquabacterium
bOTU840	125	8	3	10	11	3	13	3	11	9	6	8	8	13	10	d:Bacteria(1.0000),p:Proteobacteria(1.0000),c:Alphaproteobacteria(1.0000),o:Rhizobiales(1.0000),f:Rhizobiaceae(1.0000),g:Rhizobium(1.0000),s:Rhizobium_paranaense(0.3500)	d:Bacteria,p:Proteobacteria,c:Alphaproteobacteria,o:Rhizobiales,f:Rhizobiaceae,g:Rhizobium
bOTU2	2	3	11	257	75	8	7	4	1	3	1	1	5	7	2	d:Bacteria(1.0000),p:Actinobacteria(1.0000),c:Actinobacteria(1.0000),o:Actinomycetales(1.0000),f:Streptomycetaceae(1.0000),g:Streptomyces(0.9900),s:Streptomyces_deccanensis(0.9100)	d:Bacteria,p:Actinobacteria,c:Actinobacteria,o:Actinomycetales,f:Streptomycetaceae,g:Streptomyces,s:Streptomyces_deccanensis
bOTU1435	1	0	0	0	0	0	0	0	0	1	1	2	3	0	2	d:Bacteria(1.0000),p:Proteobacteria(1.0000),c:Betaproteobacteria(1.0000),o:Burkholderiales(1.0000),f:Oxalobacteraceae(1.0000),g:Duganella(0.6400),s:Duganella_radicis(0.6100)	d:Bacteria,p:Proteobacteria,c:Betaproteobacteria,o:Burkholderiales,f:Oxalobacteraceae
bOTU58	0	0	51	0	0	0	1	1	1	1	0	0	0	1	0	d:Bacteria(1.0000),p:Bacteroidetes(0.9700),c:Flavobacteriia(0.9300),o:Flavobacteriales(0.9300),f:Cryomorphaceae(0.9300),g:Crocinitomix(0.5100),s:Crocinitomix_catalasitica(0.5100)	d:Bacteria,p:Bacteroidetes,c:Flavobacteriia,o:Flavobacteriales,f:Cryomorphaceae
bOTU137	0	0	2	0	0	0	0	0	0	0	0	0	0	0	0	d:Bacteria(1.0000),p:Proteobacteria(0.9900),c:Deltaproteobacteria(0.9900),o:Myxococcales(0.9800),f:Haliangiaceae(0.6900),g:Haliangium(0.6900),s:Haliangium_tepidum(0.4000)	d:Bacteria,p:Proteobacteria,c:Deltaproteobacteria,o:Myxococcales
bOTU719	2	0	0	0	0	2	0	1	2	3	0	1	2	1	1	d:Bacteria(1.0000),p:Actinobacteria(1.0000),c:Actinobacteria(1.0000),o:Actinomycetales(1.0000),f:Intrasporangiaceae(1.0000),g:Oryzihumus(1.0000),s:Oryzihumus_terrae(0.9900)	d:Bacteria,p:Actinobacteria,c:Actinobacteria,o:Actinomycetales,f:Intrasporangiaceae,g:Oryzihumus,s:Oryzihumus_terrae
bOTU243	0	0	8	0	2	0	0	0	0	0	0	1	1	1	0	d:Bacteria(1.0000),p:Bacteroidetes(1.0000),c:Sphingobacteriia(1.0000),o:Sphingobacteriales(1.0000),f:Chitinophagaceae(1.0000),g:Niastella(0.9200),s:Niastella_yeongjuensis(0.7800)	d:Bacteria,p:Bacteroidetes,c:Sphingobacteriia,o:Sphingobacteriales,f:Chitinophagaceae,g:Niastella
bOTU38	2	0	4	1	0	1	2	0	1	0	0	1	8	1	1	d:Bacteria(1.0000),p:Proteobacteria(1.0000),c:Alphaproteobacteria(1.0000),o:Sphingomonadales(1.0000),f:Sphingomonadaceae(1.0000),g:Sphingobium(1.0000),s:Sphingobium_vulgare(0.7300)	d:Bacteria,p:Proteobacteria,c:Alphaproteobacteria,o:Sphingomonadales,f:Sphingomonadaceae,g:Sphingobium
bOTU165	10	10	0	2	0	1	1	2	0	0	0	0	0	0	1	d:Bacteria(1.0000),p:Proteobacteria(1.0000),c:Betaproteobacteria(1.0000),o:Methylophilales(0.9600),f:Methylophilaceae(0.9600),g:Methylophilus(0.4900),s:Methylophilus_rhizosphaerae(0.2000)	d:Bacteria,p:Proteobacteria,c:Betaproteobacteria,o:Methylophilales,f:Methylophilaceae
bOTU406	4	1	7	3	5	5	4	4	0	8	1	0	0	1	0	d:Bacteria(1.0000),p:Actinobacteria(0.9800),c:Actinobacteria(0.9600),o:Gaiellales(0.7700),f:Gaiellaceae(0.7700),g:Gaiella(0.7700),s:Gaiella_occulta(0.7700)	d:Bacteria,p:Actinobacteria,c:Actinobacteria
bOTU73	6	0	3	5	2	5	13	2	2	2	3	4	4	3	1	d:Bacteria(1.0000),p:Actinobacteria(1.0000),c:Actinobacteria(1.0000),o:Actinomycetales(1.0000),f:Intrasporangiaceae(0.9900),g:Terrabacter(0.9700),s:Terrabacter_tumescens(0.8400)	d:Bacteria,p:Actinobacteria,c:Actinobacteria,o:Actinomycetales,f:Intrasporangiaceae,g:Terrabacter,s:Terrabacter_tumescens
bOTU9	18	4	14	11	8	13	11	5	10	7	8	4	8	9	8	d:Bacteria(1.0000),p:Proteobacteria(1.0000),c:Alphaproteobacteria(1.0000),o:Caulobacterales(1.0000),f:Caulobacteraceae(1.0000),g:Asticcacaulis(0.9500),s:Asticcacaulis_solisilvae(0.8800)	d:Bacteria,p:Proteobacteria,c:Alphaproteobacteria,o:Caulobacterales,f:Caulobacteraceae,g:Asticcacaulis,s:Asticcacaulis_solisilvae
bOTU5654	4	1	2	9	4	1	2	4	1	1	2	0	4	6	2	d:Bacteria(1.0000),p:Proteobacteria(1.0000),c:Alphaproteobacteria(1.0000),o:Caulobacterales(1.0000),f:Caulobacteraceae(1.0000),g:Brevundimonas(0.9900),s:Brevundimonas_kwangchunensis(0.2900)	d:Bacteria,p:Proteobacteria,c:Alphaproteobacteria,o:Caulobacterales,f:Caulobacteraceae,g:Brevundimonas
bOTU2798	0	0	0	0	0	0	0	0	0	0	0	0	0	0	1	d:Bacteria(1.0000),p:Spirochaetes(1.0000),c:Spirochaetia(1.0000),o:Spirochaetales(1.0000),f:Spirochaetaceae(1.0000),g:Spirochaeta(1.0000),s:Spirochaeta_aurantia_subsp._aurantia(1.0000)	d:Bacteria,p:Spirochaetes,c:Spirochaetia,o:Spirochaetales,f:Spirochaetaceae,g:Spirochaeta,s:Spirochaeta_aurantia_subsp._aurantia
bOTU85	4	0	0	1	1	0	4	1	0	2	2	0	0	0	1	d:Bacteria(1.0000),p:Proteobacteria(1.0000),c:Betaproteobacteria(1.0000),o:Burkholderiales(1.0000),f:Oxalobacteraceae(0.9800),g:Massilia(0.6000),s:Massilia_kyonggiensis(0.5800)	d:Bacteria,p:Proteobacteria,c:Betaproteobacteria,o:Burkholderiales,f:Oxalobacteraceae
bOTU1377	0	0	0	0	1	0	1	0	0	0	0	0	0	0	0	d:Bacteria(1.0000),p:Proteobacteria(1.0000),c:Alphaproteobacteria(1.0000),o:Sphingomonadales(0.9900),f:Sphingomonadaceae(0.9900),g:Sphingomonas(0.9800),s:Sphingomonas_sediminicola(0.7700)	d:Bacteria,p:Proteobacteria,c:Alphaproteobacteria,o:Sphingomonadales,f:Sphingomonadaceae,g:Sphingomonas
bOTU7	1	0	1	1	0	0	1	0	1	1	0	1	34	0	1	d:Bacteria(1.0000),p:Bacteroidetes(1.0000),c:Flavobacteriia(1.0000),o:Flavobacteriales(1.0000),f:Flavobacteriaceae(1.0000),g:Flavobacterium(1.0000),s:Flavobacterium_micromati(0.5300)	d:Bacteria,p:Bacteroidetes,c:Flavobacteriia,o:Flavobacteriales,f:Flavobacteriaceae,g:Flavobacterium
bOTU195	0	1	2	1	1	0	2	0	0	0	0	2	0	0	1	d:Bacteria(1.0000),p:Proteobacteria(1.0000),c:Alphaproteobacteria(1.0000),o:Caulobacterales(1.0000),f:Caulobacteraceae(1.0000),g:Phenylobacterium(0.6500),s:Phenylobacterium_falsum(0.2700)	d:Bacteria,p:Proteobacteria,c:Alphaproteobacteria,o:Caulobacterales,f:Caulobacteraceae
bOTU3183	0	0	0	0	0	0	1	0	0	0	1	0	0	0	0	d:Bacteria(1.0000),p:Acidobacteria(1.0000),c:Acidobacteria_Gp1(1.0000),g:Gp1(1.0000)	d:Bacteria,p:Acidobacteria,c:Acidobacteria_Gp1,g:Gp1
bOTU6	47	8	20	10	23	13	23	12	38	8	8	24	92	28	22	d:Bacteria(1.0000),p:Proteobacteria(1.0000),c:Alphaproteobacteria(1.0000),o:Rhizobiales(1.0000),f:Bradyrhizobiaceae(1.0000),g:Bradyrhizobium(0.9800),s:Bradyrhizobium_icense(0.7000)	d:Bacteria,p:Proteobacteria,c:Alphaproteobacteria,o:Rhizobiales,f:Bradyrhizobiaceae,g:Bradyrhizobium
bOTU4023	0	0	0	0	2	1	0	0	1	2	0	0	0	0	0	d:Bacteria(1.0000),p:Proteobacteria(1.0000),c:Alphaproteobacteria(1.0000),o:Rhizobiales(1.0000),f:Hyphomicrobiaceae(0.9200),g:Devosia(0.7700),s:Devosia_glacialis(0.1700)	d:Bacteria,p:Proteobacteria,c:Alphaproteobacteria,o:Rhizobiales,f:Hyphomicrobiaceae
bOTU262	0	0	1	0	2	0	0	1	0	0	0	0	1	0	1	d:Bacteria(1.0000),p:Bacteroidetes(1.0000),c:Cytophagia(0.9700),o:Cytophagales(0.9700),f:Cytophagaceae(0.2100),g:Ohtaekwangia(0.5200),s:Ohtaekwangia_koreensis(0.2800)	d:Bacteria,p:Bacteroidetes,c:Cytophagia,o:Cytophagales
bOTU5157	0	1	0	0	0	0	0	0	0	1	0	0	0	0	0	d:Bacteria(1.0000),p:Bacteroidetes(1.0000),c:Sphingobacteriia(1.0000),o:Sphingobacteriales(1.0000),f:Chitinophagaceae(1.0000),g:Flavisolibacter(0.4000),s:Flavisolibacter_rigui(0.3500)	d:Bacteria,p:Bacteroidetes,c:Sphingobacteriia,o:Sphingobacteriales,f:Chitinophagaceae
bOTU309	12	5	11	11	2	7	6	6	13	3	7	18	19	7	5	d:Bacteria(1.0000),p:Proteobacteria(1.0000),c:Gammaproteobacteria(1.0000),o:Pseudomonadales(1.0000),f:Pseudomonadaceae(1.0000),g:Pseudomonas(1.0000),s:Pseudomonas_guariconensis(1.0000)	d:Bacteria,p:Proteobacteria,c:Gammaproteobacteria,o:Pseudomonadales,f:Pseudomonadaceae,g:Pseudomonas,s:Pseudomonas_guariconensis
bOTU30	0	0	0	1	0	0	0	0	0	0	0	0	0	0	0	d:Bacteria(1.0000),p:Bacteroidetes(1.0000),c:Sphingobacteriia(1.0000),o:Sphingobacteriales(1.0000),f:Chitinophagaceae(1.0000),g:Parasegetibacter(0.3300),s:Parasegetibacter_luojiensis(0.2800)	d:Bacteria,p:Bacteroidetes,c:Sphingobacteriia,o:Sphingobacteriales,f:Chitinophagaceae
bOTU547	2	1	0	1	2	1	0	2	1	2	0	1	0	2	1	d:Bacteria(1.0000),p:Proteobacteria(1.0000),c:Betaproteobacteria(1.0000),o:Burkholderiales(1.0000),f:Burkholderiaceae(0.9900),g:Burkholderia(0.9900),s:Burkholderia_phymatum(0.4900)	d:Bacteria,p:Proteobacteria,c:Betaproteobacteria,o:Burkholderiales,f:Burkholderiaceae,g:Burkholderia
bOTU305	0	0	0	0	0	0	0	0	0	0	0	0	0	0	1	d:Bacteria(1.0000),p:Bacteroidetes(1.0000),c:Cytophagia(0.9900),o:Cytophagales(0.9900),f:Cyclobacteriaceae(0.0200),g:Ohtaekwangia(0.7600),s:Ohtaekwangia_kribbensis(0.7000)	d:Bacteria,p:Bacteroidetes,c:Cytophagia,o:Cytophagales
bOTU152	1	1	0	7	0	6	2	3	1	0	2	4	30	1	9	d:Bacteria(1.0000),p:Proteobacteria(1.0000),c:Alphaproteobacteria(1.0000),o:Sphingomonadales(1.0000),f:Sphingomonadaceae(0.9600),g:Novosphingobium(0.3500),s:Parablastomonas_arctica(0.3300)	d:Bacteria,p:Proteobacteria,c:Alphaproteobacteria,o:Sphingomonadales,f:Sphingomonadaceae
bOTU5	54	22	23	40	24	34	24	17	27	16	23	36	84	37	46	d:Bacteria(1.0000),p:Proteobacteria(1.0000),c:Betaproteobacteria(1.0000),o:Burkholderiales(1.0000),f:Comamonadaceae(0.9700),g:Acidovorax(0.8100),s:Acidovorax_facilis(0.4400)	d:Bacteria,p:Proteobacteria,c:Betaproteobacteria,o:Burkholderiales,f:Comamonadaceae,g:Acidovorax
bOTU182	2	1	13	4	1	0	4	5	3	6	1	3	19	0	3	d:Bacteria(1.0000),p:Proteobacteria(1.0000),c:Alphaproteobacteria(1.0000),o:Rhizobiales(0.9900),f:Hyphomicrobiaceae(0.9400),g:Devosia(0.8900),s:Devosia_geojensis(0.2000)	d:Bacteria,p:Proteobacteria,c:Alphaproteobacteria,o:Rhizobiales,f:Hyphomicrobiaceae,g:Devosia
bOTU3925	0	0	0	0	0	0	1	0	0	0	0	0	0	0	0	d:Bacteria(1.0000),p:Bacteroidetes(1.0000),c:Sphingobacteriia(1.0000),o:Sphingobacteriales(1.0000),f:Chitinophagaceae(1.0000),g:Terrimonas(0.9400),s:Terrimonas_arctica(0.6000)	d:Bacteria,p:Bacteroidetes,c:Sphingobacteriia,o:Sphingobacteriales,f:Chitinophagaceae,g:Terrimonas
bOTU156	4	1	1	4	1	0	1	2	1	0	1	3	2	0	2	d:Bacteria(1.0000),p:Proteobacteria(1.0000),c:Betaproteobacteria(1.0000),o:Burkholderiales(1.0000),f:Oxalobacteraceae(0.9900),g:Pseudoduganella(0.4200),s:Pseudoduganella_violaceinigra(0.4200)	d:Bacteria,p:Proteobacteria,c:Betaproteobacteria,o:Burkholderiales,f:Oxalobacteraceae
bOTU80	0	1	1	2	0	2	1	0	2	0	0	0	0	0	0	d:Bacteria(1.0000),p:Actinobacteria(1.0000),c:Actinobacteria(1.0000),o:Actinomycetales(1.0000),f:Pseudonocardiaceae(0.9900),g:Lentzea(0.6200),s:Lentzea_flaviverrucosa(0.3800)	d:Bacteria,p:Actinobacteria,c:Actinobacteria,o:Actinomycetales,f:Pseudonocardiaceae
bOTU17	86	35	47	17	111	56	77	46	35	97	21	45	26	87	59	d:Bacteria(1.0000),p:Proteobacteria(1.0000),c:Alphaproteobacteria(1.0000),o:Rhizobiales(1.0000),f:Rhizobiaceae(1.0000),g:Rhizobium(1.0000),s:Rhizobium_radiobacter(1.0000)	d:Bacteria,p:Proteobacteria,c:Alphaproteobacteria,o:Rhizobiales,f:Rhizobiaceae,g:Rhizobium,s:Rhizobium_radiobacter
bOTU266	9	0	1	3	5	0	4	1	2	2	1	5	1	1	4	d:Bacteria(1.0000),p:Proteobacteria(1.0000),c:Betaproteobacteria(1.0000),o:Burkholderiales(1.0000),f:Oxalobacteraceae(0.9700),g:Massilia(0.8300),s:Massilia_varians(0.6100)	d:Bacteria,p:Proteobacteria,c:Betaproteobacteria,o:Burkholderiales,f:Oxalobacteraceae,g:Massilia
bOTU368	0	0	0	0	1	2	0	1	0	0	0	2	0	1	0	d:Bacteria(1.0000),p:Bacteroidetes(1.0000),c:Cytophagia(0.9900),o:Cytophagales(0.9900),f:Flammeovirgaceae(0.1400),g:Ohtaekwangia(0.4500),s:Chryseolinea_serpens(0.3800)	d:Bacteria,p:Bacteroidetes,c:Cytophagia,o:Cytophagales
bOTU77	2	1	0	1	2	2	0	0	1	3	0	0	1	1	2	d:Bacteria(1.0000),p:Proteobacteria(1.0000),c:Betaproteobacteria(0.5400),o:Burkholderiales(0.5300),f:Pseudomonadaceae(0.4600),g:Rhizobacter(0.4600),s:Aquabacterium_citratiphilum(0.2100)	d:Bacteria,p:Proteobacteria
bOTU59	0	0	0	0	1	0	0	0	0	0	0	0	0	0	0	d:Bacteria(1.0000),p:Actinobacteria(1.0000),c:Actinobacteria(1.0000),o:Actinomycetales(1.0000),f:Pseudonocardiaceae(1.0000),g:Lentzea(1.0000),s:Lentzea_flaviverrucosa(1.0000)	d:Bacteria,p:Actinobacteria,c:Actinobacteria,o:Actinomycetales,f:Pseudonocardiaceae,g:Lentzea,s:Lentzea_flaviverrucosa
bOTU14	1790	3	5	5	2	14	23	19	3585	3	42	99	131	99	2592	d:Bacteria(1.0000),p:Proteobacteria(1.0000),c:Alphaproteobacteria(1.0000),o:Rhizobiales(1.0000),f:Bradyrhizobiaceae(1.0000),g:Bradyrhizobium(0.7900),s:Bradyrhizobium_manausense(0.2400)	d:Bacteria,p:Proteobacteria,c:Alphaproteobacteria,o:Rhizobiales,f:Bradyrhizobiaceae
bOTU6890	0	0	1	0	0	1	0	0	0	0	0	0	0	0	1	d:Bacteria(1.0000),p:Proteobacteria(1.0000),c:Alphaproteobacteria(1.0000),o:Rhizobiales(0.9900),f:Hyphomicrobiaceae(0.5700),g:Devosia(0.2900),s:Pelagibacterium_luteolum(0.2700)	d:Bacteria,p:Proteobacteria,c:Alphaproteobacteria,o:Rhizobiales
bOTU1097	1	0	0	0	0	0	0	0	0	0	1	0	0	0	0	d:Bacteria(1.0000),p:Proteobacteria(1.0000),c:Alphaproteobacteria(1.0000),o:Sphingomonadales(0.9800),f:Sphingomonadaceae(0.9800),g:Sphingomonas(0.9600),s:Sphingomonas_starnbergensis(0.3400)	d:Bacteria,p:Proteobacteria,c:Alphaproteobacteria,o:Sphingomonadales,f:Sphingomonadaceae,g:Sphingomonas
bOTU646	0	0	0	0	0	0	0	0	0	0	0	0	0	0	1	d:Bacteria(1.0000),p:Chloroflexi(0.5800),c:Chloroflexia(0.4900),o:Chloroflexales(0.3200),f:Chloroflexaceae(0.2800),g:Roseiflexus(0.2100),s:Roseiflexus_castenholzii(0.2100)	d:Bacteria
bOTU3449	0	0	0	0	0	0	1	0	0	0	0	0	0	0	0	d:Bacteria(1.0000),p:Actinobacteria(1.0000),c:Actinobacteria(1.0000),o:Acidimicrobiales(0.6400),f:Acidimicrobineae_incertae_sedis(0.5100),g:Aciditerrimonas(0.5100),s:Aciditerrimonas_ferrireducens(0.5100)	d:Bacteria,p:Actinobacteria,c:Actinobacteria
bOTU433	0	1	0	2	0	0	0	0	0	0	0	0	1	0	0	d:Bacteria(1.0000),p:Bacteroidetes(1.0000),c:Cytophagia(1.0000),o:Cytophagales(1.0000),f:Cytophagaceae(0.0100),g:Chryseolinea(0.9800),s:Chryseolinea_serpens(0.9800)	d:Bacteria,p:Bacteroidetes,c:Cytophagia,o:Cytophagales
bOTU752	0	0	0	1	1	1	0	0	0	1	0	0	0	0	1	d:Bacteria(1.0000),p:Proteobacteria(1.0000),c:Betaproteobacteria(1.0000),o:Burkholderiales(1.0000),f:Burkholderiales_incertae_sedis(0.5400),g:Ideonella(0.3400),s:Ideonella_dechloratans(0.2000)	d:Bacteria,p:Proteobacteria,c:Betaproteobacteria,o:Burkholderiales
bOTU344	0	0	0	1	1	0	0	0	0	0	0	0	0	0	0	d:Bacteria(1.0000),p:Bacteroidetes(1.0000),c:Cytophagia(1.0000),o:Cytophagales(1.0000),g:Chryseolinea(0.9800),s:Chryseolinea_serpens(0.9800)	d:Bacteria,p:Bacteroidetes,c:Cytophagia,o:Cytophagales,g:Chryseolinea,s:Chryseolinea_serpens
bOTU27	1	0	0	2	0	0	1	1	0	1	0	1	0	0	0	d:Bacteria(1.0000),p:Actinobacteria(1.0000),c:Actinobacteria(1.0000),o:Actinomycetales(1.0000),f:Streptomycetaceae(1.0000),g:Streptomyces(1.0000),s:Streptomyces_hokutonensis(0.6600)	d:Bacteria,p:Actinobacteria,c:Actinobacteria,o:Actinomycetales,f:Streptomycetaceae,g:Streptomyces
bOTU5646	0	0	2	1	1	0	0	0	0	0	0	0	1	0	0	d:Bacteria(1.0000),p:Actinobacteria(1.0000),c:Actinobacteria(0.9800),o:Solirubrobacterales(0.9800),f:Conexibacteraceae(0.5000),g:Conexibacter(0.5000),s:Conexibacter_arvalis(0.5000)	d:Bacteria,p:Actinobacteria,c:Actinobacteria,o:Solirubrobacterales
bOTU1420	9	7	4	3	1	5	10	4	7	1	13	4	6	5	6	d:Bacteria(1.0000),p:Proteobacteria(1.0000),c:Betaproteobacteria(1.0000),o:Burkholderiales(1.0000),f:Comamonadaceae(0.7500),g:Ramlibacter(0.6800),s:Ramlibacter_henchirensis(0.2400)	d:Bacteria,p:Proteobacteria,c:Betaproteobacteria,o:Burkholderiales
bOTU20	2	1	0	1	0	1	0	0	0	0	0	0	0	0	0	d:Bacteria(1.0000),p:Actinobacteria(1.0000),c:Actinobacteria(1.0000),o:Actinomycetales(1.0000),f:Streptomycetaceae(1.0000),g:Streptomyces(1.0000),s:Streptomyces_canus(0.3600)	d:Bacteria,p:Actinobacteria,c:Actinobacteria,o:Actinomycetales,f:Streptomycetaceae,g:Streptomyces
bOTU23	1	1	0	0	0	0	0	0	1	1	2	0	1	0	1	d:Bacteria(1.0000),p:Proteobacteria(0.5800),c:Deltaproteobacteria(0.5000),o:Myxococcales(0.3300),f:Bacillaceae_2(0.1900),g:Chondromyces(0.1600),s:Chondromyces_crocatus(0.1400)	d:Bacteria
bOTU1399	0	0	0	0	0	0	0	0	0	0	0	0	4	0	0	d:Bacteria(1.0000),p:Proteobacteria(1.0000),c:Alphaproteobacteria(1.0000),o:Rhodospirillales(1.0000),f:Rhodospirillaceae(1.0000),g:Dongia(0.9800),s:Dongia_mobilis(0.9800)	d:Bacteria,p:Proteobacteria,c:Alphaproteobacteria,o:Rhodospirillales,f:Rhodospirillaceae,g:Dongia,s:Dongia_mobilis
bOTU1049	4	0	3	1	5	1	3	1	2	2	2	1	1	1	1	d:Bacteria(1.0000),p:Proteobacteria(1.0000),c:Betaproteobacteria(1.0000),o:Burkholderiales(0.9900),f:Comamonadaceae(0.7600),g:Caenimonas(0.4600),s:Caenimonas_koreensis(0.4100)	d:Bacteria,p:Proteobacteria,c:Betaproteobacteria,o:Burkholderiales
bOTU1744	0	0	0	1	0	0	0	0	0	0	0	0	0	0	0	d:Bacteria(1.0000),p:Proteobacteria(0.9500),c:Alphaproteobacteria(0.9100),o:Rhodospirillales(0.6200),f:Rhodospirillaceae(0.5800),g:Thalassospira(0.0900),s:Lacibacterium_aquatile(0.0700)	d:Bacteria,p:Proteobacteria,c:Alphaproteobacteria
bOTU94	0	0	0	0	0	0	0	0	0	0	0	1	0	0	0	d:Bacteria(1.0000),p:Proteobacteria(0.8900),c:Deltaproteobacteria(0.8400),o:Desulfuromonadales(0.5400),f:Geobacteraceae(0.5100),g:Geobacter(0.5100),s:Geobacter_pickeringii(0.1800)	d:Bacteria,p:Proteobacteria,c:Deltaproteobacteria
bOTU74	0	1	5	14	9	2	5	1	4	2	2	3	4	0	0	d:Bacteria(1.0000),p:Proteobacteria(1.0000),c:Alphaproteobacteria(1.0000),o:Caulobacterales(1.0000),f:Caulobacteraceae(1.0000),g:Phenylobacterium(0.9400),s:Phenylobacterium_muchangponense(0.4400)	d:Bacteria,p:Proteobacteria,c:Alphaproteobacteria,o:Caulobacterales,f:Caulobacteraceae,g:Phenylobacterium
bOTU321	2	0	3	2	4	0	0	1	1	0	0	0	0	0	0	d:Bacteria(1.0000),p:Proteobacteria(1.0000),c:Alphaproteobacteria(1.0000),o:Rhizobiales(0.9900),f:Xanthobacteraceae(0.3700),g:Kaistia(0.3600),s:Labrys_wisconsinensis(0.2700)	d:Bacteria,p:Proteobacteria,c:Alphaproteobacteria,o:Rhizobiales
bOTU4092	0	0	0	0	0	0	0	0	0	1	0	0	0	0	0	d:Bacteria(1.0000),p:Proteobacteria(0.9900),c:Gammaproteobacteria(0.8400),o:Legionellales(0.5000),f:Coxiellaceae(0.3300),g:Diplorickettsia(0.2400),s:Diplorickettsia_massiliensis(0.2400)	d:Bacteria,p:Proteobacteria,c:Gammaproteobacteria
bOTU5268	15	9	19	14	12	20	15	17	30	17	11	23	27	10	13	d:Bacteria(1.0000),p:Proteobacteria(1.0000),c:Gammaproteobacteria(0.8700),o:Pseudomonadales(0.7700),f:Pseudomonadaceae(0.7700),g:Pseudomonas(0.7700),s:Pseudomonas_peli(0.5700)	d:Bacteria,p:Proteobacteria,c:Gammaproteobacteria
bOTU422	0	2	0	1	0	0	0	1	0	0	0	0	1	0	0	d:Bacteria(1.0000),p:Actinobacteria(1.0000),c:Actinobacteria(1.0000),o:Actinomycetales(1.0000),f:Nocardioidaceae(1.0000),g:Kribbella(1.0000),s:Kribbella_sancticallisti(0.7500)	d:Bacteria,p:Actinobacteria,c:Actinobacteria,o:Actinomycetales,f:Nocardioidaceae,g:Kribbella
bOTU1504	0	0	0	0	0	0	0	0	0	0	0	1	0	0	0	d:Bacteria(1.0000),p:Proteobacteria(1.0000),c:Gammaproteobacteria(1.0000),o:Pseudomonadales(0.3700),f:Pseudomonadaceae(0.3500),g:Pseudomonas(0.2500),s:Pseudomonas_amygdali(0.1000)	d:Bacteria,p:Proteobacteria,c:Gammaproteobacteria
bOTU29	0	0	0	1	1	1	0	0	0	0	0	0	1	1	0	d:Bacteria(1.0000),p:Proteobacteria(1.0000),c:Deltaproteobacteria(1.0000),o:Myxococcales(1.0000),f:Polyangiaceae(1.0000),g:Sorangium(0.8300),s:Sorangium_cellulosum(0.8300)	d:Bacteria,p:Proteobacteria,c:Deltaproteobacteria,o:Myxococcales,f:Polyangiaceae,g:Sorangium,s:Sorangium_cellulosum
bOTU188	0	0	4	0	0	2	0	0	0	0	0	0	0	0	0	d:Bacteria(1.0000),p:Bacteroidetes(0.9800),c:Cytophagia(0.5600),o:Cytophagales(0.5600),f:Saprospiraceae(0.2900),g:Luteivirga(0.2100),s:Luteivirga_sdotyamensis(0.2100)	d:Bacteria,p:Bacteroidetes
bOTU11	4	2	3	22	14	2	12	10	3	4	1	0	20	5	4	d:Bacteria(1.0000),p:Proteobacteria(1.0000),c:Alphaproteobacteria(1.0000),o:Rhizobiales(1.0000),f:Hyphomicrobiaceae(0.8900),g:Devosia(0.8900),s:Devosia_neptuniae(0.2600)	d:Bacteria,p:Proteobacteria,c:Alphaproteobacteria,o:Rhizobiales,f:Hyphomicrobiaceae,g:Devosia
bOTU743	4	2	3	31	3	4	4	5	2	3	0	1	3	4	2	d:Bacteria(1.0000),p:Proteobacteria(1.0000),c:Betaproteobacteria(1.0000),o:Burkholderiales(1.0000),f:Oxalobacteraceae(0.9700),g:Herbaspirillum(0.3000),s:Herbaspirillum_chlorophenolicum(0.1700)	d:Bacteria,p:Proteobacteria,c:Betaproteobacteria,o:Burkholderiales,f:Oxalobacteraceae
bOTU751	5	0	3	3	2	1	0	0	1	2	0	2	2	0	0	d:Bacteria(1.0000),p:Acidobacteria(1.0000),c:Acidobacteria_Gp1(1.0000),g:Gp1(1.0000)	d:Bacteria,p:Acidobacteria,c:Acidobacteria_Gp1,g:Gp1
bOTU404	0	0	0	0	0	0	0	1	1	1	0	0	1	0	1	d:Bacteria(1.0000),p:Proteobacteria(1.0000),c:Alphaproteobacteria(1.0000),o:Rhizobiales(1.0000),f:Methylobacteriaceae(0.3500),g:Microvirga(0.3500),s:Pseudolabrys_taiwanensis(0.3300)	d:Bacteria,p:Proteobacteria,c:Alphaproteobacteria,o:Rhizobiales
bOTU42	0	0	0	1	0	1	1	1	0	1	0	0	0	0	0	d:Bacteria(1.0000),p:Actinobacteria(1.0000),c:Actinobacteria(1.0000),o:Actinomycetales(1.0000),f:Streptomycetaceae(1.0000),g:Streptomyces(0.9900),s:Streptomyces_cacaoi_subsp._asoensis(0.2400)	d:Bacteria,p:Actinobacteria,c:Actinobacteria,o:Actinomycetales,f:Streptomycetaceae,g:Streptomyces
bOTU969	24	0	6	1	4	0	0	1	1	2	0	0	7	1	3	d:Bacteria(1.0000),p:Proteobacteria(1.0000),c:Alphaproteobacteria(1.0000),o:Rhizobiales(1.0000),f:Hyphomicrobiaceae(1.0000),g:Hyphomicrobium(0.9900),s:Hyphomicrobium_sulfonivorans(0.9800)	d:Bacteria,p:Proteobacteria,c:Alphaproteobacteria,o:Rhizobiales,f:Hyphomicrobiaceae,g:Hyphomicrobium,s:Hyphomicrobium_sulfonivorans
bOTU12	9	3	0	5	1	2	3	1	6	4	2	3	14	2	2	d:Bacteria(1.0000),p:Proteobacteria(1.0000),c:Alphaproteobacteria(1.0000),o:Rhizobiales(1.0000),f:Hyphomicrobiaceae(0.9900),g:Devosia(0.9900),s:Devosia_chinhatensis(0.3800)	d:Bacteria,p:Proteobacteria,c:Alphaproteobacteria,o:Rhizobiales,f:Hyphomicrobiaceae,g:Devosia
bOTU2979	0	0	0	0	0	0	0	0	0	0	0	0	0	0	1	d:Bacteria(1.0000),p:Proteobacteria(0.8900),c:Gammaproteobacteria(0.7100),o:Legionellales(0.2400),f:Coxiellaceae(0.2300),g:Diplorickettsia(0.1400),s:Diplorickettsia_massiliensis(0.1400)	d:Bacteria,p:Proteobacteria
bOTU166	0	0	12	1	1	1	0	2	4	3	0	0	3	0	1	d:Bacteria(1.0000),p:Proteobacteria(1.0000),c:Alphaproteobacteria(1.0000),o:Caulobacterales(1.0000),f:Caulobacteraceae(1.0000),g:Brevundimonas(1.0000),s:Brevundimonas_nasdae(0.3300)	d:Bacteria,p:Proteobacteria,c:Alphaproteobacteria,o:Caulobacterales,f:Caulobacteraceae,g:Brevundimonas
bOTU425	3	3	2	5	4	7	6	6	3	9	0	5	2	4	3	d:Bacteria(1.0000),p:Proteobacteria(1.0000),c:Alphaproteobacteria(1.0000),o:Rhizobiales(0.9900),f:Xanthobacteraceae(0.4400),g:Pseudolabrys(0.4300),s:Pseudolabrys_taiwanensis(0.4300)	d:Bacteria,p:Proteobacteria,c:Alphaproteobacteria,o:Rhizobiales
bOTU850	0	0	12	0	0	0	0	0	1	0	0	0	0	0	0	d:Bacteria(1.0000),p:Spirochaetes(1.0000),c:Spirochaetia(1.0000),o:Spirochaetales(1.0000),f:Leptospiraceae(1.0000),g:Turneriella(1.0000),s:Turneriella_parva(1.0000)	d:Bacteria,p:Spirochaetes,c:Spirochaetia,o:Spirochaetales,f:Leptospiraceae,g:Turneriella,s:Turneriella_parva
bOTU144	4	4	3	8	3	7	14	10	5	2	2	3	6	4	7	d:Bacteria(1.0000),p:Proteobacteria(1.0000),c:Alphaproteobacteria(1.0000),o:Sphingomonadales(1.0000),f:Sphingomonadaceae(1.0000),g:Sphingomonas(1.0000),s:Sphingomonas_sediminicola(0.9600)	d:Bacteria,p:Proteobacteria,c:Alphaproteobacteria,o:Sphingomonadales,f:Sphingomonadaceae,g:Sphingomonas,s:Sphingomonas_sediminicola
bOTU327	89	20	38	133	32	25	44	20	61	26	25	51	357	49	66	d:Bacteria(1.0000),p:Proteobacteria(1.0000),c:Betaproteobacteria(1.0000),o:Burkholderiales(1.0000),f:Burkholderiales_incertae_sedis(0.7500),g:Xylophilus(0.7500),s:Xylophilus_ampelinus(0.7500)	d:Bacteria,p:Proteobacteria,c:Betaproteobacteria,o:Burkholderiales
bOTU278	11	0	0	3	0	0	0	0	4	0	0	0	1	0	3	d:Bacteria(1.0000),p:Proteobacteria(1.0000),c:Alphaproteobacteria(1.0000),o:Sphingomonadales(0.9400),f:Sphingomonadaceae(0.9400),g:Sphingomonas(0.9400),s:Sphingomonas_asaccharolytica(0.8600)	d:Bacteria,p:Proteobacteria,c:Alphaproteobacteria,o:Sphingomonadales,f:Sphingomonadaceae,g:Sphingomonas,s:Sphingomonas_asaccharolytica
bOTU153	0	0	1	2	2	2	1	0	1	1	0	1	0	0	1	d:Bacteria(1.0000),p:Proteobacteria(1.0000),c:Betaproteobacteria(1.0000),o:Burkholderiales(0.9900),f:Oxalobacteraceae(0.9900),g:Duganella(0.6400),s:Duganella_radicis(0.6400)	d:Bacteria,p:Proteobacteria,c:Betaproteobacteria,o:Burkholderiales,f:Oxalobacteraceae
bOTU57	4	0	4	2	1	1	2	0	1	1	1	4	2	1	1	d:Bacteria(1.0000),p:Proteobacteria(1.0000),c:Alphaproteobacteria(1.0000),o:Rhizobiales(1.0000),f:Hyphomicrobiaceae(0.9700),g:Devosia(0.9500),s:Devosia_submarina(0.4400)	d:Bacteria,p:Proteobacteria,c:Alphaproteobacteria,o:Rhizobiales,f:Hyphomicrobiaceae,g:Devosia
bOTU110	52	0	0	2	5	2	1	1	8	0	2	0	6	0	4	d:Bacteria(1.0000),p:Proteobacteria(1.0000),c:Alphaproteobacteria(1.0000),o:Rhizobiales(1.0000),f:Hyphomicrobiaceae(1.0000),g:Hyphomicrobium(1.0000),s:Hyphomicrobium_facile_subsp._tolerans(0.8100)	d:Bacteria,p:Proteobacteria,c:Alphaproteobacteria,o:Rhizobiales,f:Hyphomicrobiaceae,g:Hyphomicrobium,s:Hyphomicrobium_facile_subsp._tolerans
bOTU7602	0	0	0	0	0	0	0	0	1	0	0	0	0	0	0	d:Bacteria(1.0000),p:Bacteroidetes(1.0000),c:Sphingobacteriia(0.6500),o:Sphingobacteriales(0.6500),f:Chitinophagaceae(0.4900),g:Chitinophaga(0.1600),s:Marivirga_tractuosa(0.0900)	d:Bacteria,p:Bacteroidetes
bOTU3074	0	0	2	1	0	0	1	0	1	1	0	0	0	0	0	d:Bacteria(1.0000),p:Proteobacteria(0.9900),c:Gammaproteobacteria(0.9400),o:Xanthomonadales(0.8100),f:Sinobacteraceae(0.7700),g:Povalibacter(0.5600),s:Povalibacter_uvarum(0.5600)	d:Bacteria,p:Proteobacteria,c:Gammaproteobacteria,o:Xanthomonadales
bOTU8521	0	0	0	0	0	0	1	0	0	0	0	0	0	0	0	d:Bacteria(1.0000),p:Bacteroidetes(0.9100),c:Sphingobacteriia(0.9100),o:Sphingobacteriales(0.9100),f:Chitinophagaceae(0.9100),g:Niastella(0.3300),s:Niastella_yeongjuensis(0.2800)	d:Bacteria,p:Bacteroidetes,c:Sphingobacteriia,o:Sphingobacteriales,f:Chitinophagaceae
bOTU229	71	7	38	66	9	4	14	3	22	10	1	10	106	9	19	d:Bacteria(1.0000),p:Proteobacteria(1.0000),c:Alphaproteobacteria(1.0000),o:Sphingomonadales(1.0000),f:Sphingomonadaceae(1.0000),g:Novosphingobium(1.0000),s:Novosphingobium_lentum(0.2800)	d:Bacteria,p:Proteobacteria,c:Alphaproteobacteria,o:Sphingomonadales,f:Sphingomonadaceae,g:Novosphingobium
bOTU248	0	0	0	0	0	0	0	0	0	0	0	0	1	0	0	d:Bacteria(1.0000),p:Deinococcus-Thermus(1.0000),c:Deinococci(1.0000),o:Deinococcales(1.0000),f:Deinococcaceae(1.0000),g:Deinococcus(0.9900),s:Deinococcus_caeni(0.3300)	d:Bacteria,p:Deinococcus-Thermus,c:Deinococci,o:Deinococcales,f:Deinococcaceae,g:Deinococcus
bOTU2588	0	0	0	0	0	0	0	0	0	0	0	2	0	1	0	d:Bacteria(1.0000),p:Proteobacteria(1.0000),c:Alphaproteobacteria(1.0000),o:Sphingomonadales(1.0000),f:Sphingomonadaceae(1.0000),g:Sphingomonas(0.5100),s:Rhizorhabdus_argentea(0.4400)	d:Bacteria,p:Proteobacteria,c:Alphaproteobacteria,o:Sphingomonadales,f:Sphingomonadaceae
bOTU252	0	0	0	0	0	0	0	0	0	0	0	0	0	0	1	d:Bacteria(1.0000),p:Candidatus_Saccharibacteria(1.0000),g:Saccharibacteria_genera_incertae_sedis(1.0000)	d:Bacteria,p:Candidatus_Saccharibacteria,g:Saccharibacteria_genera_incertae_sedis
bOTU797	2	6	4	3	1	2	3	6	2	2	0	1	0	4	3	d:Bacteria(1.0000),p:Proteobacteria(1.0000),c:Betaproteobacteria(0.9900),o:Burkholderiales(0.6300),f:Burkholderiaceae(0.5600),g:Burkholderia(0.5300),s:Burkholderia_unamae(0.1400)	d:Bacteria,p:Proteobacteria,c:Betaproteobacteria
bOTU499	3	4	0	3	0	1	4	2	0	3	4	3	11	2	1	d:Bacteria(1.0000),p:Proteobacteria(1.0000),c:Alphaproteobacteria(1.0000),o:Rhizobiales(1.0000),f:Rhizobiaceae(0.9900),g:Shinella(0.9600),s:Shinella_zoogloeoides(0.8400)	d:Bacteria,p:Proteobacteria,c:Alphaproteobacteria,o:Rhizobiales,f:Rhizobiaceae,g:Shinella,s:Shinella_zoogloeoides
bOTU217	306	195	498	511	319	699	325	275	267	317	122	351	382	215	505	d:Bacteria(1.0000),p:Proteobacteria(1.0000),c:Gammaproteobacteria(1.0000),o:Pseudomonadales(1.0000),f:Pseudomonadaceae(1.0000),g:Pseudomonas(1.0000),s:Pseudomonas_caricapapayae(0.2100)	d:Bacteria,p:Proteobacteria,c:Gammaproteobacteria,o:Pseudomonadales,f:Pseudomonadaceae,g:Pseudomonas
bOTU7067	18	20	14	29	25	23	19	15	9	26	17	27	33	16	25	d:Bacteria(1.0000),p:Proteobacteria(1.0000),c:Betaproteobacteria(0.7300),o:Burkholderiales(0.6500),f:Comamonadaceae(0.5200),g:Acidovorax(0.4000),s:Acidovorax_facilis(0.2000)	d:Bacteria,p:Proteobacteria
bOTU8037	0	0	0	0	0	1	0	0	0	0	0	0	0	0	0	d:Bacteria(1.0000),p:Proteobacteria(1.0000),c:Gammaproteobacteria(1.0000),o:Xanthomonadales(1.0000),f:Sinobacteraceae(1.0000),g:Steroidobacter(0.9600),s:Steroidobacter_denitrificans(0.8500)	d:Bacteria,p:Proteobacteria,c:Gammaproteobacteria,o:Xanthomonadales,f:Sinobacteraceae,g:Steroidobacter,s:Steroidobacter_denitrificans
bOTU920	0	1	0	2	0	0	0	1	1	1	0	0	1	0	0	d:Bacteria(1.0000),p:Proteobacteria(1.0000),c:Alphaproteobacteria(1.0000),o:Caulobacterales(0.9900),f:Caulobacteraceae(0.9900),g:Phenylobacterium(0.7200),s:Phenylobacterium_lituiforme(0.6000)	d:Bacteria,p:Proteobacteria,c:Alphaproteobacteria,o:Caulobacterales,f:Caulobacteraceae
bOTU618	0	4	5	3	2	1	1	3	1	3	1	0	2	1	2	d:Bacteria(1.0000),p:Proteobacteria(1.0000),c:Alphaproteobacteria(1.0000),o:Sphingomonadales(1.0000),f:Sphingomonadaceae(0.9500),g:Novosphingobium(0.9500),s:Novosphingobium_arabidopsis(0.3400)	d:Bacteria,p:Proteobacteria,c:Alphaproteobacteria,o:Sphingomonadales,f:Sphingomonadaceae,g:Novosphingobium
bOTU313	6	0	0	1	0	0	0	0	0	0	0	0	0	0	0	d:Bacteria(1.0000),p:Proteobacteria(1.0000),c:Deltaproteobacteria(1.0000),o:Bdellovibrionales(1.0000),f:Bacteriovoracaceae(1.0000),g:Peredibacter(1.0000),s:Peredibacter_starrii(1.0000)	d:Bacteria,p:Proteobacteria,c:Deltaproteobacteria,o:Bdellovibrionales,f:Bacteriovoracaceae,g:Peredibacter,s:Peredibacter_starrii
bOTU582	0	0	0	0	0	1	0	0	0	1	0	0	0	0	1	d:Bacteria(1.0000),p:Proteobacteria(1.0000),c:Betaproteobacteria(0.9800),o:Burkholderiales(0.9800),f:Burkholderiales_incertae_sedis(0.9800),g:Piscinibacter(0.9700),s:Piscinibacter_aquaticus(0.9700)	d:Bacteria,p:Proteobacteria,c:Betaproteobacteria,o:Burkholderiales,f:Burkholderiales_incertae_sedis,g:Piscinibacter,s:Piscinibacter_aquaticus
bOTU3438	0	0	0	1	0	0	0	1	0	0	0	0	1	0	2	d:Bacteria(1.0000),p:Firmicutes(1.0000),c:Bacilli(1.0000),o:Bacillales(1.0000),f:Paenibacillaceae_1(1.0000),g:Paenibacillus(1.0000),s:Paenibacillus_antarcticus(0.8500)	d:Bacteria,p:Firmicutes,c:Bacilli,o:Bacillales,f:Paenibacillaceae_1,g:Paenibacillus,s:Paenibacillus_antarcticus
bOTU2204	0	0	0	0	0	0	1	0	0	0	0	0	0	0	0	d:Bacteria(1.0000),p:Proteobacteria(1.0000),c:Alphaproteobacteria(1.0000),o:Rhizobiales(0.9900),f:Hyphomicrobiaceae(0.7300),g:Devosia(0.3700),s:Pelagibacterium_luteolum(0.3400)	d:Bacteria,p:Proteobacteria,c:Alphaproteobacteria,o:Rhizobiales
bOTU701	18	0	0	0	0	0	0	0	2	0	1	0	3	0	1	d:Bacteria(1.0000),p:Proteobacteria(1.0000),c:Gammaproteobacteria(1.0000),o:Xanthomonadales(1.0000),f:Xanthomonadaceae(1.0000),g:Pseudoxanthomonas(0.9100),s:Pseudoxanthomonas_gei(0.6200)	d:Bacteria,p:Proteobacteria,c:Gammaproteobacteria,o:Xanthomonadales,f:Xanthomonadaceae,g:Pseudoxanthomonas
bOTU859	0	0	1	0	0	0	0	0	0	0	0	0	0	0	0	d:Bacteria(1.0000),p:Proteobacteria(1.0000),c:Betaproteobacteria(1.0000),o:Burkholderiales(0.6400),f:Burkholderiales_incertae_sedis(0.4200),g:Thiomonas(0.3300),s:Simplicispira_limi(0.0600)	d:Bacteria,p:Proteobacteria,c:Betaproteobacteria
bOTU6615	0	0	0	0	0	0	0	0	0	1	0	0	0	0	0	d:Bacteria(1.0000),p:Bacteroidetes(1.0000),c:Sphingobacteriia(1.0000),o:Sphingobacteriales(1.0000),f:Chitinophagaceae(1.0000),g:Sediminibacterium(0.7200),s:Sediminibacterium_goheungense(0.3600)	d:Bacteria,p:Bacteroidetes,c:Sphingobacteriia,o:Sphingobacteriales,f:Chitinophagaceae
bOTU298	3	0	1	0	0	0	0	0	0	0	0	0	1	0	1	d:Bacteria(1.0000),p:Proteobacteria(1.0000),c:Betaproteobacteria(1.0000),o:Burkholderiales(1.0000),f:Oxalobacteraceae(0.9900),g:Massilia(0.8300),s:Massilia_consociata(0.6700)	d:Bacteria,p:Proteobacteria,c:Betaproteobacteria,o:Burkholderiales,f:Oxalobacteraceae,g:Massilia
bOTU803	0	1	3	3	1	1	0	0	0	1	0	0	0	0	0	d:Bacteria(1.0000),p:Proteobacteria(1.0000),c:Alphaproteobacteria(1.0000),o:Rhizobiales(1.0000),f:Methylocystaceae(0.5400),g:Methylocystis(0.4600),s:Methylocapsa_aurea(0.1200)	d:Bacteria,p:Proteobacteria,c:Alphaproteobacteria,o:Rhizobiales
bOTU303	1	0	0	3	0	4	0	0	1	0	2	0	1	2	2	d:Bacteria(1.0000),p:Proteobacteria(0.9800),c:Gammaproteobacteria(0.9200),o:Xanthomonadales(0.7100),f:Sinobacteraceae(0.6800),g:Steroidobacter(0.2700),s:Steroidobacter_agariperforans(0.2500)	d:Bacteria,p:Proteobacteria,c:Gammaproteobacteria
bOTU4954	0	1	0	0	0	0	0	0	0	0	0	0	0	0	0	d:Bacteria(1.0000),p:Bacteroidetes(1.0000),c:Sphingobacteriia(1.0000),o:Sphingobacteriales(1.0000),f:Chitinophagaceae(1.0000),g:Ferruginibacter(0.7900),s:Ferruginibacter_alkalilentus(0.7300)	d:Bacteria,p:Bacteroidetes,c:Sphingobacteriia,o:Sphingobacteriales,f:Chitinophagaceae
bOTU138	5	1	1	3	1	0	1	0	2	2	3	1	4	3	1	d:Bacteria(1.0000),p:Proteobacteria(1.0000),c:Alphaproteobacteria(1.0000),o:Rhizobiales(1.0000),f:Bradyrhizobiaceae(1.0000),g:Tardiphaga(0.7100),s:Tardiphaga_robiniae(0.7100)	d:Bacteria,p:Proteobacteria,c:Alphaproteobacteria,o:Rhizobiales,f:Bradyrhizobiaceae
bOTU208	1	0	1	1	0	0	0	0	1	1	1	1	30	2	1	d:Bacteria(1.0000),p:Proteobacteria(1.0000),c:Alphaproteobacteria(1.0000),o:Rhizobiales(1.0000),f:Hyphomicrobiaceae(0.9900),g:Devosia(0.9900),s:Devosia_insulae(0.5200)	d:Bacteria,p:Proteobacteria,c:Alphaproteobacteria,o:Rhizobiales,f:Hyphomicrobiaceae,g:Devosia
bOTU1656	0	0	0	0	0	0	0	0	0	0	0	0	1	0	0	d:Bacteria(1.0000),p:Proteobacteria(1.0000),c:Gammaproteobacteria(0.8200),o:Pseudomonadales(0.8200),f:Pseudomonadaceae(0.8200),g:Rhizobacter(0.8200),s:Aquabacterium_limnoticum(0.1200)	d:Bacteria,p:Proteobacteria,c:Gammaproteobacteria,o:Pseudomonadales,f:Pseudomonadaceae,g:Rhizobacter
bOTU490	2	1	1	5	3	0	2	0	0	3	2	0	10	0	0	d:Bacteria(1.0000),p:Proteobacteria(1.0000),c:Gammaproteobacteria(1.0000),o:Xanthomonadales(1.0000),f:Sinobacteraceae(1.0000),g:Steroidobacter(1.0000),s:Steroidobacter_agariperforans(0.9200)	d:Bacteria,p:Proteobacteria,c:Gammaproteobacteria,o:Xanthomonadales,f:Sinobacteraceae,g:Steroidobacter,s:Steroidobacter_agariperforans
bOTU127	0	0	0	4	1	2	0	1	0	0	0	0	0	0	0	d:Bacteria(1.0000),p:Bacteroidetes(0.9900),c:Sphingobacteriia(0.6000),o:Sphingobacteriales(0.6000),f:Sphingobacteriaceae(0.6000),g:Sphingobacterium(0.3000),s:Pedobacter_rivuli(0.2200)	d:Bacteria,p:Bacteroidetes
bOTU7378	24	7	18	12	16	22	25	14	22	21	15	31	20	17	19	d:Bacteria(1.0000),p:Proteobacteria(1.0000),c:Alphaproteobacteria(1.0000),o:Rhizobiales(0.9900),f:Rhizobiaceae(0.7500),g:Rhizobium(0.6900),s:Rhizobium_fabae(0.4000)	d:Bacteria,p:Proteobacteria,c:Alphaproteobacteria,o:Rhizobiales
bOTU55	1	1	0	0	2	3	0	1	0	0	0	0	1	0	0	d:Bacteria(1.0000),p:Bacteroidetes(1.0000),c:Flavobacteriia(1.0000),o:Flavobacteriales(1.0000),f:Flavobacteriaceae(1.0000),g:Flavobacterium(0.7900),s:Flavobacterium_aquatile(0.2600)	d:Bacteria,p:Bacteroidetes,c:Flavobacteriia,o:Flavobacteriales,f:Flavobacteriaceae
bOTU2563	0	0	0	1	0	0	0	0	0	0	0	0	0	0	0	d:Bacteria(1.0000),p:Bacteroidetes(1.0000),c:Sphingobacteriia(1.0000),o:Sphingobacteriales(1.0000),f:Chitinophagaceae(1.0000),g:Ferruginibacter(0.6300),s:Ferruginibacter_alkalilentus(0.6200)	d:Bacteria,p:Bacteroidetes,c:Sphingobacteriia,o:Sphingobacteriales,f:Chitinophagaceae
bOTU529	0	0	0	0	0	0	0	0	1	3	1	0	0	0	0	d:Bacteria(1.0000),p:Bacteroidetes(1.0000),c:Cytophagia(0.9400),o:Cytophagales(0.9400),f:Cytophagaceae(0.5600),g:Adhaeribacter(0.2700),s:Adhaeribacter_aquaticus(0.1900)	d:Bacteria,p:Bacteroidetes,c:Cytophagia,o:Cytophagales
bOTU1030	0	0	0	0	0	0	0	0	0	0	0	0	0	1	0	d:Bacteria(1.0000),p:Proteobacteria(0.6800),c:Gammaproteobacteria(0.2500),o:Rhizobiales(0.1300),f:Paenibacillaceae_1(0.0900),g:Geobacter(0.0700),s:Pleomorphomonas_diazotrophica(0.0500)	d:Bacteria
bOTU270	0	0	1	2	3	0	0	1	0	0	0	0	0	0	0	d:Bacteria(1.0000),p:Actinobacteria(1.0000),c:Actinobacteria(1.0000),o:Actinomycetales(1.0000),f:Streptomycetaceae(1.0000),g:Streptomyces(0.9900),s:Streptomyces_capoamus(0.3500)	d:Bacteria,p:Actinobacteria,c:Actinobacteria,o:Actinomycetales,f:Streptomycetaceae,g:Streptomyces
bOTU5476	2	2	0	3	1	3	1	2	0	0	3	0	5	1	3	d:Bacteria(1.0000),p:Proteobacteria(1.0000),c:Betaproteobacteria(0.8400),o:Burkholderiales(0.7300),f:Comamonadaceae(0.5600),g:Acidovorax(0.4500),s:Acidovorax_facilis(0.2300)	d:Bacteria,p:Proteobacteria,c:Betaproteobacteria
bOTU7338	3	1	1	4	0	0	2	2	6	2	1	6	3	2	10	d:Bacteria(1.0000),p:Proteobacteria(1.0000),c:Betaproteobacteria(1.0000),o:Burkholderiales(1.0000),f:Comamonadaceae(0.9900),g:Acidovorax(0.8100),s:Acidovorax_avenae(0.4200)	d:Bacteria,p:Proteobacteria,c:Betaproteobacteria,o:Burkholderiales,f:Comamonadaceae,g:Acidovorax
bOTU431	0	0	1	0	1	1	0	1	0	1	0	0	0	2	0	d:Bacteria(1.0000),p:Actinobacteria(1.0000),c:Actinobacteria(1.0000),o:Actinomycetales(1.0000),f:Mycobacteriaceae(0.9800),g:Mycobacterium(0.9800),s:Mycobacterium_murale(0.1900)	d:Bacteria,p:Actinobacteria,c:Actinobacteria,o:Actinomycetales,f:Mycobacteriaceae,g:Mycobacterium
bOTU2650	0	0	0	0	0	0	0	0	0	0	0	0	0	1	0	d:Bacteria(1.0000),p:Proteobacteria(0.9700),c:Gammaproteobacteria(0.9300),o:Xanthomonadales(0.8500),f:Sinobacteraceae(0.7500),g:Steroidobacter(0.5200),s:Steroidobacter_agariperforans(0.4000)	d:Bacteria,p:Proteobacteria,c:Gammaproteobacteria,o:Xanthomonadales
bOTU1750	0	0	0	2	2	1	0	2	1	1	0	0	3	0	0	d:Bacteria(1.0000),p:Proteobacteria(1.0000),c:Betaproteobacteria(1.0000),o:Burkholderiales(1.0000),f:Comamonadaceae(0.6600),g:Kinneretia(0.6600),s:Kinneretia_asaccharophila(0.6600)	d:Bacteria,p:Proteobacteria,c:Betaproteobacteria,o:Burkholderiales
bOTU735	0	1	0	0	0	0	0	0	0	0	0	0	1	0	0	d:Bacteria(1.0000),p:Bacteroidetes(1.0000),c:Sphingobacteriia(1.0000),o:Sphingobacteriales(1.0000),f:Chitinophagaceae(1.0000),g:Niastella(0.6500),s:Niastella_yeongjuensis(0.5000)	d:Bacteria,p:Bacteroidetes,c:Sphingobacteriia,o:Sphingobacteriales,f:Chitinophagaceae
bOTU204	0	2	1	0	1	2	1	1	0	0	0	0	1	1	0	d:Bacteria(1.0000),p:Actinobacteria(1.0000),c:Actinobacteria(1.0000),o:Actinomycetales(1.0000),f:Streptomycetaceae(1.0000),g:Streptomyces(1.0000),s:Streptomyces_abietis(0.7200)	d:Bacteria,p:Actinobacteria,c:Actinobacteria,o:Actinomycetales,f:Streptomycetaceae,g:Streptomyces
bOTU141	13	4	1	4	1	2	5	4	3	0	0	1	42	2	6	d:Bacteria(1.0000),p:Proteobacteria(1.0000),c:Gammaproteobacteria(0.9900),o:Pseudomonadales(0.9900),f:Pseudomonadaceae(0.9900),g:Rhizobacter(0.9900),s:Aquabacterium_limnoticum(0.0100)	d:Bacteria,p:Proteobacteria,c:Gammaproteobacteria,o:Pseudomonadales,f:Pseudomonadaceae,g:Rhizobacter
bOTU2741	0	0	0	0	1	0	0	0	0	0	0	0	0	0	0	d:Bacteria(1.0000),p:Proteobacteria(0.2100),c:Thermodesulfobacteria(0.1800),o:Thermodesulfobacteriales(0.1800),f:Thermodesulfobacteriaceae(0.1800),g:Caldimicrobium(0.1100),s:Caldimicrobium_rimae(0.1100)	d:Bacteria
bOTU3909	0	0	0	0	0	0	1	0	0	0	0	0	0	0	0	d:Bacteria(1.0000),p:Acidobacteria(1.0000),c:Acidobacteria_Gp3(1.0000),g:Candidatus_Solibacter(0.7200)	d:Bacteria,p:Acidobacteria,c:Acidobacteria_Gp3
bOTU1428	0	2	3	0	0	0	0	0	0	0	0	0	1	0	0	d:Bacteria(1.0000),p:Proteobacteria(1.0000),c:Alphaproteobacteria(1.0000),o:Rhodospirillales(1.0000),f:Acetobacteraceae(0.9900),g:Acidisphaera(0.5400),s:Acidisphaera_rubrifaciens(0.5400)	d:Bacteria,p:Proteobacteria,c:Alphaproteobacteria,o:Rhodospirillales,f:Acetobacteraceae
bOTU7585	11	4	6	9	13	11	7	12	6	4	4	1	6	11	3	d:Bacteria(1.0000),p:Firmicutes(1.0000),c:Bacilli(1.0000),o:Bacillales(1.0000),f:Bacillaceae_1(1.0000),g:Bacillus(1.0000),s:Bacillus_huizhouensis(0.8700)	d:Bacteria,p:Firmicutes,c:Bacilli,o:Bacillales,f:Bacillaceae_1,g:Bacillus,s:Bacillus_huizhouensis
bOTU1064	0	0	0	0	2	0	0	0	0	1	0	0	0	0	0	d:Bacteria(1.0000),p:Actinobacteria(1.0000),c:Actinobacteria(1.0000),o:Solirubrobacterales(1.0000),f:Solirubrobacteraceae(1.0000),g:Solirubrobacter(1.0000),s:Solirubrobacter_soli(0.5100)	d:Bacteria,p:Actinobacteria,c:Actinobacteria,o:Solirubrobacterales,f:Solirubrobacteraceae,g:Solirubrobacter
bOTU549	0	4	7	8	1	10	2	2	0	6	0	0	3	0	0	d:Bacteria(1.0000),p:Verrucomicrobia(0.9800),c:Subdivision3(0.9100),o:Verrucomicrobiales(0.0300),f:Verrucomicrobiaceae(0.0300),g:Subdivision3_genera_incertae_sedis(0.9100),s:Prosthecobacter_dejongeii(0.0200)	d:Bacteria,p:Verrucomicrobia,c:Subdivision3
bOTU43	4	2	6	3	1	1	2	4	5	2	1	2	3	0	1	d:Bacteria(1.0000),p:Proteobacteria(1.0000),c:Betaproteobacteria(0.9900),o:Burkholderiales(0.9900),f:Burkholderiales_incertae_sedis(0.6000),g:Aquabacterium(0.4400),s:Aquabacterium_limnoticum(0.2900)	d:Bacteria,p:Proteobacteria,c:Betaproteobacteria,o:Burkholderiales
bOTU2710	0	0	0	0	0	0	1	0	0	0	0	0	2	0	0	d:Bacteria(1.0000),p:Proteobacteria(1.0000),c:Alphaproteobacteria(1.0000),o:Rhizobiales(1.0000),f:Methylobacteriaceae(0.3400),g:Microvirga(0.3400),s:Microvirga_lupini(0.1700)	d:Bacteria,p:Proteobacteria,c:Alphaproteobacteria,o:Rhizobiales
bOTU5215	0	0	0	0	0	1	0	0	0	0	0	0	0	0	1	d:Bacteria(1.0000),p:Proteobacteria(1.0000),c:Alphaproteobacteria(1.0000),o:Rhizobiales(1.0000),f:Methylobacteriaceae(0.2400),g:Pseudolabrys(0.2400),s:Pseudolabrys_taiwanensis(0.2400)	d:Bacteria,p:Proteobacteria,c:Alphaproteobacteria,o:Rhizobiales
bOTU2831	0	0	0	0	2	5	1	3	1	0	0	0	0	0	0	d:Bacteria(1.0000),p:Firmicutes(1.0000),c:Bacilli(1.0000),o:Bacillales(1.0000),f:Bacillaceae_1(0.9200),g:Bacillus(0.9200),s:Bacillus_bataviensis(0.2100)	d:Bacteria,p:Firmicutes,c:Bacilli,o:Bacillales,f:Bacillaceae_1,g:Bacillus
bOTU362	0	0	0	0	0	0	0	0	0	0	0	0	0	0	1	d:Bacteria(1.0000),p:Bacteroidetes(1.0000),c:Sphingobacteriia(1.0000),o:Sphingobacteriales(1.0000),f:Chitinophagaceae(1.0000),g:Terrimonas(0.9000),s:Terrimonas_arctica(0.7900)	d:Bacteria,p:Bacteroidetes,c:Sphingobacteriia,o:Sphingobacteriales,f:Chitinophagaceae,g:Terrimonas
bOTU998	0	0	1	0	0	0	0	0	0	0	0	0	0	0	0	d:Bacteria(1.0000),p:Bacteroidetes(1.0000),c:Cytophagia(1.0000),o:Cytophagales(1.0000),f:Cytophagaceae(0.0200),g:Ohtaekwangia(0.6500),s:Ohtaekwangia_koreensis(0.3700)	d:Bacteria,p:Bacteroidetes,c:Cytophagia,o:Cytophagales
bOTU1024	0	0	1	0	0	1	0	1	0	0	0	1	0	0	0	d:Bacteria(1.0000),p:Verrucomicrobia(0.9700),c:Subdivision3(0.8800),o:Verrucomicrobiales(0.0400),f:Verrucomicrobiaceae(0.0400),g:Subdivision3_genera_incertae_sedis(0.8700),s:Roseimicrobium_gellanilyticum(0.0200)	d:Bacteria,p:Verrucomicrobia,c:Subdivision3
bOTU240	1	2	0	1	0	0	0	0	2	1	0	0	10	0	1	d:Bacteria(1.0000),p:Proteobacteria(1.0000),c:Betaproteobacteria(1.0000),o:Burkholderiales(1.0000),f:Oxalobacteraceae(0.9900),g:Massilia(0.6200),s:Massilia_kyonggiensis(0.3600)	d:Bacteria,p:Proteobacteria,c:Betaproteobacteria,o:Burkholderiales,f:Oxalobacteraceae
bOTU2875	1	0	0	1	2	0	1	1	0	2	0	0	0	0	0	d:Bacteria(1.0000),p:Proteobacteria(0.9900),c:Gammaproteobacteria(0.9600),o:Xanthomonadales(0.4800),f:Sinobacteraceae(0.4500),g:Steroidobacter(0.3000),s:Steroidobacter_agariperforans(0.2900)	d:Bacteria,p:Proteobacteria,c:Gammaproteobacteria
bOTU3069	2	0	0	2	1	0	0	0	0	0	0	0	3	1	2	d:Bacteria(1.0000),p:Proteobacteria(0.9800),c:Alphaproteobacteria(0.9600),o:Rhizobiales(0.9400),f:Rhizobiales_incertae_sedis(0.2000),g:Variibacter(0.1500),s:Variibacter_gotjawalensis(0.1500)	d:Bacteria,p:Proteobacteria,c:Alphaproteobacteria,o:Rhizobiales
bOTU1674	0	0	2	0	1	0	1	0	0	0	0	1	0	0	0	d:Bacteria(1.0000),p:Proteobacteria(0.5100),c:Deltaproteobacteria(0.3400),o:Clostridiales(0.1800),f:Clostridiaceae_1(0.1100),g:Geobacter(0.0900),s:Clostridium_difficile(0.0400)	d:Bacteria
bOTU84	0	1	5	3	1	1	4	4	4	0	0	9	6	2	1	d:Bacteria(1.0000),p:Proteobacteria(1.0000),c:Betaproteobacteria(1.0000),o:Burkholderiales(0.9900),f:Oxalobacteraceae(0.8600),g:Massilia(0.3200),s:Duganella_phyllosphaerae(0.1900)	d:Bacteria,p:Proteobacteria,c:Betaproteobacteria,o:Burkholderiales,f:Oxalobacteraceae
bOTU7365	0	0	0	1	2	1	0	2	0	0	0	2	0	1	1	d:Bacteria(1.0000),p:Actinobacteria(0.7500),c:Actinobacteria(0.7300),o:Actinomycetales(0.6400),f:Pseudonocardiaceae(0.3400),g:Actinokineospora(0.1600),s:Saccharothrix_algeriensis(0.0700)	d:Bacteria
bOTU119	6	0	0	7	0	0	3	2	0	0	0	0	1	0	0	d:Bacteria(1.0000),p:Proteobacteria(1.0000),c:Alphaproteobacteria(1.0000),o:Caulobacterales(1.0000),f:Caulobacteraceae(1.0000),g:Caulobacter(1.0000),s:Caulobacter_fusiformis(0.9500)	d:Bacteria,p:Proteobacteria,c:Alphaproteobacteria,o:Caulobacterales,f:Caulobacteraceae,g:Caulobacter,s:Caulobacter_fusiformis
bOTU8581	86	31	48	83	69	57	74	79	71	68	28	56	71	45	66	d:Bacteria(1.0000),p:Proteobacteria(1.0000),c:Alphaproteobacteria(1.0000),o:Rhizobiales(1.0000),f:Rhizobiaceae(0.9400),g:Rhizobium(0.9400),s:Rhizobium_fabae(0.8800)	d:Bacteria,p:Proteobacteria,c:Alphaproteobacteria,o:Rhizobiales,f:Rhizobiaceae,g:Rhizobium,s:Rhizobium_fabae
bOTU409	0	1	0	0	1	1	2	0	0	0	0	0	1	0	1	d:Bacteria(1.0000),p:Proteobacteria(1.0000),c:Gammaproteobacteria(1.0000),o:Xanthomonadales(0.9800),f:Sinobacteraceae(0.9800),g:Steroidobacter(0.8000),s:Steroidobacter_denitrificans(0.4900)	d:Bacteria,p:Proteobacteria,c:Gammaproteobacteria,o:Xanthomonadales,f:Sinobacteraceae,g:Steroidobacter
bOTU101	0	0	3	3	1	2	0	1	0	5	0	0	2	0	2	d:Bacteria(1.0000),p:Proteobacteria(1.0000),c:Alphaproteobacteria(1.0000),o:Rhizobiales(1.0000),f:Hyphomicrobiaceae(1.0000),g:Devosia(1.0000),s:Devosia_riboflavina(0.9100)	d:Bacteria,p:Proteobacteria,c:Alphaproteobacteria,o:Rhizobiales,f:Hyphomicrobiaceae,g:Devosia,s:Devosia_riboflavina
bOTU202	0	0	1	0	0	1	2	0	0	0	0	0	13	0	0	d:Bacteria(1.0000),p:Actinobacteria(1.0000),c:Actinobacteria(1.0000),o:Actinomycetales(1.0000),f:Streptomycetaceae(1.0000),g:Streptomyces(1.0000),s:Streptomyces_viridis(0.2300)	d:Bacteria,p:Actinobacteria,c:Actinobacteria,o:Actinomycetales,f:Streptomycetaceae,g:Streptomyces
bOTU401	3	4	6	8	0	4	0	2	1	7	2	4	0	8	5	d:Bacteria(1.0000),p:Proteobacteria(1.0000),c:Gammaproteobacteria(1.0000),o:Xanthomonadales(1.0000),f:Xanthomonadaceae(1.0000),g:Lysobacter(0.4700),s:Luteimonas_huabeiensis(0.2900)	d:Bacteria,p:Proteobacteria,c:Gammaproteobacteria,o:Xanthomonadales,f:Xanthomonadaceae
bOTU143	5	4	0	2	0	2	2	0	3	2	1	1	2	0	0	d:Bacteria(1.0000),p:Proteobacteria(1.0000),c:Betaproteobacteria(1.0000),o:Burkholderiales(1.0000),f:Oxalobacteraceae(1.0000),g:Massilia(0.6700),s:Massilia_kyonggiensis(0.6700)	d:Bacteria,p:Proteobacteria,c:Betaproteobacteria,o:Burkholderiales,f:Oxalobacteraceae
bOTU2117	0	0	0	0	0	0	0	0	0	0	0	0	1	0	0	d:Bacteria(1.0000),p:Proteobacteria(1.0000),c:Betaproteobacteria(1.0000),o:Burkholderiales(0.7000),f:Burkholderiales_incertae_sedis(0.5000),g:Thiomonas(0.3700),s:Zoogloea_oryzae(0.0600)	d:Bacteria,p:Proteobacteria,c:Betaproteobacteria
bOTU737	1	0	1	8	2	0	4	5	3	8	1	2	7	2	3	d:Bacteria(1.0000),p:Bacteroidetes(1.0000),c:Cytophagia(0.9800),o:Cytophagales(0.9800),f:Flammeovirgaceae(0.2000),g:Ohtaekwangia(0.4900),s:Ohtaekwangia_kribbensis(0.3400)	d:Bacteria,p:Bacteroidetes,c:Cytophagia,o:Cytophagales
bOTU102	1	0	0	0	3	1	2	2	0	0	0	2	2	0	1	d:Bacteria(1.0000),p:Proteobacteria(1.0000),c:Alphaproteobacteria(1.0000),o:Rhizobiales(1.0000),f:Hyphomicrobiaceae(0.8700),g:Devosia(0.8700),s:Devosia_limi(0.2800)	d:Bacteria,p:Proteobacteria,c:Alphaproteobacteria,o:Rhizobiales,f:Hyphomicrobiaceae,g:Devosia
bOTU2166	0	0	1	1	0	0	0	0	1	0	0	0	0	0	0	d:Bacteria(1.0000),p:Proteobacteria(0.9800),c:Alphaproteobacteria(0.9800),o:Rhodospirillales(0.8900),f:Rhodospirillaceae(0.7400),g:Oceanibaculum(0.4100),s:Oceanibaculum_pacificum(0.4100)	d:Bacteria,p:Proteobacteria,c:Alphaproteobacteria,o:Rhodospirillales
bOTU708	0	0	0	1	0	0	0	1	0	0	0	0	0	0	0	d:Bacteria(1.0000),p:Proteobacteria(0.7200),c:Deltaproteobacteria(0.3700),o:Desulfuromonadales(0.3100),f:Desulfuromonadaceae(0.2400),g:Desulfuromonas(0.1300),s:Desulfuromonas_carbonis(0.1100)	d:Bacteria
bOTU5048	18	20	14	43	18	24	22	24	20	43	16	12	25	11	20	d:Bacteria(1.0000),p:Proteobacteria(1.0000),c:Alphaproteobacteria(1.0000),o:Sphingomonadales(0.6400),f:Sphingomonadaceae(0.6300),g:Novosphingobium(0.6200),s:Rhizobium_calliandrae(0.1900)	d:Bacteria,p:Proteobacteria,c:Alphaproteobacteria
bOTU7343	1	0	0	0	0	1	0	0	1	1	0	0	0	0	0	d:Bacteria(1.0000),p:Proteobacteria(1.0000),c:Alphaproteobacteria(1.0000),o:Rhodospirillales(1.0000),f:Acetobacteraceae(1.0000),g:Belnapia(0.7300),s:Belnapia_rosea(0.4500)	d:Bacteria,p:Proteobacteria,c:Alphaproteobacteria,o:Rhodospirillales,f:Acetobacteraceae
bOTU700	0	0	0	0	0	0	0	0	0	0	1	0	0	1	0	d:Bacteria(1.0000),p:Bacteroidetes(1.0000),c:Sphingobacteriia(1.0000),o:Sphingobacteriales(1.0000),f:Chitinophagaceae(1.0000),g:Chitinophaga(1.0000),s:Chitinophaga_ginsengisoli(0.8400)	d:Bacteria,p:Bacteroidetes,c:Sphingobacteriia,o:Sphingobacteriales,f:Chitinophagaceae,g:Chitinophaga,s:Chitinophaga_ginsengisoli
bOTU1394	4	2	10	3	3	9	3	3	3	5	2	2	11	1	8	d:Bacteria(1.0000),p:Proteobacteria(1.0000),c:Gammaproteobacteria(1.0000),o:Pseudomonadales(1.0000),f:Pseudomonadaceae(1.0000),g:Pseudomonas(1.0000),s:Pseudomonas_azotoformans(0.7000)	d:Bacteria,p:Proteobacteria,c:Gammaproteobacteria,o:Pseudomonadales,f:Pseudomonadaceae,g:Pseudomonas
bOTU238	6	2	3	1	3	0	0	0	2	0	0	0	33	1	2	d:Bacteria(1.0000),p:Proteobacteria(1.0000),c:Alphaproteobacteria(1.0000),o:Rhizobiales(1.0000),f:Hyphomicrobiaceae(1.0000),g:Hyphomicrobium(0.9900),s:Hyphomicrobium_zavarzinii(0.5000)	d:Bacteria,p:Proteobacteria,c:Alphaproteobacteria,o:Rhizobiales,f:Hyphomicrobiaceae,g:Hyphomicrobium
bOTU198	0	0	0	0	0	0	1	0	0	0	0	0	0	0	0	d:Bacteria(1.0000),p:Proteobacteria(1.0000),c:Betaproteobacteria(0.9100),o:Burkholderiales(0.9000),f:Burkholderiales_incertae_sedis(0.6200),g:Ideonella(0.3300),s:Ideonella_dechloratans(0.2500)	d:Bacteria,p:Proteobacteria,c:Betaproteobacteria,o:Burkholderiales
bOTU2599	1	2	3	1	1	0	1	0	5	1	0	1	2	1	2	d:Bacteria(1.0000),p:Proteobacteria(1.0000),c:Alphaproteobacteria(1.0000),o:Rhizobiales(1.0000),f:Methylobacteriaceae(0.2700),g:Microvirga(0.2700),s:Microvirga_lupini(0.1500)	d:Bacteria,p:Proteobacteria,c:Alphaproteobacteria,o:Rhizobiales
bOTU61	22	5	7	8	7	4	9	7	6	1	1	8	14	3	7	d:Bacteria(1.0000),p:Proteobacteria(1.0000),c:Alphaproteobacteria(1.0000),o:Caulobacterales(1.0000),f:Caulobacteraceae(1.0000),g:Brevundimonas(0.9900),s:Brevundimonas_basaltis(0.9600)	d:Bacteria,p:Proteobacteria,c:Alphaproteobacteria,o:Caulobacterales,f:Caulobacteraceae,g:Brevundimonas,s:Brevundimonas_basaltis
bOTU2003	2	0	0	0	1	1	0	0	0	0	0	1	1	0	0	d:Bacteria(1.0000),p:Acidobacteria(1.0000),c:Acidobacteria_Gp3(1.0000),g:Gp3(1.0000)	d:Bacteria,p:Acidobacteria,c:Acidobacteria_Gp3,g:Gp3
bOTU230	0	0	5	0	0	0	0	0	0	0	0	0	0	0	0	d:Bacteria(1.0000),p:Bacteroidetes(1.0000),c:Cytophagia(0.9000),o:Cytophagales(0.9000),f:Cytophagaceae(0.4300),g:Adhaeribacter(0.1500),s:Sporocytophaga_myxococcoides(0.0900)	d:Bacteria,p:Bacteroidetes,c:Cytophagia,o:Cytophagales
bOTU1012	1	0	2	0	0	3	2	7	4	1	0	0	1	0	4	d:Bacteria(1.0000),p:Proteobacteria(1.0000),c:Alphaproteobacteria(1.0000),o:Rhizobiales(1.0000),f:Bradyrhizobiaceae(0.9900),g:Bradyrhizobium(0.7000),s:Bradyrhizobium_denitrificans(0.2800)	d:Bacteria,p:Proteobacteria,c:Alphaproteobacteria,o:Rhizobiales,f:Bradyrhizobiaceae
bOTU3158	1	2	1	3	7	1	9	1	3	2	1	4	2	1	1	d:Bacteria(1.0000),p:Proteobacteria(0.9800),c:Alphaproteobacteria(0.9700),o:Alphaproteobacteria_incertae_sedis(0.8200),f:Rhizobiales_incertae_sedis(0.0500),g:Rhizomicrobium(0.8200),s:Rhizomicrobium_electricum(0.7800)	d:Bacteria,p:Proteobacteria,c:Alphaproteobacteria,o:Alphaproteobacteria_incertae_sedis
bOTU185	0	0	1	2	0	1	0	1	4	2	1	0	14	3	1	d:Bacteria(1.0000),p:Proteobacteria(1.0000),c:Betaproteobacteria(1.0000),o:Burkholderiales(1.0000),f:Comamonadaceae(0.9000),g:Limnohabitans(0.5800),s:Limnohabitans_planktonicus(0.4000)	d:Bacteria,p:Proteobacteria,c:Betaproteobacteria,o:Burkholderiales,f:Comamonadaceae
bOTU1618	0	0	27	1	1	0	1	0	0	1	0	0	1	1	0	d:Bacteria(1.0000),p:Proteobacteria(0.9500),c:Gammaproteobacteria(0.8400),o:Chromatiales(0.2400),f:Coxiellaceae(0.1700),g:Coxiella(0.1200),s:Coxiella_burnetii(0.1200)	d:Bacteria,p:Proteobacteria,c:Gammaproteobacteria
bOTU622	2	1	0	2	0	1	0	2	3	0	0	2	7	2	2	d:Bacteria(1.0000),p:Proteobacteria(1.0000),c:Betaproteobacteria(1.0000),o:Burkholderiales(1.0000),f:Comamonadaceae(0.8500),g:Ramlibacter(0.6700),s:Sphaerotilus_hippei(0.0600)	d:Bacteria,p:Proteobacteria,c:Betaproteobacteria,o:Burkholderiales,f:Comamonadaceae
bOTU396	0	0	1	3	0	1	0	0	0	0	0	2	0	0	1	d:Bacteria(1.0000),p:Proteobacteria(1.0000),c:Gammaproteobacteria(1.0000),o:Pseudomonadales(0.5100),f:Pseudomonadaceae(0.5000),g:Cellvibrio(0.2800),s:Cellvibrio_gandavensis(0.1400)	d:Bacteria,p:Proteobacteria,c:Gammaproteobacteria
bOTU255	0	1	0	0	0	0	0	0	0	0	0	0	0	0	1	d:Bacteria(1.0000),p:Bacteroidetes(1.0000),c:Cytophagia(1.0000),o:Cytophagales(1.0000),g:Ohtaekwangia(0.6000),s:Ohtaekwangia_kribbensis(0.5100)	d:Bacteria,p:Bacteroidetes,c:Cytophagia,o:Cytophagales
bOTU7291	229	106	319	320	215	539	214	168	204	225	115	322	320	214	444	d:Bacteria(1.0000),p:Proteobacteria(1.0000),c:Gammaproteobacteria(0.8300),o:Pseudomonadales(0.7900),f:Pseudomonadaceae(0.7900),g:Pseudomonas(0.7900),s:Pseudomonas_brenneri(0.5200)	d:Bacteria,p:Proteobacteria,c:Gammaproteobacteria
bOTU4205	0	0	1	0	0	0	0	0	0	0	0	0	0	0	2	d:Bacteria(1.0000),p:Firmicutes(1.0000),c:Bacilli(1.0000),o:Bacillales(1.0000),f:Planococcaceae(0.7000),g:Lysinibacillus(0.6900),s:Lysinibacillus_odysseyi(0.3000)	d:Bacteria,p:Firmicutes,c:Bacilli,o:Bacillales
bOTU6591	0	0	0	0	0	0	1	0	0	0	0	0	0	0	0	d:Bacteria(1.0000),p:Proteobacteria(1.0000),c:Alphaproteobacteria(1.0000),o:Rhodospirillales(0.8900),f:Rhodospirillaceae(0.8800),g:Oceanibaculum(0.4000),s:Oceanibaculum_pacificum(0.2400)	d:Bacteria,p:Proteobacteria,c:Alphaproteobacteria,o:Rhodospirillales,f:Rhodospirillaceae
bOTU693	1	0	0	1	0	1	0	1	1	0	0	0	0	0	1	d:Bacteria(1.0000),p:Acidobacteria(1.0000),c:Acidobacteria_Gp2(1.0000),g:Gp2(1.0000)	d:Bacteria,p:Acidobacteria,c:Acidobacteria_Gp2,g:Gp2
bOTU90	21	152	13	10	15	9	26	10	13	12	2	4	14	5	7	d:Bacteria(1.0000),p:Proteobacteria(1.0000),c:Alphaproteobacteria(1.0000),o:Rhizobiales(1.0000),f:Phyllobacteriaceae(1.0000),g:Mesorhizobium(0.7800),s:Mesorhizobium_loti(0.4900)	d:Bacteria,p:Proteobacteria,c:Alphaproteobacteria,o:Rhizobiales,f:Phyllobacteriaceae
bOTU1229	0	2	0	0	0	0	0	0	0	0	0	0	0	0	0	d:Bacteria(1.0000),p:Bacteroidetes(1.0000),c:Sphingobacteriia(1.0000),o:Sphingobacteriales(1.0000),f:Chitinophagaceae(1.0000),g:Terrimonas(0.7000),s:Terrimonas_arctica(0.6600)	d:Bacteria,p:Bacteroidetes,c:Sphingobacteriia,o:Sphingobacteriales,f:Chitinophagaceae
bOTU1252	4	1	6	0	1	1	3	0	1	5	0	1	2	0	2	d:Bacteria(1.0000),p:Actinobacteria(1.0000),c:Actinobacteria(1.0000),o:Actinomycetales(1.0000),f:Nocardioidaceae(0.7800),g:Flindersiella(0.5400),s:Flindersiella_endophytica(0.5400)	d:Bacteria,p:Actinobacteria,c:Actinobacteria,o:Actinomycetales
bOTU7510	0	0	0	0	0	0	0	0	0	0	0	0	0	1	0	d:Bacteria(1.0000),p:Actinobacteria(1.0000),c:Actinobacteria(1.0000),o:Actinomycetales(1.0000),f:Thermomonosporaceae(0.8800),g:Actinocorallia(0.7100),s:Actinocorallia_glomerata(0.5900)	d:Bacteria,p:Actinobacteria,c:Actinobacteria,o:Actinomycetales,f:Thermomonosporaceae
bOTU81	1	1	0	2	0	0	1	2	1	0	0	0	0	0	2	d:Bacteria(1.0000),p:Proteobacteria(1.0000),c:Betaproteobacteria(1.0000),o:Burkholderiales(1.0000),f:Oxalobacteraceae(1.0000),g:Massilia(0.8900),s:Massilia_namucuonensis(0.6900)	d:Bacteria,p:Proteobacteria,c:Betaproteobacteria,o:Burkholderiales,f:Oxalobacteraceae,g:Massilia
bOTU329	2	0	2	0	1	0	1	1	3	0	0	1	1	2	0	d:Bacteria(1.0000),p:Proteobacteria(1.0000),c:Alphaproteobacteria(1.0000),o:Rhizobiales(1.0000),f:Hyphomicrobiaceae(0.9700),g:Devosia(0.9700),s:Devosia_insulae(0.8600)	d:Bacteria,p:Proteobacteria,c:Alphaproteobacteria,o:Rhizobiales,f:Hyphomicrobiaceae,g:Devosia,s:Devosia_insulae
bOTU410	2	6	6	6	3	8	11	2	0	4	0	1	1	2	2	d:Bacteria(1.0000),p:Proteobacteria(1.0000),c:Alphaproteobacteria(1.0000),o:Rhizobiales(1.0000),f:Xanthobacteraceae(0.8100),g:Pseudolabrys(0.8000),s:Pseudolabrys_taiwanensis(0.8000)	d:Bacteria,p:Proteobacteria,c:Alphaproteobacteria,o:Rhizobiales,f:Xanthobacteraceae,g:Pseudolabrys,s:Pseudolabrys_taiwanensis
bOTU1868	0	0	1	0	0	0	1	0	0	1	0	1	0	0	0	d:Bacteria(1.0000),p:Gemmatimonadetes(0.3000),c:Gemmatimonadetes(0.3000),o:Gemmatimonadales(0.3000),f:Gemmatimonadaceae(0.3000),g:Gemmatimonas(0.3000),s:Gemmatimonas_aurantiaca(0.3000)	d:Bacteria
bOTU3796	1	0	0	0	0	1	3	0	1	0	0	0	0	0	1	d:Bacteria(1.0000),p:Gemmatimonadetes(0.2900),c:Gemmatimonadetes(0.2900),o:Gemmatimonadales(0.2900),f:Gemmatimonadaceae(0.2900),g:Gemmatimonas(0.2900),s:Gemmatimonas_aurantiaca(0.2900)	d:Bacteria
bOTU828	0	0	1	0	1	0	0	2	0	0	0	1	0	0	0	d:Bacteria(1.0000),p:Proteobacteria(1.0000),c:Alphaproteobacteria(1.0000),o:Caulobacterales(1.0000),f:Caulobacteraceae(1.0000),g:Phenylobacterium(0.7200),s:Phenylobacterium_falsum(0.2100)	d:Bacteria,p:Proteobacteria,c:Alphaproteobacteria,o:Caulobacterales,f:Caulobacteraceae
bOTU4823	6	5	21	13	13	9	9	8	9	9	4	17	16	13	16	d:Bacteria(1.0000),p:Proteobacteria(1.0000),c:Alphaproteobacteria(1.0000),o:Rhizobiales(1.0000),f:Rhizobiaceae(0.5600),g:Rhizobium(0.3800),s:Rhizobium_sphaerophysae(0.1900)	d:Bacteria,p:Proteobacteria,c:Alphaproteobacteria,o:Rhizobiales
bOTU5511	0	0	2	1	2	1	3	5	1	1	0	0	1	0	0	d:Bacteria(1.0000),p:Proteobacteria(1.0000),c:Alphaproteobacteria(1.0000),o:Rhizobiales(1.0000),f:Xanthobacteraceae(0.3800),g:Pseudolabrys(0.3300),s:Pseudolabrys_taiwanensis(0.3300)	d:Bacteria,p:Proteobacteria,c:Alphaproteobacteria,o:Rhizobiales
bOTU2149	0	0	0	1	1	4	1	1	0	0	0	0	0	0	0	d:Bacteria(1.0000),p:Proteobacteria(0.5100),c:Deltaproteobacteria(0.3800),o:Syntrophobacterales(0.1700),f:Syntrophobacteraceae(0.1500),g:Desulfosoma(0.0700),s:Dissulfuribacter_thermophilus(0.0700)	d:Bacteria
bOTU603	0	0	0	0	0	0	0	0	1	0	0	0	1	0	0	d:Bacteria(1.0000),p:Acidobacteria(1.0000),c:Acidobacteria_Gp3(1.0000),g:Candidatus_Solibacter(0.5100)	d:Bacteria,p:Acidobacteria,c:Acidobacteria_Gp3
bOTU3028	2	0	0	1	0	1	2	0	1	0	0	0	0	0	0	d:Bacteria(1.0000),p:Proteobacteria(1.0000),c:Alphaproteobacteria(1.0000),o:Sphingomonadales(0.9700),f:Sphingomonadaceae(0.5900),g:Novosphingobium(0.4700),s:Novosphingobium_rosa(0.1400)	d:Bacteria,p:Proteobacteria,c:Alphaproteobacteria,o:Sphingomonadales
bOTU326	0	0	2	0	0	0	0	2	0	0	0	0	0	0	0	d:Bacteria(1.0000),p:Proteobacteria(1.0000),c:Alphaproteobacteria(1.0000),o:Sphingomonadales(0.9800),f:Sphingomonadaceae(0.9800),g:Sphingomonas(0.7500),s:Sphingomonas_naasensis(0.1600)	d:Bacteria,p:Proteobacteria,c:Alphaproteobacteria,o:Sphingomonadales,f:Sphingomonadaceae
bOTU1243	9	8	3	8	2	12	2	0	2	9	3	5	6	1	8	d:Bacteria(1.0000),p:Proteobacteria(1.0000),c:Betaproteobacteria(1.0000),o:Burkholderiales(1.0000),f:Comamonadaceae(1.0000),g:Hydrogenophaga(0.5000),s:Hydrogenophaga_intermedia(0.4900)	d:Bacteria,p:Proteobacteria,c:Betaproteobacteria,o:Burkholderiales,f:Comamonadaceae
bOTU1981	0	0	0	0	1	0	0	1	0	0	0	0	0	0	1	d:Bacteria(1.0000),p:Proteobacteria(0.9900),c:Alphaproteobacteria(0.8800),o:Rhodospirillales(0.3900),f:Rhodospirillaceae(0.3400),g:Roseospira(0.1700),s:Roseospira_goensis(0.1000)	d:Bacteria,p:Proteobacteria,c:Alphaproteobacteria
bOTU393	0	0	0	0	0	0	0	0	0	0	0	0	1	0	1	d:Bacteria(1.0000),p:Proteobacteria(1.0000),c:Betaproteobacteria(1.0000),o:Burkholderiales(1.0000),f:Comamonadaceae(1.0000),g:Polaromonas(1.0000),s:Polaromonas_jejuensis(0.5900)	d:Bacteria,p:Proteobacteria,c:Betaproteobacteria,o:Burkholderiales,f:Comamonadaceae,g:Polaromonas
bOTU402	2	1	4	2	5	0	1	1	0	3	1	3	0	4	0	d:Bacteria(1.0000),p:Actinobacteria(1.0000),c:Actinobacteria(1.0000),o:Actinomycetales(1.0000),f:Micrococcaceae(1.0000),g:Arthrobacter(1.0000),s:Arthrobacter_gyeryongensis(0.7900)	d:Bacteria,p:Actinobacteria,c:Actinobacteria,o:Actinomycetales,f:Micrococcaceae,g:Arthrobacter
bOTU804	0	0	0	0	0	0	0	0	0	0	1	0	0	0	0	d:Bacteria(1.0000),p:Proteobacteria(1.0000),c:Alphaproteobacteria(1.0000),o:Rhizobiales(1.0000),f:Hyphomicrobiaceae(0.8100),g:Devosia(0.7700),s:Devosia_insulae(0.2500)	d:Bacteria,p:Proteobacteria,c:Alphaproteobacteria,o:Rhizobiales,f:Hyphomicrobiaceae
bOTU552	1	0	1	1	0	0	0	0	2	0	0	0	2	1	0	d:Bacteria(1.0000),p:Proteobacteria(0.8300),c:Alphaproteobacteria(0.7300),o:Rhodospirillales(0.7100),f:Rhodospirillaceae(0.1800),g:Reyranella(0.4400),s:Reyranella_graminifolii(0.3900)	d:Bacteria,p:Proteobacteria
bOTU1613	1	0	0	0	0	0	0	0	0	0	0	0	0	0	0	d:Bacteria(1.0000),p:Bacteroidetes(1.0000),c:Sphingobacteriia(1.0000),o:Sphingobacteriales(1.0000),f:Chitinophagaceae(1.0000),g:Chitinophaga(0.9900),s:Chitinophaga_niabensis(0.3300)	d:Bacteria,p:Bacteroidetes,c:Sphingobacteriia,o:Sphingobacteriales,f:Chitinophagaceae,g:Chitinophaga
bOTU6800	0	0	0	0	0	0	0	0	0	0	0	1	0	0	0	d:Bacteria(1.0000),p:Firmicutes(1.0000),c:Clostridia(0.9900),o:Clostridiales(0.9900),f:Peptococcaceae_1(0.9900),g:Desulfitobacterium(0.5800),s:Desulfosporosinus_burensis(0.2800)	d:Bacteria,p:Firmicutes,c:Clostridia,o:Clostridiales,f:Peptococcaceae_1
bOTU3435	11	8	3	6	9	7	9	8	11	0	8	12	10	6	9	d:Bacteria(1.0000),p:Firmicutes(1.0000),c:Bacilli(1.0000),o:Bacillales(1.0000),f:Bacillaceae_1(0.9400),g:Bacillus(0.9400),s:Bacillus_bataviensis(0.0800)	d:Bacteria,p:Firmicutes,c:Bacilli,o:Bacillales,f:Bacillaceae_1,g:Bacillus
bOTU461	1	1	5	1	0	5	1	1	0	0	0	0	1	3	0	d:Bacteria(1.0000),p:Proteobacteria(0.2800),c:Gemmatimonadetes(0.2400),o:Gemmatimonadales(0.2400),f:Gemmatimonadaceae(0.2400),g:Gemmatimonas(0.2400),s:Gemmatimonas_aurantiaca(0.2400)	d:Bacteria
bOTU965	2	0	3	0	0	2	2	2	1	0	0	0	1	2	2	d:Bacteria(1.0000),p:Proteobacteria(1.0000),c:Betaproteobacteria(1.0000),o:Burkholderiales(0.9700),f:Oxalobacteraceae(0.9200),g:Undibacterium(0.3900),s:Undibacterium_pigrum(0.3900)	d:Bacteria,p:Proteobacteria,c:Betaproteobacteria,o:Burkholderiales,f:Oxalobacteraceae
bOTU70	10	4	17	18	54	9	14	7	12	45	2	7	17	57	8	d:Bacteria(1.0000),p:Proteobacteria(1.0000),c:Alphaproteobacteria(1.0000),o:Rhizobiales(1.0000),f:Rhizobiaceae(1.0000),g:Rhizobium(1.0000),s:Rhizobium_rosettiformans(0.7700)	d:Bacteria,p:Proteobacteria,c:Alphaproteobacteria,o:Rhizobiales,f:Rhizobiaceae,g:Rhizobium
bOTU3634	0	0	0	0	0	0	1	0	1	1	0	0	0	0	1	d:Bacteria(1.0000),p:Firmicutes(1.0000),c:Bacilli(1.0000),o:Bacillales(1.0000),f:Paenibacillaceae_1(1.0000),g:Paenibacillus(1.0000),s:Paenibacillus_sacheonensis(0.5100)	d:Bacteria,p:Firmicutes,c:Bacilli,o:Bacillales,f:Paenibacillaceae_1,g:Paenibacillus
bOTU1115	1	1	0	1	1	0	0	0	0	1	0	0	0	0	0	d:Bacteria(1.0000),p:Actinobacteria(1.0000),c:Actinobacteria(1.0000),o:Actinomycetales(1.0000),f:Nocardioidaceae(0.4000),g:Actinoallomurus(0.2600),s:Actinoallomurus_purpureus(0.1700)	d:Bacteria,p:Actinobacteria,c:Actinobacteria,o:Actinomycetales
bOTU107	13	6	21	18	14	16	14	13	30	19	9	14	33	8	13	d:Bacteria(1.0000),p:Firmicutes(0.4200),c:Clostridia(0.2700),o:Clostridiales(0.2500),f:Clostridiales_Incertae_Sedis_XVII(0.2100),g:Thermaerobacter(0.2100),s:Thermaerobacter_nagasakiensis(0.1800)	d:Bacteria
bOTU280	1	0	0	0	0	0	2	0	0	1	0	0	5	0	0	d:Bacteria(1.0000),p:Bacteroidetes(1.0000),c:Cytophagia(0.9900),o:Cytophagales(0.9900),f:Flammeovirgaceae(0.0500),g:Ohtaekwangia(0.6600),s:Ohtaekwangia_koreensis(0.5900)	d:Bacteria,p:Bacteroidetes,c:Cytophagia,o:Cytophagales
bOTU124	0	0	0	0	0	0	0	0	1	0	0	0	1	0	0	d:Bacteria(1.0000),p:Proteobacteria(0.3600),c:Deltaproteobacteria(0.2300),o:Ardenticatenales(0.1900),f:Ardenticatenaceae(0.1900),g:Ardenticatena(0.1900),s:Ardenticatena_maritima(0.1900)	d:Bacteria
bOTU2793	0	1	0	0	0	0	0	0	0	0	0	0	0	0	0	d:Bacteria(1.0000),p:Actinobacteria(0.9500),c:Actinobacteria(0.9300),o:Solirubrobacterales(0.7600),f:Conexibacteraceae(0.6000),g:Conexibacter(0.6000),s:Conexibacter_arvalis(0.6000)	d:Bacteria,p:Actinobacteria,c:Actinobacteria
bOTU492	0	0	1	0	1	0	0	2	1	0	0	0	0	0	0	d:Bacteria(1.0000),p:Proteobacteria(1.0000),c:Alphaproteobacteria(0.9900),o:Sphingomonadales(0.9900),f:Sphingomonadaceae(0.9900),g:Sphingomonas(0.8900),s:Sphingomonas_indica(0.3300)	d:Bacteria,p:Proteobacteria,c:Alphaproteobacteria,o:Sphingomonadales,f:Sphingomonadaceae,g:Sphingomonas
bOTU6678	0	0	0	0	0	0	0	0	0	0	0	1	0	0	0	d:Bacteria(1.0000),p:Actinobacteria(0.9900),c:Actinobacteria(0.9900),o:Gaiellales(0.8200),f:Gaiellaceae(0.8200),g:Gaiella(0.8200),s:Gaiella_occulta(0.8200)	d:Bacteria,p:Actinobacteria,c:Actinobacteria,o:Gaiellales,f:Gaiellaceae,g:Gaiella,s:Gaiella_occulta
bOTU2108	0	0	0	0	1	0	0	0	0	0	0	0	0	0	0	d:Bacteria(1.0000),p:Proteobacteria(0.6700),c:Alphaproteobacteria(0.4700),o:Rhodospirillales(0.2700),f:Rhodospirillaceae(0.2700),g:Enterococcus(0.0700),s:Vulgatibacter_incomptus(0.0600)	d:Bacteria
bOTU8080	1	1	1	1	1	2	2	1	0	0	0	2	1	1	2	d:Bacteria(1.0000),p:Proteobacteria(0.9800),c:Alphaproteobacteria(0.9800),o:Rhizobiales(0.6800),f:Hyphomicrobiaceae(0.4300),g:Devosia(0.3900),s:Phenylobacterium_conjunctum(0.1900)	d:Bacteria,p:Proteobacteria,c:Alphaproteobacteria
bOTU231	0	0	1	2	1	0	0	2	0	2	0	0	0	2	0	d:Bacteria(1.0000),p:Bacteroidetes(1.0000),c:Flavobacteriia(1.0000),o:Flavobacteriales(1.0000),f:Flavobacteriaceae(1.0000),g:Flavobacterium(1.0000),s:Flavobacterium_plurextorum(0.8700)	d:Bacteria,p:Bacteroidetes,c:Flavobacteriia,o:Flavobacteriales,f:Flavobacteriaceae,g:Flavobacterium,s:Flavobacterium_plurextorum
bOTU163	0	0	1	1	1	0	1	0	0	0	0	2	0	2	1	d:Bacteria(1.0000),p:Proteobacteria(1.0000),c:Alphaproteobacteria(1.0000),o:Rhizobiales(1.0000),f:Hyphomicrobiaceae(0.9900),g:Devosia(0.9900),s:Devosia_pacifica(0.5300)	d:Bacteria,p:Proteobacteria,c:Alphaproteobacteria,o:Rhizobiales,f:Hyphomicrobiaceae,g:Devosia
bOTU2257	0	0	0	0	0	0	0	0	0	0	0	0	0	0	1	d:Bacteria(1.0000),p:Chlamydiae(0.9400),c:Chlamydiia(0.9400),o:Chlamydiales(0.9400),f:Parachlamydiaceae(0.8100),g:Parachlamydia(0.5100),s:Parachlamydia_acanthamoebae(0.5100)	d:Bacteria,p:Chlamydiae,c:Chlamydiia,o:Chlamydiales,f:Parachlamydiaceae
bOTU1371	0	0	2	0	0	0	0	0	0	0	0	0	0	0	0	d:Bacteria(1.0000),p:Actinobacteria(1.0000),c:Actinobacteria(1.0000),o:Actinomycetales(1.0000),f:Nocardioidaceae(0.9300),g:Nocardioides(0.8400),s:Nocardioides_jensenii(0.1600)	d:Bacteria,p:Actinobacteria,c:Actinobacteria,o:Actinomycetales,f:Nocardioidaceae,g:Nocardioides
bOTU2854	0	0	0	0	0	0	0	0	1	0	0	0	0	0	0	d:Bacteria(1.0000),p:Firmicutes(1.0000),c:Bacilli(1.0000),o:Bacillales(1.0000),f:Paenibacillaceae_1(1.0000),g:Paenibacillus(1.0000),s:Paenibacillus_pectinilyticus(0.7400)	d:Bacteria,p:Firmicutes,c:Bacilli,o:Bacillales,f:Paenibacillaceae_1,g:Paenibacillus
bOTU2643	37	20	31	43	35	29	49	24	38	18	14	15	23	19	25	d:Bacteria(1.0000),p:Proteobacteria(0.9900),c:Alphaproteobacteria(0.9900),o:Rhizobiales(0.9800),f:Rhizobiaceae(0.9600),g:Rhizobium(0.9600),s:Rhizobium_fabae(0.9600)	d:Bacteria,p:Proteobacteria,c:Alphaproteobacteria,o:Rhizobiales,f:Rhizobiaceae,g:Rhizobium,s:Rhizobium_fabae
bOTU1349	0	0	0	0	0	0	1	1	0	0	0	0	1	0	0	d:Bacteria(1.0000),p:Proteobacteria(1.0000),c:Alphaproteobacteria(0.9900),o:Rhizobiales(0.8000),f:Rhizobiaceae(0.2800),g:Kaistia(0.2800),s:Kaistia_geumhonensis(0.1300)	d:Bacteria,p:Proteobacteria,c:Alphaproteobacteria,o:Rhizobiales
bOTU6074	0	0	0	0	1	0	0	0	0	0	0	0	0	0	0	d:Bacteria(1.0000),p:Bacteroidetes(1.0000),c:Sphingobacteriia(1.0000),o:Sphingobacteriales(1.0000),f:Chitinophagaceae(1.0000),g:Parasegetibacter(0.5600),s:Parasegetibacter_terrae(0.5200)	d:Bacteria,p:Bacteroidetes,c:Sphingobacteriia,o:Sphingobacteriales,f:Chitinophagaceae
bOTU532	0	0	0	3	1	0	0	2	1	3	0	2	4	1	1	d:Bacteria(1.0000),p:Proteobacteria(1.0000),c:Betaproteobacteria(0.7700),o:Burkholderiales(0.7700),f:Burkholderiales_incertae_sedis(0.7700),g:Methylibium(0.7400),s:Methylibium_petroleiphilum(0.7400)	d:Bacteria,p:Proteobacteria
bOTU1472	0	0	1	1	0	1	3	0	0	1	0	0	0	1	0	d:Bacteria(1.0000),p:Acidobacteria(1.0000),c:Acidobacteria_Gp3(1.0000),g:Candidatus_Solibacter(0.5800)	d:Bacteria,p:Acidobacteria,c:Acidobacteria_Gp3
bOTU6344	3	0	7	0	1	0	0	0	0	0	0	0	1	0	1	d:Bacteria(1.0000),p:Proteobacteria(1.0000),c:Alphaproteobacteria(1.0000),o:Sphingomonadales(0.9300),f:Sphingomonadaceae(0.9300),g:Sphingomonas(0.9300),s:Sphingomonas_parapaucimobilis(0.2700)	d:Bacteria,p:Proteobacteria,c:Alphaproteobacteria,o:Sphingomonadales,f:Sphingomonadaceae,g:Sphingomonas
bOTU5513	4	11	14	9	17	2	17	13	5	4	4	6	3	3	1	d:Bacteria(1.0000),p:Proteobacteria(0.9700),c:Alphaproteobacteria(0.9400),o:Rhizobiales(0.8800),f:Rhizobiaceae(0.8300),g:Rhizobium(0.8300),s:Rhizobium_fabae(0.7600)	d:Bacteria,p:Proteobacteria,c:Alphaproteobacteria,o:Rhizobiales,f:Rhizobiaceae,g:Rhizobium
bOTU3790	0	0	1	0	1	0	0	0	0	0	0	0	0	0	0	d:Bacteria(1.0000),p:Spirochaetes(0.9200),c:Spirochaetia(0.9200),o:Spirochaetales(0.9200),f:Spirochaetaceae(0.9200),g:Spirochaeta(0.6400),s:Spirochaeta_aurantia_subsp._aurantia(0.2100)	d:Bacteria,p:Spirochaetes,c:Spirochaetia,o:Spirochaetales,f:Spirochaetaceae
bOTU643	1	0	0	1	0	0	0	0	0	1	0	0	0	0	0	d:Bacteria(1.0000),p:Proteobacteria(1.0000),c:Alphaproteobacteria(1.0000),o:Rhizobiales(1.0000),f:Rhizobiales_incertae_sedis(0.7100),g:Variibacter(0.6500),s:Variibacter_gotjawalensis(0.6500)	d:Bacteria,p:Proteobacteria,c:Alphaproteobacteria,o:Rhizobiales
bOTU211	0	1	2	1	0	0	0	0	0	1	0	0	3	0	1	d:Bacteria(1.0000),p:Proteobacteria(1.0000),c:Betaproteobacteria(1.0000),o:Burkholderiales(0.9900),f:Oxalobacteraceae(0.9700),g:Massilia(0.3300),s:Massilia_dura(0.2400)	d:Bacteria,p:Proteobacteria,c:Betaproteobacteria,o:Burkholderiales,f:Oxalobacteraceae
bOTU3446	23	9	10	8	8	9	9	11	9	15	9	11	14	6	10	d:Bacteria(1.0000),p:Proteobacteria(1.0000),c:Betaproteobacteria(0.8700),o:Burkholderiales(0.8400),f:Oxalobacteraceae(0.7800),g:Massilia(0.7700),s:Massilia_kyonggiensis(0.5000)	d:Bacteria,p:Proteobacteria,c:Betaproteobacteria,o:Burkholderiales
bOTU128	8	0	0	1	0	1	0	0	7	0	2	2	0	2	0	d:Bacteria(1.0000),p:Proteobacteria(1.0000),c:Alphaproteobacteria(1.0000),o:Rhizobiales(1.0000),f:Hyphomicrobiaceae(0.9800),g:Devosia(0.9800),s:Devosia_subaequoris(0.3600)	d:Bacteria,p:Proteobacteria,c:Alphaproteobacteria,o:Rhizobiales,f:Hyphomicrobiaceae,g:Devosia
bOTU251	0	2	2	9	0	0	2	1	0	0	0	2	2	0	0	d:Bacteria(1.0000),p:Proteobacteria(1.0000),c:Alphaproteobacteria(1.0000),o:Sphingomonadales(1.0000),f:Sphingomonadaceae(0.9800),g:Sphingopyxis(0.9800),s:Sphingopyxis_indica(0.5800)	d:Bacteria,p:Proteobacteria,c:Alphaproteobacteria,o:Sphingomonadales,f:Sphingomonadaceae,g:Sphingopyxis
bOTU5835	0	0	2	2	0	0	0	0	0	0	0	0	0	1	0	d:Bacteria(1.0000),p:Proteobacteria(1.0000),c:Deltaproteobacteria(1.0000),o:Myxococcales(1.0000),f:Labilitrichaceae(1.0000),g:Labilithrix(1.0000),s:Labilithrix_luteola(1.0000)	d:Bacteria,p:Proteobacteria,c:Deltaproteobacteria,o:Myxococcales,f:Labilitrichaceae,g:Labilithrix,s:Labilithrix_luteola
bOTU232	68	3	1	45	4	0	2	0	4	0	3	4	6	3	3	d:Bacteria(1.0000),p:Proteobacteria(1.0000),c:Alphaproteobacteria(1.0000),o:Rhizobiales(1.0000),f:Rhizobiaceae(1.0000),g:Rhizobium(0.8800),s:Rhizobium_vignae(0.8700)	d:Bacteria,p:Proteobacteria,c:Alphaproteobacteria,o:Rhizobiales,f:Rhizobiaceae,g:Rhizobium,s:Rhizobium_vignae
bOTU790	1	0	2	2	2	2	7	2	1	1	0	1	1	0	0	d:Bacteria(1.0000),p:Actinobacteria(1.0000),c:Actinobacteria(1.0000),o:Actinomycetales(1.0000),f:Mycobacteriaceae(1.0000),g:Mycobacterium(0.9900),s:Mycobacterium_aromaticivorans(0.2900)	d:Bacteria,p:Actinobacteria,c:Actinobacteria,o:Actinomycetales,f:Mycobacteriaceae,g:Mycobacterium
bOTU6445	0	0	0	0	0	0	0	0	1	0	0	0	0	0	0	d:Bacteria(1.0000),p:Proteobacteria(0.7800),c:Deltaproteobacteria(0.5900),o:Bdellovibrionales(0.2300),f:Bacteriovoracaceae(0.2300),g:Desulfovibrio(0.1700),s:Halobacteriovorax_marinus(0.1100)	d:Bacteria
bOTU2098	1	0	0	0	1	1	1	0	1	1	0	0	0	0	1	d:Bacteria(1.0000),p:Proteobacteria(1.0000),c:Alphaproteobacteria(1.0000),o:Rhizobiales(0.9800),f:Xanthobacteraceae(0.7400),g:Pseudolabrys(0.7100),s:Pseudolabrys_taiwanensis(0.7100)	d:Bacteria,p:Proteobacteria,c:Alphaproteobacteria,o:Rhizobiales
bOTU1633	0	1	1	0	1	3	2	0	0	0	0	0	0	0	0	d:Bacteria(1.0000),p:Actinobacteria(1.0000),c:Actinobacteria(1.0000),o:Solirubrobacterales(1.0000),f:Solirubrobacteraceae(0.8800),g:Solirubrobacter(0.8800),s:Solirubrobacter_taibaiensis(0.7500)	d:Bacteria,p:Actinobacteria,c:Actinobacteria,o:Solirubrobacterales,f:Solirubrobacteraceae,g:Solirubrobacter
bOTU555	0	0	0	0	0	2	0	0	0	0	0	0	0	0	1	d:Bacteria(1.0000),p:Proteobacteria(1.0000),c:Betaproteobacteria(1.0000),o:Burkholderiales(1.0000),f:Oxalobacteraceae(0.9900),g:Oxalicibacterium(0.3900),s:Oxalicibacterium_faecigallinarum(0.3800)	d:Bacteria,p:Proteobacteria,c:Betaproteobacteria,o:Burkholderiales,f:Oxalobacteraceae
bOTU6439	52	15	22	18	30	20	55	21	25	26	13	23	14	27	26	d:Bacteria(1.0000),p:Proteobacteria(1.0000),c:Alphaproteobacteria(1.0000),o:Rhizobiales(1.0000),f:Rhizobiaceae(0.4200),g:Ochrobactrum(0.3400),s:Rhizobium_subbaraonis(0.3200)	d:Bacteria,p:Proteobacteria,c:Alphaproteobacteria,o:Rhizobiales
bOTU7148	0	0	0	0	0	0	0	0	0	0	1	1	0	0	1	d:Bacteria(1.0000),p:Proteobacteria(1.0000),c:Alphaproteobacteria(1.0000),o:Rhizobiales(1.0000),f:Rhizobiales_incertae_sedis(0.4500),g:Variibacter(0.4500),s:Variibacter_gotjawalensis(0.4500)	d:Bacteria,p:Proteobacteria,c:Alphaproteobacteria,o:Rhizobiales
bOTU2165	1	0	3	0	3	0	1	0	2	0	0	0	1	0	0	d:Bacteria(1.0000),p:Proteobacteria(1.0000),c:Alphaproteobacteria(1.0000),o:Sphingomonadales(1.0000),f:Sphingomonadaceae(1.0000),g:Sphingomonas(0.4700),s:Sphingomonas_fennica(0.2600)	d:Bacteria,p:Proteobacteria,c:Alphaproteobacteria,o:Sphingomonadales,f:Sphingomonadaceae
bOTU1647	0	0	1	2	2	2	2	0	2	0	0	0	1	0	1	d:Bacteria(1.0000),p:Proteobacteria(1.0000),c:Betaproteobacteria(0.7800),o:Burkholderiales(0.7800),f:Burkholderiales_incertae_sedis(0.4800),g:Sphaerotilus(0.2300),s:Sphaerotilus_hippei(0.2000)	d:Bacteria,p:Proteobacteria
bOTU1280	0	0	0	0	0	1	0	0	0	0	0	0	0	0	0	d:Bacteria(1.0000),p:Proteobacteria(1.0000),c:Betaproteobacteria(1.0000),o:Burkholderiales(0.9500),f:Comamonadaceae(0.5400),g:Piscinibacter(0.1500),s:Piscinibacter_aquaticus(0.1500)	d:Bacteria,p:Proteobacteria,c:Betaproteobacteria,o:Burkholderiales
bOTU2849	0	0	0	0	1	0	0	0	0	0	0	0	0	0	0	d:Bacteria(1.0000),p:Firmicutes(1.0000),c:Clostridia(1.0000),o:Clostridiales(1.0000),f:Clostridiaceae_1(1.0000),g:Clostridium_sensu_stricto(0.9600),s:Clostridium_huakuii(0.2400)	d:Bacteria,p:Firmicutes,c:Clostridia,o:Clostridiales,f:Clostridiaceae_1,g:Clostridium_sensu_stricto
bOTU293	0	0	3	10	1	0	1	1	0	0	0	0	1	0	0	d:Bacteria(1.0000),p:Proteobacteria(1.0000),c:Betaproteobacteria(1.0000),o:Methylophilales(0.9900),f:Methylophilaceae(0.9900),g:Methylophilus(0.9900),s:Methylophilus_rhizosphaerae(0.4500)	d:Bacteria,p:Proteobacteria,c:Betaproteobacteria,o:Methylophilales,f:Methylophilaceae,g:Methylophilus
bOTU455	4	1	2	5	0	7	4	6	4	4	2	4	2	1	11	d:Bacteria(0.9900),p:Proteobacteria(0.6600),c:Gammaproteobacteria(0.3400),o:Xanthomonadales(0.1800),f:Xanthomonadaceae(0.1100),g:Chlorobium(0.0500),s:Panacagrimonas_perspica(0.0500)	d:Bacteria
bOTU133	0	0	0	1	0	0	0	0	0	0	0	0	0	0	0	d:Bacteria(1.0000),p:Proteobacteria(0.9800),c:Deltaproteobacteria(0.9100),o:Myxococcales(0.8200),f:Nannocystaceae(0.3800),g:Haliangium(0.3600),s:Nannocystis_exedens(0.3500)	d:Bacteria,p:Proteobacteria,c:Deltaproteobacteria,o:Myxococcales
bOTU1002	0	1	0	1	0	0	2	0	0	2	0	0	1	0	0	d:Bacteria(1.0000),p:Firmicutes(1.0000),c:Clostridia(1.0000),o:Clostridiales(1.0000),f:Peptostreptococcaceae(1.0000),g:Clostridium_XI(0.9800),s:Clostridium_ghonii(0.4900)	d:Bacteria,p:Firmicutes,c:Clostridia,o:Clostridiales,f:Peptostreptococcaceae,g:Clostridium_XI
bOTU233	0	0	0	0	0	0	1	0	14	0	2	0	0	0	3	d:Bacteria(1.0000),p:Proteobacteria(1.0000),c:Betaproteobacteria(1.0000),o:Rhodocyclales(0.9800),f:Rhodocyclaceae(0.9800),g:Methyloversatilis(0.9800),s:Methyloversatilis_universalis(0.7700)	d:Bacteria,p:Proteobacteria,c:Betaproteobacteria,o:Rhodocyclales,f:Rhodocyclaceae,g:Methyloversatilis
bOTU3685	0	0	1	2	1	5	0	2	0	2	0	0	1	1	1	d:Bacteria(1.0000),p:Proteobacteria(1.0000),c:Betaproteobacteria(1.0000),o:Burkholderiales(0.5700),f:Burkholderiales_incertae_sedis(0.4000),g:Thiomonas(0.3400),s:Zoogloea_oryzae(0.1000)	d:Bacteria,p:Proteobacteria,c:Betaproteobacteria
bOTU3359	0	0	1	0	0	0	0	0	0	1	0	0	0	0	1	d:Bacteria(1.0000),p:Proteobacteria(1.0000),c:Betaproteobacteria(0.9500),o:Burkholderiales(0.5500),f:Burkholderiaceae(0.4800),g:Burkholderia(0.4800),s:Burkholderia_phymatum(0.1100)	d:Bacteria,p:Proteobacteria,c:Betaproteobacteria
bOTU426	0	3	2	1	0	2	1	0	0	3	1	1	2	0	0	d:Bacteria(1.0000),p:Proteobacteria(1.0000),c:Alphaproteobacteria(1.0000),o:Caulobacterales(1.0000),f:Caulobacteraceae(1.0000),g:Caulobacter(0.9500),s:Caulobacter_fusiformis(0.6900)	d:Bacteria,p:Proteobacteria,c:Alphaproteobacteria,o:Caulobacterales,f:Caulobacteraceae,g:Caulobacter
bOTU284	5	4	1	5	1	2	4	3	3	0	6	4	5	5	8	d:Bacteria(1.0000),p:Proteobacteria(1.0000),c:Alphaproteobacteria(1.0000),o:Rhizobiales(1.0000),f:Bradyrhizobiaceae(1.0000),g:Afipia(0.9900),s:Afipia_massiliensis(0.7500)	d:Bacteria,p:Proteobacteria,c:Alphaproteobacteria,o:Rhizobiales,f:Bradyrhizobiaceae,g:Afipia
bOTU1095	0	0	0	1	0	0	2	0	0	0	0	0	0	0	1	d:Bacteria(1.0000),p:Actinobacteria(1.0000),c:Actinobacteria(1.0000),o:Actinomycetales(1.0000),f:Nocardioidaceae(1.0000),g:Marmoricola(0.8900),s:Marmoricola_korecus(0.3700)	d:Bacteria,p:Actinobacteria,c:Actinobacteria,o:Actinomycetales,f:Nocardioidaceae,g:Marmoricola
bOTU6549	0	0	0	0	0	1	0	0	0	0	0	0	0	0	0	d:Bacteria(1.0000),p:Bacteroidetes(0.9000),c:Cytophagia(0.7400),o:Cytophagales(0.7400),f:Cytophagaceae(0.4100),g:Adhaeribacter(0.1500),s:Adhaeribacter_aerolatus(0.1400)	d:Bacteria,p:Bacteroidetes
bOTU4907	0	0	0	0	0	2	1	0	0	1	0	0	0	0	0	d:Bacteria(1.0000),p:Proteobacteria(1.0000),c:Betaproteobacteria(1.0000),o:Burkholderiales(0.5400),f:Comamonadaceae(0.2700),g:Gulbenkiania(0.1700),s:Gulbenkiania_mobilis(0.1700)	d:Bacteria,p:Proteobacteria,c:Betaproteobacteria
bOTU7129	23	11	14	35	17	36	34	21	27	26	11	16	22	28	25	d:Bacteria(1.0000),p:Proteobacteria(0.9900),c:Betaproteobacteria(0.7600),o:Burkholderiales(0.6200),f:Comamonadaceae(0.5000),g:Variovorax(0.2900),s:Variovorax_boronicumulans(0.1400)	d:Bacteria,p:Proteobacteria
bOTU663	1	0	0	1	2	0	0	0	4	3	0	0	3	0	1	d:Bacteria(1.0000),p:Proteobacteria(1.0000),c:Gammaproteobacteria(1.0000),o:Xanthomonadales(1.0000),f:Sinobacteraceae(1.0000),g:Steroidobacter(0.6400),s:Steroidobacter_denitrificans(0.4700)	d:Bacteria,p:Proteobacteria,c:Gammaproteobacteria,o:Xanthomonadales,f:Sinobacteraceae
bOTU1486	0	0	2	0	0	0	0	1	0	0	0	0	0	1	0	d:Bacteria(1.0000),p:Acidobacteria(1.0000),c:Acidobacteria_Gp3(1.0000),g:Gp3(0.9900),s:Bryobacter_aggregatus(0.0100)	d:Bacteria,p:Acidobacteria,c:Acidobacteria_Gp3,g:Gp3
bOTU1977	0	0	0	0	0	1	1	0	0	1	0	1	0	2	0	d:Bacteria(1.0000),p:Proteobacteria(1.0000),c:Alphaproteobacteria(1.0000),o:Rhizobiales(1.0000),f:Bradyrhizobiaceae(0.9700),g:Bosea(0.9700),s:Bosea_massiliensis(0.3700)	d:Bacteria,p:Proteobacteria,c:Alphaproteobacteria,o:Rhizobiales,f:Bradyrhizobiaceae,g:Bosea
bOTU4035	0	0	1	0	0	0	0	0	0	0	0	0	1	0	0	d:Bacteria(1.0000),p:Actinobacteria(1.0000),c:Actinobacteria(1.0000),o:Actinomycetales(1.0000),f:Nocardioidaceae(0.9700),g:Nocardioides(0.9500),s:Nocardioides_mesophilus(0.5000)	d:Bacteria,p:Actinobacteria,c:Actinobacteria,o:Actinomycetales,f:Nocardioidaceae,g:Nocardioides
bOTU330	0	0	1	3	0	2	1	0	0	1	0	1	15	4	1	d:Bacteria(1.0000),p:Proteobacteria(1.0000),c:Alphaproteobacteria(1.0000),o:Rhizobiales(1.0000),f:Hyphomicrobiaceae(0.9900),g:Devosia(0.9900),s:Devosia_insulae(0.8400)	d:Bacteria,p:Proteobacteria,c:Alphaproteobacteria,o:Rhizobiales,f:Hyphomicrobiaceae,g:Devosia,s:Devosia_insulae
bOTU2896	0	0	0	0	1	0	1	0	0	0	0	0	0	0	0	d:Bacteria(1.0000),p:Actinobacteria(1.0000),c:Actinobacteria(1.0000),o:Actinomycetales(1.0000),f:Nakamurellaceae(0.7900),g:Nakamurella(0.7900),s:Nakamurella_multipartita(0.4000)	d:Bacteria,p:Actinobacteria,c:Actinobacteria,o:Actinomycetales
bOTU1883	0	0	0	1	0	0	0	0	0	0	0	0	0	0	0	d:Bacteria(1.0000),p:Proteobacteria(0.4700),c:Bacilli(0.2800),o:Lactobacillales(0.1600),f:Parvularculaceae(0.1000),g:Parvularcula(0.1000),s:Parvularcula_dongshanensis(0.0500)	d:Bacteria
bOTU1423	0	0	0	0	0	0	0	0	0	0	0	1	0	0	0	d:Bacteria(1.0000),p:Proteobacteria(0.6700),c:Alphaproteobacteria(0.4900),o:Rhodospirillales(0.2500),f:Rhodospirillaceae(0.2000),g:Nisaea(0.0900),s:Nisaea_denitrificans(0.0600)	d:Bacteria
bOTU1464	3	0	1	0	0	1	2	1	1	0	0	3	0	0	0	d:Bacteria(1.0000),p:Proteobacteria(1.0000),c:Betaproteobacteria(0.9800),o:Rhodocyclales(0.3800),f:Rhodocyclaceae(0.3800),g:Thiobacillus(0.1500),s:Azospira_restricta(0.1400)	d:Bacteria,p:Proteobacteria,c:Betaproteobacteria
bOTU56	0	0	0	0	4	0	4	1	1	0	0	0	4	1	0	d:Bacteria(1.0000),p:Actinobacteria(1.0000),c:Actinobacteria(1.0000),o:Actinomycetales(1.0000),f:Intrasporangiaceae(0.9900),g:Phycicoccus(0.9900),s:Phycicoccus_bigeumensis(0.8400)	d:Bacteria,p:Actinobacteria,c:Actinobacteria,o:Actinomycetales,f:Intrasporangiaceae,g:Phycicoccus,s:Phycicoccus_bigeumensis
bOTU249	0	0	0	0	0	0	0	0	0	0	0	1	0	0	0	d:Bacteria(1.0000),p:Actinobacteria(1.0000),c:Actinobacteria(1.0000),o:Actinomycetales(1.0000),f:Pseudonocardiaceae(0.9900),g:Lentzea(0.8000),s:Lentzea_jiangxiensis(0.7100)	d:Bacteria,p:Actinobacteria,c:Actinobacteria,o:Actinomycetales,f:Pseudonocardiaceae,g:Lentzea
bOTU8946	0	0	1	1	0	1	0	0	0	0	0	3	0	0	0	d:Bacteria(1.0000),p:Actinobacteria(1.0000),c:Actinobacteria(1.0000),o:Actinomycetales(1.0000),f:Geodermatophilaceae(0.9900),g:Blastococcus(0.9400),s:Blastococcus_saxobsidens(0.6600)	d:Bacteria,p:Actinobacteria,c:Actinobacteria,o:Actinomycetales,f:Geodermatophilaceae,g:Blastococcus
bOTU1830	0	0	0	0	0	0	1	0	0	0	0	0	0	0	0	d:Bacteria(1.0000),p:Actinobacteria(1.0000),c:Actinobacteria(1.0000),o:Actinomycetales(1.0000),f:Nocardioidaceae(0.9300),g:Nocardioides(0.9300),s:Nocardioides_alkalitolerans(0.4800)	d:Bacteria,p:Actinobacteria,c:Actinobacteria,o:Actinomycetales,f:Nocardioidaceae,g:Nocardioides
bOTU935	0	2	2	2	0	1	2	1	0	0	0	2	0	0	0	d:Bacteria(1.0000),p:Proteobacteria(1.0000),c:Alphaproteobacteria(0.9700),o:Rhizobiales(0.9700),f:Phyllobacteriaceae(0.2600),g:Mesorhizobium(0.2500),s:Mesorhizobium_hawassense(0.2100)	d:Bacteria,p:Proteobacteria,c:Alphaproteobacteria,o:Rhizobiales
bOTU1548	0	0	0	0	2	0	0	0	0	0	0	0	0	0	0	d:Bacteria(1.0000),p:Proteobacteria(1.0000),c:Alphaproteobacteria(0.9800),o:Rhizobiales(0.9800),f:Bradyrhizobiaceae(0.2900),g:Bradyrhizobium(0.2400),s:Pseudolabrys_taiwanensis(0.2200)	d:Bacteria,p:Proteobacteria,c:Alphaproteobacteria,o:Rhizobiales
bOTU2309	0	0	1	1	1	0	0	0	0	0	0	0	1	0	0	d:Bacteria(1.0000),p:Proteobacteria(1.0000),c:Alphaproteobacteria(1.0000),o:Caulobacterales(1.0000),f:Caulobacteraceae(1.0000),g:Phenylobacterium(0.8700),s:Phenylobacterium_lituiforme(0.8700)	d:Bacteria,p:Proteobacteria,c:Alphaproteobacteria,o:Caulobacterales,f:Caulobacteraceae,g:Phenylobacterium,s:Phenylobacterium_lituiforme
bOTU2146	0	0	1	0	0	0	0	0	0	0	0	1	2	1	0	d:Bacteria(1.0000),p:Verrucomicrobia(1.0000),c:Subdivision3(0.9300),o:Verrucomicrobiales(0.0300),f:Verrucomicrobiaceae(0.0300),g:Subdivision3_genera_incertae_sedis(0.9200),s:Prosthecobacter_dejongeii(0.0200)	d:Bacteria,p:Verrucomicrobia,c:Subdivision3
bOTU2315	1	1	1	0	2	1	1	0	1	0	0	0	0	1	1	d:Bacteria(1.0000),p:Proteobacteria(1.0000),c:Alphaproteobacteria(1.0000),o:Rhizobiales(0.9900),f:Rhizobiaceae(0.7000),g:Shinella(0.5800),s:Shinella_zoogloeoides(0.3200)	d:Bacteria,p:Proteobacteria,c:Alphaproteobacteria,o:Rhizobiales
bOTU2772	0	3	1	0	0	0	0	0	0	0	1	0	1	0	0	d:Bacteria(1.0000),p:Firmicutes(1.0000),c:Bacilli(1.0000),o:Bacillales(1.0000),f:Paenibacillaceae_1(1.0000),g:Paenibacillus(1.0000),s:Paenibacillus_peoriae(0.7400)	d:Bacteria,p:Firmicutes,c:Bacilli,o:Bacillales,f:Paenibacillaceae_1,g:Paenibacillus
bOTU2729	5	0	2	0	0	0	0	0	3	0	3	1	3	1	5	d:Bacteria(1.0000),p:Proteobacteria(1.0000),c:Gammaproteobacteria(1.0000),o:Xanthomonadales(1.0000),f:Xanthomonadaceae(1.0000),g:Rudaea(0.6600),s:Rudaea_cellulosilytica(0.6600)	d:Bacteria,p:Proteobacteria,c:Gammaproteobacteria,o:Xanthomonadales,f:Xanthomonadaceae
bOTU625	7	4	3	3	3	4	1	1	4	4	2	9	5	7	6	d:Bacteria(1.0000),p:Actinobacteria(1.0000),c:Actinobacteria(1.0000),o:Actinomycetales(1.0000),f:Microbacteriaceae(1.0000),g:Microbacterium(1.0000),s:Microbacterium_arabinogalactanolyticum(0.5400)	d:Bacteria,p:Actinobacteria,c:Actinobacteria,o:Actinomycetales,f:Microbacteriaceae,g:Microbacterium
bOTU690	0	0	0	0	0	0	0	0	0	1	0	0	0	0	0	d:Bacteria(1.0000),p:Actinobacteria(1.0000),c:Actinobacteria(1.0000),o:Actinomycetales(1.0000),f:Streptomycetaceae(1.0000),g:Streptomyces(0.9900),s:Streptomyces_thermocarboxydus(0.1600)	d:Bacteria,p:Actinobacteria,c:Actinobacteria,o:Actinomycetales,f:Streptomycetaceae,g:Streptomyces
bOTU2154	1	0	3	0	0	2	0	1	0	0	0	0	0	0	1	d:Bacteria(1.0000),p:Proteobacteria(0.7500),c:Deltaproteobacteria(0.5200),o:Deltaproteobacteria_incertae_sedis(0.2400),f:Syntrophobacteraceae(0.1300),g:Dissulfuribacter(0.2400),s:Dissulfuribacter_thermophilus(0.2400)	d:Bacteria
bOTU5012	1	0	0	0	1	1	1	1	0	0	2	0	1	1	1	d:Bacteria(1.0000),p:Proteobacteria(1.0000),c:Betaproteobacteria(0.9900),o:Burkholderiales(0.4700),f:Rhodocyclaceae(0.3200),g:Burkholderia(0.2200),s:Uliginosibacterium_gangwonense(0.1500)	d:Bacteria,p:Proteobacteria,c:Betaproteobacteria
bOTU452	0	0	0	0	0	0	0	0	1	0	0	0	0	0	0	d:Bacteria(1.0000),p:Bacteroidetes(1.0000),c:Cytophagia(0.5400),o:Cytophagales(0.5400),f:Sphingobacteriaceae(0.3100),g:Luteivirga(0.1400),s:Luteivirga_sdotyamensis(0.1400)	d:Bacteria,p:Bacteroidetes
bOTU5951	4	0	0	0	0	3	5	3	9	0	0	0	0	0	7	d:Bacteria(1.0000),p:Proteobacteria(1.0000),c:Alphaproteobacteria(1.0000),o:Rhizobiales(1.0000),f:Bradyrhizobiaceae(1.0000),g:Nitrobacter(0.5000),s:Afipia_clevelandensis(0.4400)	d:Bacteria,p:Proteobacteria,c:Alphaproteobacteria,o:Rhizobiales,f:Bradyrhizobiaceae
bOTU6676	0	0	0	0	0	2	0	0	0	0	0	0	0	0	0	d:Bacteria(1.0000),p:Firmicutes(1.0000),c:Bacilli(1.0000),o:Bacillales(1.0000),f:Bacillaceae_1(0.8300),g:Bacillus(0.8300),s:Bacillus_litoralis(0.4800)	d:Bacteria,p:Firmicutes,c:Bacilli,o:Bacillales,f:Bacillaceae_1,g:Bacillus
bOTU6683	9	4	4	10	9	16	15	10	15	4	13	10	11	4	7	d:Bacteria(1.0000),p:Proteobacteria(1.0000),c:Alphaproteobacteria(1.0000),o:Rhizobiales(0.9100),f:Rhizobiaceae(0.8700),g:Rhizobium(0.8600),s:Rhizobium_fabae(0.5400)	d:Bacteria,p:Proteobacteria,c:Alphaproteobacteria,o:Rhizobiales,f:Rhizobiaceae,g:Rhizobium
bOTU2977	0	2	1	0	1	1	0	0	0	0	0	0	0	0	0	d:Bacteria(1.0000),p:Bacteroidetes(1.0000),c:Cytophagia(0.9300),o:Cytophagales(0.9300),f:Flammeovirgaceae(0.4700),g:Nafulsella(0.3300),s:Nafulsella_turpanensis(0.3300)	d:Bacteria,p:Bacteroidetes,c:Cytophagia,o:Cytophagales
bOTU2517	0	0	0	0	0	0	0	0	0	0	0	0	0	1	0	d:Bacteria(1.0000),p:Proteobacteria(0.9600),c:Alphaproteobacteria(0.9500),o:Rhizobiales(0.8300),f:Hyphomicrobiaceae(0.7900),g:Devosia(0.7900),s:Devosia_riboflavina(0.7000)	d:Bacteria,p:Proteobacteria,c:Alphaproteobacteria,o:Rhizobiales
bOTU4312	17	17	15	24	10	12	22	17	17	25	14	34	18	7	20	d:Bacteria(1.0000),p:Proteobacteria(1.0000),c:Alphaproteobacteria(1.0000),o:Caulobacterales(0.6900),f:Caulobacteraceae(0.6900),g:Asticcacaulis(0.6500),s:Asticcacaulis_taihuensis(0.4100)	d:Bacteria,p:Proteobacteria,c:Alphaproteobacteria
bOTU945	0	1	0	0	1	0	0	1	0	0	0	0	0	0	0	d:Bacteria(1.0000),p:Acidobacteria(1.0000),c:Acidobacteria_Gp5(1.0000),g:Gp5(1.0000)	d:Bacteria,p:Acidobacteria,c:Acidobacteria_Gp5,g:Gp5
bOTU325	0	0	0	0	1	1	2	1	0	0	0	0	1	0	1	d:Bacteria(1.0000),p:Proteobacteria(1.0000),c:Betaproteobacteria(1.0000),o:Burkholderiales(0.9900),f:Oxalobacteraceae(0.9700),g:Herbaspirillum(0.3600),s:Herbaspirillum_chlorophenolicum(0.3300)	d:Bacteria,p:Proteobacteria,c:Betaproteobacteria,o:Burkholderiales,f:Oxalobacteraceae
bOTU647	0	1	0	0	0	0	0	1	0	0	0	0	1	0	0	d:Bacteria(1.0000),p:Proteobacteria(0.9900),c:Deltaproteobacteria(0.9500),o:Myxococcales(0.9500),f:Haliangiaceae(0.7600),g:Haliangium(0.7600),s:Haliangium_tepidum(0.7500)	d:Bacteria,p:Proteobacteria,c:Deltaproteobacteria,o:Myxococcales
bOTU605	1	0	0	0	0	0	0	0	0	0	0	0	0	0	0	d:Bacteria(1.0000),p:Proteobacteria(0.7300),c:Deltaproteobacteria(0.5000),o:Syntrophobacterales(0.2200),f:Syntrophobacteraceae(0.2200),g:Syntrophobacter(0.1700),s:Syntrophobacter_pfennigii(0.1600)	d:Bacteria
bOTU2698	0	0	0	0	1	0	0	0	0	0	0	0	0	0	1	d:Bacteria(1.0000),p:Bacteroidetes(1.0000),c:Cytophagia(0.9900),o:Cytophagales(0.9900),f:Flammeovirgaceae(0.5700),g:Nafulsella(0.2800),s:Nafulsella_turpanensis(0.2800)	d:Bacteria,p:Bacteroidetes,c:Cytophagia,o:Cytophagales
bOTU1408	1	0	0	2	0	0	0	1	0	2	1	0	1	1	1	d:Bacteria(1.0000),p:Bacteroidetes(1.0000),c:Flavobacteriia(1.0000),o:Flavobacteriales(1.0000),f:Flavobacteriaceae(1.0000),g:Flavobacterium(1.0000),s:Flavobacterium_plurextorum(0.3600)	d:Bacteria,p:Bacteroidetes,c:Flavobacteriia,o:Flavobacteriales,f:Flavobacteriaceae,g:Flavobacterium
bOTU871	1	2	4	2	4	9	4	2	5	8	0	1	2	3	1	d:Bacteria(1.0000),p:Proteobacteria(1.0000),c:Betaproteobacteria(1.0000),o:Burkholderiales(0.5600),f:Burkholderiales_incertae_sedis(0.3600),g:Thiomonas(0.2800),s:Zoogloea_oryzae(0.1000)	d:Bacteria,p:Proteobacteria,c:Betaproteobacteria
bOTU2596	2	0	0	0	0	0	0	0	0	0	0	0	0	0	0	d:Bacteria(1.0000),p:Proteobacteria(0.7400),c:Deltaproteobacteria(0.3700),o:Syntrophobacterales(0.1600),f:Syntrophobacteraceae(0.1600),g:Syntrophobacter(0.1000),s:Bacteriovorax_stolpii(0.0900)	d:Bacteria
bOTU2280	0	0	0	0	0	0	0	0	0	0	0	0	0	0	1	d:Bacteria(1.0000),p:Proteobacteria(0.9900),c:Alphaproteobacteria(0.9900),o:Rhizobiales(0.9900),f:Rhizobiales_incertae_sedis(0.2300),g:Bauldia(0.2200),s:Bauldia_consociata(0.1200)	d:Bacteria,p:Proteobacteria,c:Alphaproteobacteria,o:Rhizobiales
bOTU3444	0	0	0	0	0	0	0	0	0	0	0	0	0	1	0	d:Bacteria(1.0000),p:Actinobacteria(0.9700),c:Actinobacteria(0.8500),o:Solirubrobacterales(0.7500),f:Conexibacteraceae(0.4200),g:Conexibacter(0.4200),s:Conexibacter_arvalis(0.4200)	d:Bacteria,p:Actinobacteria,c:Actinobacteria
bOTU2738	1	1	3	7	5	5	5	2	4	0	2	8	1	3	1	d:Bacteria(1.0000),p:Proteobacteria(1.0000),c:Alphaproteobacteria(1.0000),o:Sphingomonadales(1.0000),f:Sphingomonadaceae(1.0000),g:Sphingomonas(0.9800),s:Sphingomonas_sediminicola(0.5600)	d:Bacteria,p:Proteobacteria,c:Alphaproteobacteria,o:Sphingomonadales,f:Sphingomonadaceae,g:Sphingomonas
bOTU359	5	4	4	11	5	4	6	3	9	3	0	3	4	11	15	d:Bacteria(1.0000),p:Firmicutes(1.0000),c:Bacilli(1.0000),o:Bacillales(1.0000),f:Bacillaceae_1(0.9700),g:Bacillus(0.9700),s:Bacillus_weihenstephanensis(0.6900)	d:Bacteria,p:Firmicutes,c:Bacilli,o:Bacillales,f:Bacillaceae_1,g:Bacillus
bOTU331	0	0	1	0	1	0	0	0	1	1	0	0	1	0	1	d:Bacteria(1.0000),p:Proteobacteria(1.0000),c:Alphaproteobacteria(1.0000),o:Rhizobiales(1.0000),f:Rhizobiaceae(0.2300),g:Kaistia(0.2300),s:Microvirga_lupini(0.1500)	d:Bacteria,p:Proteobacteria,c:Alphaproteobacteria,o:Rhizobiales
bOTU201	3	0	1	3	4	2	4	3	5	2	3	1	1	4	1	d:Bacteria(1.0000),p:Proteobacteria(1.0000),c:Betaproteobacteria(1.0000),o:Burkholderiales(1.0000),f:Burkholderiaceae(1.0000),g:Burkholderia(0.7800),s:Burkholderia_caryophylli(0.2200)	d:Bacteria,p:Proteobacteria,c:Betaproteobacteria,o:Burkholderiales,f:Burkholderiaceae
bOTU4245	120	9	10	16	12	5	20	12	123	3	85	134	92	130	20	d:Bacteria(1.0000),p:Proteobacteria(1.0000),c:Alphaproteobacteria(1.0000),o:Rhizobiales(1.0000),f:Rhizobiaceae(0.7500),g:Rhizobium(0.7500),s:Rhizobium_fabae(0.6400)	d:Bacteria,p:Proteobacteria,c:Alphaproteobacteria,o:Rhizobiales
bOTU1117	0	2	0	1	0	2	1	0	1	0	1	0	1	0	0	d:Bacteria(1.0000),p:Actinobacteria(1.0000),c:Actinobacteria(1.0000),o:Solirubrobacterales(1.0000),f:Solirubrobacteraceae(1.0000),g:Solirubrobacter(1.0000),s:Solirubrobacter_taibaiensis(1.0000)	d:Bacteria,p:Actinobacteria,c:Actinobacteria,o:Solirubrobacterales,f:Solirubrobacteraceae,g:Solirubrobacter,s:Solirubrobacter_taibaiensis
bOTU332	0	0	0	2	0	0	0	2	4	1	0	2	20	1	0	d:Bacteria(1.0000),p:Proteobacteria(1.0000),c:Alphaproteobacteria(1.0000),o:Sphingomonadales(1.0000),f:Sphingomonadaceae(1.0000),g:Sphingomonas(0.7800),s:Sphingomonas_wittichii(0.2700)	d:Bacteria,p:Proteobacteria,c:Alphaproteobacteria,o:Sphingomonadales,f:Sphingomonadaceae
bOTU157	7	0	1	23	14	2	4	1	3	1	3	1	8	7	8	d:Bacteria(1.0000),p:Proteobacteria(1.0000),c:Alphaproteobacteria(1.0000),o:Rhizobiales(1.0000),f:Bradyrhizobiaceae(1.0000),g:Bosea(1.0000),s:Bosea_robiniae(0.6700)	d:Bacteria,p:Proteobacteria,c:Alphaproteobacteria,o:Rhizobiales,f:Bradyrhizobiaceae,g:Bosea
bOTU5200	0	0	0	0	0	1	0	0	0	0	0	0	0	0	0	d:Bacteria(1.0000),p:Firmicutes(1.0000),c:Bacilli(1.0000),o:Bacillales(1.0000),f:Planococcaceae(0.9800),g:Lysinibacillus(0.9800),s:Lysinibacillus_manganicus(0.9500)	d:Bacteria,p:Firmicutes,c:Bacilli,o:Bacillales,f:Planococcaceae,g:Lysinibacillus,s:Lysinibacillus_manganicus
bOTU3347	5	1	5	5	3	8	4	6	10	5	1	7	10	6	5	d:Bacteria(1.0000),p:Firmicutes(1.0000),c:Bacilli(1.0000),o:Bacillales(1.0000),f:Bacillaceae_1(0.9800),g:Bacillus(0.7900),s:Bacillus_firmus(0.4000)	d:Bacteria,p:Firmicutes,c:Bacilli,o:Bacillales,f:Bacillaceae_1
bOTU1755	0	0	1	0	0	0	0	0	1	1	0	0	0	0	0	d:Bacteria(1.0000),p:Proteobacteria(1.0000),c:Alphaproteobacteria(1.0000),o:Sphingomonadales(1.0000),f:Sphingomonadaceae(0.9400),g:Sphingobium(0.4500),s:Sphingobium_boeckii(0.2600)	d:Bacteria,p:Proteobacteria,c:Alphaproteobacteria,o:Sphingomonadales,f:Sphingomonadaceae
bOTU667	0	2	1	1	3	1	2	2	1	2	0	0	0	2	1	d:Bacteria(1.0000),p:Proteobacteria(1.0000),c:Alphaproteobacteria(0.9900),o:Rhizobiales(0.9600),f:Rhodobiaceae(0.6200),g:Methyloceanibacter(0.4000),s:Methyloceanibacter_caenitepidi(0.4000)	d:Bacteria,p:Proteobacteria,c:Alphaproteobacteria,o:Rhizobiales
bOTU2114	0	1	0	0	0	0	1	1	0	0	0	0	0	0	0	d:Bacteria(1.0000),p:Proteobacteria(1.0000),c:Alphaproteobacteria(0.9900),o:Rhizobiales(0.9900),f:Hyphomicrobiaceae(0.3900),g:Rhodoplanes(0.2300),s:Rhodoplanes_roseus(0.1500)	d:Bacteria,p:Proteobacteria,c:Alphaproteobacteria,o:Rhizobiales
bOTU5073	0	0	0	0	0	0	1	0	0	0	0	0	0	0	0	d:Bacteria(1.0000),p:Acidobacteria(1.0000),c:Acidobacteria_Gp5(0.9900),g:Gp5(0.9900)	d:Bacteria,p:Acidobacteria,c:Acidobacteria_Gp5,g:Gp5
bOTU1213	0	0	0	0	0	0	0	1	0	0	0	0	0	0	0	d:Bacteria(1.0000),p:Proteobacteria(0.4800),c:Deltaproteobacteria(0.4000),o:Bdellovibrionales(0.1100),f:Bdellovibrionaceae(0.1100),g:Bdellovibrio(0.1100),s:Bdellovibrio_bacteriovorus(0.1100)	d:Bacteria
bOTU52	24	0	2	1	4	1	3	2	4	0	0	3	0	1	3	d:Bacteria(1.0000),p:Proteobacteria(1.0000),c:Alphaproteobacteria(1.0000),o:Rhizobiales(1.0000),f:Hyphomicrobiaceae(1.0000),g:Hyphomicrobium(0.9900),s:Hyphomicrobium_hollandicum(0.5800)	d:Bacteria,p:Proteobacteria,c:Alphaproteobacteria,o:Rhizobiales,f:Hyphomicrobiaceae,g:Hyphomicrobium
bOTU984	2	0	1	0	4	2	1	3	0	1	0	0	3	1	0	d:Bacteria(1.0000),p:Proteobacteria(1.0000),c:Alphaproteobacteria(1.0000),o:Rhizobiales(1.0000),f:Hyphomicrobiaceae(1.0000),g:Pedomicrobium(0.9900),s:Pedomicrobium_manganicum(0.9900)	d:Bacteria,p:Proteobacteria,c:Alphaproteobacteria,o:Rhizobiales,f:Hyphomicrobiaceae,g:Pedomicrobium,s:Pedomicrobium_manganicum
bOTU7825	2	0	0	0	2	2	1	0	0	0	0	0	2	0	0	d:Bacteria(1.0000),p:Proteobacteria(1.0000),c:Alphaproteobacteria(1.0000),o:Rhizobiales(1.0000),f:Rhizobiaceae(0.3600),g:Kaistia(0.3600),s:Kaistia_adipata(0.2800)	d:Bacteria,p:Proteobacteria,c:Alphaproteobacteria,o:Rhizobiales
bOTU990	0	0	1	0	0	0	3	1	0	1	0	0	1	1	2	d:Bacteria(1.0000),p:Acidobacteria(1.0000),c:Acidobacteria_Gp3(1.0000),g:Candidatus_Solibacter(0.6100)	d:Bacteria,p:Acidobacteria,c:Acidobacteria_Gp3
bOTU710	0	0	0	0	1	0	1	0	0	0	0	0	0	0	0	d:Bacteria(1.0000),p:Actinobacteria(1.0000),c:Actinobacteria(1.0000),o:Actinomycetales(1.0000),f:Mycobacteriaceae(0.9900),g:Mycobacterium(0.9900),s:Mycobacterium_vaccae(0.4100)	d:Bacteria,p:Actinobacteria,c:Actinobacteria,o:Actinomycetales,f:Mycobacteriaceae,g:Mycobacterium
bOTU443	0	0	0	0	0	0	0	0	1	0	0	0	0	0	0	d:Bacteria(1.0000),p:Proteobacteria(1.0000),c:Alphaproteobacteria(1.0000),o:Rhodospirillales(0.9500),f:Rhodospirillaceae(0.9500),g:Dongia(0.9000),s:Dongia_mobilis(0.8800)	d:Bacteria,p:Proteobacteria,c:Alphaproteobacteria,o:Rhodospirillales,f:Rhodospirillaceae,g:Dongia,s:Dongia_mobilis
bOTU4436	0	0	1	0	0	0	1	0	0	0	0	0	0	0	0	d:Bacteria(1.0000),p:Actinobacteria(1.0000),c:Actinobacteria(1.0000),o:Actinomycetales(0.7900),f:Pseudonocardiaceae(0.3200),g:Aciditerrimonas(0.1800),s:Aciditerrimonas_ferrireducens(0.1800)	d:Bacteria,p:Actinobacteria,c:Actinobacteria
bOTU947	3	3	3	7	0	4	6	7	7	5	0	0	2	3	4	d:Bacteria(1.0000),p:Proteobacteria(1.0000),c:Alphaproteobacteria(1.0000),o:Sphingomonadales(0.9900),f:Sphingomonadaceae(0.9900),g:Sphingomonas(0.9800),s:Sphingomonas_sediminicola(0.8600)	d:Bacteria,p:Proteobacteria,c:Alphaproteobacteria,o:Sphingomonadales,f:Sphingomonadaceae,g:Sphingomonas,s:Sphingomonas_sediminicola
bOTU972	2	0	0	0	1	1	1	1	2	0	0	1	0	0	0	d:Bacteria(1.0000),p:Actinobacteria(1.0000),c:Actinobacteria(1.0000),o:Actinomycetales(1.0000),f:Pseudonocardiaceae(0.9200),g:Pseudonocardia(0.8400),s:Pseudonocardia_mongoliensis(0.2200)	d:Bacteria,p:Actinobacteria,c:Actinobacteria,o:Actinomycetales,f:Pseudonocardiaceae,g:Pseudonocardia
bOTU259	1	1	0	0	0	0	0	0	1	2	0	0	0	0	1	d:Bacteria(1.0000),p:Bacteroidetes(1.0000),c:Sphingobacteriia(1.0000),o:Sphingobacteriales(1.0000),f:Chitinophagaceae(1.0000),g:Lacibacter(0.9700),s:Lacibacter_cauensis(0.9700)	d:Bacteria,p:Bacteroidetes,c:Sphingobacteriia,o:Sphingobacteriales,f:Chitinophagaceae,g:Lacibacter,s:Lacibacter_cauensis
bOTU183	0	0	0	0	1	0	0	1	0	0	0	0	3	0	0	d:Bacteria(1.0000),p:Proteobacteria(1.0000),c:Betaproteobacteria(1.0000),o:Burkholderiales(0.8300),f:Oxalobacteraceae(0.8300),g:Duganella(0.3500),s:Duganella_sacchari(0.2200)	d:Bacteria,p:Proteobacteria,c:Betaproteobacteria,o:Burkholderiales,f:Oxalobacteraceae
bOTU2651	0	0	0	0	0	0	0	0	0	0	0	1	0	1	0	d:Bacteria(1.0000),p:Proteobacteria(1.0000),c:Alphaproteobacteria(1.0000),o:Rhizobiales(0.9900),f:Rhizobiaceae(0.9400),g:Rhizobium(0.9400),s:Rhizobium_fabae(0.8600)	d:Bacteria,p:Proteobacteria,c:Alphaproteobacteria,o:Rhizobiales,f:Rhizobiaceae,g:Rhizobium,s:Rhizobium_fabae
bOTU456	76	13	11	7	10	22	12	12	65	14	68	72	127	56	105	d:Bacteria(1.0000),p:Proteobacteria(1.0000),c:Gammaproteobacteria(1.0000),o:Xanthomonadales(1.0000),f:Xanthomonadaceae(1.0000),g:Stenotrophomonas(0.8100),s:Stenotrophomonas_chelatiphaga(0.3900)	d:Bacteria,p:Proteobacteria,c:Gammaproteobacteria,o:Xanthomonadales,f:Xanthomonadaceae,g:Stenotrophomonas
bOTU6431	0	0	0	2	0	0	1	0	1	0	0	0	0	1	0	d:Bacteria(1.0000),p:Actinobacteria(0.9500),c:Actinobacteria(0.9500),o:Actinomycetales(0.5700),f:Gaiellaceae(0.2300),g:Gaiella(0.2300),s:Gaiella_occulta(0.2300)	d:Bacteria,p:Actinobacteria,c:Actinobacteria
bOTU7405	0	1	0	0	0	0	2	0	0	0	1	0	0	0	0	d:Bacteria(1.0000),p:Proteobacteria(1.0000),c:Alphaproteobacteria(1.0000),o:Rhizobiales(1.0000),f:Rhizobiaceae(1.0000),g:Rhizobium(0.9800),s:Rhizobium_petrolearium(0.6500)	d:Bacteria,p:Proteobacteria,c:Alphaproteobacteria,o:Rhizobiales,f:Rhizobiaceae,g:Rhizobium
bOTU6138	3	1	1	0	1	1	2	1	2	1	2	0	1	2	2	d:Bacteria(1.0000),p:Firmicutes(1.0000),c:Bacilli(1.0000),o:Bacillales(1.0000),f:Bacillaceae_1(0.9500),g:Bacillus(0.9500),s:Bacillus_huizhouensis(0.3900)	d:Bacteria,p:Firmicutes,c:Bacilli,o:Bacillales,f:Bacillaceae_1,g:Bacillus
bOTU1054	5	1	2	8	3	0	2	0	0	1	2	5	0	2	0	d:Bacteria(1.0000),p:Proteobacteria(1.0000),c:Alphaproteobacteria(1.0000),o:Rhizobiales(1.0000),f:Rhizobiaceae(0.9900),g:Rhizobium(0.9900),s:Rhizobium_vignae(0.4200)	d:Bacteria,p:Proteobacteria,c:Alphaproteobacteria,o:Rhizobiales,f:Rhizobiaceae,g:Rhizobium
bOTU1725	0	0	2	0	1	0	1	0	1	1	0	0	0	0	0	d:Bacteria(1.0000),p:Actinobacteria(1.0000),c:Actinobacteria(0.9600),o:Gaiellales(0.8200),f:Gaiellaceae(0.8200),g:Gaiella(0.8200),s:Gaiella_occulta(0.8200)	d:Bacteria,p:Actinobacteria,c:Actinobacteria,o:Gaiellales,f:Gaiellaceae,g:Gaiella,s:Gaiella_occulta
bOTU1071	1	0	0	0	0	0	0	0	0	0	0	0	0	0	0	d:Bacteria(1.0000),p:Proteobacteria(0.7400),c:Deltaproteobacteria(0.3600),o:Desulfuromonadales(0.2600),f:Desulfuromonadaceae(0.1800),g:Desulfuromonas(0.1300),s:Desulfuromonas_carbonis(0.0900)	d:Bacteria
bOTU8360	0	0	0	1	0	0	0	0	0	0	0	0	0	0	0	d:Bacteria(1.0000),p:Proteobacteria(1.0000),c:Alphaproteobacteria(1.0000),o:Rhizobiales(0.8100),f:Rhodobiaceae(0.3500),g:Parvibaculum(0.2800),s:Parvibaculum_lavamentivorans(0.2400)	d:Bacteria,p:Proteobacteria,c:Alphaproteobacteria,o:Rhizobiales
bOTU8157	0	0	0	0	1	0	0	0	0	1	0	0	0	0	0	d:Bacteria(1.0000),p:Proteobacteria(1.0000),c:Betaproteobacteria(1.0000),o:Burkholderiales(0.9900),f:Oxalobacteraceae(0.9900),g:Glaciimonas(0.4200),s:Glaciimonas_singularis(0.4200)	d:Bacteria,p:Proteobacteria,c:Betaproteobacteria,o:Burkholderiales,f:Oxalobacteraceae
bOTU1096	0	0	0	0	0	1	1	0	0	0	0	2	0	0	2	d:Bacteria(1.0000),p:Actinobacteria(1.0000),c:Actinobacteria(1.0000),o:Actinomycetales(1.0000),f:Pseudonocardiaceae(0.9900),g:Pseudonocardia(0.9500),s:Pseudonocardia_spinosa(0.2900)	d:Bacteria,p:Actinobacteria,c:Actinobacteria,o:Actinomycetales,f:Pseudonocardiaceae,g:Pseudonocardia
bOTU2676	0	0	0	0	0	0	0	1	0	0	0	0	0	0	0	d:Bacteria(1.0000),p:Firmicutes(1.0000),c:Bacilli(1.0000),o:Bacillales(1.0000),f:Bacillaceae_1(1.0000),g:Geobacillus(0.9600),s:Geobacillus_caldoxylosilyticus(0.7000)	d:Bacteria,p:Firmicutes,c:Bacilli,o:Bacillales,f:Bacillaceae_1,g:Geobacillus
bOTU1453	0	0	0	0	0	0	1	0	0	0	0	0	0	0	0	d:Bacteria(1.0000),p:Armatimonadetes(1.0000),g:Armatimonadetes_gp5(1.0000)	d:Bacteria,p:Armatimonadetes,g:Armatimonadetes_gp5
bOTU3561	0	0	1	0	0	0	0	0	0	0	0	0	2	0	1	d:Bacteria(1.0000),p:Proteobacteria(1.0000),c:Gammaproteobacteria(1.0000),o:Enterobacteriales(1.0000),f:Enterobacteriaceae(1.0000),g:Enterobacter(0.9100),s:Enterobacter_cloacae_subsp._cloacae(0.9100)	d:Bacteria,p:Proteobacteria,c:Gammaproteobacteria,o:Enterobacteriales,f:Enterobacteriaceae,g:Enterobacter,s:Enterobacter_cloacae_subsp._cloacae
bOTU1458	0	0	0	0	1	0	1	0	0	0	0	0	0	1	0	d:Bacteria(1.0000),p:Acidobacteria(1.0000),c:Acidobacteria_Gp1(0.9900),g:Gp1(0.9400),s:Edaphobacter_aggregans(0.0200)	d:Bacteria,p:Acidobacteria,c:Acidobacteria_Gp1,g:Gp1
bOTU1687	0	0	0	0	0	0	0	0	1	0	0	0	0	0	1	d:Bacteria(1.0000),p:Firmicutes(1.0000),c:Bacilli(1.0000),o:Bacillales(1.0000),f:Paenibacillaceae_1(1.0000),g:Paenibacillus(1.0000),s:Paenibacillus_pectinilyticus(0.9900)	d:Bacteria,p:Firmicutes,c:Bacilli,o:Bacillales,f:Paenibacillaceae_1,g:Paenibacillus,s:Paenibacillus_pectinilyticus
bOTU2007	0	3	2	0	1	1	3	2	0	4	1	0	1	1	1	d:Bacteria(1.0000),p:Proteobacteria(1.0000),c:Alphaproteobacteria(1.0000),o:Rhizobiales(0.9900),f:Xanthobacteraceae(0.3300),g:Pseudolabrys(0.2700),s:Pseudolabrys_taiwanensis(0.2700)	d:Bacteria,p:Proteobacteria,c:Alphaproteobacteria,o:Rhizobiales
bOTU246	0	0	6	0	0	1	0	0	0	0	0	0	2	0	0	d:Bacteria(1.0000),p:Actinobacteria(1.0000),c:Actinobacteria(1.0000),o:Actinomycetales(1.0000),f:Propionibacteriaceae(1.0000),g:Propionibacterium(1.0000),s:Propionibacterium_acnes(1.0000)	d:Bacteria,p:Actinobacteria,c:Actinobacteria,o:Actinomycetales,f:Propionibacteriaceae,g:Propionibacterium,s:Propionibacterium_acnes
bOTU8129	0	0	0	2	0	0	0	0	0	0	0	0	0	0	0	d:Bacteria(1.0000),p:Bacteroidetes(1.0000),c:Cytophagia(0.9800),o:Cytophagales(0.9800),f:Cytophagaceae(0.1300),g:Ohtaekwangia(0.4600),s:Ohtaekwangia_koreensis(0.4500)	d:Bacteria,p:Bacteroidetes,c:Cytophagia,o:Cytophagales
bOTU1436	5	1	2	0	0	1	1	1	2	1	1	0	6	0	2	d:Bacteria(1.0000),p:Proteobacteria(1.0000),c:Betaproteobacteria(0.6300),o:Burkholderiales(0.6300),f:Burkholderiales_incertae_sedis(0.6200),g:Aquabacterium(0.6000),s:Aquabacterium_commune(0.3000)	d:Bacteria,p:Proteobacteria
bOTU5156	0	0	3	0	0	0	0	0	0	0	1	0	1	0	0	d:Bacteria(1.0000),p:Proteobacteria(1.0000),c:Alphaproteobacteria(1.0000),o:Rhizobiales(0.9900),f:Hyphomicrobiaceae(0.9400),g:Devosia(0.8100),s:Devosia_pacifica(0.2400)	d:Bacteria,p:Proteobacteria,c:Alphaproteobacteria,o:Rhizobiales,f:Hyphomicrobiaceae,g:Devosia
bOTU782	1	0	0	0	0	0	0	0	1	1	0	0	0	0	1	d:Bacteria(1.0000),p:Proteobacteria(1.0000),c:Deltaproteobacteria(1.0000),o:Myxococcales(1.0000),f:Myxococcaceae(0.7800),g:Pyxidicoccus(0.4900),s:Pyxidicoccus_fallax(0.4900)	d:Bacteria,p:Proteobacteria,c:Deltaproteobacteria,o:Myxococcales
bOTU1044	0	0	0	1	0	0	0	1	0	0	0	0	0	1	0	d:Bacteria(1.0000),p:Proteobacteria(0.5800),c:Deltaproteobacteria(0.4100),o:Syntrophobacterales(0.1800),f:Syntrophobacteraceae(0.1700),g:Dissulfuribacter(0.1000),s:Dissulfuribacter_thermophilus(0.1000)	d:Bacteria
bOTU62	2	4	4	15	10	1	1	2	1	1	2	0	19	2	0	d:Bacteria(1.0000),p:Proteobacteria(1.0000),c:Alphaproteobacteria(1.0000),o:Caulobacterales(1.0000),f:Caulobacteraceae(1.0000),g:Phenylobacterium(0.9800),s:Phenylobacterium_lituiforme(0.7900)	d:Bacteria,p:Proteobacteria,c:Alphaproteobacteria,o:Caulobacterales,f:Caulobacteraceae,g:Phenylobacterium
bOTU220	1	0	0	1	1	2	2	0	0	0	0	0	0	0	5	d:Bacteria(1.0000),p:Proteobacteria(1.0000),c:Alphaproteobacteria(1.0000),o:Rhizobiales(1.0000),f:Hyphomicrobiaceae(0.9800),g:Devosia(0.9700),s:Devosia_pacifica(0.5600)	d:Bacteria,p:Proteobacteria,c:Alphaproteobacteria,o:Rhizobiales,f:Hyphomicrobiaceae,g:Devosia
bOTU2331	0	0	0	0	0	1	0	0	1	0	0	0	0	0	0	d:Bacteria(1.0000),p:Proteobacteria(1.0000),c:Deltaproteobacteria(1.0000),o:Desulfuromonadales(1.0000),f:Geobacteraceae(1.0000),g:Geobacter(1.0000),s:Geobacter_thiogenes(1.0000)	d:Bacteria,p:Proteobacteria,c:Deltaproteobacteria,o:Desulfuromonadales,f:Geobacteraceae,g:Geobacter,s:Geobacter_thiogenes
bOTU315	2	0	0	0	0	0	0	1	1	1	0	0	0	0	0	d:Bacteria(1.0000),p:Proteobacteria(1.0000),c:Alphaproteobacteria(1.0000),o:Sphingomonadales(0.9900),f:Erythrobacteraceae(0.8200),g:Altererythrobacter(0.8100),s:Altererythrobacter_atlanticus(0.3100)	d:Bacteria,p:Proteobacteria,c:Alphaproteobacteria,o:Sphingomonadales,f:Erythrobacteraceae,g:Altererythrobacter
bOTU6698	11	1	0	0	0	0	1	0	8	1	8	12	12	9	3	d:Bacteria(1.0000),p:Proteobacteria(1.0000),c:Betaproteobacteria(0.8400),o:Burkholderiales(0.8000),f:Oxalobacteraceae(0.7000),g:Massilia(0.7000),s:Massilia_kyonggiensis(0.4600)	d:Bacteria,p:Proteobacteria,c:Betaproteobacteria,o:Burkholderiales
bOTU171	3	1	1	0	0	0	1	0	0	0	0	0	0	0	1	d:Bacteria(1.0000),p:Proteobacteria(1.0000),c:Betaproteobacteria(1.0000),o:Burkholderiales(0.9900),f:Comamonadaceae(0.5400),g:Kinneretia(0.3200),s:Kinneretia_asaccharophila(0.3200)	d:Bacteria,p:Proteobacteria,c:Betaproteobacteria,o:Burkholderiales
bOTU2120	1	0	1	0	1	0	0	1	2	1	0	0	0	1	0	d:Bacteria(1.0000),p:Proteobacteria(1.0000),c:Betaproteobacteria(0.9900),o:Burkholderiales(0.8000),f:Burkholderiaceae(0.7300),g:Burkholderia(0.5500),s:Burkholderia_phymatum(0.3000)	d:Bacteria,p:Proteobacteria,c:Betaproteobacteria,o:Burkholderiales
bOTU551	2	2	0	4	2	0	2	1	0	0	0	1	7	1	1	d:Bacteria(1.0000),p:Proteobacteria(1.0000),c:Alphaproteobacteria(1.0000),o:Caulobacterales(0.9900),f:Caulobacteraceae(0.9900),g:Caulobacter(0.9800),s:Caulobacter_fusiformis(0.8800)	d:Bacteria,p:Proteobacteria,c:Alphaproteobacteria,o:Caulobacterales,f:Caulobacteraceae,g:Caulobacter,s:Caulobacter_fusiformis
bOTU3299	2	2	0	2	0	0	1	1	3	0	0	0	2	3	1	d:Bacteria(1.0000),p:Proteobacteria(1.0000),c:Betaproteobacteria(1.0000),o:Burkholderiales(1.0000),f:Oxalobacteraceae(1.0000),g:Massilia(0.7800),s:Massilia_consociata(0.3800)	d:Bacteria,p:Proteobacteria,c:Betaproteobacteria,o:Burkholderiales,f:Oxalobacteraceae
bOTU366	1	0	0	1	1	0	0	0	2	1	0	0	0	1	0	d:Bacteria(1.0000),p:Actinobacteria(1.0000),c:Actinobacteria(1.0000),o:Actinomycetales(1.0000),f:Intrasporangiaceae(1.0000),g:Phycicoccus(0.9900),s:Phycicoccus_ginsenosidimutans(0.4700)	d:Bacteria,p:Actinobacteria,c:Actinobacteria,o:Actinomycetales,f:Intrasporangiaceae,g:Phycicoccus
bOTU3744	0	0	0	0	0	0	0	0	0	0	0	0	0	0	1	d:Bacteria(1.0000),p:Actinobacteria(0.9500),c:Actinobacteria(0.8800),o:Solirubrobacterales(0.4200),f:Gaiellaceae(0.3000),g:Gaiella(0.3000),s:Gaiella_occulta(0.3000)	d:Bacteria,p:Actinobacteria,c:Actinobacteria
bOTU370	1	1	0	0	0	1	0	0	2	0	0	0	0	0	0	d:Bacteria(1.0000),p:Proteobacteria(1.0000),c:Betaproteobacteria(1.0000),o:Burkholderiales(1.0000),f:Oxalobacteraceae(1.0000),g:Collimonas(0.9500),s:Collimonas_fungivorans(0.9500)	d:Bacteria,p:Proteobacteria,c:Betaproteobacteria,o:Burkholderiales,f:Oxalobacteraceae,g:Collimonas,s:Collimonas_fungivorans
bOTU1540	1	0	1	1	0	1	2	0	0	0	0	0	0	0	0	d:Bacteria(1.0000),p:Proteobacteria(1.0000),c:Betaproteobacteria(0.9700),o:Burkholderiales(0.5700),f:Burkholderiaceae(0.5500),g:Burkholderia(0.5300),s:Burkholderia_endofungorum(0.1200)	d:Bacteria,p:Proteobacteria,c:Betaproteobacteria
bOTU3390	0	0	0	0	0	0	0	0	0	0	0	0	0	0	2	d:Bacteria(1.0000),p:Proteobacteria(1.0000),c:Alphaproteobacteria(1.0000),o:Rhizobiales(1.0000),f:Phyllobacteriaceae(0.9600),g:Mesorhizobium(0.7800),s:Mesorhizobium_hawassense(0.3500)	d:Bacteria,p:Proteobacteria,c:Alphaproteobacteria,o:Rhizobiales,f:Phyllobacteriaceae
bOTU1036	0	0	2	0	0	0	0	0	0	0	0	0	0	0	1	d:Bacteria(1.0000),p:Bacteroidetes(1.0000),c:Flavobacteriia(1.0000),o:Flavobacteriales(1.0000),f:Flavobacteriaceae(1.0000),g:Chryseobacterium(1.0000),s:Chryseobacterium_soli(0.3400)	d:Bacteria,p:Bacteroidetes,c:Flavobacteriia,o:Flavobacteriales,f:Flavobacteriaceae,g:Chryseobacterium
bOTU3508	0	0	0	0	1	0	0	0	0	0	0	0	0	0	0	d:Bacteria(1.0000),p:Actinobacteria(1.0000),c:Actinobacteria(1.0000),o:Actinomycetales(1.0000),f:Pseudonocardiaceae(0.9600),g:Pseudonocardia(0.9100),s:Pseudonocardia_babensis(0.1600)	d:Bacteria,p:Actinobacteria,c:Actinobacteria,o:Actinomycetales,f:Pseudonocardiaceae,g:Pseudonocardia
bOTU6378	1	0	0	0	2	1	0	2	0	0	0	0	0	0	0	d:Bacteria(1.0000),p:Acidobacteria(1.0000),c:Acidobacteria_Gp3(1.0000),g:Candidatus_Solibacter(0.6100)	d:Bacteria,p:Acidobacteria,c:Acidobacteria_Gp3
bOTU2593	0	2	4	0	0	2	3	0	1	2	1	0	0	0	1	d:Bacteria(1.0000),p:Acidobacteria(1.0000),c:Acidobacteria_Gp2(1.0000),g:Gp2(1.0000)	d:Bacteria,p:Acidobacteria,c:Acidobacteria_Gp2,g:Gp2
bOTU1397	1	0	0	0	0	1	0	0	0	0	0	0	0	0	0	d:Bacteria(1.0000),p:Proteobacteria(1.0000),c:Alphaproteobacteria(1.0000),o:Rhizobiales(1.0000),f:Hyphomicrobiaceae(0.9400),g:Pedomicrobium(0.7000),s:Pedomicrobium_manganicum(0.7000)	d:Bacteria,p:Proteobacteria,c:Alphaproteobacteria,o:Rhizobiales,f:Hyphomicrobiaceae
bOTU2021	0	2	2	0	0	0	1	1	0	1	0	0	0	0	0	d:Bacteria(1.0000),p:Proteobacteria(1.0000),c:Betaproteobacteria(1.0000),o:Rhodocyclales(0.4000),f:Rhodocyclaceae(0.4000),g:Azonexus(0.2600),s:Azonexus_hydrophilus(0.2400)	d:Bacteria,p:Proteobacteria,c:Betaproteobacteria
bOTU3519	0	0	1	0	0	1	0	0	0	0	0	0	0	0	0	d:Bacteria(1.0000),p:Actinobacteria(1.0000),c:Actinobacteria(0.9800),o:Solirubrobacterales(0.9800),f:Conexibacteraceae(0.6800),g:Conexibacter(0.6800),s:Conexibacter_arvalis(0.6800)	d:Bacteria,p:Actinobacteria,c:Actinobacteria,o:Solirubrobacterales
bOTU24	5	7	3	5	61	5	8	6	24	6	9	6	14	65	30	d:Bacteria(1.0000),p:Proteobacteria(1.0000),c:Alphaproteobacteria(1.0000),o:Rhizobiales(1.0000),f:Rhizobiaceae(1.0000),g:Rhizobium(1.0000),s:Rhizobium_pusense(0.7800)	d:Bacteria,p:Proteobacteria,c:Alphaproteobacteria,o:Rhizobiales,f:Rhizobiaceae,g:Rhizobium
bOTU1826	0	0	0	1	0	0	0	0	0	0	0	0	1	0	0	d:Bacteria(1.0000),p:Proteobacteria(0.8700),c:Deltaproteobacteria(0.6200),o:Syntrophobacterales(0.4400),f:Syntrophobacteraceae(0.4200),g:Syntrophobacter(0.4000),s:Syntrophobacter_pfennigii(0.3400)	d:Bacteria,p:Proteobacteria
bOTU674	1	1	3	2	1	1	1	2	0	0	0	1	2	1	1	d:Bacteria(1.0000),p:Proteobacteria(1.0000),c:Betaproteobacteria(0.9500),o:Burkholderiales(0.6400),f:Burkholderiaceae(0.5100),g:Burkholderia(0.4900),s:Burkholderia_endofungorum(0.1300)	d:Bacteria,p:Proteobacteria,c:Betaproteobacteria
bOTU2751	0	0	0	0	0	0	0	1	0	0	0	0	0	0	0	d:Bacteria(1.0000),p:Proteobacteria(0.3100),c:Actinobacteria(0.2300),o:Actinomycetales(0.2300),f:Gemmatimonadaceae(0.1500),g:Gemmatimonas(0.1500),s:Gemmatimonas_aurantiaca(0.1500)	d:Bacteria
bOTU843	1	0	0	0	0	0	1	0	0	0	0	0	0	0	1	d:Bacteria(1.0000),p:Proteobacteria(1.0000),c:Alphaproteobacteria(1.0000),o:Rhizobiales(1.0000),f:Hyphomicrobiaceae(1.0000),g:Hyphomicrobium(1.0000),s:Hyphomicrobium_facile_subsp._facile(0.5200)	d:Bacteria,p:Proteobacteria,c:Alphaproteobacteria,o:Rhizobiales,f:Hyphomicrobiaceae,g:Hyphomicrobium
bOTU6289	2	0	0	0	1	0	1	1	1	0	0	2	1	0	1	d:Bacteria(1.0000),p:Proteobacteria(1.0000),c:Betaproteobacteria(0.9900),o:Rhodocyclales(0.5600),f:Rhodocyclaceae(0.5600),g:Azospira(0.2600),s:Azospira_restricta(0.2600)	d:Bacteria,p:Proteobacteria,c:Betaproteobacteria
bOTU1493	2	1	3	1	0	1	1	2	0	0	2	0	2	1	0	d:Bacteria(1.0000),p:Proteobacteria(1.0000),c:Alphaproteobacteria(1.0000),o:Rhodospirillales(1.0000),g:Reyranella(1.0000),s:Reyranella_soli(0.8000)	d:Bacteria,p:Proteobacteria,c:Alphaproteobacteria,o:Rhodospirillales,g:Reyranella,s:Reyranella_soli
bOTU7668	0	0	1	0	0	0	0	0	0	0	0	0	0	0	0	d:Bacteria(1.0000),p:Proteobacteria(0.4100),c:Bacilli(0.2200),o:Lactobacillales(0.1200),f:Rhodospirillaceae(0.0600),g:Thermaerobacter(0.0600),s:Thermaerobacter_nagasakiensis(0.0500)	d:Bacteria
bOTU462	2	0	1	0	1	3	0	3	0	0	1	1	4	1	0	d:Bacteria(1.0000),p:Proteobacteria(1.0000),c:Alphaproteobacteria(1.0000),o:Caulobacterales(1.0000),f:Caulobacteraceae(1.0000),g:Caulobacter(0.7800),s:Caulobacter_henricii(0.7400)	d:Bacteria,p:Proteobacteria,c:Alphaproteobacteria,o:Caulobacterales,f:Caulobacteraceae
bOTU2264	0	0	0	1	1	0	0	0	0	0	0	0	0	0	0	d:Bacteria(1.0000),p:Proteobacteria(0.7000),c:Deltaproteobacteria(0.3300),o:Desulfuromonadales(0.2700),f:Desulfuromonadaceae(0.2100),g:Desulfuromonas(0.1800),s:Desulfuromonas_carbonis(0.1700)	d:Bacteria
bOTU5819	0	0	0	0	0	0	0	0	0	1	0	0	0	0	0	d:Bacteria(1.0000),p:Actinobacteria(0.8200),c:Actinobacteria(0.7400),o:Actinomycetales(0.2700),f:Gaiellaceae(0.1600),g:Gaiella(0.1600),s:Gaiella_occulta(0.1600)	d:Bacteria,p:Actinobacteria
bOTU5115	0	1	0	0	0	0	0	1	0	0	0	0	0	0	0	d:Bacteria(1.0000),p:Proteobacteria(1.0000),c:Betaproteobacteria(1.0000),o:Burkholderiales(0.7100),f:Oxalobacteraceae(0.4100),g:Oxalicibacterium(0.2900),s:Oxalicibacterium_solurbis(0.2100)	d:Bacteria,p:Proteobacteria,c:Betaproteobacteria
bOTU907	0	0	0	0	0	1	0	0	0	0	0	0	0	0	0	d:Bacteria(1.0000),p:Proteobacteria(1.0000),c:Alphaproteobacteria(0.9900),o:Rhizobiales(0.9800),f:Hyphomicrobiaceae(0.5900),g:Pelagibacterium(0.4700),s:Pelagibacterium_halotolerans(0.4200)	d:Bacteria,p:Proteobacteria,c:Alphaproteobacteria,o:Rhizobiales
bOTU7641	0	0	0	0	0	0	0	2	0	0	0	0	0	0	0	d:Bacteria(1.0000),p:Verrucomicrobia(0.9900),c:Subdivision3(0.9500),o:Xanthomonadales(0.0100),f:Xanthomonadaceae(0.0100),g:Subdivision3_genera_incertae_sedis(0.9200),s:Limisphaera_ngatamarikiensis(0.0300)	d:Bacteria,p:Verrucomicrobia,c:Subdivision3
bOTU1685	0	0	0	0	0	0	0	0	1	0	0	2	1	0	0	d:Bacteria(1.0000),p:Proteobacteria(1.0000),c:Deltaproteobacteria(1.0000),o:Myxococcales(1.0000),f:Polyangiaceae(0.8600),g:Polyangium(0.5200),s:Polyangium_fumosum(0.4400)	d:Bacteria,p:Proteobacteria,c:Deltaproteobacteria,o:Myxococcales,f:Polyangiaceae
bOTU4525	0	0	0	0	0	0	0	0	0	3	0	0	0	0	0	d:Bacteria(1.0000),p:Gemmatimonadetes(0.4200),c:Gemmatimonadetes(0.4200),o:Gemmatimonadales(0.4200),f:Gemmatimonadaceae(0.4200),g:Gemmatimonas(0.4200),s:Gemmatimonas_aurantiaca(0.4200)	d:Bacteria
bOTU288	0	0	1	0	0	0	0	0	0	0	0	0	0	0	0	d:Bacteria(1.0000),p:Chloroflexi(0.5200),c:Chloroflexia(0.4500),o:Chloroflexales(0.2400),f:Herpetosiphonaceae(0.2100),g:Herpetosiphon(0.2100),s:Roseiflexus_castenholzii(0.1100)	d:Bacteria
bOTU112	2	1	2	1	1	1	2	0	1	1	1	0	2	3	0	d:Bacteria(1.0000),p:Proteobacteria(1.0000),c:Betaproteobacteria(1.0000),o:Burkholderiales(1.0000),f:Oxalobacteraceae(0.9800),g:Duganella(0.4700),s:Duganella_phyllosphaerae(0.3300)	d:Bacteria,p:Proteobacteria,c:Betaproteobacteria,o:Burkholderiales,f:Oxalobacteraceae
bOTU477	0	0	1	0	0	2	0	0	0	0	0	0	1	0	0	d:Bacteria(1.0000),p:Proteobacteria(1.0000),c:Alphaproteobacteria(1.0000),o:Rhizobiales(1.0000),f:Hyphomicrobiaceae(0.9900),g:Pedomicrobium(0.9600),s:Pedomicrobium_manganicum(0.9600)	d:Bacteria,p:Proteobacteria,c:Alphaproteobacteria,o:Rhizobiales,f:Hyphomicrobiaceae,g:Pedomicrobium,s:Pedomicrobium_manganicum
bOTU1184	0	0	0	0	0	0	0	0	1	0	0	0	0	0	0	d:Bacteria(1.0000),p:Proteobacteria(1.0000),c:Alphaproteobacteria(1.0000),o:Rhodospirillales(1.0000),f:Rhodospirillaceae(1.0000),g:Dongia(0.9700),s:Dongia_mobilis(0.8400)	d:Bacteria,p:Proteobacteria,c:Alphaproteobacteria,o:Rhodospirillales,f:Rhodospirillaceae,g:Dongia,s:Dongia_mobilis
bOTU2670	0	0	0	0	0	0	0	0	0	1	0	0	0	0	0	d:Bacteria(1.0000),p:Firmicutes(0.2700),c:Ardenticatenia(0.1600),o:Ardenticatenales(0.1600),f:Ardenticatenaceae(0.1600),g:Ardenticatena(0.1600),s:Ardenticatena_maritima(0.1600)	d:Bacteria
bOTU4405	0	0	0	0	0	0	0	0	1	0	0	0	0	0	0	d:Bacteria(1.0000),p:Proteobacteria(1.0000),c:Deltaproteobacteria(0.9600),o:Myxococcales(0.9500),f:Haliangiaceae(0.7500),g:Haliangium(0.7500),s:Haliangium_tepidum(0.6600)	d:Bacteria,p:Proteobacteria,c:Deltaproteobacteria,o:Myxococcales
bOTU3405	23	0	1	0	0	0	2	0	18	2	6	10	5	14	19	d:Bacteria(1.0000),p:Proteobacteria(1.0000),c:Alphaproteobacteria(1.0000),o:Rhizobiales(1.0000),f:Bradyrhizobiaceae(0.9800),g:Bradyrhizobium(0.9600),s:Bradyrhizobium_icense(0.5100)	d:Bacteria,p:Proteobacteria,c:Alphaproteobacteria,o:Rhizobiales,f:Bradyrhizobiaceae,g:Bradyrhizobium
bOTU8056	2	0	0	0	0	0	0	0	0	0	2	0	0	1	0	d:Bacteria(1.0000),p:Proteobacteria(1.0000),c:Betaproteobacteria(1.0000),o:Burkholderiales(1.0000),f:Burkholderiales_incertae_sedis(0.5200),g:Kinneretia(0.3300),s:Kinneretia_asaccharophila(0.3300)	d:Bacteria,p:Proteobacteria,c:Betaproteobacteria,o:Burkholderiales
bOTU2786	0	0	3	1	2	0	1	0	1	1	0	2	1	0	0	d:Bacteria(1.0000),p:Proteobacteria(1.0000),c:Betaproteobacteria(1.0000),o:Burkholderiales(0.8000),f:Oxalobacteraceae(0.8000),g:Herbaspirillum(0.4300),s:Herbaspirillum_chlorophenolicum(0.3300)	d:Bacteria,p:Proteobacteria,c:Betaproteobacteria,o:Burkholderiales,f:Oxalobacteraceae
bOTU5345	0	0	0	0	0	1	0	0	0	0	0	0	0	0	0	d:Bacteria(1.0000),p:Proteobacteria(0.9800),c:Deltaproteobacteria(0.9800),o:Myxococcales(0.9700),f:Polyangiaceae(0.8700),g:Polyangium(0.7500),s:Polyangium_fumosum(0.7500)	d:Bacteria,p:Proteobacteria,c:Deltaproteobacteria,o:Myxococcales,f:Polyangiaceae
bOTU2242	0	0	0	0	0	0	0	0	0	0	0	0	2	0	0	d:Bacteria(1.0000),p:Proteobacteria(1.0000),c:Betaproteobacteria(1.0000),o:Burkholderiales(0.6300),f:Comamonadaceae(0.2000),g:Sulfuriferula(0.1600),s:Caldimonas_manganoxidans(0.1400)	d:Bacteria,p:Proteobacteria,c:Betaproteobacteria
bOTU1042	0	0	2	0	0	0	0	0	1	0	0	2	0	0	2	d:Bacteria(1.0000),p:Proteobacteria(1.0000),c:Alphaproteobacteria(1.0000),o:Rhizobiales(1.0000),f:Rhizobiaceae(0.8300),g:Shinella(0.4100),s:Rhizobium_alvei(0.4000)	d:Bacteria,p:Proteobacteria,c:Alphaproteobacteria,o:Rhizobiales,f:Rhizobiaceae
bOTU6580	20	12	22	42	20	17	20	31	17	20	8	19	19	13	31	d:Bacteria(1.0000),p:Proteobacteria(1.0000),c:Alphaproteobacteria(1.0000),o:Rhizobiales(0.9700),f:Rhizobiaceae(0.9600),g:Rhizobium(0.9600),s:Rhizobium_fabae(0.7900)	d:Bacteria,p:Proteobacteria,c:Alphaproteobacteria,o:Rhizobiales,f:Rhizobiaceae,g:Rhizobium
bOTU918	9	9	7	16	31	17	7	13	11	8	5	4	15	19	8	d:Bacteria(1.0000),p:Firmicutes(1.0000),c:Bacilli(1.0000),o:Bacillales(1.0000),f:Bacillaceae_1(0.9400),g:Bacillus(0.9400),s:Bacillus_cytotoxicus(0.2800)	d:Bacteria,p:Firmicutes,c:Bacilli,o:Bacillales,f:Bacillaceae_1,g:Bacillus
bOTU957	0	0	3	0	2	2	0	1	0	0	0	0	1	0	0	d:Bacteria(1.0000),p:Proteobacteria(1.0000),c:Alphaproteobacteria(1.0000),o:Rhizobiales(1.0000),f:Rhodobiaceae(0.8800),g:Methyloceanibacter(0.8200),s:Methyloceanibacter_caenitepidi(0.8200)	d:Bacteria,p:Proteobacteria,c:Alphaproteobacteria,o:Rhizobiales,f:Rhodobiaceae,g:Methyloceanibacter,s:Methyloceanibacter_caenitepidi
bOTU1525	0	0	0	1	0	1	0	0	0	0	2	0	1	0	0	d:Bacteria(1.0000),p:Actinobacteria(1.0000),c:Actinobacteria(1.0000),o:Actinomycetales(1.0000),f:Intrasporangiaceae(0.9300),g:Lapillicoccus(0.4100),s:Lapillicoccus_jejuensis(0.4100)	d:Bacteria,p:Actinobacteria,c:Actinobacteria,o:Actinomycetales,f:Intrasporangiaceae
bOTU2778	1	0	0	0	0	0	0	2	0	1	0	0	0	1	0	d:Bacteria(1.0000),p:Proteobacteria(1.0000),c:Deltaproteobacteria(1.0000),o:Desulfuromonadales(1.0000),f:Geobacteraceae(1.0000),g:Geobacter(1.0000),s:Geobacter_psychrophilus(0.9900)	d:Bacteria,p:Proteobacteria,c:Deltaproteobacteria,o:Desulfuromonadales,f:Geobacteraceae,g:Geobacter,s:Geobacter_psychrophilus
bOTU763	0	0	0	0	0	0	1	1	0	1	0	0	0	0	3	d:Bacteria(1.0000),p:Firmicutes(1.0000),c:Clostridia(1.0000),o:Clostridiales(1.0000),f:Clostridiaceae_1(1.0000),g:Clostridium_sensu_stricto(1.0000),s:Clostridium_thiosulfatireducens(0.7500)	d:Bacteria,p:Firmicutes,c:Clostridia,o:Clostridiales,f:Clostridiaceae_1,g:Clostridium_sensu_stricto
bOTU5871	1	0	0	1	3	0	0	0	0	2	0	2	4	1	0	d:Bacteria(1.0000),p:Proteobacteria(1.0000),c:Gammaproteobacteria(1.0000),o:Xanthomonadales(1.0000),f:Xanthomonadaceae(1.0000),g:Lysobacter(0.8800),s:Lysobacter_gummosus(0.2400)	d:Bacteria,p:Proteobacteria,c:Gammaproteobacteria,o:Xanthomonadales,f:Xanthomonadaceae,g:Lysobacter
bOTU438	0	0	2	0	0	0	0	0	0	0	0	0	0	0	0	d:Bacteria(1.0000),p:Proteobacteria(0.9900),c:Deltaproteobacteria(0.9700),o:Myxococcales(0.9700),f:Haliangiaceae(0.8700),g:Haliangium(0.8700),s:Haliangium_tepidum(0.7700)	d:Bacteria,p:Proteobacteria,c:Deltaproteobacteria,o:Myxococcales,f:Haliangiaceae,g:Haliangium
bOTU8804	0	1	1	0	1	2	2	0	0	2	1	0	1	0	0	d:Bacteria(1.0000),p:Proteobacteria(1.0000),c:Betaproteobacteria(1.0000),o:Burkholderiales(0.9000),f:Oxalobacteraceae(0.9000),g:Oxalicibacterium(0.5400),s:Oxalicibacterium_faecigallinarum(0.4000)	d:Bacteria,p:Proteobacteria,c:Betaproteobacteria,o:Burkholderiales,f:Oxalobacteraceae
bOTU5202	0	0	0	0	2	1	0	2	0	0	0	0	0	0	0	d:Bacteria(1.0000),p:Actinobacteria(1.0000),c:Actinobacteria(1.0000),o:Actinomycetales(0.5200),f:Iamiaceae(0.4100),g:Aquihabitans(0.3500),s:Aquihabitans_daechungensis(0.3500)	d:Bacteria,p:Actinobacteria,c:Actinobacteria
bOTU979	0	0	0	0	2	0	0	0	0	0	0	0	0	0	0	d:Bacteria(1.0000),p:Actinobacteria(1.0000),c:Actinobacteria(1.0000),o:Actinomycetales(1.0000),f:Streptomycetaceae(1.0000),g:Streptomyces(0.9900),s:Streptomyces_turgidiscabies(0.5300)	d:Bacteria,p:Actinobacteria,c:Actinobacteria,o:Actinomycetales,f:Streptomycetaceae,g:Streptomyces
bOTU1320	4	0	0	0	0	0	0	0	4	0	0	2	0	0	1	d:Bacteria(1.0000),p:Proteobacteria(1.0000),c:Alphaproteobacteria(1.0000),o:Rhizobiales(1.0000),f:Bradyrhizobiaceae(1.0000),g:Bradyrhizobium(0.9300),s:Bradyrhizobium_denitrificans(0.5500)	d:Bacteria,p:Proteobacteria,c:Alphaproteobacteria,o:Rhizobiales,f:Bradyrhizobiaceae,g:Bradyrhizobium
bOTU8890	0	0	0	0	0	0	0	0	0	1	0	0	0	0	0	d:Bacteria(1.0000),p:Proteobacteria(1.0000),c:Alphaproteobacteria(1.0000),o:Alphaproteobacteria_incertae_sedis(0.8900),f:Rhizobiales_incertae_sedis(0.0500),g:Rhizomicrobium(0.8900),s:Rhizomicrobium_electricum(0.8400)	d:Bacteria,p:Proteobacteria,c:Alphaproteobacteria,o:Alphaproteobacteria_incertae_sedis
bOTU411	3	4	5	2	0	1	7	0	1	0	2	4	2	1	1	d:Bacteria(1.0000),p:Proteobacteria(1.0000),c:Alphaproteobacteria(1.0000),o:Rhizobiales(1.0000),f:Rhizobiaceae(0.9600),g:Rhizobium(0.9500),s:Rhizobium_vignae(0.1900)	d:Bacteria,p:Proteobacteria,c:Alphaproteobacteria,o:Rhizobiales,f:Rhizobiaceae,g:Rhizobium
bOTU5027	1	1	4	2	3	4	3	2	4	2	1	1	2	4	0	d:Bacteria(1.0000),p:Proteobacteria(1.0000),c:Betaproteobacteria(0.9800),o:Burkholderiales(0.9700),f:Comamonadaceae(0.9400),g:Acidovorax(0.5800),s:Acidovorax_facilis(0.2200)	d:Bacteria,p:Proteobacteria,c:Betaproteobacteria,o:Burkholderiales,f:Comamonadaceae
bOTU1772	0	0	0	2	0	0	0	0	0	0	0	0	0	0	0	d:Bacteria(1.0000),p:Gemmatimonadetes(0.3300),c:Gemmatimonadetes(0.3300),o:Gemmatimonadales(0.3300),f:Gemmatimonadaceae(0.3300),g:Gemmatimonas(0.3300),s:Gemmatimonas_aurantiaca(0.3300)	d:Bacteria
bOTU4078	0	0	0	0	0	1	0	1	0	1	0	0	0	0	0	d:Bacteria(1.0000),p:Firmicutes(1.0000),c:Bacilli(1.0000),o:Bacillales(1.0000),f:Planococcaceae(0.9000),g:Planococcaceae_incertae_sedis(0.8400),s:Psychrobacillus_psychrodurans(0.8400)	d:Bacteria,p:Firmicutes,c:Bacilli,o:Bacillales,f:Planococcaceae,g:Planococcaceae_incertae_sedis,s:Psychrobacillus_psychrodurans
bOTU642	4	1	0	0	0	0	1	0	1	0	0	0	0	0	0	d:Bacteria(1.0000),p:Bacteroidetes(1.0000),c:Sphingobacteriia(1.0000),o:Sphingobacteriales(1.0000),f:Chitinophagaceae(1.0000),g:Parasegetibacter(0.4400),s:Parasegetibacter_terrae(0.4300)	d:Bacteria,p:Bacteroidetes,c:Sphingobacteriia,o:Sphingobacteriales,f:Chitinophagaceae
bOTU831	0	1	1	2	3	3	1	0	0	1	0	0	0	1	2	d:Bacteria(1.0000),p:Firmicutes(1.0000),c:Bacilli(1.0000),o:Bacillales(1.0000),f:Paenibacillaceae_1(1.0000),g:Paenibacillus(0.9900),s:Paenibacillus_daejeonensis(0.1800)	d:Bacteria,p:Firmicutes,c:Bacilli,o:Bacillales,f:Paenibacillaceae_1,g:Paenibacillus
bOTU3476	0	1	1	0	1	1	0	1	1	1	3	0	0	0	0	d:Bacteria(1.0000),p:Proteobacteria(1.0000),c:Betaproteobacteria(0.6400),o:Burkholderiales(0.6400),f:Burkholderiales_incertae_sedis(0.5400),g:Rhizobacter(0.3600),s:Aquabacterium_limnoticum(0.3300)	d:Bacteria,p:Proteobacteria
bOTU525	3	0	1	1	0	1	0	0	2	2	0	2	1	0	3	d:Bacteria(1.0000),p:Proteobacteria(1.0000),c:Betaproteobacteria(1.0000),o:Burkholderiales(1.0000),f:Oxalobacteraceae(1.0000),g:Massilia(0.9800),s:Massilia_suwonensis(0.6000)	d:Bacteria,p:Proteobacteria,c:Betaproteobacteria,o:Burkholderiales,f:Oxalobacteraceae,g:Massilia
bOTU3234	0	0	0	0	0	0	0	0	0	1	0	0	1	0	0	d:Bacteria(1.0000),p:Ignavibacteriae(0.3800),c:Ignavibacteria(0.3800),o:Ignavibacteriales(0.3800),f:Ignavibacteriaceae(0.3800),g:Melioribacter(0.2100),s:Melioribacter_roseus(0.2100)	d:Bacteria
bOTU1386	0	0	1	2	2	0	0	3	0	0	0	0	1	0	0	d:Bacteria(1.0000),p:Actinobacteria(0.9900),c:Actinobacteria(0.9800),o:Gaiellales(0.8400),f:Gaiellaceae(0.8400),g:Gaiella(0.8400),s:Gaiella_occulta(0.8400)	d:Bacteria,p:Actinobacteria,c:Actinobacteria,o:Gaiellales,f:Gaiellaceae,g:Gaiella,s:Gaiella_occulta
bOTU142	0	0	3	0	0	0	0	0	0	0	0	5	1	0	0	d:Bacteria(1.0000),p:Proteobacteria(1.0000),c:Betaproteobacteria(0.9900),o:Methylophilales(0.8300),f:Methylophilaceae(0.8300),g:Methylotenera(0.5100),s:Methylotenera_versatilis(0.5100)	d:Bacteria,p:Proteobacteria,c:Betaproteobacteria,o:Methylophilales,f:Methylophilaceae
bOTU2033	3	0	5	2	1	2	3	1	0	3	0	0	1	0	0	d:Bacteria(1.0000),p:Proteobacteria(1.0000),c:Alphaproteobacteria(1.0000),o:Rhizobiales(1.0000),f:Rhizobiaceae(0.2300),g:Kaistia(0.2300),s:Kaistia_geumhonensis(0.1400)	d:Bacteria,p:Proteobacteria,c:Alphaproteobacteria,o:Rhizobiales
bOTU1970	0	0	1	0	2	0	3	0	0	1	0	1	0	0	0	d:Bacteria(1.0000),p:Verrucomicrobia(1.0000),c:Subdivision3(1.0000),g:Subdivision3_genera_incertae_sedis(1.0000)	d:Bacteria,p:Verrucomicrobia,c:Subdivision3,g:Subdivision3_genera_incertae_sedis
bOTU4039	0	0	0	1	0	0	0	1	2	0	0	0	0	0	0	d:Bacteria(1.0000),p:Ignavibacteriae(0.4100),c:Ignavibacteria(0.4100),o:Ignavibacteriales(0.4100),f:Ignavibacteriaceae(0.4100),g:Ignavibacterium(0.2800),s:Ignavibacterium_album(0.2800)	d:Bacteria
bOTU4164	0	0	1	0	0	0	0	0	0	0	0	0	1	0	0	d:Bacteria(1.0000),p:Proteobacteria(1.0000),c:Alphaproteobacteria(1.0000),o:Sphingomonadales(1.0000),f:Erythrobacteraceae(0.9300),g:Altererythrobacter(0.9100),s:Altererythrobacter_namhicola(0.4000)	d:Bacteria,p:Proteobacteria,c:Alphaproteobacteria,o:Sphingomonadales,f:Erythrobacteraceae,g:Altererythrobacter
bOTU5462	0	0	0	0	0	1	0	1	0	0	0	0	2	0	0	d:Bacteria(1.0000),p:Proteobacteria(1.0000),c:Alphaproteobacteria(1.0000),o:Rhizobiales(1.0000),f:Hyphomicrobiaceae(0.9900),g:Devosia(0.9900),s:Devosia_neptuniae(0.3300)	d:Bacteria,p:Proteobacteria,c:Alphaproteobacteria,o:Rhizobiales,f:Hyphomicrobiaceae,g:Devosia
bOTU654	2	0	0	0	0	0	0	0	0	0	0	0	0	0	0	d:Bacteria(1.0000),p:Proteobacteria(0.8800),c:Deltaproteobacteria(0.5100),o:Bdellovibrionales(0.3000),f:Bacteriovoracaceae(0.2900),g:Halobacteriovorax(0.1500),s:Halobacteriovorax_litoralis(0.1500)	d:Bacteria,p:Proteobacteria
bOTU1841	0	0	0	0	1	1	0	0	0	0	0	0	0	0	0	d:Bacteria(1.0000),p:Actinobacteria(1.0000),c:Actinobacteria(1.0000),o:Actinomycetales(1.0000),f:Nocardioidaceae(0.9900),g:Aeromicrobium(0.9800),s:Aeromicrobium_panaciterrae(0.6900)	d:Bacteria,p:Actinobacteria,c:Actinobacteria,o:Actinomycetales,f:Nocardioidaceae,g:Aeromicrobium
bOTU5942	4	4	9	11	12	3	8	14	4	5	1	7	7	9	1	d:Bacteria(1.0000),p:Proteobacteria(1.0000),c:Alphaproteobacteria(1.0000),o:Rhizobiales(1.0000),f:Rhizobiaceae(0.6100),g:Rhizobium(0.6100),s:Rhizobium_fabae(0.5600)	d:Bacteria,p:Proteobacteria,c:Alphaproteobacteria,o:Rhizobiales
bOTU8552	20	1	1	3	1	2	2	3	14	2	19	12	24	17	28	d:Bacteria(1.0000),p:Proteobacteria(0.9900),c:Betaproteobacteria(0.9100),o:Burkholderiales(0.8900),f:Comamonadaceae(0.8500),g:Acidovorax(0.6600),s:Acidovorax_delafieldii(0.3500)	d:Bacteria,p:Proteobacteria,c:Betaproteobacteria,o:Burkholderiales,f:Comamonadaceae
bOTU8931	0	0	0	0	0	0	0	0	0	0	0	0	0	2	0	d:Bacteria(1.0000),p:Acidobacteria(1.0000),c:Acidobacteria_Gp5(0.9900),g:Gp5(0.9900)	d:Bacteria,p:Acidobacteria,c:Acidobacteria_Gp5,g:Gp5
bOTU7334	4	2	9	6	7	1	12	10	4	3	7	7	8	7	2	d:Bacteria(1.0000),p:Proteobacteria(1.0000),c:Alphaproteobacteria(1.0000),o:Rhizobiales(0.7600),f:Rhizobiaceae(0.7200),g:Rhizobium(0.7200),s:Rhizobium_fabae(0.6500)	d:Bacteria,p:Proteobacteria,c:Alphaproteobacteria
bOTU577	0	2	1	0	0	0	0	0	0	1	1	1	1	0	0	d:Bacteria(1.0000),p:Bacteroidetes(1.0000),c:Sphingobacteriia(1.0000),o:Sphingobacteriales(1.0000),f:Chitinophagaceae(1.0000),g:Flavitalea(0.6800),s:Flavitalea_populi(0.6800)	d:Bacteria,p:Bacteroidetes,c:Sphingobacteriia,o:Sphingobacteriales,f:Chitinophagaceae
bOTU3630	3	0	5	5	2	3	9	4	0	4	0	2	2	3	0	d:Bacteria(1.0000),p:Proteobacteria(1.0000),c:Alphaproteobacteria(1.0000),o:Rhizobiales(1.0000),f:Hyphomicrobiaceae(0.9900),g:Rhodomicrobium(0.9200),s:Prosthecomicrobium_pneumaticum(0.0300)	d:Bacteria,p:Proteobacteria,c:Alphaproteobacteria,o:Rhizobiales,f:Hyphomicrobiaceae,g:Rhodomicrobium
bOTU1120	0	0	0	0	0	0	0	0	0	0	0	0	0	1	0	d:Bacteria(1.0000),p:Actinobacteria(1.0000),c:Actinobacteria(1.0000),o:Actinomycetales(1.0000),f:Intrasporangiaceae(0.9800),g:Knoellia(0.8800),s:Knoellia_locipacati(0.7900)	d:Bacteria,p:Actinobacteria,c:Actinobacteria,o:Actinomycetales,f:Intrasporangiaceae,g:Knoellia
bOTU2843	0	0	2	0	1	0	0	0	1	0	0	0	0	0	0	d:Bacteria(1.0000),p:Proteobacteria(1.0000),c:Alphaproteobacteria(0.9900),o:Rhizobiales(0.9900),f:Rhizobiales_incertae_sedis(0.4300),g:Variibacter(0.3500),s:Variibacter_gotjawalensis(0.3500)	d:Bacteria,p:Proteobacteria,c:Alphaproteobacteria,o:Rhizobiales
bOTU1032	0	0	0	0	1	0	0	0	0	0	0	0	0	0	0	d:Bacteria(1.0000),p:Actinobacteria(1.0000),c:Actinobacteria(1.0000),o:Actinomycetales(1.0000),f:Pseudonocardiaceae(1.0000),g:Pseudonocardia(0.9800),s:Pseudonocardia_parietis(0.9100)	d:Bacteria,p:Actinobacteria,c:Actinobacteria,o:Actinomycetales,f:Pseudonocardiaceae,g:Pseudonocardia,s:Pseudonocardia_parietis
bOTU1323	4	0	1	0	1	2	0	0	2	1	1	0	0	0	0	d:Bacteria(1.0000),p:Proteobacteria(1.0000),c:Alphaproteobacteria(1.0000),o:Sphingomonadales(1.0000),f:Sphingomonadaceae(1.0000),g:Sphingobium(1.0000),s:Sphingobium_vulgare(0.3200)	d:Bacteria,p:Proteobacteria,c:Alphaproteobacteria,o:Sphingomonadales,f:Sphingomonadaceae,g:Sphingobium
bOTU6803	0	0	0	0	0	0	0	0	1	0	0	0	0	0	0	d:Bacteria(1.0000),p:Proteobacteria(1.0000),c:Deltaproteobacteria(1.0000),o:Bdellovibrionales(1.0000),f:Bacteriovoracaceae(1.0000),g:Peredibacter(1.0000),s:Peredibacter_starrii(1.0000)	d:Bacteria,p:Proteobacteria,c:Deltaproteobacteria,o:Bdellovibrionales,f:Bacteriovoracaceae,g:Peredibacter,s:Peredibacter_starrii
bOTU4122	1	0	3	1	2	0	1	2	2	2	0	1	2	0	0	d:Bacteria(1.0000),p:Proteobacteria(1.0000),c:Alphaproteobacteria(1.0000),o:Sphingomonadales(0.9900),f:Sphingomonadaceae(0.9900),g:Sphingomonas(0.9600),s:Sphingomonas_sediminicola(0.6100)	d:Bacteria,p:Proteobacteria,c:Alphaproteobacteria,o:Sphingomonadales,f:Sphingomonadaceae,g:Sphingomonas
bOTU6942	0	0	0	0	0	0	0	0	0	0	0	2	0	0	0	d:Bacteria(1.0000),p:Actinobacteria(1.0000),c:Actinobacteria(1.0000),o:Actinomycetales(1.0000),f:Actinospicaceae(1.0000),g:Actinospica(1.0000),s:Actinospica_acidiphila(1.0000)	d:Bacteria,p:Actinobacteria,c:Actinobacteria,o:Actinomycetales,f:Actinospicaceae,g:Actinospica,s:Actinospica_acidiphila
bOTU179	0	0	1	3	0	0	0	1	0	0	0	0	1	1	0	d:Bacteria(1.0000),p:Proteobacteria(1.0000),c:Deltaproteobacteria(1.0000),o:Myxococcales(1.0000),f:Polyangiaceae(0.9900),g:Polyangium(0.8100),s:Polyangium_fumosum(0.8100)	d:Bacteria,p:Proteobacteria,c:Deltaproteobacteria,o:Myxococcales,f:Polyangiaceae,g:Polyangium,s:Polyangium_fumosum
bOTU3099	0	0	0	0	1	0	0	0	0	0	0	0	0	0	0	d:Bacteria(1.0000),p:Proteobacteria(1.0000),c:Alphaproteobacteria(1.0000),o:Caulobacterales(0.9700),f:Caulobacteraceae(0.9700),g:Brevundimonas(0.8600),s:Brevundimonas_basaltis(0.4500)	d:Bacteria,p:Proteobacteria,c:Alphaproteobacteria,o:Caulobacterales,f:Caulobacteraceae,g:Brevundimonas
bOTU573	0	1	0	1	1	1	3	1	2	1	0	0	0	0	0	d:Bacteria(1.0000),p:Proteobacteria(1.0000),c:Betaproteobacteria(1.0000),o:Burkholderiales(1.0000),f:Comamonadaceae(0.8400),g:Ramlibacter(0.4700),s:Xylophilus_ampelinus(0.0700)	d:Bacteria,p:Proteobacteria,c:Betaproteobacteria,o:Burkholderiales,f:Comamonadaceae
bOTU2063	0	0	0	0	0	0	0	2	0	0	0	0	0	0	1	d:Bacteria(1.0000),p:Proteobacteria(1.0000),c:Betaproteobacteria(1.0000),o:Burkholderiales(0.9800),f:Oxalobacteraceae(0.9600),g:Duganella(0.2800),s:Duganella_radicis(0.1800)	d:Bacteria,p:Proteobacteria,c:Betaproteobacteria,o:Burkholderiales,f:Oxalobacteraceae
bOTU4584	0	0	0	0	0	0	0	0	0	0	0	0	1	0	0	d:Bacteria(1.0000),p:Proteobacteria(0.8500),c:Deltaproteobacteria(0.4900),o:Desulfuromonadales(0.2700),f:Desulfuromonadaceae(0.2600),g:Acidithiobacillus(0.1400),s:Acidithiobacillus_albertensis(0.0600)	d:Bacteria,p:Proteobacteria
bOTU294	0	0	0	1	0	0	0	0	0	0	0	0	0	0	0	d:Bacteria(1.0000),p:Acidobacteria(1.0000),c:Acidobacteria_Gp7(1.0000),g:Gp7(1.0000)	d:Bacteria,p:Acidobacteria,c:Acidobacteria_Gp7,g:Gp7
bOTU823	1	0	0	0	0	0	0	0	4	0	3	0	122	2	3	d:Bacteria(1.0000),p:Proteobacteria(1.0000),c:Betaproteobacteria(0.5800),o:Burkholderiales(0.5800),f:Burkholderiales_incertae_sedis(0.5700),g:Rhizobacter(0.4200),s:Methylibium_petroleiphilum(0.3400)	d:Bacteria,p:Proteobacteria
bOTU756	0	0	0	3	0	0	0	0	0	1	0	1	0	0	0	d:Bacteria(1.0000),p:Proteobacteria(0.9900),c:Alphaproteobacteria(0.9900),o:Rhizobiales(0.9900),f:Bradyrhizobiaceae(0.9300),g:Bradyrhizobium(0.4100),s:Bradyrhizobium_manausense(0.2200)	d:Bacteria,p:Proteobacteria,c:Alphaproteobacteria,o:Rhizobiales,f:Bradyrhizobiaceae
bOTU312	24	0	0	5	1	1	2	0	5	1	1	2	0	3	2	d:Bacteria(1.0000),p:Proteobacteria(1.0000),c:Gammaproteobacteria(1.0000),o:Xanthomonadales(1.0000),f:Xanthomonadaceae(1.0000),g:Dyella(0.9800),s:Dyella_terrae(0.8000)	d:Bacteria,p:Proteobacteria,c:Gammaproteobacteria,o:Xanthomonadales,f:Xanthomonadaceae,g:Dyella,s:Dyella_terrae
bOTU1332	1	0	3	0	0	1	0	1	1	0	2	0	4	0	0	d:Bacteria(1.0000),p:Firmicutes(1.0000),c:Bacilli(1.0000),o:Bacillales(1.0000),f:Bacillales_Incertae_Sedis_XII(1.0000),g:Exiguobacterium(1.0000),s:Exiguobacterium_sibiricum(0.0700)	d:Bacteria,p:Firmicutes,c:Bacilli,o:Bacillales,f:Bacillales_Incertae_Sedis_XII,g:Exiguobacterium
bOTU504	11	0	0	2	0	1	1	0	0	0	0	1	2	0	2	d:Bacteria(1.0000),p:Proteobacteria(1.0000),c:Betaproteobacteria(1.0000),o:Burkholderiales(1.0000),f:Oxalobacteraceae(0.9900),g:Herbaspirillum(0.9800),s:Herbaspirillum_lusitanum(0.8600)	d:Bacteria,p:Proteobacteria,c:Betaproteobacteria,o:Burkholderiales,f:Oxalobacteraceae,g:Herbaspirillum,s:Herbaspirillum_lusitanum
bOTU3144	0	0	1	0	0	0	0	0	0	0	0	0	0	0	0	d:Bacteria(1.0000),p:Proteobacteria(0.9700),c:Alphaproteobacteria(0.9500),o:Rhodospirillales(0.8800),f:Rhodospirillaceae(0.7700),g:Phaeospirillum(0.1700),s:Oceanibaculum_pacificum(0.1200)	d:Bacteria,p:Proteobacteria,c:Alphaproteobacteria,o:Rhodospirillales
bOTU2612	0	0	0	0	0	0	1	0	0	1	0	0	0	0	0	d:Bacteria(1.0000),p:Actinobacteria(0.9200),c:Actinobacteria(0.8100),o:Solirubrobacterales(0.7100),f:Conexibacteraceae(0.4000),g:Conexibacter(0.4000),s:Conexibacter_arvalis(0.4000)	d:Bacteria,p:Actinobacteria,c:Actinobacteria
bOTU1073	0	0	0	0	0	0	1	0	0	0	0	0	0	0	0	d:Bacteria(1.0000),p:Actinobacteria(1.0000),c:Actinobacteria(1.0000),o:Actinomycetales(1.0000),f:Micromonosporaceae(1.0000),g:Couchioplanes(0.9300),s:Couchioplanes_caeruleus_subsp._azureus(0.9200)	d:Bacteria,p:Actinobacteria,c:Actinobacteria,o:Actinomycetales,f:Micromonosporaceae,g:Couchioplanes,s:Couchioplanes_caeruleus_subsp._azureus
bOTU216	2	0	3	2	5	0	9	3	6	4	2	1	0	0	0	d:Bacteria(1.0000),p:Actinobacteria(1.0000),c:Actinobacteria(1.0000),o:Actinomycetales(1.0000),f:Micrococcaceae(1.0000),g:Arthrobacter(0.9900),s:Arthrobacter_oryzae(0.5500)	d:Bacteria,p:Actinobacteria,c:Actinobacteria,o:Actinomycetales,f:Micrococcaceae,g:Arthrobacter
bOTU2121	1	2	0	1	0	0	0	0	1	0	0	0	1	0	0	d:Bacteria(1.0000),p:Proteobacteria(1.0000),c:Alphaproteobacteria(1.0000),o:Rhizobiales(1.0000),f:Rhizobiaceae(0.2200),g:Kaistia(0.2200),s:Kaistia_geumhonensis(0.1200)	d:Bacteria,p:Proteobacteria,c:Alphaproteobacteria,o:Rhizobiales
bOTU2663	0	0	1	0	1	0	0	0	0	1	0	0	0	0	0	d:Bacteria(1.0000),p:Firmicutes(1.0000),c:Bacilli(1.0000),o:Bacillales(1.0000),f:Bacillaceae_1(1.0000),g:Geobacillus(1.0000),s:Geobacillus_thermodenitrificans_subsp._thermodenitrificans(0.5300)	d:Bacteria,p:Firmicutes,c:Bacilli,o:Bacillales,f:Bacillaceae_1,g:Geobacillus
bOTU139	4	1	2	2	1	1	3	1	0	0	1	0	0	1	0	d:Bacteria(1.0000),p:Proteobacteria(1.0000),c:Alphaproteobacteria(1.0000),o:Rhizobiales(1.0000),f:Rhizobiaceae(0.9800),g:Rhizobium(0.9800),s:Bartonella_birtlesii(0.0100)	d:Bacteria,p:Proteobacteria,c:Alphaproteobacteria,o:Rhizobiales,f:Rhizobiaceae,g:Rhizobium
bOTU4956	0	0	0	0	0	1	0	0	0	0	0	0	0	0	0	d:Bacteria(1.0000),p:Chlamydiae(0.8900),c:Chlamydiia(0.8900),o:Chlamydiales(0.8900),f:Chlamydiaceae(0.4700),g:Chlamydophila(0.2600),s:Chlamydophila_pecorum(0.2600)	d:Bacteria,p:Chlamydiae,c:Chlamydiia,o:Chlamydiales
bOTU4735	0	0	0	0	0	1	0	0	0	0	0	0	0	0	0	d:Bacteria(1.0000),p:Proteobacteria(0.6100),c:Deltaproteobacteria(0.5200),o:Myxococcales(0.3000),f:Nannocystaceae(0.1000),g:Vagococcus(0.0600),s:Phaselicystis_flava(0.0600)	d:Bacteria
bOTU6253	0	0	0	0	0	0	1	0	0	0	0	0	0	0	0	d:Bacteria(1.0000),p:Proteobacteria(0.7700),c:Deltaproteobacteria(0.6300),o:Syntrophobacterales(0.4300),f:Syntrophaceae(0.2200),g:Desulfobacca(0.2000),s:Desulfobacca_acetoxidans(0.2000)	d:Bacteria
bOTU414	0	2	3	2	0	4	3	0	3	2	0	0	0	1	0	d:Bacteria(1.0000),p:Proteobacteria(1.0000),c:Alphaproteobacteria(1.0000),o:Rhizobiales(1.0000),f:Methylobacteriaceae(0.2600),g:Microvirga(0.2600),s:Microvirga_lupini(0.1700)	d:Bacteria,p:Proteobacteria,c:Alphaproteobacteria,o:Rhizobiales
bOTU6697	0	0	0	0	0	1	0	0	0	0	0	0	0	0	0	d:Bacteria(1.0000),p:Actinobacteria(1.0000),c:Actinobacteria(1.0000),o:Actinomycetales(1.0000),f:Pseudonocardiaceae(0.9000),g:Pseudonocardia(0.7500),s:Pseudonocardia_babensis(0.5000)	d:Bacteria,p:Actinobacteria,c:Actinobacteria,o:Actinomycetales,f:Pseudonocardiaceae
bOTU3699	0	0	0	0	0	1	0	0	0	0	0	0	0	0	0	d:Bacteria(1.0000),p:Proteobacteria(1.0000),c:Deltaproteobacteria(1.0000),o:Myxococcales(1.0000),f:Labilitrichaceae(1.0000),g:Labilithrix(1.0000),s:Labilithrix_luteola(1.0000)	d:Bacteria,p:Proteobacteria,c:Deltaproteobacteria,o:Myxococcales,f:Labilitrichaceae,g:Labilithrix,s:Labilithrix_luteola
bOTU872	1	0	2	3	0	2	0	1	1	1	0	0	0	0	0	d:Bacteria(1.0000),p:Proteobacteria(1.0000),c:Alphaproteobacteria(1.0000),o:Sphingomonadales(1.0000),f:Sphingomonadaceae(1.0000),g:Sphingomonas(0.9900),s:Sphingomonas_sediminicola(0.7100)	d:Bacteria,p:Proteobacteria,c:Alphaproteobacteria,o:Sphingomonadales,f:Sphingomonadaceae,g:Sphingomonas
bOTU1813	9	1	5	0	0	2	1	1	0	0	5	0	4	0	1	d:Bacteria(1.0000),p:Proteobacteria(1.0000),c:Betaproteobacteria(1.0000),o:Burkholderiales(1.0000),f:Comamonadaceae(1.0000),g:Acidovorax(0.9700),s:Acidovorax_avenae(0.8800)	d:Bacteria,p:Proteobacteria,c:Betaproteobacteria,o:Burkholderiales,f:Comamonadaceae,g:Acidovorax,s:Acidovorax_avenae
bOTU446	0	0	1	0	0	0	0	0	0	0	0	0	0	0	0	d:Bacteria(1.0000),p:Proteobacteria(1.0000),c:Alphaproteobacteria(1.0000),o:Caulobacterales(0.8300),f:Caulobacteraceae(0.8300),g:Brevundimonas(0.3700),s:Brevundimonas_kwangchunensis(0.2600)	d:Bacteria,p:Proteobacteria,c:Alphaproteobacteria,o:Caulobacterales,f:Caulobacteraceae
bOTU1672	13	8	4	17	3	4	10	1	1	1	9	3	3	2	0	d:Bacteria(1.0000),p:Proteobacteria(1.0000),c:Alphaproteobacteria(1.0000),o:Rhizobiales(1.0000),f:Rhizobiaceae(1.0000),g:Rhizobium(0.9400),s:Rhizobium_tibeticum(0.5900)	d:Bacteria,p:Proteobacteria,c:Alphaproteobacteria,o:Rhizobiales,f:Rhizobiaceae,g:Rhizobium
bOTU1108	0	0	0	0	0	0	0	0	0	0	0	0	0	0	1	d:Bacteria(1.0000),p:Proteobacteria(1.0000),c:Betaproteobacteria(0.9900),o:Burkholderiales(0.9800),f:Burkholderiales_incertae_sedis(0.8100),g:Aquabacterium(0.7700),s:Aquabacterium_commune(0.2900)	d:Bacteria,p:Proteobacteria,c:Betaproteobacteria,o:Burkholderiales,f:Burkholderiales_incertae_sedis
bOTU1190	0	0	0	1	0	0	0	1	0	1	0	0	0	1	0	d:Bacteria(1.0000),p:Proteobacteria(1.0000),c:Deltaproteobacteria(1.0000),o:Myxococcales(1.0000),f:Cystobacteraceae(0.6200),g:Cystobacter(0.5800),s:Aggregicoccus_edonensis(0.3300)	d:Bacteria,p:Proteobacteria,c:Deltaproteobacteria,o:Myxococcales
bOTU1588	1	1	1	0	0	2	0	0	0	0	0	0	1	0	1	d:Bacteria(1.0000),p:Proteobacteria(1.0000),c:Alphaproteobacteria(1.0000),o:Rhodospirillales(0.9900),f:Rhodospirillaceae(0.9900),g:Dongia(0.9100),s:Dongia_mobilis(0.8500)	d:Bacteria,p:Proteobacteria,c:Alphaproteobacteria,o:Rhodospirillales,f:Rhodospirillaceae,g:Dongia,s:Dongia_mobilis
bOTU724	1	0	3	0	0	2	0	0	0	0	0	1	0	0	0	d:Bacteria(1.0000),p:Proteobacteria(1.0000),c:Betaproteobacteria(1.0000),o:Burkholderiales(0.9800),f:Oxalobacteraceae(0.6800),g:Herbaspirillum(0.5200),s:Herbaspirillum_rubrisubalbicans(0.4700)	d:Bacteria,p:Proteobacteria,c:Betaproteobacteria,o:Burkholderiales
bOTU63	0	0	0	0	0	0	1	0	0	0	0	0	0	0	0	d:Bacteria(1.0000),p:Proteobacteria(0.8900),c:Deltaproteobacteria(0.8400),o:Desulfuromonadales(0.5100),f:Geobacteraceae(0.4900),g:Geobacter(0.4900),s:Geobacter_pickeringii(0.2400)	d:Bacteria,p:Proteobacteria,c:Deltaproteobacteria
bOTU892	1	0	1	0	0	1	1	0	2	0	0	1	0	0	0	d:Bacteria(1.0000),p:Proteobacteria(1.0000),c:Betaproteobacteria(1.0000),o:Burkholderiales(0.9900),f:Oxalobacteraceae(0.9800),g:Duganella(0.4300),s:Duganella_radicis(0.4300)	d:Bacteria,p:Proteobacteria,c:Betaproteobacteria,o:Burkholderiales,f:Oxalobacteraceae
bOTU1238	0	0	0	0	0	0	0	1	1	0	0	0	0	0	0	d:Bacteria(1.0000),p:Proteobacteria(1.0000),c:Alphaproteobacteria(1.0000),o:Rhizobiales(1.0000),f:Hyphomicrobiaceae(1.0000),g:Devosia(1.0000),s:Devosia_neptuniae(0.4300)	d:Bacteria,p:Proteobacteria,c:Alphaproteobacteria,o:Rhizobiales,f:Hyphomicrobiaceae,g:Devosia
bOTU649	1	0	0	0	0	1	0	0	0	0	0	0	0	0	0	d:Bacteria(1.0000),p:Proteobacteria(1.0000),c:Alphaproteobacteria(1.0000),o:Rhizobiales(1.0000),f:Rhizobiales_incertae_sedis(1.0000),g:Phreatobacter(1.0000),s:Phreatobacter_oligotrophus(1.0000)	d:Bacteria,p:Proteobacteria,c:Alphaproteobacteria,o:Rhizobiales,f:Rhizobiales_incertae_sedis,g:Phreatobacter,s:Phreatobacter_oligotrophus
bOTU5425	0	0	0	0	0	0	0	0	0	0	0	1	0	0	0	d:Bacteria(1.0000),p:Proteobacteria(1.0000),c:Betaproteobacteria(1.0000),o:Burkholderiales(0.7000),f:Burkholderiales_incertae_sedis(0.3700),g:Thiomonas(0.2600),s:Pseudogulbenkiania_gefcensis(0.1000)	d:Bacteria,p:Proteobacteria,c:Betaproteobacteria
bOTU538	2	0	0	0	0	0	0	0	0	0	0	0	0	0	0	d:Bacteria(1.0000),p:Proteobacteria(1.0000),c:Alphaproteobacteria(1.0000),o:Rhizobiales(1.0000),f:Hyphomicrobiaceae(1.0000),g:Devosia(1.0000),s:Devosia_chinhatensis(0.5700)	d:Bacteria,p:Proteobacteria,c:Alphaproteobacteria,o:Rhizobiales,f:Hyphomicrobiaceae,g:Devosia
bOTU994	0	1	0	0	0	0	0	0	0	0	0	0	0	0	0	d:Bacteria(1.0000),p:Actinobacteria(1.0000),c:Actinobacteria(1.0000),o:Acidimicrobiales(0.9400),f:Iamiaceae(0.9000),g:Aquihabitans(0.9000),s:Aquihabitans_daechungensis(0.9000)	d:Bacteria,p:Actinobacteria,c:Actinobacteria,o:Acidimicrobiales,f:Iamiaceae,g:Aquihabitans,s:Aquihabitans_daechungensis
bOTU3894	1	0	0	0	0	1	0	0	0	0	0	0	0	0	0	d:Bacteria(1.0000),p:Proteobacteria(0.9700),c:Gammaproteobacteria(0.8600),o:Xanthomonadales(0.6900),f:Sinobacteraceae(0.6700),g:Steroidobacter(0.3400),s:Steroidobacter_agariperforans(0.2400)	d:Bacteria,p:Proteobacteria,c:Gammaproteobacteria
bOTU1866	0	0	0	0	0	2	2	1	0	2	1	0	0	0	0	d:Bacteria(1.0000),p:Acidobacteria(1.0000),c:Acidobacteria_Gp1(1.0000),g:Gp1(1.0000)	d:Bacteria,p:Acidobacteria,c:Acidobacteria_Gp1,g:Gp1
bOTU964	0	0	0	0	0	0	0	0	0	1	0	0	0	0	0	d:Bacteria(1.0000),p:Proteobacteria(1.0000),c:Alphaproteobacteria(1.0000),o:Sphingomonadales(1.0000),f:Erythrobacteraceae(1.0000),g:Porphyrobacter(0.9700),s:Porphyrobacter_dokdonensis(0.4900)	d:Bacteria,p:Proteobacteria,c:Alphaproteobacteria,o:Sphingomonadales,f:Erythrobacteraceae,g:Porphyrobacter
bOTU734	0	0	1	0	0	0	0	0	0	1	0	0	0	0	0	d:Bacteria(1.0000),p:Actinobacteria(1.0000),c:Actinobacteria(1.0000),o:Actinomycetales(1.0000),f:Nocardioidaceae(1.0000),g:Nocardioides(1.0000),s:Nocardioides_alkalitolerans(0.5600)	d:Bacteria,p:Actinobacteria,c:Actinobacteria,o:Actinomycetales,f:Nocardioidaceae,g:Nocardioides
bOTU3767	0	0	1	0	0	0	0	0	0	0	0	0	0	0	0	d:Bacteria(1.0000),p:Actinobacteria(1.0000),c:Actinobacteria(1.0000),o:Actinomycetales(1.0000),f:Micromonosporaceae(1.0000),g:Couchioplanes(0.3500),s:Couchioplanes_caeruleus_subsp._azureus(0.3500)	d:Bacteria,p:Actinobacteria,c:Actinobacteria,o:Actinomycetales,f:Micromonosporaceae
bOTU5737	8	4	7	6	2	3	6	1	4	11	14	5	7	7	8	d:Bacteria(1.0000),p:Proteobacteria(1.0000),c:Betaproteobacteria(1.0000),o:Burkholderiales(0.9200),f:Comamonadaceae(0.6700),g:Ramlibacter(0.4900),s:Aquabacterium_limnoticum(0.1100)	d:Bacteria,p:Proteobacteria,c:Betaproteobacteria,o:Burkholderiales
bOTU209	0	0	0	2	0	1	2	0	0	0	0	0	1	0	1	d:Bacteria(1.0000),p:Actinobacteria(1.0000),c:Actinobacteria(1.0000),o:Actinomycetales(1.0000),f:Micromonosporaceae(1.0000),g:Dactylosporangium(0.9900),s:Dactylosporangium_maewongense(0.9900)	d:Bacteria,p:Actinobacteria,c:Actinobacteria,o:Actinomycetales,f:Micromonosporaceae,g:Dactylosporangium,s:Dactylosporangium_maewongense
bOTU579	2	1	1	5	3	2	6	1	3	2	0	3	2	0	4	d:Bacteria(1.0000),p:Proteobacteria(1.0000),c:Alphaproteobacteria(1.0000),o:Rhizobiales(1.0000),f:Xanthobacteraceae(0.9100),g:Pseudolabrys(0.8900),s:Pseudolabrys_taiwanensis(0.8900)	d:Bacteria,p:Proteobacteria,c:Alphaproteobacteria,o:Rhizobiales,f:Xanthobacteraceae,g:Pseudolabrys,s:Pseudolabrys_taiwanensis
bOTU931	0	0	0	1	2	0	1	2	0	2	1	0	1	0	0	d:Bacteria(1.0000),p:Acidobacteria(1.0000),c:Acidobacteria_Gp3(1.0000),g:Gp3(0.9700),s:Bryobacter_aggregatus(0.0300)	d:Bacteria,p:Acidobacteria,c:Acidobacteria_Gp3,g:Gp3
bOTU3529	1	0	0	1	1	0	0	0	0	1	0	0	0	0	0	d:Bacteria(1.0000),p:Actinobacteria(1.0000),c:Actinobacteria(0.9900),o:Actinomycetales(0.4900),f:Acidimicrobineae_incertae_sedis(0.3300),g:Aciditerrimonas(0.3300),s:Aciditerrimonas_ferrireducens(0.3300)	d:Bacteria,p:Actinobacteria,c:Actinobacteria
bOTU2638	1	0	1	4	0	0	0	0	0	0	0	0	0	0	0	d:Bacteria(1.0000),p:Bacteroidetes(0.9900),c:Sphingobacteriia(0.5100),o:Sphingobacteriales(0.5100),f:Sphingobacteriaceae(0.5100),g:Pedobacter(0.1800),s:Ohtaekwangia_koreensis(0.1400)	d:Bacteria,p:Bacteroidetes
bOTU1915	1	1	0	0	1	0	1	0	0	1	0	0	0	0	0	d:Bacteria(1.0000),p:Proteobacteria(1.0000),c:Alphaproteobacteria(1.0000),o:Rhizobiales(1.0000),f:Methylobacteriaceae(0.1900),g:Variibacter(0.1900),s:Variibacter_gotjawalensis(0.1900)	d:Bacteria,p:Proteobacteria,c:Alphaproteobacteria,o:Rhizobiales
bOTU670	0	0	0	0	0	0	0	0	0	0	0	0	1	0	0	d:Bacteria(1.0000),p:Proteobacteria(0.9000),c:Deltaproteobacteria(0.6300),o:Myxococcales(0.4800),f:Nannocystaceae(0.2800),g:Nannocystis(0.1800),s:Nannocystis_exedens(0.1800)	d:Bacteria,p:Proteobacteria
bOTU564	1	0	0	1	1	0	0	0	0	2	0	0	1	1	0	d:Bacteria(1.0000),p:Proteobacteria(0.5800),c:Alphaproteobacteria(0.3000),o:Desulfuromonadales(0.2000),f:Desulfuromonadaceae(0.1200),g:Streptophyta(0.1100),s:Malonomonas_rubra(0.0400)	d:Bacteria
bOTU2771	0	0	0	0	1	0	0	0	0	0	0	0	0	0	0	d:Bacteria(1.0000),p:Bacteroidetes(0.3600),c:Flavobacteriia(0.2300),o:Flavobacteriales(0.2300),f:Cryomorphaceae(0.2300),g:Fluviicola(0.1200),s:Fluviicola_taffensis(0.1100)	d:Bacteria
bOTU6000	0	0	0	0	0	1	0	0	0	0	0	0	0	0	1	d:Bacteria(1.0000),p:Proteobacteria(1.0000),c:Alphaproteobacteria(1.0000),o:Caulobacterales(1.0000),f:Caulobacteraceae(1.0000),g:Caulobacter(0.6700),s:Caulobacter_fusiformis(0.2400)	d:Bacteria,p:Proteobacteria,c:Alphaproteobacteria,o:Caulobacterales,f:Caulobacteraceae
bOTU604	0	0	2	0	0	0	0	0	2	1	0	0	0	0	0	d:Bacteria(1.0000),p:Actinobacteria(0.9800),c:Actinobacteria(0.9600),o:Actinomycetales(0.8600),f:Streptomycetaceae(0.2800),g:Streptomyces(0.2800),s:Georgenia_halophila(0.0800)	d:Bacteria,p:Actinobacteria,c:Actinobacteria,o:Actinomycetales
bOTU2844	1	0	4	1	0	2	0	1	0	1	1	0	0	0	0	d:Bacteria(1.0000),p:Actinobacteria(1.0000),c:Actinobacteria(1.0000),o:Gaiellales(0.7900),f:Gaiellaceae(0.7900),g:Gaiella(0.7900),s:Gaiella_occulta(0.7900)	d:Bacteria,p:Actinobacteria,c:Actinobacteria
bOTU3062	0	0	1	1	1	4	5	0	0	0	1	0	4	0	0	d:Bacteria(1.0000),p:Proteobacteria(1.0000),c:Betaproteobacteria(1.0000),o:Burkholderiales(0.5700),f:Comamonadaceae(0.3500),g:Gulbenkiania(0.1800),s:Gulbenkiania_mobilis(0.1800)	d:Bacteria,p:Proteobacteria,c:Betaproteobacteria
bOTU2013	0	0	0	1	0	0	0	0	0	0	0	0	0	0	1	d:Bacteria(1.0000),p:Acidobacteria(1.0000),c:Acidobacteria_Gp2(1.0000),g:Gp2(1.0000)	d:Bacteria,p:Acidobacteria,c:Acidobacteria_Gp2,g:Gp2
bOTU1233	0	0	0	0	0	0	0	0	1	0	0	0	3	0	0	d:Bacteria(1.0000),p:Actinobacteria(1.0000),c:Actinobacteria(1.0000),o:Actinomycetales(1.0000),f:Corynebacteriaceae(0.9900),g:Corynebacterium(0.9900),s:Corynebacterium_accolens(0.8800)	d:Bacteria,p:Actinobacteria,c:Actinobacteria,o:Actinomycetales,f:Corynebacteriaceae,g:Corynebacterium,s:Corynebacterium_accolens
bOTU3774	0	0	0	0	0	1	0	0	2	0	0	0	0	0	0	d:Bacteria(1.0000),p:Firmicutes(1.0000),c:Bacilli(1.0000),o:Bacillales(1.0000),f:Paenibacillaceae_1(1.0000),g:Paenibacillus(1.0000),s:Paenibacillus_graminis(0.9200)	d:Bacteria,p:Firmicutes,c:Bacilli,o:Bacillales,f:Paenibacillaceae_1,g:Paenibacillus,s:Paenibacillus_graminis
bOTU608	17	16	30	31	29	3	28	23	14	10	13	18	23	25	5	d:Bacteria(1.0000),p:Proteobacteria(1.0000),c:Alphaproteobacteria(1.0000),o:Rhizobiales(0.6400),f:Rhizobiaceae(0.6100),g:Rhizobium(0.5900),s:Rhizobium_fabae(0.5000)	d:Bacteria,p:Proteobacteria,c:Alphaproteobacteria
bOTU3915	0	0	0	1	0	1	0	1	2	1	2	1	2	3	6	d:Bacteria(1.0000),p:Proteobacteria(1.0000),c:Alphaproteobacteria(1.0000),o:Sphingomonadales(0.6300),f:Sphingomonadaceae(0.6200),g:Sphingomonas(0.2900),s:Bartonella_silvatica(0.1200)	d:Bacteria,p:Proteobacteria,c:Alphaproteobacteria
bOTU2068	2	0	0	0	0	0	0	0	0	0	0	0	2	0	0	d:Bacteria(1.0000),p:Proteobacteria(1.0000),c:Betaproteobacteria(1.0000),o:Burkholderiales(0.9800),f:Oxalobacteraceae(0.9800),g:Massilia(0.4500),s:Herbaspirillum_chlorophenolicum(0.1700)	d:Bacteria,p:Proteobacteria,c:Betaproteobacteria,o:Burkholderiales,f:Oxalobacteraceae
bOTU2008	2	0	1	1	0	0	0	1	0	1	0	0	0	1	0	d:Bacteria(1.0000),p:Acidobacteria(1.0000),c:Acidobacteria_Gp2(1.0000),g:Gp2(1.0000)	d:Bacteria,p:Acidobacteria,c:Acidobacteria_Gp2,g:Gp2
bOTU7710	185	9	24	18	8	27	15	6	149	6	68	188	195	139	310	d:Bacteria(1.0000),p:Proteobacteria(1.0000),c:Gammaproteobacteria(0.9100),o:Pseudomonadales(0.8700),f:Pseudomonadaceae(0.8700),g:Pseudomonas(0.8700),s:Pseudomonas_lini(0.7000)	d:Bacteria,p:Proteobacteria,c:Gammaproteobacteria,o:Pseudomonadales,f:Pseudomonadaceae,g:Pseudomonas
bOTU6379	0	0	0	0	0	0	0	1	0	0	0	0	0	0	0	d:Bacteria(1.0000),p:Acidobacteria(1.0000),c:Acidobacteria_Gp1(1.0000),g:Candidatus_Koribacter(0.7800)	d:Bacteria,p:Acidobacteria,c:Acidobacteria_Gp1
bOTU916	3	0	2	1	3	3	3	3	1	3	0	1	0	0	2	d:Bacteria(1.0000),p:Nitrospirae(0.9900),c:Nitrospira(0.9900),o:Nitrospirales(0.9900),f:Nitrospiraceae(0.9900),g:Nitrospira(0.9900),s:Pelobacter_seleniigenes(0.0100)	d:Bacteria,p:Nitrospirae,c:Nitrospira,o:Nitrospirales,f:Nitrospiraceae,g:Nitrospira
bOTU3601	0	0	2	0	0	0	0	0	1	0	0	0	0	2	0	d:Bacteria(1.0000),p:Acidobacteria(1.0000),c:Acidobacteria_Gp3(1.0000),g:Candidatus_Solibacter(0.7700)	d:Bacteria,p:Acidobacteria,c:Acidobacteria_Gp3
bOTU738	0	0	0	0	0	0	0	0	0	0	0	0	2	0	0	d:Bacteria(1.0000),p:Proteobacteria(1.0000),c:Deltaproteobacteria(1.0000),o:Bdellovibrionales(1.0000),f:Bacteriovoracaceae(1.0000),g:Peredibacter(1.0000),s:Peredibacter_starrii(1.0000)	d:Bacteria,p:Proteobacteria,c:Deltaproteobacteria,o:Bdellovibrionales,f:Bacteriovoracaceae,g:Peredibacter,s:Peredibacter_starrii
bOTU842	0	0	1	0	0	1	0	1	0	0	0	1	0	0	0	d:Bacteria(1.0000),p:Actinobacteria(0.9700),c:Actinobacteria(0.9700),o:Solirubrobacterales(0.9100),f:Solirubrobacteraceae(0.7700),g:Solirubrobacter(0.7700),s:Solirubrobacter_taibaiensis(0.7700)	d:Bacteria,p:Actinobacteria,c:Actinobacteria,o:Solirubrobacterales
bOTU913	0	0	0	0	0	0	0	0	0	0	0	1	0	0	0	d:Bacteria(1.0000),p:Proteobacteria(0.9600),c:Alphaproteobacteria(0.9400),o:Rhizobiales(0.7600),f:Hyphomicrobiaceae(0.6700),g:Devosia(0.6000),s:Devosia_chinhatensis(0.3100)	d:Bacteria,p:Proteobacteria,c:Alphaproteobacteria
bOTU96	1	0	0	0	0	0	0	0	1	0	1	0	2	1	0	d:Bacteria(1.0000),p:Actinobacteria(1.0000),c:Actinobacteria(1.0000),o:Actinomycetales(1.0000),f:Micromonosporaceae(1.0000),g:Micromonospora(0.9900),s:Micromonospora_matsumotoense(0.7800)	d:Bacteria,p:Actinobacteria,c:Actinobacteria,o:Actinomycetales,f:Micromonosporaceae,g:Micromonospora
bOTU4066	1	0	0	0	0	1	0	0	0	0	0	0	0	0	0	d:Bacteria(1.0000),p:Proteobacteria(1.0000),c:Gammaproteobacteria(0.9800),o:Chromatiales(0.3300),f:Ectothiorhodospiraceae(0.1700),g:Steroidobacter(0.1200),s:Steroidobacter_denitrificans(0.1100)	d:Bacteria,p:Proteobacteria,c:Gammaproteobacteria
bOTU2744	0	0	0	0	0	0	0	0	0	0	0	0	2	0	0	d:Bacteria(1.0000),p:Proteobacteria(0.9700),c:Gammaproteobacteria(0.9700),o:Pseudomonadales(0.8100),f:Pseudomonadaceae(0.8100),g:Cellvibrio(0.8100),s:Cellvibrio_vulgaris(0.3100)	d:Bacteria,p:Proteobacteria,c:Gammaproteobacteria,o:Pseudomonadales,f:Pseudomonadaceae,g:Cellvibrio
bOTU440	63	0	0	2	1	0	3	0	2	1	0	2	0	2	8	d:Bacteria(1.0000),p:Proteobacteria(1.0000),c:Alphaproteobacteria(1.0000),o:Caulobacterales(1.0000),f:Caulobacteraceae(1.0000),g:Caulobacter(1.0000),s:Caulobacter_segnis(0.9000)	d:Bacteria,p:Proteobacteria,c:Alphaproteobacteria,o:Caulobacterales,f:Caulobacteraceae,g:Caulobacter,s:Caulobacter_segnis
bOTU1993	1	1	4	1	2	1	1	5	1	1	0	0	1	0	0	d:Bacteria(1.0000),p:Proteobacteria(0.9800),c:Gammaproteobacteria(0.9700),o:Xanthomonadales(0.7300),f:Sinobacteraceae(0.7100),g:Steroidobacter(0.4900),s:Steroidobacter_agariperforans(0.2600)	d:Bacteria,p:Proteobacteria,c:Gammaproteobacteria
bOTU825	1	0	1	2	2	5	1	1	0	0	2	0	1	2	1	d:Bacteria(1.0000),p:Proteobacteria(1.0000),c:Alphaproteobacteria(1.0000),o:Sphingomonadales(1.0000),f:Sphingomonadaceae(1.0000),g:Sphingomonas(0.9900),s:Sphingomonas_sediminicola(0.5600)	d:Bacteria,p:Proteobacteria,c:Alphaproteobacteria,o:Sphingomonadales,f:Sphingomonadaceae,g:Sphingomonas
bOTU1469	2	0	0	0	1	0	0	1	0	1	0	0	0	0	0	d:Bacteria(1.0000),p:Acidobacteria(1.0000),c:Acidobacteria_Gp1(1.0000),g:Gp1(0.9900)	d:Bacteria,p:Acidobacteria,c:Acidobacteria_Gp1,g:Gp1
bOTU5038	0	0	0	1	0	0	0	0	0	0	0	0	0	0	0	d:Bacteria(1.0000),p:Proteobacteria(0.9800),c:Gammaproteobacteria(0.9800),o:Xanthomonadales(0.9800),f:Sinobacteraceae(0.9700),g:Steroidobacter(0.5200),s:Povalibacter_uvarum(0.4500)	d:Bacteria,p:Proteobacteria,c:Gammaproteobacteria,o:Xanthomonadales,f:Sinobacteraceae
bOTU702	4	0	0	1	0	2	2	0	1	2	0	2	1	0	2	d:Bacteria(1.0000),p:Proteobacteria(1.0000),c:Betaproteobacteria(1.0000),o:Burkholderiales(1.0000),f:Comamonadaceae(0.9900),g:Variovorax(0.8100),s:Variovorax_ginsengisoli(0.8100)	d:Bacteria,p:Proteobacteria,c:Betaproteobacteria,o:Burkholderiales,f:Comamonadaceae,g:Variovorax,s:Variovorax_ginsengisoli
bOTU4667	0	0	0	0	0	0	0	0	0	0	0	0	0	1	0	d:Bacteria(1.0000),p:Proteobacteria(0.9800),c:Gammaproteobacteria(0.8800),o:Xanthomonadales(0.6800),f:Sinobacteraceae(0.5900),g:Povalibacter(0.3000),s:Povalibacter_uvarum(0.3000)	d:Bacteria,p:Proteobacteria,c:Gammaproteobacteria
bOTU3033	0	0	0	0	0	0	0	0	0	1	0	0	0	0	0	d:Bacteria(1.0000),p:Actinobacteria(1.0000),c:Actinobacteria(0.9900),o:Solirubrobacterales(0.9900),f:Solirubrobacteraceae(0.5100),g:Solirubrobacter(0.5100),s:Solirubrobacter_taibaiensis(0.5100)	d:Bacteria,p:Actinobacteria,c:Actinobacteria,o:Solirubrobacterales
bOTU876	0	0	1	0	0	0	0	0	0	0	1	0	1	1	0	d:Bacteria(1.0000),p:Proteobacteria(1.0000),c:Alphaproteobacteria(1.0000),o:Rhizobiales(1.0000),f:Hyphomicrobiaceae(0.9300),g:Devosia(0.7900),s:Devosia_limi(0.3000)	d:Bacteria,p:Proteobacteria,c:Alphaproteobacteria,o:Rhizobiales,f:Hyphomicrobiaceae
bOTU421	0	0	0	0	1	0	0	1	0	0	0	0	0	1	1	d:Bacteria(1.0000),p:Proteobacteria(0.6600),c:Gammaproteobacteria(0.3500),o:Desulfobacterales(0.1100),f:Phycisphaeraceae(0.1100),g:Phycisphaera(0.1100),s:Phycisphaera_mikurensis(0.1100)	d:Bacteria
bOTU4214	0	1	2	1	1	1	1	1	0	3	0	0	1	0	0	d:Bacteria(1.0000),p:Acidobacteria(1.0000),c:Acidobacteria_Gp3(1.0000),g:Candidatus_Solibacter(0.8300)	d:Bacteria,p:Acidobacteria,c:Acidobacteria_Gp3,g:Candidatus_Solibacter
bOTU1851	0	0	1	0	0	2	0	0	0	0	0	0	0	0	1	d:Bacteria(1.0000),p:Bacteroidetes(1.0000),c:Cytophagia(1.0000),o:Cytophagales(1.0000),f:Flammeovirgaceae(0.0100),g:Chryseolinea(0.9400),s:Chryseolinea_serpens(0.9400)	d:Bacteria,p:Bacteroidetes,c:Cytophagia,o:Cytophagales
bOTU877	0	0	0	0	0	0	0	0	0	0	1	0	0	0	0	d:Bacteria(1.0000),p:Proteobacteria(1.0000),c:Alphaproteobacteria(1.0000),o:Sphingomonadales(0.9900),f:Sphingomonadaceae(0.9700),g:Novosphingobium(0.9400),s:Novosphingobium_arabidopsis(0.4700)	d:Bacteria,p:Proteobacteria,c:Alphaproteobacteria,o:Sphingomonadales,f:Sphingomonadaceae,g:Novosphingobium
bOTU235	0	1	0	0	0	1	0	0	0	1	1	0	0	0	1	d:Bacteria(1.0000),p:Proteobacteria(1.0000),c:Alphaproteobacteria(1.0000),o:Caulobacterales(1.0000),f:Caulobacteraceae(1.0000),g:Brevundimonas(1.0000),s:Brevundimonas_faecalis(0.5600)	d:Bacteria,p:Proteobacteria,c:Alphaproteobacteria,o:Caulobacterales,f:Caulobacteraceae,g:Brevundimonas
bOTU5868	0	0	1	0	0	3	0	0	1	0	2	0	1	0	0	d:Bacteria(1.0000),p:Firmicutes(1.0000),c:Bacilli(1.0000),o:Bacillales(1.0000),f:Paenibacillaceae_1(1.0000),g:Paenibacillus(1.0000),s:Paenibacillus_terrigena(0.6400)	d:Bacteria,p:Firmicutes,c:Bacilli,o:Bacillales,f:Paenibacillaceae_1,g:Paenibacillus
bOTU1119	0	0	0	0	0	0	0	0	0	0	0	0	1	0	0	d:Bacteria(1.0000),p:Actinobacteria(1.0000),c:Actinobacteria(1.0000),o:Actinomycetales(1.0000),f:Corynebacteriaceae(0.8400),g:Corynebacterium(0.8400),s:Corynebacterium_lactis(0.4000)	d:Bacteria,p:Actinobacteria,c:Actinobacteria,o:Actinomycetales,f:Corynebacteriaceae,g:Corynebacterium
bOTU1432	0	0	0	0	0	0	1	2	1	1	0	0	0	0	0	d:Bacteria(1.0000),p:Proteobacteria(0.9700),c:Gammaproteobacteria(0.9300),o:Xanthomonadales(0.8100),f:Sinobacteraceae(0.7600),g:Steroidobacter(0.5400),s:Steroidobacter_agariperforans(0.4600)	d:Bacteria,p:Proteobacteria,c:Gammaproteobacteria,o:Xanthomonadales
bOTU2395	0	0	0	0	0	0	0	1	0	0	0	0	0	0	0	d:Bacteria(1.0000),p:Acidobacteria(1.0000),c:Acidobacteria_Gp2(1.0000),g:Gp2(1.0000)	d:Bacteria,p:Acidobacteria,c:Acidobacteria_Gp2,g:Gp2
bOTU291	0	1	1	0	0	0	1	1	0	0	0	0	0	0	0	d:Bacteria(1.0000),p:Acidobacteria(1.0000),c:Acidobacteria_Gp3(1.0000),g:Gp3(0.9600),s:Paludibaculum_fermentans(0.0200)	d:Bacteria,p:Acidobacteria,c:Acidobacteria_Gp3,g:Gp3
bOTU3892	0	0	5	1	1	2	4	2	0	2	0	0	1	0	1	d:Bacteria(1.0000),p:Acidobacteria(1.0000),c:Acidobacteria_Gp1(1.0000),g:Gp1(1.0000)	d:Bacteria,p:Acidobacteria,c:Acidobacteria_Gp1,g:Gp1
bOTU5458	1	0	1	0	1	0	0	0	0	0	0	0	0	3	0	d:Bacteria(1.0000),p:Actinobacteria(0.7200),c:Actinobacteria(0.7200),o:Gaiellales(0.4300),f:Gaiellaceae(0.4300),g:Gaiella(0.4300),s:Gaiella_occulta(0.4300)	d:Bacteria
bOTU1251	1	0	0	0	0	0	0	0	0	1	0	0	0	0	1	d:Bacteria(1.0000),p:Bacteroidetes(1.0000),c:Flavobacteriia(1.0000),o:Flavobacteriales(1.0000),f:Flavobacteriaceae(1.0000),g:Flavobacterium(0.7000),s:Flavobacterium_subsaxonicum(0.3100)	d:Bacteria,p:Bacteroidetes,c:Flavobacteriia,o:Flavobacteriales,f:Flavobacteriaceae
bOTU6205	0	1	0	0	0	0	1	0	0	0	0	0	0	0	0	d:Bacteria(1.0000),p:Firmicutes(1.0000),c:Bacilli(1.0000),o:Bacillales(1.0000),f:Paenibacillaceae_1(1.0000),g:Paenibacillus(1.0000),s:Paenibacillus_provencensis(0.2200)	d:Bacteria,p:Firmicutes,c:Bacilli,o:Bacillales,f:Paenibacillaceae_1,g:Paenibacillus
bOTU350	0	0	0	1	0	0	0	0	0	0	0	0	0	0	0	d:Bacteria(1.0000),p:Proteobacteria(1.0000),c:Alphaproteobacteria(1.0000),o:Caulobacterales(0.9900),f:Caulobacteraceae(0.9900),g:Phenylobacterium(0.9300),s:Phenylobacterium_kunshanense(0.5000)	d:Bacteria,p:Proteobacteria,c:Alphaproteobacteria,o:Caulobacterales,f:Caulobacteraceae,g:Phenylobacterium
bOTU783	3	4	10	4	6	11	5	9	4	9	1	6	2	6	7	d:Bacteria(1.0000),p:Proteobacteria(1.0000),c:Alphaproteobacteria(1.0000),o:Rhizobiales(1.0000),f:Phyllobacteriaceae(0.8000),g:Hoeflea(0.5100),s:Hoeflea_alexandrii(0.4300)	d:Bacteria,p:Proteobacteria,c:Alphaproteobacteria,o:Rhizobiales,f:Phyllobacteriaceae
bOTU5668	1	1	0	0	0	0	2	1	0	1	1	0	0	0	1	d:Bacteria(1.0000),p:Proteobacteria(0.4200),c:Deltaproteobacteria(0.2400),o:Desulfuromonadales(0.1000),f:Desulfuromonadaceae(0.0800),g:Dissulfuribacter(0.0600),s:Dissulfuribacter_thermophilus(0.0600)	d:Bacteria
bOTU1172	0	0	0	0	0	1	0	0	0	0	0	0	1	0	1	d:Bacteria(1.0000),p:Proteobacteria(1.0000),c:Alphaproteobacteria(1.0000),o:Rhizobiales(1.0000),f:Beijerinckiaceae(0.3400),g:Chelatococcus(0.3300),s:Chelatococcus_asaccharovorans(0.3200)	d:Bacteria,p:Proteobacteria,c:Alphaproteobacteria,o:Rhizobiales
bOTU606	10	1	2	14	7	7	1	4	7	1	5	2	6	7	8	d:Bacteria(1.0000),p:Firmicutes(1.0000),c:Bacilli(1.0000),o:Bacillales(1.0000),f:Bacillaceae_1(0.9900),g:Bacillus(0.9900),s:Bacillus_kribbensis(0.1100)	d:Bacteria,p:Firmicutes,c:Bacilli,o:Bacillales,f:Bacillaceae_1,g:Bacillus
bOTU8601	21	11	47	49	26	56	36	28	18	38	14	31	35	16	56	d:Bacteria(1.0000),p:Proteobacteria(0.9800),c:Gammaproteobacteria(0.9000),o:Pseudomonadales(0.8600),f:Pseudomonadaceae(0.8600),g:Pseudomonas(0.8500),s:Pseudomonas_tremae(0.4500)	d:Bacteria,p:Proteobacteria,c:Gammaproteobacteria,o:Pseudomonadales,f:Pseudomonadaceae,g:Pseudomonas
bOTU2020	0	0	0	0	0	0	0	1	0	0	0	0	0	1	0	d:Bacteria(1.0000),p:Actinobacteria(1.0000),c:Actinobacteria(1.0000),o:Actinomycetales(1.0000),f:Cellulomonadaceae(0.9700),g:Cellulomonas(0.9400),s:Cellulomonas_xylanilytica(0.6500)	d:Bacteria,p:Actinobacteria,c:Actinobacteria,o:Actinomycetales,f:Cellulomonadaceae,g:Cellulomonas
bOTU460	2	2	0	0	0	0	0	0	1	0	1	0	0	0	0	d:Bacteria(1.0000),p:Proteobacteria(1.0000),c:Gammaproteobacteria(1.0000),o:Xanthomonadales(1.0000),f:Xanthomonadaceae(1.0000),g:Lysobacter(0.9600),s:Lysobacter_brunescens(0.8100)	d:Bacteria,p:Proteobacteria,c:Gammaproteobacteria,o:Xanthomonadales,f:Xanthomonadaceae,g:Lysobacter,s:Lysobacter_brunescens
bOTU925	0	0	2	0	0	3	0	0	0	0	0	0	0	0	0	d:Bacteria(1.0000),p:Firmicutes(1.0000),c:Bacilli(1.0000),o:Bacillales(1.0000),f:Bacillaceae_1(0.8300),g:Bacillus(0.8300),s:Bacillus_muralis(0.1600)	d:Bacteria,p:Firmicutes,c:Bacilli,o:Bacillales,f:Bacillaceae_1,g:Bacillus
bOTU261	2	1	2	1	3	0	2	2	0	4	0	2	1	3	0	d:Bacteria(1.0000),p:Proteobacteria(1.0000),c:Alphaproteobacteria(1.0000),o:Rhizobiales(1.0000),f:Rhizobiaceae(1.0000),g:Rhizobium(1.0000),s:Rhizobium_tarimense(0.7800)	d:Bacteria,p:Proteobacteria,c:Alphaproteobacteria,o:Rhizobiales,f:Rhizobiaceae,g:Rhizobium
bOTU854	0	0	0	0	0	0	0	0	0	0	0	0	0	1	0	d:Bacteria(1.0000),p:Proteobacteria(1.0000),c:Betaproteobacteria(0.9900),o:Burkholderiales(0.9600),f:Comamonadaceae(0.8200),g:Schlegelella(0.3500),s:Schlegelella_aquatica(0.3500)	d:Bacteria,p:Proteobacteria,c:Betaproteobacteria,o:Burkholderiales,f:Comamonadaceae
bOTU988	0	0	0	0	1	0	0	0	0	0	0	0	0	0	0	d:Bacteria(1.0000),p:Proteobacteria(1.0000),c:Alphaproteobacteria(1.0000),o:Rhizobiales(1.0000),f:Rhizobiales_incertae_sedis(0.3300),g:Variibacter(0.3300),s:Variibacter_gotjawalensis(0.3300)	d:Bacteria,p:Proteobacteria,c:Alphaproteobacteria,o:Rhizobiales
bOTU154	43	1	0	13	7	2	2	0	23	1	1	1	4	0	21	d:Bacteria(1.0000),p:Proteobacteria(1.0000),c:Alphaproteobacteria(1.0000),o:Caulobacterales(1.0000),f:Caulobacteraceae(1.0000),g:Caulobacter(1.0000),s:Caulobacter_henricii(0.9100)	d:Bacteria,p:Proteobacteria,c:Alphaproteobacteria,o:Caulobacterales,f:Caulobacteraceae,g:Caulobacter,s:Caulobacter_henricii
bOTU1790	0	0	0	0	0	0	0	1	0	0	0	0	1	0	1	d:Bacteria(1.0000),p:Actinobacteria(1.0000),c:Actinobacteria(1.0000),o:Actinomycetales(1.0000),f:Micromonosporaceae(0.9000),g:Dactylosporangium(0.5200),s:Dactylosporangium_aurantiacum(0.2600)	d:Bacteria,p:Actinobacteria,c:Actinobacteria,o:Actinomycetales,f:Micromonosporaceae
bOTU4896	0	0	0	0	0	0	0	1	0	1	0	0	0	0	0	d:Bacteria(1.0000),p:Actinobacteria(0.9500),c:Actinobacteria(0.9300),o:Gaiellales(0.9200),f:Gaiellaceae(0.9200),g:Gaiella(0.9200),s:Gaiella_occulta(0.9200)	d:Bacteria,p:Actinobacteria,c:Actinobacteria,o:Gaiellales,f:Gaiellaceae,g:Gaiella,s:Gaiella_occulta
bOTU3898	1	0	0	2	0	1	0	0	0	2	0	0	0	0	0	d:Bacteria(1.0000),p:Actinobacteria(0.9800),c:Actinobacteria(0.9700),o:Gaiellales(0.8500),f:Gaiellaceae(0.8500),g:Gaiella(0.8500),s:Gaiella_occulta(0.8500)	d:Bacteria,p:Actinobacteria,c:Actinobacteria,o:Gaiellales,f:Gaiellaceae,g:Gaiella,s:Gaiella_occulta
bOTU660	2	2	5	2	4	1	2	1	0	0	0	1	1	1	2	d:Bacteria(1.0000),p:Actinobacteria(0.9600),c:Actinobacteria(0.9500),o:Gaiellales(0.6000),f:Gaiellaceae(0.6000),g:Gaiella(0.6000),s:Gaiella_occulta(0.6000)	d:Bacteria,p:Actinobacteria,c:Actinobacteria
bOTU1500	0	0	0	0	0	1	0	0	0	1	0	0	1	1	0	d:Bacteria(1.0000),p:Proteobacteria(1.0000),c:Betaproteobacteria(1.0000),o:Burkholderiales(1.0000),f:Oxalobacteraceae(0.9800),g:Herminiimonas(0.8900),s:Herminiimonas_fonticola(0.8900)	d:Bacteria,p:Proteobacteria,c:Betaproteobacteria,o:Burkholderiales,f:Oxalobacteraceae,g:Herminiimonas,s:Herminiimonas_fonticola
bOTU4551	0	0	1	0	0	0	1	1	0	0	0	0	0	0	0	d:Bacteria(1.0000),p:Actinobacteria(1.0000),c:Actinobacteria(1.0000),o:Solirubrobacterales(1.0000),f:Solirubrobacteraceae(0.7400),g:Solirubrobacter(0.7400),s:Solirubrobacter_taibaiensis(0.6900)	d:Bacteria,p:Actinobacteria,c:Actinobacteria,o:Solirubrobacterales
bOTU807	1	2	0	2	1	1	0	3	0	1	0	1	1	1	2	d:Bacteria(1.0000),p:Proteobacteria(1.0000),c:Betaproteobacteria(1.0000),o:Burkholderiales(0.5700),f:Burkholderiales_incertae_sedis(0.4100),g:Thiomonas(0.3400),s:Zoogloea_oryzae(0.0900)	d:Bacteria,p:Proteobacteria,c:Betaproteobacteria
bOTU1246	90	3	11	8	7	93	83	113	141	1	9	7	7	10	72	d:Bacteria(1.0000),p:Proteobacteria(1.0000),c:Alphaproteobacteria(1.0000),o:Rhizobiales(1.0000),f:Bradyrhizobiaceae(1.0000),g:Afipia(0.5200),s:Afipia_felis(0.3900)	d:Bacteria,p:Proteobacteria,c:Alphaproteobacteria,o:Rhizobiales,f:Bradyrhizobiaceae
bOTU2086	0	0	1	0	0	0	0	0	0	0	0	0	0	0	0	d:Bacteria(1.0000),p:Proteobacteria(0.9900),c:Gammaproteobacteria(0.8900),o:Chromatiales(0.3200),f:Chromatiaceae(0.2200),g:Spongiibacter(0.0800),s:Coxiella_burnetii(0.0700)	d:Bacteria,p:Proteobacteria,c:Gammaproteobacteria
bOTU5090	0	0	0	1	0	1	1	1	1	0	0	0	1	0	0	d:Bacteria(1.0000),p:Actinobacteria(0.9100),c:Actinobacteria(0.8800),o:Gaiellales(0.6300),f:Gaiellaceae(0.6300),g:Gaiella(0.6300),s:Gaiella_occulta(0.6300)	d:Bacteria,p:Actinobacteria,c:Actinobacteria
bOTU2673	0	0	0	0	0	3	2	0	3	1	0	0	0	0	1	d:Bacteria(1.0000),p:Actinobacteria(0.9800),c:Actinobacteria(0.9500),o:Solirubrobacterales(0.8700),f:Conexibacteraceae(0.6300),g:Conexibacter(0.6300),s:Conexibacter_arvalis(0.6300)	d:Bacteria,p:Actinobacteria,c:Actinobacteria,o:Solirubrobacterales
bOTU3540	0	0	0	0	0	0	0	0	0	1	0	0	0	0	1	d:Bacteria(1.0000),p:Proteobacteria(0.2600),c:Deltaproteobacteria(0.2200),o:Gemmatimonadales(0.1900),f:Gemmatimonadaceae(0.1900),g:Gemmatimonas(0.1900),s:Gemmatimonas_aurantiaca(0.1900)	d:Bacteria
bOTU6857	0	0	0	0	0	1	0	0	0	0	0	0	0	0	0	d:Bacteria(1.0000),p:Proteobacteria(0.9500),c:Deltaproteobacteria(0.6900),o:Myxococcales(0.4200),f:Haliangiaceae(0.3400),g:Haliangium(0.3400),s:Haliangium_ochraceum(0.3000)	d:Bacteria,p:Proteobacteria
bOTU5728	0	1	0	0	0	0	0	0	0	0	0	0	0	0	0	d:Bacteria(1.0000),p:Actinobacteria(1.0000),c:Actinobacteria(0.9900),o:Acidimicrobiales(0.6900),f:Acidimicrobineae_incertae_sedis(0.5900),g:Aciditerrimonas(0.5900),s:Aciditerrimonas_ferrireducens(0.5900)	d:Bacteria,p:Actinobacteria,c:Actinobacteria
bOTU3471	0	0	0	0	0	1	0	0	0	1	0	0	0	0	0	d:Bacteria(1.0000),p:Gemmatimonadetes(0.9800),c:Gemmatimonadetes(0.9800),o:Gemmatimonadales(0.9800),f:Gemmatimonadaceae(0.9800),g:Gemmatimonas(0.9800),s:Gemmatimonas_aurantiaca(0.9800)	d:Bacteria,p:Gemmatimonadetes,c:Gemmatimonadetes,o:Gemmatimonadales,f:Gemmatimonadaceae,g:Gemmatimonas,s:Gemmatimonas_aurantiaca
bOTU2014	0	0	0	1	0	0	0	0	0	0	0	0	0	0	0	d:Bacteria(1.0000),p:Proteobacteria(0.9600),c:Gammaproteobacteria(0.8600),o:Chromatiales(0.2500),f:Ectothiorhodospiraceae(0.1900),g:Methylomonas(0.1000),s:Methylomonas_koyamae(0.0600)	d:Bacteria,p:Proteobacteria,c:Gammaproteobacteria
bOTU799	1	0	0	0	0	0	0	0	0	0	0	0	0	0	0	d:Bacteria(1.0000),p:Proteobacteria(1.0000),c:Deltaproteobacteria(1.0000),o:Myxococcales(1.0000),f:Labilitrichaceae(1.0000),g:Labilithrix(1.0000),s:Labilithrix_luteola(1.0000)	d:Bacteria,p:Proteobacteria,c:Deltaproteobacteria,o:Myxococcales,f:Labilitrichaceae,g:Labilithrix,s:Labilithrix_luteola
bOTU2102	0	0	0	0	0	0	0	1	0	1	0	0	1	0	0	d:Bacteria(1.0000),p:Proteobacteria(1.0000),c:Betaproteobacteria(1.0000),o:Burkholderiales(1.0000),f:Burkholderiales_incertae_sedis(0.6200),g:Sphaerotilus(0.4000),s:Sphaerotilus_hippei(0.2400)	d:Bacteria,p:Proteobacteria,c:Betaproteobacteria,o:Burkholderiales
bOTU1782	0	0	1	0	0	0	1	0	1	0	0	0	0	0	0	d:Bacteria(1.0000),p:Actinobacteria(0.9100),c:Actinobacteria(0.8700),o:Gaiellales(0.7000),f:Gaiellaceae(0.7000),g:Gaiella(0.7000),s:Gaiella_occulta(0.7000)	d:Bacteria,p:Actinobacteria,c:Actinobacteria
bOTU3988	0	0	1	0	0	0	1	0	0	0	0	0	1	0	0	d:Bacteria(1.0000),p:Proteobacteria(0.9500),c:Alphaproteobacteria(0.9200),o:Rhodospirillales(0.5500),f:Rhodospirillaceae(0.4300),g:Lacibacterium(0.1900),s:Lacibacterium_aquatile(0.1900)	d:Bacteria,p:Proteobacteria,c:Alphaproteobacteria
bOTU3052	0	0	0	0	2	0	0	0	1	0	0	1	0	0	0	d:Bacteria(1.0000),p:Proteobacteria(1.0000),c:Betaproteobacteria(1.0000),o:Burkholderiales(0.8800),f:Burkholderiaceae(0.8500),g:Burkholderia(0.8000),s:Burkholderia_phymatum(0.2600)	d:Bacteria,p:Proteobacteria,c:Betaproteobacteria,o:Burkholderiales,f:Burkholderiaceae,g:Burkholderia
bOTU391	0	0	0	0	0	0	1	0	1	0	2	0	9	0	0	d:Bacteria(1.0000),p:Proteobacteria(1.0000),c:Gammaproteobacteria(1.0000),o:Xanthomonadales(1.0000),f:Xanthomonadaceae(1.0000),g:Tahibacter(0.4200),s:Tahibacter_aquaticus(0.2500)	d:Bacteria,p:Proteobacteria,c:Gammaproteobacteria,o:Xanthomonadales,f:Xanthomonadaceae
bOTU2173	0	0	1	0	0	0	0	0	0	0	0	0	0	0	0	d:Bacteria(1.0000),p:Proteobacteria(1.0000),c:Alphaproteobacteria(1.0000),o:Rhizobiales(1.0000),f:Methylobacteriaceae(0.9400),g:Microvirga(0.9300),s:Microvirga_guangxiensis(0.3600)	d:Bacteria,p:Proteobacteria,c:Alphaproteobacteria,o:Rhizobiales,f:Methylobacteriaceae,g:Microvirga
bOTU2302	1	3	6	2	2	4	4	3	2	0	0	5	2	3	2	d:Bacteria(1.0000),p:Proteobacteria(1.0000),c:Gammaproteobacteria(1.0000),o:Pseudomonadales(1.0000),f:Pseudomonadaceae(1.0000),g:Pseudomonas(1.0000),s:Pseudomonas_psychrophila(0.6600)	d:Bacteria,p:Proteobacteria,c:Gammaproteobacteria,o:Pseudomonadales,f:Pseudomonadaceae,g:Pseudomonas
bOTU33	3	13	4	6	14	11	4	0	0	47	0	2	3	5	12	d:Bacteria(1.0000),p:Proteobacteria(1.0000),c:Gammaproteobacteria(1.0000),o:Pseudomonadales(1.0000),f:Pseudomonadaceae(1.0000),g:Cellvibrio(1.0000),s:Cellvibrio_vulgaris(0.5600)	d:Bacteria,p:Proteobacteria,c:Gammaproteobacteria,o:Pseudomonadales,f:Pseudomonadaceae,g:Cellvibrio
bOTU1139	2	0	0	2	0	2	1	0	0	1	0	0	1	1	0	d:Bacteria(1.0000),p:Proteobacteria(1.0000),c:Alphaproteobacteria(1.0000),o:Rhizobiales(0.9800),f:Rhodobiaceae(0.2500),g:Pseudolabrys(0.2100),s:Pseudolabrys_taiwanensis(0.2100)	d:Bacteria,p:Proteobacteria,c:Alphaproteobacteria,o:Rhizobiales
bOTU1334	1	0	1	0	2	3	2	2	1	0	0	1	3	1	1	d:Bacteria(1.0000),p:Proteobacteria(1.0000),c:Alphaproteobacteria(1.0000),o:Sphingomonadales(1.0000),f:Sphingomonadaceae(1.0000),g:Sphingomonas(0.9800),s:Sphingomonas_sediminicola(0.6200)	d:Bacteria,p:Proteobacteria,c:Alphaproteobacteria,o:Sphingomonadales,f:Sphingomonadaceae,g:Sphingomonas
bOTU8015	1	0	1	0	0	1	2	1	1	0	0	0	1	0	0	d:Bacteria(1.0000),p:Proteobacteria(1.0000),c:Betaproteobacteria(1.0000),o:Burkholderiales(0.6600),f:Comamonadaceae(0.4000),g:Polaromonas(0.1600),s:Gulbenkiania_mobilis(0.1200)	d:Bacteria,p:Proteobacteria,c:Betaproteobacteria
bOTU1153	0	1	1	1	1	0	1	3	0	3	1	0	3	0	0	d:Bacteria(1.0000),p:Actinobacteria(0.8700),c:Actinobacteria(0.8200),o:Solirubrobacterales(0.6200),f:Conexibacteraceae(0.4200),g:Conexibacter(0.4200),s:Conexibacter_arvalis(0.4200)	d:Bacteria,p:Actinobacteria,c:Actinobacteria
bOTU3165	1	0	0	2	0	0	1	0	1	2	0	0	1	0	0	d:Bacteria(1.0000),p:Acidobacteria(1.0000),c:Acidobacteria_Gp3(1.0000),g:Gp3(0.9900)	d:Bacteria,p:Acidobacteria,c:Acidobacteria_Gp3,g:Gp3
bOTU3326	3	0	1	0	1	0	0	0	0	1	0	5	0	1	0	d:Bacteria(1.0000),p:Bacteroidetes(1.0000),c:Flavobacteriia(1.0000),o:Flavobacteriales(1.0000),f:Flavobacteriaceae(1.0000),g:Flavobacterium(1.0000),s:Flavobacterium_macrobrachii(0.1600)	d:Bacteria,p:Bacteroidetes,c:Flavobacteriia,o:Flavobacteriales,f:Flavobacteriaceae,g:Flavobacterium
bOTU160	0	0	1	0	0	1	0	0	0	0	0	0	0	0	0	d:Bacteria(1.0000),p:Actinobacteria(1.0000),c:Actinobacteria(1.0000),o:Actinomycetales(1.0000),f:Streptomycetaceae(1.0000),g:Streptomyces(1.0000),s:Streptomyces_bottropensis(0.1900)	d:Bacteria,p:Actinobacteria,c:Actinobacteria,o:Actinomycetales,f:Streptomycetaceae,g:Streptomyces
bOTU5590	0	0	0	1	0	0	0	0	0	0	0	1	0	0	0	d:Bacteria(1.0000),p:Acidobacteria(1.0000),c:Acidobacteria_Gp1(1.0000),g:Edaphobacter(0.9000),s:Edaphobacter_modestus(0.6000)	d:Bacteria,p:Acidobacteria,c:Acidobacteria_Gp1,g:Edaphobacter
bOTU6303	2	2	2	5	0	6	0	2	2	4	0	1	2	0	1	d:Bacteria(1.0000),p:Acidobacteria(1.0000),c:Acidobacteria_Gp2(1.0000),g:Gp2(1.0000)	d:Bacteria,p:Acidobacteria,c:Acidobacteria_Gp2,g:Gp2
bOTU224	3	0	1	1	0	0	1	0	0	1	0	0	1	0	0	d:Bacteria(1.0000),p:Actinobacteria(1.0000),c:Actinobacteria(1.0000),o:Actinomycetales(1.0000),f:Nocardioidaceae(0.9900),g:Nocardioides(0.9800),s:Nocardioides_terrigena(0.5400)	d:Bacteria,p:Actinobacteria,c:Actinobacteria,o:Actinomycetales,f:Nocardioidaceae,g:Nocardioides
bOTU5434	0	0	1	0	2	1	2	1	0	0	0	0	0	0	0	d:Bacteria(1.0000),p:Proteobacteria(0.9700),c:Gammaproteobacteria(0.9400),o:Xanthomonadales(0.6600),f:Sinobacteraceae(0.6500),g:Steroidobacter(0.4400),s:Steroidobacter_agariperforans(0.3800)	d:Bacteria,p:Proteobacteria,c:Gammaproteobacteria
bOTU1017	0	0	0	0	1	1	5	2	1	0	0	0	1	0	0	d:Bacteria(1.0000),p:Actinobacteria(1.0000),c:Actinobacteria(1.0000),o:Actinomycetales(1.0000),f:Cryptosporangiaceae(0.9100),g:Jatrophihabitans(0.9000),s:Jatrophihabitans_endophyticus(0.9000)	d:Bacteria,p:Actinobacteria,c:Actinobacteria,o:Actinomycetales,f:Cryptosporangiaceae,g:Jatrophihabitans,s:Jatrophihabitans_endophyticus
bOTU1421	0	0	0	1	0	0	0	0	0	1	0	0	0	0	0	d:Bacteria(1.0000),p:Proteobacteria(1.0000),c:Betaproteobacteria(1.0000),o:Burkholderiales(0.9900),f:Comamonadaceae(0.9300),g:Ramlibacter(0.6700),s:Acidovorax_avenae(0.1500)	d:Bacteria,p:Proteobacteria,c:Betaproteobacteria,o:Burkholderiales,f:Comamonadaceae
bOTU1680	0	0	1	2	3	0	1	0	0	1	0	0	1	1	0	d:Bacteria(1.0000),p:Actinobacteria(0.8000),c:Actinobacteria(0.7400),o:Solirubrobacterales(0.6200),f:Conexibacteraceae(0.3600),g:Conexibacter(0.3600),s:Conexibacter_arvalis(0.3600)	d:Bacteria,p:Actinobacteria
bOTU2776	1	0	0	0	0	0	0	0	0	1	0	0	0	0	0	d:Bacteria(1.0000),p:Proteobacteria(1.0000),c:Deltaproteobacteria(0.9700),o:Myxococcales(0.9500),f:Haliangiaceae(0.8400),g:Haliangium(0.8400),s:Haliangium_tepidum(0.8200)	d:Bacteria,p:Proteobacteria,c:Deltaproteobacteria,o:Myxococcales,f:Haliangiaceae,g:Haliangium,s:Haliangium_tepidum
bOTU3958	0	1	2	1	3	1	4	2	1	7	0	2	1	1	1	d:Bacteria(1.0000),p:Proteobacteria(1.0000),c:Betaproteobacteria(1.0000),o:Burkholderiales(1.0000),f:Burkholderiaceae(1.0000),g:Cupriavidus(0.9100),s:Cupriavidus_gilardii(0.4200)	d:Bacteria,p:Proteobacteria,c:Betaproteobacteria,o:Burkholderiales,f:Burkholderiaceae,g:Cupriavidus
bOTU7493	0	0	0	0	0	0	0	1	0	0	0	0	0	0	0	d:Bacteria(1.0000),p:Actinobacteria(0.9900),c:Actinobacteria(0.9800),o:Gaiellales(0.8400),f:Gaiellaceae(0.8400),g:Gaiella(0.8400),s:Gaiella_occulta(0.8400)	d:Bacteria,p:Actinobacteria,c:Actinobacteria,o:Gaiellales,f:Gaiellaceae,g:Gaiella,s:Gaiella_occulta
bOTU3453	0	0	0	1	0	0	1	0	0	0	0	0	1	1	0	d:Bacteria(1.0000),p:Verrucomicrobia(1.0000),c:Subdivision3(1.0000),g:Subdivision3_genera_incertae_sedis(1.0000)	d:Bacteria,p:Verrucomicrobia,c:Subdivision3,g:Subdivision3_genera_incertae_sedis
bOTU6858	0	0	0	0	0	0	4	1	0	0	0	1	0	0	0	d:Bacteria(1.0000),p:Actinobacteria(0.9300),c:Actinobacteria(0.8600),o:Gaiellales(0.5300),f:Gaiellaceae(0.5300),g:Gaiella(0.5300),s:Gaiella_occulta(0.5300)	d:Bacteria,p:Actinobacteria,c:Actinobacteria
bOTU3896	16	7	19	15	21	10	13	8	12	14	1	4	14	14	10	d:Bacteria(1.0000),p:Proteobacteria(1.0000),c:Betaproteobacteria(1.0000),o:Burkholderiales(1.0000),f:Comamonadaceae(0.9200),g:Variovorax(0.8100),s:Variovorax_soli(0.4100)	d:Bacteria,p:Proteobacteria,c:Betaproteobacteria,o:Burkholderiales,f:Comamonadaceae,g:Variovorax
bOTU1003	0	0	0	0	0	1	0	1	0	0	0	0	0	0	0	d:Bacteria(1.0000),p:Bacteroidetes(0.8900),c:Sphingobacteriia(0.7300),o:Sphingobacteriales(0.7300),f:Sphingobacteriaceae(0.6300),g:Pedobacter(0.5000),s:Pedobacter_bauzanensis(0.2600)	d:Bacteria,p:Bacteroidetes
bOTU342	0	0	0	0	0	4	1	0	0	0	0	0	0	0	0	d:Bacteria(1.0000),p:Proteobacteria(1.0000),c:Gammaproteobacteria(1.0000),o:Pseudomonadales(0.6500),f:Pseudomonadaceae(0.6300),g:Cellvibrio(0.5800),s:Cellvibrio_gandavensis(0.5100)	d:Bacteria,p:Proteobacteria,c:Gammaproteobacteria
bOTU878	2	0	2	0	0	0	4	0	0	3	0	0	0	0	0	d:Bacteria(1.0000),p:Actinobacteria(1.0000),c:Actinobacteria(1.0000),o:Actinomycetales(1.0000),f:Nocardioidaceae(0.3700),g:Actinoallomurus(0.1400),s:Thermasporomyces_composti(0.1400)	d:Bacteria,p:Actinobacteria,c:Actinobacteria,o:Actinomycetales
bOTU3936	0	0	0	1	0	0	0	0	0	0	0	0	0	0	0	d:Bacteria(1.0000),p:Proteobacteria(1.0000),c:Alphaproteobacteria(1.0000),o:Sphingomonadales(0.9800),f:Sphingomonadaceae(0.9800),g:Sphingomonas(0.7800),s:Sphingomonas_naasensis(0.2000)	d:Bacteria,p:Proteobacteria,c:Alphaproteobacteria,o:Sphingomonadales,f:Sphingomonadaceae
bOTU8607	5	1	2	1	3	1	1	2	1	0	1	3	0	0	2	d:Bacteria(1.0000),p:Proteobacteria(1.0000),c:Betaproteobacteria(0.5200),o:Burkholderiales(0.5200),f:Pseudomonadaceae(0.4800),g:Rhizobacter(0.4800),s:Aquabacterium_limnoticum(0.2800)	d:Bacteria,p:Proteobacteria
bOTU1598	0	1	1	0	0	1	2	0	0	0	0	0	0	0	3	d:Bacteria(1.0000),p:Proteobacteria(1.0000),c:Gammaproteobacteria(1.0000),o:Xanthomonadales(1.0000),f:Xanthomonadaceae(1.0000),g:Arenimonas(0.7300),s:Arenimonas_malthae(0.3300)	d:Bacteria,p:Proteobacteria,c:Gammaproteobacteria,o:Xanthomonadales,f:Xanthomonadaceae
bOTU7877	1	0	0	3	1	7	2	3	0	2	0	0	0	0	0	d:Bacteria(1.0000),p:Verrucomicrobia(1.0000),c:Subdivision3(0.9400),o:Verrucomicrobiales(0.0300),f:Verrucomicrobiaceae(0.0300),g:Subdivision3_genera_incertae_sedis(0.9300),s:Prosthecobacter_dejongeii(0.0100)	d:Bacteria,p:Verrucomicrobia,c:Subdivision3
bOTU2343	0	0	0	0	0	0	0	0	0	0	0	0	0	0	1	d:Bacteria(1.0000),p:Verrucomicrobia(1.0000),c:Subdivision3(0.8000),o:Verrucomicrobiales(0.0200),f:Verrucomicrobiaceae(0.0200),g:Subdivision3_genera_incertae_sedis(0.7200),s:Limisphaera_ngatamarikiensis(0.0800)	d:Bacteria,p:Verrucomicrobia,c:Subdivision3
bOTU494	1	5	5	4	7	6	9	4	1	2	0	1	1	1	1	d:Bacteria(1.0000),p:Proteobacteria(1.0000),c:Alphaproteobacteria(0.9900),o:Rhizobiales(0.9900),f:Rhodobiaceae(0.8300),g:Methyloceanibacter(0.4300),s:Methyloceanibacter_caenitepidi(0.4300)	d:Bacteria,p:Proteobacteria,c:Alphaproteobacteria,o:Rhizobiales,f:Rhodobiaceae
bOTU6302	0	0	0	0	0	0	0	0	0	1	0	0	0	0	1	d:Bacteria(1.0000),p:Bacteroidetes(1.0000),c:Sphingobacteriia(1.0000),o:Sphingobacteriales(1.0000),f:Chitinophagaceae(1.0000),g:Flavisolibacter(0.3000),s:Flavisolibacter_ginsengiterrae(0.2700)	d:Bacteria,p:Bacteroidetes,c:Sphingobacteriia,o:Sphingobacteriales,f:Chitinophagaceae
bOTU1068	0	0	1	1	1	0	0	1	1	0	0	0	0	0	0	d:Bacteria(1.0000),p:Firmicutes(1.0000),c:Bacilli(1.0000),o:Bacillales(1.0000),f:Bacillaceae_1(0.9800),g:Bacillus(0.9800),s:Bacillus_luciferensis(0.7800)	d:Bacteria,p:Firmicutes,c:Bacilli,o:Bacillales,f:Bacillaceae_1,g:Bacillus
bOTU1723	0	0	1	1	0	1	0	0	1	1	0	1	0	0	0	d:Bacteria(1.0000),p:Actinobacteria(0.8400),c:Actinobacteria(0.8200),o:Gaiellales(0.6500),f:Gaiellaceae(0.6500),g:Gaiella(0.6500),s:Gaiella_occulta(0.6500)	d:Bacteria,p:Actinobacteria,c:Actinobacteria
bOTU4688	0	0	0	0	0	0	2	0	0	0	0	0	0	0	0	d:Bacteria(1.0000),p:Actinobacteria(0.9800),c:Actinobacteria(0.9700),o:Gaiellales(0.9400),f:Gaiellaceae(0.9400),g:Gaiella(0.9400),s:Gaiella_occulta(0.9400)	d:Bacteria,p:Actinobacteria,c:Actinobacteria,o:Gaiellales,f:Gaiellaceae,g:Gaiella,s:Gaiella_occulta
bOTU2012	0	1	0	0	0	0	0	0	0	0	0	0	0	0	0	d:Bacteria(1.0000),p:Bacteroidetes(1.0000),c:Sphingobacteriia(1.0000),o:Sphingobacteriales(1.0000),f:Chitinophagaceae(1.0000),g:Flavihumibacter(0.3900),s:Flavihumibacter_cheonanensis(0.3900)	d:Bacteria,p:Bacteroidetes,c:Sphingobacteriia,o:Sphingobacteriales,f:Chitinophagaceae
bOTU6575	0	0	0	1	0	0	0	0	0	0	0	0	0	0	0	d:Bacteria(1.0000),p:Firmicutes(1.0000),c:Bacilli(1.0000),o:Bacillales(1.0000),f:Paenibacillaceae_1(1.0000),g:Paenibacillus(0.9900),s:Paenibacillus_cineris(0.3600)	d:Bacteria,p:Firmicutes,c:Bacilli,o:Bacillales,f:Paenibacillaceae_1,g:Paenibacillus
bOTU2845	2	1	0	3	3	0	2	2	4	0	3	0	1	0	4	d:Bacteria(1.0000),p:Proteobacteria(1.0000),c:Alphaproteobacteria(1.0000),o:Rhizobiales(1.0000),f:Rhizobiaceae(1.0000),g:Rhizobium(0.9600),s:Rhizobium_calliandrae(0.5500)	d:Bacteria,p:Proteobacteria,c:Alphaproteobacteria,o:Rhizobiales,f:Rhizobiaceae,g:Rhizobium
bOTU678	0	0	1	0	0	0	0	0	0	0	0	0	0	0	0	d:Bacteria(1.0000),p:Proteobacteria(1.0000),c:Alphaproteobacteria(1.0000),o:Sphingomonadales(0.9900),f:Sphingomonadaceae(0.9900),g:Sphingomonas(0.5400),s:Sphingomonas_fennica(0.2900)	d:Bacteria,p:Proteobacteria,c:Alphaproteobacteria,o:Sphingomonadales,f:Sphingomonadaceae
bOTU4050	0	0	0	0	0	0	0	0	1	0	0	0	0	0	0	d:Bacteria(1.0000),p:Acidobacteria(1.0000),c:Acidobacteria_Gp22(1.0000),g:Gp22(1.0000)	d:Bacteria,p:Acidobacteria,c:Acidobacteria_Gp22,g:Gp22
bOTU5803	0	1	0	0	3	2	1	1	0	0	0	0	0	0	0	d:Bacteria(1.0000),p:Actinobacteria(0.9900),c:Actinobacteria(0.9500),o:Gaiellales(0.7900),f:Gaiellaceae(0.7900),g:Gaiella(0.7900),s:Gaiella_occulta(0.7900)	d:Bacteria,p:Actinobacteria,c:Actinobacteria
bOTU1140	0	0	0	0	1	0	0	0	0	0	0	0	0	0	0	d:Bacteria(1.0000),p:Proteobacteria(0.9800),c:Alphaproteobacteria(0.9700),o:Caulobacterales(0.8300),f:Hyphomonadaceae(0.7500),g:Hyphomonas(0.5600),s:Hyphomonas_neptunium(0.2000)	d:Bacteria,p:Proteobacteria,c:Alphaproteobacteria,o:Caulobacterales
bOTU170	0	0	0	0	0	0	0	0	0	0	0	0	0	1	0	d:Bacteria(1.0000),p:Proteobacteria(1.0000),c:Alphaproteobacteria(1.0000),o:Sphingomonadales(1.0000),f:Sphingomonadaceae(0.9900),g:Sphingopyxis(0.9900),s:Sphingopyxis_italica(0.7300)	d:Bacteria,p:Proteobacteria,c:Alphaproteobacteria,o:Sphingomonadales,f:Sphingomonadaceae,g:Sphingopyxis
bOTU3458	0	0	0	0	0	0	0	2	0	0	0	0	0	0	0	d:Bacteria(1.0000),p:Proteobacteria(0.9800),c:Gammaproteobacteria(0.8900),o:Xanthomonadales(0.8000),f:Sinobacteraceae(0.7600),g:Steroidobacter(0.1900),s:Panacagrimonas_perspica(0.1800)	d:Bacteria,p:Proteobacteria,c:Gammaproteobacteria,o:Xanthomonadales
bOTU3946	0	0	0	0	0	0	0	0	0	0	0	0	0	0	1	d:Bacteria(1.0000),p:Actinobacteria(1.0000),c:Actinobacteria(1.0000),o:Actinomycetales(1.0000),f:Pseudonocardiaceae(0.9900),g:Pseudonocardia(0.9500),s:Pseudonocardia_eucalypti(0.1500)	d:Bacteria,p:Actinobacteria,c:Actinobacteria,o:Actinomycetales,f:Pseudonocardiaceae,g:Pseudonocardia
bOTU4860	0	0	1	1	0	0	0	0	0	0	0	0	0	2	1	d:Bacteria(1.0000),p:Proteobacteria(1.0000),c:Betaproteobacteria(1.0000),o:Burkholderiales(0.5400),f:Burkholderiales_incertae_sedis(0.3700),g:Thiomonas(0.3000),s:Zoogloea_oryzae(0.1200)	d:Bacteria,p:Proteobacteria,c:Betaproteobacteria
bOTU8293	0	1	1	0	0	1	0	0	0	1	0	2	1	1	2	d:Bacteria(1.0000),p:Proteobacteria(1.0000),c:Betaproteobacteria(1.0000),o:Burkholderiales(0.9800),f:Comamonadaceae(0.8400),g:Acidovorax(0.5600),s:Acidovorax_delafieldii(0.2400)	d:Bacteria,p:Proteobacteria,c:Betaproteobacteria,o:Burkholderiales,f:Comamonadaceae
bOTU3762	0	0	1	0	0	0	0	0	0	0	0	0	0	0	0	d:Bacteria(1.0000),p:Proteobacteria(1.0000),c:Betaproteobacteria(1.0000),o:Burkholderiales(0.6000),f:Burkholderiales_incertae_sedis(0.4200),g:Thiomonas(0.3500),s:Thiobacillus_thiophilus(0.0700)	d:Bacteria,p:Proteobacteria,c:Betaproteobacteria
bOTU1635	0	0	1	1	2	0	1	1	0	0	0	0	1	0	0	d:Bacteria(1.0000),p:Actinobacteria(0.9200),c:Actinobacteria(0.9100),o:Solirubrobacterales(0.7900),f:Conexibacteraceae(0.5600),g:Conexibacter(0.5600),s:Conexibacter_arvalis(0.5600)	d:Bacteria,p:Actinobacteria,c:Actinobacteria
bOTU3667	3	7	5	13	7	10	8	6	2	7	1	1	3	2	5	d:Bacteria(1.0000),p:Proteobacteria(1.0000),c:Betaproteobacteria(1.0000),o:Burkholderiales(0.9500),f:Oxalobacteraceae(0.6600),g:Herminiimonas(0.3500),s:Herminiimonas_fonticola(0.3400)	d:Bacteria,p:Proteobacteria,c:Betaproteobacteria,o:Burkholderiales
bOTU190	0	0	0	0	0	0	0	2	0	0	0	0	0	0	1	d:Bacteria(1.0000),p:Proteobacteria(1.0000),c:Alphaproteobacteria(1.0000),o:Caulobacterales(0.9900),f:Caulobacteraceae(0.9900),g:Phenylobacterium(0.6400),s:Phenylobacterium_kunshanense(0.1800)	d:Bacteria,p:Proteobacteria,c:Alphaproteobacteria,o:Caulobacterales,f:Caulobacteraceae
bOTU1296	0	1	0	0	0	0	0	0	0	1	0	0	1	0	0	d:Bacteria(1.0000),p:Nitrospirae(1.0000),c:Nitrospira(1.0000),o:Nitrospirales(1.0000),f:Nitrospiraceae(1.0000),g:Nitrospira(1.0000)	d:Bacteria,p:Nitrospirae,c:Nitrospira,o:Nitrospirales,f:Nitrospiraceae,g:Nitrospira
bOTU860	2	0	1	0	0	0	1	0	1	1	0	0	0	0	0	d:Bacteria(1.0000),p:Actinobacteria(1.0000),c:Actinobacteria(1.0000),o:Actinomycetales(1.0000),f:Nocardioidaceae(0.9000),g:Aeromicrobium(0.8600),s:Aeromicrobium_marinum(0.4000)	d:Bacteria,p:Actinobacteria,c:Actinobacteria,o:Actinomycetales,f:Nocardioidaceae,g:Aeromicrobium
bOTU159	1	3	2	1	0	0	0	0	1	1	0	1	7	0	3	d:Bacteria(1.0000),p:Proteobacteria(1.0000),c:Alphaproteobacteria(1.0000),o:Caulobacterales(0.9900),f:Caulobacteraceae(0.9900),g:Phenylobacterium(0.9100),s:Phenylobacterium_lituiforme(0.5500)	d:Bacteria,p:Proteobacteria,c:Alphaproteobacteria,o:Caulobacterales,f:Caulobacteraceae,g:Phenylobacterium
bOTU2788	0	0	1	0	1	0	0	0	0	1	0	0	2	0	0	d:Bacteria(1.0000),p:Proteobacteria(1.0000),c:Deltaproteobacteria(0.9900),o:Myxococcales(0.9300),f:Polyangiaceae(0.7500),g:Chondromyces(0.3300),s:Phaselicystis_flava(0.1800)	d:Bacteria,p:Proteobacteria,c:Deltaproteobacteria,o:Myxococcales
bOTU933	0	1	0	2	0	0	0	0	0	0	0	0	0	0	0	d:Bacteria(1.0000),p:Bacteroidetes(1.0000),c:Cytophagia(0.9700),o:Cytophagales(0.9700),f:Cytophagaceae(0.1700),g:Ohtaekwangia(0.3900),s:Ohtaekwangia_koreensis(0.2100)	d:Bacteria,p:Bacteroidetes,c:Cytophagia,o:Cytophagales
bOTU1430	0	1	0	0	1	1	0	0	0	1	0	0	0	0	2	d:Bacteria(1.0000),p:Actinobacteria(0.5600),c:Actinobacteria(0.4500),o:Solirubrobacterales(0.2100),f:Solirubrobacteraceae(0.1100),g:Solirubrobacter(0.1100),s:Solirubrobacter_taibaiensis(0.1100)	d:Bacteria
bOTU941	0	0	0	0	0	1	1	0	0	1	0	0	0	0	0	d:Bacteria(1.0000),p:Actinobacteria(1.0000),c:Actinobacteria(1.0000),o:Actinomycetales(1.0000),f:Catenulisporaceae(1.0000),g:Catenulispora(1.0000),s:Catenulispora_rubra(1.0000)	d:Bacteria,p:Actinobacteria,c:Actinobacteria,o:Actinomycetales,f:Catenulisporaceae,g:Catenulispora,s:Catenulispora_rubra
bOTU821	1	0	0	1	0	0	1	0	0	0	0	0	0	0	0	d:Bacteria(1.0000),p:Firmicutes(1.0000),c:Bacilli(1.0000),o:Bacillales(1.0000),f:Paenibacillaceae_1(1.0000),g:Paenibacillus(1.0000),s:Paenibacillus_alginolyticus(0.9400)	d:Bacteria,p:Firmicutes,c:Bacilli,o:Bacillales,f:Paenibacillaceae_1,g:Paenibacillus,s:Paenibacillus_alginolyticus
bOTU1478	1	0	2	1	1	0	0	0	2	4	0	0	0	0	1	d:Bacteria(1.0000),p:Proteobacteria(1.0000),c:Betaproteobacteria(1.0000),o:Burkholderiales(1.0000),f:Burkholderiaceae(1.0000),g:Limnobacter(0.9900),s:Limnobacter_thiooxidans(0.7500)	d:Bacteria,p:Proteobacteria,c:Betaproteobacteria,o:Burkholderiales,f:Burkholderiaceae,g:Limnobacter
bOTU6430	0	0	0	0	0	0	0	0	1	0	0	0	0	0	0	d:Bacteria(1.0000),p:Actinobacteria(0.9900),c:Actinobacteria(0.9900),o:Acidimicrobiales(0.7700),f:Acidimicrobiaceae(0.7100),g:Ilumatobacter(0.7100),s:Ilumatobacter_fluminis(0.4000)	d:Bacteria,p:Actinobacteria,c:Actinobacteria
bOTU3903	0	0	0	0	0	0	0	0	0	0	1	0	1	0	1	d:Bacteria(1.0000),p:Proteobacteria(1.0000),c:Betaproteobacteria(1.0000),o:Burkholderiales(0.5400),f:Comamonadaceae(0.2800),g:Giesbergeria(0.1400),s:Giesbergeria_sinuosa(0.1000)	d:Bacteria,p:Proteobacteria,c:Betaproteobacteria
bOTU3396	0	0	0	1	1	1	0	0	0	2	0	0	0	0	0	d:Bacteria(1.0000),p:Proteobacteria(1.0000),c:Alphaproteobacteria(1.0000),o:Caulobacterales(1.0000),f:Caulobacteraceae(1.0000),g:Phenylobacterium(0.5900),s:Caulobacter_profundus(0.2600)	d:Bacteria,p:Proteobacteria,c:Alphaproteobacteria,o:Caulobacterales,f:Caulobacteraceae
bOTU4444	0	0	1	0	0	0	0	1	1	0	0	0	0	0	0	d:Bacteria(1.0000),p:Bacteroidetes(1.0000),c:Sphingobacteriia(1.0000),o:Sphingobacteriales(1.0000),f:Chitinophagaceae(1.0000),g:Terrimonas(0.5200),s:Terrimonas_pekingensis(0.2400)	d:Bacteria,p:Bacteroidetes,c:Sphingobacteriia,o:Sphingobacteriales,f:Chitinophagaceae
bOTU2777	0	0	0	0	0	0	0	0	0	0	0	0	0	1	0	d:Bacteria(1.0000),p:Proteobacteria(1.0000),c:Alphaproteobacteria(1.0000),o:Rhizobiales(1.0000),f:Xanthobacteraceae(0.6400),g:Labrys(0.6400),s:Labrys_wisconsinensis(0.4700)	d:Bacteria,p:Proteobacteria,c:Alphaproteobacteria,o:Rhizobiales
bOTU779	2	0	0	0	1	0	4	1	0	0	0	0	0	0	0	d:Bacteria(1.0000),p:Actinobacteria(1.0000),c:Actinobacteria(1.0000),o:Actinomycetales(1.0000),f:Nocardioidaceae(1.0000),g:Nocardioides(0.9900),s:Nocardioides_daejeonensis(0.3000)	d:Bacteria,p:Actinobacteria,c:Actinobacteria,o:Actinomycetales,f:Nocardioidaceae,g:Nocardioides
bOTU65	0	0	1	1	1	0	0	2	0	0	0	1	0	0	0	d:Bacteria(1.0000),p:Actinobacteria(1.0000),c:Actinobacteria(1.0000),o:Actinomycetales(1.0000),f:Nocardioidaceae(0.9900),g:Nocardioides(0.9900),s:Nocardioides_furvisabuli(0.1000)	d:Bacteria,p:Actinobacteria,c:Actinobacteria,o:Actinomycetales,f:Nocardioidaceae,g:Nocardioides
bOTU621	0	0	1	0	0	0	0	0	0	0	0	0	0	0	0	d:Bacteria(1.0000),p:Bacteroidetes(1.0000),c:Cytophagia(0.9900),o:Cytophagales(0.9900),f:Flammeovirgaceae(0.0100),g:Chryseolinea(0.9500),s:Chryseolinea_serpens(0.9500)	d:Bacteria,p:Bacteroidetes,c:Cytophagia,o:Cytophagales
bOTU3418	0	0	0	0	0	0	0	0	0	0	0	0	2	0	0	d:Bacteria(1.0000),p:Firmicutes(1.0000),c:Bacilli(1.0000),o:Bacillales(0.9700),f:Staphylococcaceae(0.9700),g:Staphylococcus(0.9700),s:Enterococcus_camelliae(0.0300)	d:Bacteria,p:Firmicutes,c:Bacilli,o:Bacillales,f:Staphylococcaceae,g:Staphylococcus
bOTU4737	0	1	1	0	0	1	1	0	0	1	0	0	0	1	0	d:Bacteria(1.0000),p:Proteobacteria(1.0000),c:Betaproteobacteria(1.0000),o:Burkholderiales(0.9800),f:Oxalobacteraceae(0.9200),g:Herbaspirillum(0.7200),s:Herbaspirillum_lusitanum(0.6700)	d:Bacteria,p:Proteobacteria,c:Betaproteobacteria,o:Burkholderiales,f:Oxalobacteraceae
bOTU4521	2	3	1	2	0	3	5	3	1	2	1	2	3	0	2	d:Bacteria(1.0000),p:Proteobacteria(1.0000),c:Betaproteobacteria(1.0000),o:Burkholderiales(0.9900),f:Oxalobacteraceae(0.9300),g:Massilia(0.4600),s:Massilia_kyonggiensis(0.2200)	d:Bacteria,p:Proteobacteria,c:Betaproteobacteria,o:Burkholderiales,f:Oxalobacteraceae
bOTU463	5	6	8	4	15	2	5	4	2	1	4	10	7	9	6	d:Bacteria(1.0000),p:Proteobacteria(1.0000),c:Alphaproteobacteria(1.0000),o:Rhizobiales(1.0000),f:Rhizobiaceae(0.9900),g:Rhizobium(0.9800),s:Rhizobium_tubonense(0.6000)	d:Bacteria,p:Proteobacteria,c:Alphaproteobacteria,o:Rhizobiales,f:Rhizobiaceae,g:Rhizobium
bOTU999	0	0	0	0	0	0	0	0	0	0	0	0	5	0	0	d:Bacteria(1.0000),p:Actinobacteria(1.0000),c:Actinobacteria(1.0000),o:Actinomycetales(1.0000),f:Thermomonosporaceae(0.9700),g:Actinocorallia(0.9200),s:Actinocorallia_glomerata(0.9200)	d:Bacteria,p:Actinobacteria,c:Actinobacteria,o:Actinomycetales,f:Thermomonosporaceae,g:Actinocorallia,s:Actinocorallia_glomerata
bOTU3252	0	0	1	0	0	0	0	0	0	0	0	0	1	0	0	d:Bacteria(1.0000),p:Proteobacteria(0.3900),c:Deltaproteobacteria(0.3400),o:Desulfuromonadales(0.2600),f:Desulfuromonadaceae(0.2000),g:Gemmatimonas(0.1900),s:Gemmatimonas_aurantiaca(0.1900)	d:Bacteria
bOTU668	8	4	6	8	4	0	5	3	2	2	3	3	3	0	0	d:Bacteria(1.0000),p:Proteobacteria(1.0000),c:Alphaproteobacteria(1.0000),o:Rhizobiales(1.0000),f:Rhizobiaceae(1.0000),g:Rhizobium(1.0000),s:Rhizobium_indigoferae(0.4600)	d:Bacteria,p:Proteobacteria,c:Alphaproteobacteria,o:Rhizobiales,f:Rhizobiaceae,g:Rhizobium
bOTU1693	1	0	0	0	0	1	0	0	0	0	0	0	0	0	0	d:Bacteria(1.0000),p:Actinobacteria(0.6300),c:Actinobacteria(0.5900),o:Solirubrobacterales(0.2400),f:Solirubrobacteraceae(0.1300),g:Solirubrobacter(0.1300),s:Solirubrobacter_taibaiensis(0.1300)	d:Bacteria
bOTU496	0	0	0	0	1	0	0	0	0	0	0	0	0	0	0	d:Bacteria(1.0000),p:Proteobacteria(1.0000),c:Alphaproteobacteria(1.0000),o:Caulobacterales(0.9800),f:Caulobacteraceae(0.9800),g:Phenylobacterium(0.4800),s:Phenylobacterium_lituiforme(0.4300)	d:Bacteria,p:Proteobacteria,c:Alphaproteobacteria,o:Caulobacterales,f:Caulobacteraceae
bOTU2960	0	0	0	0	0	0	0	0	0	2	0	0	1	1	0	d:Bacteria(1.0000),p:Firmicutes(1.0000),c:Bacilli(1.0000),o:Bacillales(1.0000),f:Planococcaceae(0.9400),g:Rummeliibacillus(0.7200),s:Rummeliibacillus_pycnus(0.2700)	d:Bacteria,p:Firmicutes,c:Bacilli,o:Bacillales,f:Planococcaceae
bOTU1440	0	0	0	0	0	0	0	1	2	0	0	0	0	0	0	d:Bacteria(1.0000),p:Actinobacteria(0.7800),c:Actinobacteria(0.7500),o:Actinomycetales(0.3500),f:Solirubrobacteraceae(0.2800),g:Solirubrobacter(0.2800),s:Solirubrobacter_taibaiensis(0.1900)	d:Bacteria
bOTU1292	0	0	0	0	0	1	1	0	0	0	0	0	1	1	0	d:Bacteria(1.0000),p:Firmicutes(1.0000),c:Bacilli(1.0000),o:Bacillales(0.9500),f:Bacillaceae_1(0.9000),g:Bacillus(0.9000),s:Bacillus_benzoevorans(0.2900)	d:Bacteria,p:Firmicutes,c:Bacilli,o:Bacillales,f:Bacillaceae_1,g:Bacillus
bOTU7014	0	0	0	0	0	0	0	0	0	0	0	0	0	1	0	d:Bacteria(1.0000),p:Firmicutes(1.0000),c:Bacilli(1.0000),o:Bacillales(1.0000),f:Bacillaceae_1(0.9700),g:Fictibacillus(0.8600),s:Fictibacillus_barbaricus(0.3100)	d:Bacteria,p:Firmicutes,c:Bacilli,o:Bacillales,f:Bacillaceae_1,g:Fictibacillus
bOTU5440	0	0	0	0	0	0	1	0	0	0	0	0	0	0	0	d:Bacteria(1.0000),p:Actinobacteria(0.8800),c:Actinobacteria(0.8700),o:Solirubrobacterales(0.7700),f:Conexibacteraceae(0.7100),g:Conexibacter(0.7100),s:Conexibacter_woesei(0.3700)	d:Bacteria,p:Actinobacteria,c:Actinobacteria
bOTU5004	0	1	3	5	0	1	2	1	1	3	0	1	0	3	2	d:Bacteria(1.0000),p:Verrucomicrobia(1.0000),c:Subdivision3(1.0000),g:Subdivision3_genera_incertae_sedis(1.0000)	d:Bacteria,p:Verrucomicrobia,c:Subdivision3,g:Subdivision3_genera_incertae_sedis
bOTU567	0	2	0	0	0	0	0	0	0	0	0	0	0	0	0	d:Bacteria(1.0000),p:Bacteroidetes(1.0000),c:Sphingobacteriia(0.9900),o:Sphingobacteriales(0.9900),f:Chitinophagaceae(0.9900),g:Chitinophaga(0.4100),s:Vibrionimonas_magnilacihabitans(0.1900)	d:Bacteria,p:Bacteroidetes,c:Sphingobacteriia,o:Sphingobacteriales,f:Chitinophagaceae
bOTU4029	4	1	3	4	7	3	11	3	1	8	2	2	2	0	4	d:Bacteria(1.0000),p:Proteobacteria(1.0000),c:Betaproteobacteria(0.9900),o:Burkholderiales(0.7400),f:Burkholderiaceae(0.7100),g:Burkholderia(0.6700),s:Burkholderia_phymatum(0.4000)	d:Bacteria,p:Proteobacteria,c:Betaproteobacteria
bOTU125	0	0	0	1	2	0	0	1	0	0	0	0	0	1	1	d:Bacteria(1.0000),p:Proteobacteria(1.0000),c:Alphaproteobacteria(1.0000),o:Sphingomonadales(1.0000),f:Sphingomonadaceae(0.9500),g:Sphingorhabdus(0.5100),s:Sphingorhabdus_wooponensis(0.5000)	d:Bacteria,p:Proteobacteria,c:Alphaproteobacteria,o:Sphingomonadales,f:Sphingomonadaceae
bOTU199	1	0	0	8	0	0	2	1	0	0	0	0	1	0	1	d:Bacteria(1.0000),p:Proteobacteria(1.0000),c:Deltaproteobacteria(1.0000),o:Myxococcales(1.0000),f:Nannocystaceae(1.0000),g:Nannocystis(1.0000),s:Nannocystis_exedens(1.0000)	d:Bacteria,p:Proteobacteria,c:Deltaproteobacteria,o:Myxococcales,f:Nannocystaceae,g:Nannocystis,s:Nannocystis_exedens
bOTU750	1	0	0	1	0	0	0	0	0	1	0	3	0	0	0	d:Bacteria(1.0000),p:Proteobacteria(1.0000),c:Betaproteobacteria(1.0000),o:Burkholderiales(1.0000),f:Oxalobacteraceae(0.9500),g:Herbaspirillum(0.6000),s:Herbaspirillum_lusitanum(0.4800)	d:Bacteria,p:Proteobacteria,c:Betaproteobacteria,o:Burkholderiales,f:Oxalobacteraceae
bOTU770	5	4	1	3	2	3	8	3	6	4	0	2	1	1	3	d:Bacteria(1.0000),p:Proteobacteria(1.0000),c:Betaproteobacteria(1.0000),o:Burkholderiales(1.0000),f:Comamonadaceae(0.9500),g:Ramlibacter(0.9200),s:Sphaerotilus_hippei(0.0200)	d:Bacteria,p:Proteobacteria,c:Betaproteobacteria,o:Burkholderiales,f:Comamonadaceae,g:Ramlibacter
bOTU5888	31	8	28	22	14	36	24	11	17	14	16	39	28	29	50	d:Bacteria(1.0000),p:Proteobacteria(1.0000),c:Gammaproteobacteria(1.0000),o:Pseudomonadales(1.0000),f:Pseudomonadaceae(1.0000),g:Pseudomonas(1.0000),s:Pseudomonas_kuykendallii(0.3600)	d:Bacteria,p:Proteobacteria,c:Gammaproteobacteria,o:Pseudomonadales,f:Pseudomonadaceae,g:Pseudomonas
bOTU3702	0	0	1	0	1	0	0	0	0	1	0	0	0	0	0	d:Bacteria(1.0000),p:Verrucomicrobia(1.0000),c:Subdivision3(0.9400),o:Verrucomicrobiales(0.0100),f:Verrucomicrobiaceae(0.0100),g:Subdivision3_genera_incertae_sedis(0.9400),s:Roseimicrobium_gellanilyticum(0.0100)	d:Bacteria,p:Verrucomicrobia,c:Subdivision3
bOTU718	1	1	1	0	1	1	1	0	2	4	0	0	1	1	0	d:Bacteria(1.0000),p:Proteobacteria(1.0000),c:Betaproteobacteria(1.0000),o:Burkholderiales(1.0000),f:Oxalobacteraceae(0.9900),g:Massilia(0.8200),s:Massilia_tieshanensis(0.3500)	d:Bacteria,p:Proteobacteria,c:Betaproteobacteria,o:Burkholderiales,f:Oxalobacteraceae,g:Massilia
bOTU2929	0	0	0	0	0	0	0	0	0	0	0	0	0	1	0	d:Bacteria(1.0000),p:Firmicutes(1.0000),c:Bacilli(1.0000),o:Bacillales(1.0000),f:Paenibacillaceae_1(1.0000),g:Paenibacillus(1.0000),s:Paenibacillus_agarexedens(0.3800)	d:Bacteria,p:Firmicutes,c:Bacilli,o:Bacillales,f:Paenibacillaceae_1,g:Paenibacillus
bOTU3575	0	1	1	0	3	3	3	3	1	2	0	1	0	0	2	d:Bacteria(1.0000),p:Firmicutes(1.0000),c:Bacilli(1.0000),o:Bacillales(1.0000),f:Paenibacillaceae_1(1.0000),g:Paenibacillus(1.0000),s:Paenibacillus_endophyticus(0.4600)	d:Bacteria,p:Firmicutes,c:Bacilli,o:Bacillales,f:Paenibacillaceae_1,g:Paenibacillus
bOTU5927	0	0	0	1	0	0	0	0	0	0	0	0	0	0	0	d:Bacteria(1.0000),p:Actinobacteria(1.0000),c:Actinobacteria(1.0000),o:Actinomycetales(1.0000),f:Streptomycetaceae(1.0000),g:Streptomyces(1.0000),s:Streptomyces_aomiensis(0.9500)	d:Bacteria,p:Actinobacteria,c:Actinobacteria,o:Actinomycetales,f:Streptomycetaceae,g:Streptomyces,s:Streptomyces_aomiensis
bOTU2160	1	0	0	1	0	0	0	0	2	0	0	0	0	0	1	d:Bacteria(1.0000),p:Firmicutes(1.0000),c:Bacilli(1.0000),o:Bacillales(1.0000),f:Paenibacillaceae_1(1.0000),g:Paenibacillus(0.9800),s:Paenibacillus_pectinilyticus(0.7100)	d:Bacteria,p:Firmicutes,c:Bacilli,o:Bacillales,f:Paenibacillaceae_1,g:Paenibacillus
bOTU2034	0	1	0	0	0	0	0	0	0	0	0	0	0	0	0	d:Bacteria(1.0000),p:Actinobacteria(0.8500),c:Actinobacteria(0.8300),o:Solirubrobacterales(0.6600),f:Conexibacteraceae(0.3800),g:Conexibacter(0.3800),s:Conexibacter_arvalis(0.3800)	d:Bacteria,p:Actinobacteria,c:Actinobacteria
bOTU2405	0	1	0	0	0	0	0	0	0	1	0	0	0	0	0	d:Bacteria(1.0000),p:Proteobacteria(1.0000),c:Betaproteobacteria(0.9900),o:Burkholderiales(0.9900),f:Burkholderiales_incertae_sedis(0.9700),g:Aquabacterium(0.9500),s:Aquabacterium_parvum(0.5800)	d:Bacteria,p:Proteobacteria,c:Betaproteobacteria,o:Burkholderiales,f:Burkholderiales_incertae_sedis,g:Aquabacterium
bOTU2516	0	0	0	0	0	0	1	0	0	0	0	0	1	0	0	d:Bacteria(1.0000),p:Proteobacteria(0.9700),c:Alphaproteobacteria(0.9400),o:Rhodospirillales(0.6800),f:Rhodospirillaceae(0.4300),g:Azospirillum(0.2100),s:Reyranella_graminifolii(0.1100)	d:Bacteria,p:Proteobacteria,c:Alphaproteobacteria
bOTU5040	0	0	0	0	0	0	0	0	0	0	0	0	1	0	0	d:Bacteria(1.0000),p:Proteobacteria(1.0000),c:Alphaproteobacteria(1.0000),o:Rhizobiales(1.0000),f:Hyphomicrobiaceae(1.0000),g:Hyphomicrobium(0.9600),s:Hyphomicrobium_vulgare(0.7000)	d:Bacteria,p:Proteobacteria,c:Alphaproteobacteria,o:Rhizobiales,f:Hyphomicrobiaceae,g:Hyphomicrobium
bOTU10	0	0	0	0	1	0	0	0	0	0	0	0	0	0	0	d:Bacteria(1.0000),p:Bacteroidetes(1.0000),c:Sphingobacteriia(1.0000),o:Sphingobacteriales(1.0000),f:Chitinophagaceae(1.0000),g:Niastella(0.7200),s:Niastella_yeongjuensis(0.4400)	d:Bacteria,p:Bacteroidetes,c:Sphingobacteriia,o:Sphingobacteriales,f:Chitinophagaceae
bOTU805	1	0	0	0	0	0	0	0	1	0	0	0	0	0	0	d:Bacteria(1.0000),p:Proteobacteria(1.0000),c:Betaproteobacteria(1.0000),o:Burkholderiales(1.0000),f:Oxalobacteraceae(1.0000),g:Massilia(0.8900),s:Massilia_kyonggiensis(0.5100)	d:Bacteria,p:Proteobacteria,c:Betaproteobacteria,o:Burkholderiales,f:Oxalobacteraceae,g:Massilia
bOTU3589	1	0	0	1	0	0	0	0	3	4	0	0	1	0	0	d:Bacteria(1.0000),p:Proteobacteria(1.0000),c:Alphaproteobacteria(1.0000),o:Sphingomonadales(0.6700),f:Sphingomonadaceae(0.6700),g:Sphingomonas(0.6600),s:Sphingomonas_pseudosanguinis(0.2600)	d:Bacteria,p:Proteobacteria,c:Alphaproteobacteria
bOTU3237	2	0	0	0	0	0	0	0	0	0	0	0	0	0	0	d:Bacteria(1.0000),p:Proteobacteria(1.0000),c:Betaproteobacteria(1.0000),o:Burkholderiales(0.9300),f:Comamonadaceae(0.8300),g:Acidovorax(0.6000),s:Acidovorax_facilis(0.5800)	d:Bacteria,p:Proteobacteria,c:Betaproteobacteria,o:Burkholderiales,f:Comamonadaceae
bOTU6374	3	0	1	0	2	1	0	0	0	1	1	0	0	0	0	d:Bacteria(1.0000),p:Acidobacteria(1.0000),c:Acidobacteria_Gp3(1.0000),g:Candidatus_Solibacter(1.0000)	d:Bacteria,p:Acidobacteria,c:Acidobacteria_Gp3,g:Candidatus_Solibacter
bOTU591	0	0	0	2	0	0	0	0	0	0	0	0	0	0	0	d:Bacteria(1.0000),p:Proteobacteria(1.0000),c:Gammaproteobacteria(1.0000),o:Xanthomonadales(1.0000),f:Xanthomonadaceae(1.0000),g:Arenimonas(0.6500),s:Arenimonas_daechungensis(0.5100)	d:Bacteria,p:Proteobacteria,c:Gammaproteobacteria,o:Xanthomonadales,f:Xanthomonadaceae
bOTU295	2	1	0	1	1	0	4	0	0	0	0	0	3	0	1	d:Bacteria(1.0000),p:Proteobacteria(1.0000),c:Betaproteobacteria(1.0000),o:Burkholderiales(1.0000),f:Burkholderiales_incertae_sedis(0.8400),g:Aquabacterium(0.5500),s:Aquabacterium_commune(0.2600)	d:Bacteria,p:Proteobacteria,c:Betaproteobacteria,o:Burkholderiales,f:Burkholderiales_incertae_sedis
bOTU4108	0	0	0	0	0	0	0	0	0	0	1	0	0	0	0	d:Bacteria(1.0000),p:Proteobacteria(0.9900),c:Alphaproteobacteria(0.9800),o:Rhizobiales(0.9300),f:Rhizobiaceae(0.8700),g:Rhizobium(0.8700),s:Rhizobium_fabae(0.7900)	d:Bacteria,p:Proteobacteria,c:Alphaproteobacteria,o:Rhizobiales,f:Rhizobiaceae,g:Rhizobium
bOTU4959	0	0	0	0	0	0	0	1	0	0	0	0	0	0	0	d:Bacteria(1.0000),p:Actinobacteria(0.9700),c:Actinobacteria(0.9700),o:Gaiellales(0.9200),f:Gaiellaceae(0.9200),g:Gaiella(0.9200),s:Gaiella_occulta(0.9200)	d:Bacteria,p:Actinobacteria,c:Actinobacteria,o:Gaiellales,f:Gaiellaceae,g:Gaiella,s:Gaiella_occulta
bOTU6375	0	0	0	0	0	0	0	0	0	0	0	0	0	0	1	d:Bacteria(1.0000),p:Proteobacteria(1.0000),c:Alphaproteobacteria(1.0000),o:Caulobacterales(0.9800),f:Caulobacteraceae(0.9800),g:Caulobacter(0.4900),s:Phenylobacterium_lituiforme(0.3400)	d:Bacteria,p:Proteobacteria,c:Alphaproteobacteria,o:Caulobacterales,f:Caulobacteraceae
bOTU324	1	2	2	0	4	3	4	0	1	3	3	4	0	1	4	d:Bacteria(1.0000),p:Proteobacteria(1.0000),c:Alphaproteobacteria(1.0000),o:Rhizobiales(1.0000),f:Rhizobiaceae(0.4000),g:Rhizobium(0.3600),s:Bartonella_pachyuromydis(0.1300)	d:Bacteria,p:Proteobacteria,c:Alphaproteobacteria,o:Rhizobiales
bOTU2289	0	0	0	0	0	0	0	0	1	0	0	0	0	0	0	d:Bacteria(1.0000),p:Proteobacteria(0.9600),c:Alphaproteobacteria(0.9500),o:Rhizobiales(0.8300),f:Hyphomicrobiaceae(0.6000),g:Devosia(0.5200),s:Devosia_geojensis(0.2200)	d:Bacteria,p:Proteobacteria,c:Alphaproteobacteria,o:Rhizobiales
bOTU1426	3	0	1	3	1	1	3	0	0	0	0	3	0	1	0	d:Bacteria(1.0000),p:Proteobacteria(1.0000),c:Betaproteobacteria(1.0000),o:Burkholderiales(1.0000),f:Oxalobacteraceae(0.7000),g:Herbaspirillum(0.5200),s:Herbaspirillum_rubrisubalbicans(0.4800)	d:Bacteria,p:Proteobacteria,c:Betaproteobacteria,o:Burkholderiales
bOTU7117	0	0	1	0	0	0	0	0	0	1	0	0	0	0	0	d:Bacteria(1.0000),p:Verrucomicrobia(1.0000),c:Subdivision3(1.0000),g:Subdivision3_genera_incertae_sedis(1.0000)	d:Bacteria,p:Verrucomicrobia,c:Subdivision3,g:Subdivision3_genera_incertae_sedis
bOTU2948	0	0	1	2	2	0	0	0	0	0	0	0	0	2	0	d:Bacteria(1.0000),p:Proteobacteria(1.0000),c:Deltaproteobacteria(1.0000),o:Desulfuromonadales(1.0000),f:Geobacteraceae(0.8900),g:Geobacter(0.8900),s:Geobacter_pickeringii(0.2400)	d:Bacteria,p:Proteobacteria,c:Deltaproteobacteria,o:Desulfuromonadales,f:Geobacteraceae,g:Geobacter
bOTU4506	0	0	0	1	0	0	4	0	0	0	0	0	0	0	0	d:Bacteria(1.0000),p:Proteobacteria(1.0000),c:Betaproteobacteria(1.0000),o:Burkholderiales(0.5100),f:Neisseriaceae(0.2200),g:Massilia(0.1700),s:Paludibacterium_yongneupense(0.1300)	d:Bacteria,p:Proteobacteria,c:Betaproteobacteria
bOTU4045	0	0	0	0	1	0	0	0	0	0	0	0	0	0	0	d:Bacteria(1.0000),p:Actinobacteria(0.8800),c:Actinobacteria(0.8600),o:Actinomycetales(0.4800),f:Gaiellaceae(0.2000),g:Gaiella(0.2000),s:Gaiella_occulta(0.2000)	d:Bacteria,p:Actinobacteria,c:Actinobacteria
bOTU3167	0	0	0	0	0	1	0	1	0	0	0	0	0	0	0	d:Bacteria(1.0000),p:Proteobacteria(1.0000),c:Alphaproteobacteria(1.0000),o:Rhodospirillales(1.0000),g:Reyranella(1.0000),s:Reyranella_graminifolii(0.6300)	d:Bacteria,p:Proteobacteria,c:Alphaproteobacteria,o:Rhodospirillales,g:Reyranella
bOTU8386	1	1	0	3	2	0	1	0	1	0	1	1	3	0	1	d:Bacteria(1.0000),p:Proteobacteria(1.0000),c:Betaproteobacteria(1.0000),o:Burkholderiales(1.0000),f:Oxalobacteraceae(0.5700),g:Herbaspirillum(0.3600),s:Herbaspirillum_lusitanum(0.3400)	d:Bacteria,p:Proteobacteria,c:Betaproteobacteria,o:Burkholderiales
bOTU5787	3	1	4	2	4	3	3	1	4	5	6	1	2	2	3	d:Bacteria(1.0000),p:Proteobacteria(1.0000),c:Betaproteobacteria(1.0000),o:Burkholderiales(1.0000),f:Comamonadaceae(1.0000),g:Acidovorax(0.6200),s:Acidovorax_facilis(0.2000)	d:Bacteria,p:Proteobacteria,c:Betaproteobacteria,o:Burkholderiales,f:Comamonadaceae
bOTU6809	0	0	2	0	0	0	0	0	0	0	0	0	0	0	0	d:Bacteria(1.0000),p:Acidobacteria(1.0000),c:Acidobacteria_Gp3(1.0000),g:Candidatus_Solibacter(0.6600)	d:Bacteria,p:Acidobacteria,c:Acidobacteria_Gp3
bOTU6318	0	0	0	0	1	0	2	0	0	0	0	0	0	0	0	d:Bacteria(1.0000),p:Actinobacteria(0.9700),c:Actinobacteria(0.9600),o:Gaiellales(0.5100),f:Gaiellaceae(0.5100),g:Gaiella(0.5100),s:Gaiella_occulta(0.5100)	d:Bacteria,p:Actinobacteria,c:Actinobacteria
bOTU6638	8	2	7	5	7	8	3	5	11	5	2	11	1	9	9	d:Bacteria(1.0000),p:Proteobacteria(1.0000),c:Alphaproteobacteria(0.9900),o:Rhizobiales(0.9800),f:Bradyrhizobiaceae(0.6600),g:Afipia(0.2900),s:Bradyrhizobium_manausense(0.1600)	d:Bacteria,p:Proteobacteria,c:Alphaproteobacteria,o:Rhizobiales
bOTU476	2	0	0	0	0	0	0	0	1	0	1	1	0	0	0	d:Bacteria(1.0000),p:Bacteroidetes(1.0000),c:Flavobacteriia(1.0000),o:Flavobacteriales(1.0000),f:Flavobacteriaceae(1.0000),g:Flavobacterium(1.0000),s:Flavobacterium_glaciei(0.2100)	d:Bacteria,p:Bacteroidetes,c:Flavobacteriia,o:Flavobacteriales,f:Flavobacteriaceae,g:Flavobacterium
bOTU3314	0	0	0	0	0	1	0	1	0	0	0	0	0	0	0	d:Bacteria(1.0000),p:Actinobacteria(0.7200),c:Actinobacteria(0.7200),o:Actinomycetales(0.5500),f:Pseudonocardiaceae(0.2200),g:Streptomyces(0.0900),s:Lentzea_waywayandensis(0.0900)	d:Bacteria
bOTU1791	0	0	2	0	0	0	0	0	0	0	0	0	0	0	0	d:Bacteria(1.0000),p:Proteobacteria(1.0000),c:Betaproteobacteria(1.0000),o:Burkholderiales(1.0000),f:Comamonadaceae(1.0000),g:Comamonas(0.9700),s:Comamonas_denitrificans(0.9700)	d:Bacteria,p:Proteobacteria,c:Betaproteobacteria,o:Burkholderiales,f:Comamonadaceae,g:Comamonas,s:Comamonas_denitrificans
bOTU2682	0	0	0	0	0	0	0	0	0	0	0	0	1	0	0	d:Bacteria(1.0000),p:Bacteroidetes(1.0000),c:Sphingobacteriia(1.0000),o:Sphingobacteriales(1.0000),f:Chitinophagaceae(1.0000),g:Flavihumibacter(0.3800),s:Flavihumibacter_solisilvae(0.2600)	d:Bacteria,p:Bacteroidetes,c:Sphingobacteriia,o:Sphingobacteriales,f:Chitinophagaceae
bOTU2016	2	0	0	0	0	0	1	0	2	0	0	0	0	1	3	d:Bacteria(1.0000),p:Proteobacteria(1.0000),c:Betaproteobacteria(1.0000),o:Methylophilales(1.0000),f:Methylophilaceae(1.0000),g:Methylovorus(0.9100),s:Methylovorus_glucosotrophus(0.9100)	d:Bacteria,p:Proteobacteria,c:Betaproteobacteria,o:Methylophilales,f:Methylophilaceae,g:Methylovorus,s:Methylovorus_glucosotrophus
bOTU257	1	1	1	0	1	3	1	0	1	0	0	0	2	1	2	d:Bacteria(1.0000),p:Proteobacteria(1.0000),c:Alphaproteobacteria(1.0000),o:Sphingomonadales(1.0000),f:Sphingomonadaceae(1.0000),g:Sphingobium(1.0000),s:Sphingobium_chlorophenolicum(0.3900)	d:Bacteria,p:Proteobacteria,c:Alphaproteobacteria,o:Sphingomonadales,f:Sphingomonadaceae,g:Sphingobium
bOTU1419	0	0	1	0	0	0	0	0	0	0	0	0	0	0	0	d:Bacteria(1.0000),p:Bacteroidetes(1.0000),c:Sphingobacteriia(1.0000),o:Sphingobacteriales(1.0000),f:Chitinophagaceae(1.0000),g:Parasegetibacter(0.9800),s:Parasegetibacter_luojiensis(0.9600)	d:Bacteria,p:Bacteroidetes,c:Sphingobacteriia,o:Sphingobacteriales,f:Chitinophagaceae,g:Parasegetibacter,s:Parasegetibacter_luojiensis
bOTU2030	0	0	0	0	0	0	0	0	0	1	0	0	0	0	0	d:Bacteria(1.0000),p:Actinobacteria(1.0000),c:Actinobacteria(1.0000),o:Acidimicrobiales(0.6500),f:Acidimicrobineae_incertae_sedis(0.5900),g:Aciditerrimonas(0.5900),s:Aciditerrimonas_ferrireducens(0.5900)	d:Bacteria,p:Actinobacteria,c:Actinobacteria
bOTU826	0	0	1	1	0	2	1	0	0	0	0	0	1	2	0	d:Bacteria(1.0000),p:Proteobacteria(1.0000),c:Gammaproteobacteria(1.0000),o:Xanthomonadales(1.0000),f:Xanthomonadaceae(1.0000),g:Arenimonas(0.6900),s:Arenimonas_daechungensis(0.3600)	d:Bacteria,p:Proteobacteria,c:Gammaproteobacteria,o:Xanthomonadales,f:Xanthomonadaceae
bOTU1322	0	0	1	0	0	0	0	0	0	0	0	0	0	0	0	d:Bacteria(1.0000),p:Chlamydiae(1.0000),c:Chlamydiia(1.0000),o:Chlamydiales(1.0000),f:Parachlamydiaceae(0.9900),g:Parachlamydia(0.8500),s:Parachlamydia_acanthamoebae(0.8500)	d:Bacteria,p:Chlamydiae,c:Chlamydiia,o:Chlamydiales,f:Parachlamydiaceae,g:Parachlamydia,s:Parachlamydia_acanthamoebae
bOTU6035	3	3	6	2	5	7	3	5	14	5	1	6	13	8	18	d:Bacteria(1.0000),p:Proteobacteria(1.0000),c:Betaproteobacteria(1.0000),o:Burkholderiales(1.0000),f:Burkholderiales_incertae_sedis(0.5000),g:Kinneretia(0.2900),s:Kinneretia_asaccharophila(0.2900)	d:Bacteria,p:Proteobacteria,c:Betaproteobacteria,o:Burkholderiales
bOTU2151	0	0	1	0	0	0	1	0	0	0	0	0	0	0	2	d:Bacteria(1.0000),p:Proteobacteria(1.0000),c:Betaproteobacteria(0.9500),o:Burkholderiales(0.5900),f:Burkholderiaceae(0.4500),g:Burkholderia(0.4300),s:Burkholderia_bannensis(0.1200)	d:Bacteria,p:Proteobacteria,c:Betaproteobacteria
bOTU8170	0	1	0	1	0	0	1	1	0	0	0	1	0	0	0	d:Bacteria(1.0000),p:Proteobacteria(1.0000),c:Betaproteobacteria(0.9300),o:Burkholderiales(0.8700),f:Oxalobacteraceae(0.7800),g:Massilia(0.7600),s:Massilia_kyonggiensis(0.3900)	d:Bacteria,p:Proteobacteria,c:Betaproteobacteria,o:Burkholderiales
bOTU3528	0	0	1	0	0	0	0	0	0	0	0	1	0	0	0	d:Bacteria(1.0000),p:Actinobacteria(1.0000),c:Actinobacteria(1.0000),o:Actinomycetales(1.0000),f:Nocardioidaceae(0.9900),g:Nocardioides(0.9800),s:Nocardioides_halotolerans(0.6400)	d:Bacteria,p:Actinobacteria,c:Actinobacteria,o:Actinomycetales,f:Nocardioidaceae,g:Nocardioides
bOTU2766	0	0	0	0	0	0	0	0	0	0	0	0	0	1	0	d:Bacteria(1.0000),p:Proteobacteria(1.0000),c:Alphaproteobacteria(1.0000),o:Sphingomonadales(1.0000),f:Sphingomonadaceae(1.0000),g:Sphingobium(0.9900),s:Sphingobium_vulgare(0.5500)	d:Bacteria,p:Proteobacteria,c:Alphaproteobacteria,o:Sphingomonadales,f:Sphingomonadaceae,g:Sphingobium
bOTU178	0	0	0	0	0	0	0	0	0	0	0	1	0	0	0	d:Bacteria(1.0000),p:Actinobacteria(1.0000),c:Actinobacteria(1.0000),o:Actinomycetales(1.0000),f:Nocardioidaceae(0.9900),g:Nocardioides(0.9900),s:Nocardioides_furvisabuli(0.3400)	d:Bacteria,p:Actinobacteria,c:Actinobacteria,o:Actinomycetales,f:Nocardioidaceae,g:Nocardioides
bOTU4320	0	0	0	0	0	0	1	1	0	0	0	0	0	0	0	d:Bacteria(1.0000),p:Proteobacteria(0.3800),c:Deltaproteobacteria(0.2200),o:Ardenticatenales(0.2000),f:Ardenticatenaceae(0.2000),g:Ardenticatena(0.2000),s:Ardenticatena_maritima(0.2000)	d:Bacteria
bOTU1389	2	0	3	1	2	3	4	2	0	0	0	0	0	0	2	d:Bacteria(1.0000),p:Proteobacteria(1.0000),c:Betaproteobacteria(0.9900),o:Sulfuricellales(0.5000),f:Sulfuricellaceae(0.5000),g:Sulfuriferula(0.5000),s:Sulfuriferula_multivorans(0.4000)	d:Bacteria,p:Proteobacteria,c:Betaproteobacteria
bOTU8525	0	0	1	0	0	0	0	0	0	0	0	0	0	0	0	d:Bacteria(1.0000),p:Actinobacteria(0.8800),c:Actinobacteria(0.8200),o:Solirubrobacterales(0.6200),f:Conexibacteraceae(0.4300),g:Conexibacter(0.4300),s:Conexibacter_arvalis(0.4200)	d:Bacteria,p:Actinobacteria,c:Actinobacteria
bOTU6328	0	0	0	0	0	0	0	1	0	0	0	0	1	0	0	d:Bacteria(1.0000),p:Proteobacteria(0.5900),c:Alphaproteobacteria(0.3900),o:Desulfuromonadales(0.1600),f:Chloroplast(0.1200),g:Streptophyta(0.1200),s:Komagataeibacter_swingsii(0.0500)	d:Bacteria
bOTU4916	0	0	0	1	0	0	0	0	1	0	0	0	0	0	0	d:Bacteria(1.0000),p:Proteobacteria(0.9800),c:Alphaproteobacteria(0.9800),o:Rhodospirillales(0.8600),f:Rhodospirillaceae(0.8600),g:Nisaea(0.1600),s:Pelagibius_litoralis(0.1400)	d:Bacteria,p:Proteobacteria,c:Alphaproteobacteria,o:Rhodospirillales,f:Rhodospirillaceae
bOTU2374	3	0	3	3	4	1	5	0	3	0	2	0	3	0	4	d:Bacteria(1.0000),p:Proteobacteria(1.0000),c:Alphaproteobacteria(1.0000),o:Caulobacterales(1.0000),f:Caulobacteraceae(1.0000),g:Caulobacter(0.8700),s:Caulobacter_profundus(0.5600)	d:Bacteria,p:Proteobacteria,c:Alphaproteobacteria,o:Caulobacterales,f:Caulobacteraceae,g:Caulobacter
bOTU3554	0	0	0	3	1	1	1	2	1	0	1	3	2	1	0	d:Bacteria(1.0000),p:Actinobacteria(1.0000),c:Actinobacteria(1.0000),o:Actinomycetales(1.0000),f:Mycobacteriaceae(0.9800),g:Mycobacterium(0.9800),s:Mycobacterium_celatum(0.5000)	d:Bacteria,p:Actinobacteria,c:Actinobacteria,o:Actinomycetales,f:Mycobacteriaceae,g:Mycobacterium
bOTU2687	0	0	0	0	3	0	0	4	0	2	0	0	1	0	2	d:Bacteria(1.0000),p:Firmicutes(1.0000),c:Bacilli(1.0000),o:Bacillales(1.0000),f:Planococcaceae(0.7500),g:Planococcaceae_incertae_sedis(0.4000),s:Psychrobacillus_psychrodurans(0.4000)	d:Bacteria,p:Firmicutes,c:Bacilli,o:Bacillales
bOTU1015	0	1	0	0	0	0	0	1	0	0	0	0	0	0	0	d:Bacteria(1.0000),p:Proteobacteria(0.9800),c:Gammaproteobacteria(0.8600),o:Legionellales(0.4900),f:Legionellaceae(0.2900),g:Legionella(0.2900),s:Diplorickettsia_massiliensis(0.2000)	d:Bacteria,p:Proteobacteria,c:Gammaproteobacteria
bOTU2606	0	0	0	0	0	0	0	0	0	0	0	1	0	0	0	d:Bacteria(1.0000),p:Actinobacteria(0.9700),c:Actinobacteria(0.9500),o:Gaiellales(0.8300),f:Gaiellaceae(0.8300),g:Gaiella(0.8300),s:Gaiella_occulta(0.8300)	d:Bacteria,p:Actinobacteria,c:Actinobacteria,o:Gaiellales,f:Gaiellaceae,g:Gaiella,s:Gaiella_occulta
bOTU754	1	0	0	0	0	1	0	0	0	0	0	0	1	1	0	d:Bacteria(1.0000),p:Proteobacteria(1.0000),c:Alphaproteobacteria(1.0000),o:Sphingomonadales(1.0000),f:Sphingomonadaceae(1.0000),g:Novosphingobium(1.0000),s:Novosphingobium_taihuense(0.1400)	d:Bacteria,p:Proteobacteria,c:Alphaproteobacteria,o:Sphingomonadales,f:Sphingomonadaceae,g:Novosphingobium
bOTU3063	0	0	0	0	0	0	0	0	0	0	0	0	2	0	0	d:Bacteria(1.0000),p:Chloroflexi(0.3800),c:Ardenticatenia(0.2800),o:Ardenticatenales(0.2800),f:Ardenticatenaceae(0.2800),g:Ardenticatena(0.2800),s:Ardenticatena_maritima(0.2800)	d:Bacteria
bOTU1226	0	0	0	0	1	5	3	1	1	4	0	0	0	0	0	d:Bacteria(1.0000),p:Verrucomicrobia(1.0000),c:Subdivision3(0.9500),g:Subdivision3_genera_incertae_sedis(0.9500)	d:Bacteria,p:Verrucomicrobia,c:Subdivision3,g:Subdivision3_genera_incertae_sedis
bOTU3998	0	0	0	0	0	0	1	0	0	0	0	0	0	0	0	d:Bacteria(1.0000),p:Proteobacteria(1.0000),c:Betaproteobacteria(0.9700),o:Burkholderiales(0.5000),f:Burkholderiaceae(0.4100),g:Burkholderia(0.3900),s:Pseudogulbenkiania_gefcensis(0.2400)	d:Bacteria,p:Proteobacteria,c:Betaproteobacteria
bOTU373	0	0	0	0	1	1	1	3	0	0	0	0	0	0	0	d:Bacteria(1.0000),p:Bacteroidetes(1.0000),c:Cytophagia(0.9900),o:Cytophagales(0.9900),f:Sphingobacteriaceae(0.0100),g:Ohtaekwangia(0.8800),s:Ohtaekwangia_koreensis(0.5300)	d:Bacteria,p:Bacteroidetes,c:Cytophagia,o:Cytophagales
bOTU5356	0	0	0	0	0	0	0	1	0	0	0	0	0	0	0	d:Bacteria(1.0000),p:Proteobacteria(1.0000),c:Alphaproteobacteria(1.0000),o:Rhizobiales(1.0000),f:Bradyrhizobiaceae(0.9400),g:Rhodoblastus(0.9400),s:Rhodoblastus_sphagnicola(0.9000)	d:Bacteria,p:Proteobacteria,c:Alphaproteobacteria,o:Rhizobiales,f:Bradyrhizobiaceae,g:Rhodoblastus,s:Rhodoblastus_sphagnicola
bOTU310	0	0	0	0	0	0	0	0	0	0	0	0	2	0	0	d:Bacteria(1.0000),p:Proteobacteria(1.0000),c:Betaproteobacteria(1.0000),o:Burkholderiales(0.9400),f:Oxalobacteraceae(0.6800),g:Oxalicibacterium(0.6400),s:Oxalicibacterium_solurbis(0.5300)	d:Bacteria,p:Proteobacteria,c:Betaproteobacteria,o:Burkholderiales
bOTU3295	0	0	0	0	1	0	0	0	0	1	0	0	0	0	0	d:Bacteria(1.0000),p:Actinobacteria(0.9800),c:Actinobacteria(0.9800),o:Solirubrobacterales(0.9700),f:Conexibacteraceae(0.5400),g:Conexibacter(0.5400),s:Conexibacter_arvalis(0.5400)	d:Bacteria,p:Actinobacteria,c:Actinobacteria,o:Solirubrobacterales
bOTU3591	0	0	1	1	1	2	1	1	0	0	0	0	1	0	0	d:Bacteria(1.0000),p:Verrucomicrobia(1.0000),c:Subdivision3(0.9900),g:Subdivision3_genera_incertae_sedis(0.9900)	d:Bacteria,p:Verrucomicrobia,c:Subdivision3,g:Subdivision3_genera_incertae_sedis
bOTU339	1	0	0	0	0	0	0	0	0	0	0	0	0	1	4	d:Bacteria(1.0000),p:Actinobacteria(1.0000),c:Actinobacteria(1.0000),o:Actinomycetales(1.0000),f:Nocardioidaceae(0.9900),g:Marmoricola(0.5700),s:Marmoricola_korecus(0.4000)	d:Bacteria,p:Actinobacteria,c:Actinobacteria,o:Actinomycetales,f:Nocardioidaceae
bOTU8384	0	1	0	1	0	1	0	1	0	0	0	0	0	1	0	d:Bacteria(1.0000),p:Proteobacteria(1.0000),c:Betaproteobacteria(1.0000),o:Burkholderiales(0.6400),f:Burkholderiaceae(0.3900),g:Chitinimonas(0.3500),s:Chitinimonas_koreensis(0.3500)	d:Bacteria,p:Proteobacteria,c:Betaproteobacteria
bOTU2671	0	0	0	0	0	0	1	0	0	0	0	0	0	0	0	d:Bacteria(1.0000),p:Bacteroidetes(1.0000),c:Sphingobacteriia(0.9800),o:Sphingobacteriales(0.9800),f:Chitinophagaceae(0.9800),g:Chitinophaga(0.6400),s:Chitinophaga_eiseniae(0.1700)	d:Bacteria,p:Bacteroidetes,c:Sphingobacteriia,o:Sphingobacteriales,f:Chitinophagaceae
bOTU1350	0	2	1	1	2	3	5	1	1	4	0	1	1	0	3	d:Bacteria(1.0000),p:Proteobacteria(1.0000),c:Betaproteobacteria(1.0000),o:Burkholderiales(0.5700),f:Burkholderiaceae(0.5400),g:Burkholderia(0.5100),s:Dechloromonas_agitata(0.2300)	d:Bacteria,p:Proteobacteria,c:Betaproteobacteria
bOTU1206	0	0	0	0	0	0	1	1	0	0	0	0	0	0	0	d:Bacteria(1.0000),p:Proteobacteria(0.9900),c:Alphaproteobacteria(0.9800),o:Rhodospirillales(0.8900),f:Rhodospirillaceae(0.7800),g:Nitrospirillum(0.2800),s:Nitrospirillum_amazonense(0.2800)	d:Bacteria,p:Proteobacteria,c:Alphaproteobacteria,o:Rhodospirillales
bOTU4534	1	0	1	2	0	1	3	0	0	2	0	0	3	0	0	d:Bacteria(1.0000),p:Proteobacteria(1.0000),c:Alphaproteobacteria(1.0000),o:Sphingomonadales(1.0000),f:Sphingomonadaceae(1.0000),g:Sphingomonas(0.9800),s:Sphingomonas_sediminicola(0.8800)	d:Bacteria,p:Proteobacteria,c:Alphaproteobacteria,o:Sphingomonadales,f:Sphingomonadaceae,g:Sphingomonas,s:Sphingomonas_sediminicola
bOTU6290	0	0	1	0	0	0	0	0	0	0	0	0	0	0	0	d:Bacteria(1.0000),p:Proteobacteria(0.9900),c:Deltaproteobacteria(0.9900),o:Desulfuromonadales(0.9600),f:Geobacteraceae(0.9500),g:Geobacter(0.9500),s:Geobacter_toluenoxydans(0.0900)	d:Bacteria,p:Proteobacteria,c:Deltaproteobacteria,o:Desulfuromonadales,f:Geobacteraceae,g:Geobacter
bOTU2558	0	0	1	0	2	0	0	0	0	0	0	0	0	0	0	d:Bacteria(1.0000),p:Proteobacteria(0.8800),c:Deltaproteobacteria(0.7600),o:Myxococcales(0.6100),f:Phaselicystidaceae(0.2600),g:Phaselicystis(0.2600),s:Phaselicystis_flava(0.2600)	d:Bacteria,p:Proteobacteria
bOTU2656	1	1	0	1	0	0	0	0	2	0	0	0	1	1	0	d:Bacteria(1.0000),p:Proteobacteria(1.0000),c:Alphaproteobacteria(1.0000),o:Rhizobiales(1.0000),f:Bradyrhizobiaceae(1.0000),g:Bradyrhizobium(0.9800),s:Bradyrhizobium_icense(0.6400)	d:Bacteria,p:Proteobacteria,c:Alphaproteobacteria,o:Rhizobiales,f:Bradyrhizobiaceae,g:Bradyrhizobium
bOTU1494	0	0	0	0	0	2	1	0	0	0	0	0	0	0	1	d:Bacteria(1.0000),p:Proteobacteria(1.0000),c:Betaproteobacteria(1.0000),o:Rhodocyclales(1.0000),f:Rhodocyclaceae(1.0000),g:Dechloromonas(0.9500),s:Dechloromonas_hortensis(0.9500)	d:Bacteria,p:Proteobacteria,c:Betaproteobacteria,o:Rhodocyclales,f:Rhodocyclaceae,g:Dechloromonas,s:Dechloromonas_hortensis
bOTU1792	11	8	13	14	12	17	10	13	11	10	4	8	6	4	16	d:Bacteria(1.0000),p:Proteobacteria(1.0000),c:Betaproteobacteria(1.0000),o:Burkholderiales(1.0000),f:Burkholderiaceae(1.0000),g:Cupriavidus(0.7200),s:Ralstonia_mannitolilytica(0.2700)	d:Bacteria,p:Proteobacteria,c:Betaproteobacteria,o:Burkholderiales,f:Burkholderiaceae
bOTU2814	1	0	1	0	0	1	0	0	0	0	0	0	0	1	0	d:Bacteria(1.0000),p:Proteobacteria(1.0000),c:Betaproteobacteria(0.6200),o:Burkholderiales(0.5800),f:Burkholderiales_incertae_sedis(0.5600),g:Rhizobacter(0.3800),s:Mitsuaria_chitosanitabida(0.1900)	d:Bacteria,p:Proteobacteria
bOTU8074	0	0	0	0	1	0	0	0	0	0	0	0	0	0	0	d:Bacteria(1.0000),p:Actinobacteria(1.0000),c:Actinobacteria(1.0000),o:Actinomycetales(1.0000),f:Nocardioidaceae(0.2900),g:Blastococcus(0.2000),s:Blastococcus_jejuensis(0.2000)	d:Bacteria,p:Actinobacteria,c:Actinobacteria,o:Actinomycetales
bOTU6595	0	0	0	0	0	0	0	0	0	1	0	0	0	0	0	d:Bacteria(1.0000),p:Proteobacteria(1.0000),c:Betaproteobacteria(1.0000),o:Burkholderiales(1.0000),f:Oxalobacteraceae(0.9900),g:Massilia(0.7700),s:Massilia_albidiflava(0.3100)	d:Bacteria,p:Proteobacteria,c:Betaproteobacteria,o:Burkholderiales,f:Oxalobacteraceae
bOTU507	0	0	0	0	0	0	0	0	0	0	1	0	0	0	0	d:Bacteria(1.0000),p:Actinobacteria(1.0000),c:Actinobacteria(1.0000),o:Actinomycetales(1.0000),f:Nocardioidaceae(0.9800),g:Nocardioides(0.9800),s:Nocardioides_dubius(0.4700)	d:Bacteria,p:Actinobacteria,c:Actinobacteria,o:Actinomycetales,f:Nocardioidaceae,g:Nocardioides
bOTU2976	0	0	0	0	1	0	0	0	0	0	0	0	0	0	0	d:Bacteria(1.0000),p:Proteobacteria(0.9600),c:Gammaproteobacteria(0.8800),o:Xanthomonadales(0.6600),f:Sinobacteraceae(0.6600),g:Steroidobacter(0.3800),s:Steroidobacter_agariperforans(0.3600)	d:Bacteria,p:Proteobacteria,c:Gammaproteobacteria
bOTU557	1	1	2	3	10	2	1	3	2	1	0	2	3	2	2	d:Bacteria(1.0000),p:Proteobacteria(1.0000),c:Alphaproteobacteria(1.0000),o:Rhizobiales(1.0000),f:Rhizobiaceae(0.9300),g:Rhizobium(0.9100),s:Rhizobium_tarimense(0.2700)	d:Bacteria,p:Proteobacteria,c:Alphaproteobacteria,o:Rhizobiales,f:Rhizobiaceae,g:Rhizobium
bOTU1319	1	0	0	0	0	0	0	0	0	0	0	0	0	0	0	d:Bacteria(1.0000),p:Chloroflexi(0.3600),c:Ardenticatenia(0.2700),o:Ardenticatenales(0.2700),f:Ardenticatenaceae(0.2700),g:Ardenticatena(0.2700),s:Ardenticatena_maritima(0.2700)	d:Bacteria
bOTU8428	0	0	1	0	0	0	0	0	0	0	0	0	1	0	0	d:Bacteria(1.0000),p:Proteobacteria(1.0000),c:Betaproteobacteria(1.0000),o:Burkholderiales(1.0000),f:Oxalobacteraceae(1.0000),g:Massilia(0.7500),s:Massilia_aurea(0.6500)	d:Bacteria,p:Proteobacteria,c:Betaproteobacteria,o:Burkholderiales,f:Oxalobacteraceae
bOTU4913	0	0	1	0	0	0	0	0	0	0	0	0	0	0	0	d:Bacteria(1.0000),p:Actinobacteria(1.0000),c:Actinobacteria(1.0000),o:Actinomycetales(1.0000),f:Sporichthyaceae(0.2900),g:Sporichthya(0.2900),s:Sporichthya_polymorpha(0.1700)	d:Bacteria,p:Actinobacteria,c:Actinobacteria,o:Actinomycetales
bOTU887	0	0	0	0	0	0	1	0	0	0	0	0	0	0	0	d:Bacteria(1.0000),p:Actinobacteria(1.0000),c:Actinobacteria(1.0000),o:Actinomycetales(1.0000),f:Micromonosporaceae(1.0000),g:Micromonospora(0.9500),s:Micromonospora_chokoriensis(0.7800)	d:Bacteria,p:Actinobacteria,c:Actinobacteria,o:Actinomycetales,f:Micromonosporaceae,g:Micromonospora
bOTU8493	6	3	2	8	7	12	6	6	4	7	1	6	5	2	7	d:Bacteria(1.0000),p:Proteobacteria(0.9900),c:Alphaproteobacteria(0.5100),o:Rhizobiales(0.4900),f:Rhizobiaceae(0.3700),g:Rhizobium(0.3000),s:Rhizobium_calliandrae(0.1200)	d:Bacteria,p:Proteobacteria
bOTU493	1	0	0	0	1	1	0	0	0	0	2	0	0	0	2	d:Bacteria(1.0000),p:Proteobacteria(1.0000),c:Betaproteobacteria(1.0000),o:Burkholderiales(1.0000),f:Burkholderiales_incertae_sedis(0.6100),g:Sphaerotilus(0.4900),s:Sphaerotilus_hippei(0.4700)	d:Bacteria,p:Proteobacteria,c:Betaproteobacteria,o:Burkholderiales
bOTU158	2	0	0	1	2	1	2	1	0	0	1	1	5	0	1	d:Bacteria(1.0000),p:Actinobacteria(1.0000),c:Actinobacteria(1.0000),o:Actinomycetales(1.0000),f:Micrococcaceae(0.9800),g:Arthrobacter(0.9500),s:Arthrobacter_phenanthrenivorans(0.2200)	d:Bacteria,p:Actinobacteria,c:Actinobacteria,o:Actinomycetales,f:Micrococcaceae,g:Arthrobacter
bOTU264	2	0	1	1	1	0	3	1	2	0	0	1	0	0	2	d:Bacteria(1.0000),p:Proteobacteria(1.0000),c:Betaproteobacteria(1.0000),o:Burkholderiales(0.9800),f:Comamonadaceae(0.8700),g:Ramlibacter(0.6000),s:Xylophilus_ampelinus(0.0700)	d:Bacteria,p:Proteobacteria,c:Betaproteobacteria,o:Burkholderiales,f:Comamonadaceae
bOTU1913	9	0	0	3	1	3	2	0	1	1	1	0	0	0	0	d:Bacteria(1.0000),p:Proteobacteria(1.0000),c:Alphaproteobacteria(1.0000),o:Rhizobiales(1.0000),f:Bradyrhizobiaceae(0.9700),g:Bosea(0.9700),s:Bosea_lathyri(0.5700)	d:Bacteria,p:Proteobacteria,c:Alphaproteobacteria,o:Rhizobiales,f:Bradyrhizobiaceae,g:Bosea
bOTU4470	1	0	0	0	1	1	1	0	0	0	1	0	0	0	0	d:Bacteria(1.0000),p:Proteobacteria(1.0000),c:Alphaproteobacteria(1.0000),o:Sphingomonadales(1.0000),f:Sphingomonadaceae(1.0000),g:Sphingomonas(0.9400),s:Sphingomonas_sediminicola(0.3800)	d:Bacteria,p:Proteobacteria,c:Alphaproteobacteria,o:Sphingomonadales,f:Sphingomonadaceae,g:Sphingomonas
bOTU1366	1	2	2	0	0	2	4	0	0	0	0	0	0	0	0	d:Bacteria(1.0000),p:Acidobacteria(1.0000),c:Acidobacteria_Gp1(1.0000),g:Gp1(1.0000)	d:Bacteria,p:Acidobacteria,c:Acidobacteria_Gp1,g:Gp1
bOTU2554	0	1	0	0	0	0	0	0	0	0	0	0	0	0	0	d:Bacteria(1.0000),p:Proteobacteria(1.0000),c:Alphaproteobacteria(1.0000),o:Rhizobiales(1.0000),f:Rhizobiales_incertae_sedis(0.2600),g:Variibacter(0.2600),s:Variibacter_gotjawalensis(0.2600)	d:Bacteria,p:Proteobacteria,c:Alphaproteobacteria,o:Rhizobiales
bOTU707	0	0	0	0	0	1	0	0	0	0	0	0	0	0	0	d:Bacteria(1.0000),p:Bacteroidetes(1.0000),c:Cytophagia(1.0000),o:Cytophagales(1.0000),g:Ohtaekwangia(1.0000),s:Ohtaekwangia_koreensis(0.5000)	d:Bacteria,p:Bacteroidetes,c:Cytophagia,o:Cytophagales,g:Ohtaekwangia
bOTU7617	1	0	0	0	0	1	1	0	1	0	1	2	1	4	1	d:Bacteria(1.0000),p:Proteobacteria(0.9900),c:Alphaproteobacteria(0.9900),o:Rhizobiales(0.9800),f:Methylobacteriaceae(0.3900),g:Microvirga(0.3600),s:Microvirga_subterranea(0.2300)	d:Bacteria,p:Proteobacteria,c:Alphaproteobacteria,o:Rhizobiales
bOTU5508	0	1	0	0	0	0	0	0	0	0	0	0	0	0	0	d:Bacteria(1.0000),p:Proteobacteria(1.0000),c:Gammaproteobacteria(1.0000),o:Xanthomonadales(1.0000),f:Sinobacteraceae(0.9900),g:Steroidobacter(0.9700),s:Steroidobacter_denitrificans(0.9200)	d:Bacteria,p:Proteobacteria,c:Gammaproteobacteria,o:Xanthomonadales,f:Sinobacteraceae,g:Steroidobacter,s:Steroidobacter_denitrificans
bOTU4155	0	0	0	0	0	0	1	0	1	1	0	0	1	0	0	d:Bacteria(1.0000),p:Proteobacteria(1.0000),c:Betaproteobacteria(0.9600),o:Burkholderiales(0.6400),f:Burkholderiaceae(0.4100),g:Chitinimonas(0.3600),s:Chitinimonas_viridis(0.2200)	d:Bacteria,p:Proteobacteria,c:Betaproteobacteria
bOTU5669	1	0	2	1	0	0	0	0	3	0	0	1	0	2	0	d:Bacteria(1.0000),p:Proteobacteria(1.0000),c:Alphaproteobacteria(1.0000),o:Rhizobiales(1.0000),f:Bradyrhizobiaceae(0.9700),g:Bosea(0.9700),s:Bosea_thiooxidans(0.5200)	d:Bacteria,p:Proteobacteria,c:Alphaproteobacteria,o:Rhizobiales,f:Bradyrhizobiaceae,g:Bosea
bOTU641	0	0	0	0	0	0	0	1	0	0	0	1	0	0	1	d:Bacteria(1.0000),p:Proteobacteria(1.0000),c:Alphaproteobacteria(1.0000),o:Rhizobiales(1.0000),f:Hyphomicrobiaceae(1.0000),g:Devosia(1.0000),s:Devosia_neptuniae(0.4900)	d:Bacteria,p:Proteobacteria,c:Alphaproteobacteria,o:Rhizobiales,f:Hyphomicrobiaceae,g:Devosia
bOTU8028	1	0	0	0	0	0	0	0	0	0	1	0	0	0	0	d:Bacteria(1.0000),p:Firmicutes(1.0000),c:Clostridia(1.0000),o:Clostridiales(1.0000),f:Peptostreptococcaceae(1.0000),g:Terrisporobacter(0.7600),s:Terrisporobacter_mayombei(0.4300)	d:Bacteria,p:Firmicutes,c:Clostridia,o:Clostridiales,f:Peptostreptococcaceae
bOTU2059	0	0	1	0	0	0	0	0	0	0	0	0	0	0	0	d:Bacteria(1.0000),p:Actinobacteria(1.0000),c:Actinobacteria(1.0000),o:Actinomycetales(1.0000),f:Thermomonosporaceae(0.9600),g:Actinomadura(0.7100),s:Actinomadura_miaoliensis(0.3600)	d:Bacteria,p:Actinobacteria,c:Actinobacteria,o:Actinomycetales,f:Thermomonosporaceae
bOTU6146	0	0	0	0	0	0	0	0	0	1	0	0	0	0	0	d:Bacteria(1.0000),p:Proteobacteria(0.9700),c:Alphaproteobacteria(0.9600),o:Rhodospirillales(0.7800),f:Rhodospirillaceae(0.7600),g:Dongia(0.2400),s:Dongia_rigui(0.2100)	d:Bacteria,p:Proteobacteria,c:Alphaproteobacteria
bOTU602	8	8	11	13	9	2	17	2	9	2	10	10	14	16	1	d:Bacteria(1.0000),p:Proteobacteria(1.0000),c:Alphaproteobacteria(1.0000),o:Rhizobiales(0.9600),f:Rhizobiaceae(0.6200),g:Rhizobium(0.6200),s:Rhizobium_fabae(0.2500)	d:Bacteria,p:Proteobacteria,c:Alphaproteobacteria,o:Rhizobiales
bOTU810	0	0	0	0	0	0	0	0	2	0	0	0	0	0	0	d:Bacteria(1.0000),p:Bacteroidetes(0.9900),c:Cytophagia(0.5000),o:Cytophagales(0.5000),f:Sphingobacteriaceae(0.2700),g:Pontibacter(0.1300),s:Reichenbachiella_agariperforans(0.1100)	d:Bacteria,p:Bacteroidetes
bOTU1747	1	0	0	1	1	1	1	2	0	6	0	0	2	0	0	d:Bacteria(1.0000),p:Nitrospirae(0.8300),c:Nitrospira(0.8300),o:Nitrospirales(0.8300),f:Nitrospiraceae(0.8300),g:Nitrospira(0.8100),s:Desulfovibrio_alkalitolerans(0.0200)	d:Bacteria,p:Nitrospirae,c:Nitrospira,o:Nitrospirales,f:Nitrospiraceae,g:Nitrospira
bOTU8862	0	0	0	0	0	1	0	0	0	1	0	0	0	0	0	d:Bacteria(1.0000),p:Actinobacteria(0.9900),c:Actinobacteria(0.9800),o:Gaiellales(0.9400),f:Gaiellaceae(0.9400),g:Gaiella(0.9400),s:Gaiella_occulta(0.9400)	d:Bacteria,p:Actinobacteria,c:Actinobacteria,o:Gaiellales,f:Gaiellaceae,g:Gaiella,s:Gaiella_occulta
bOTU626	0	0	1	0	1	0	0	1	0	0	0	0	0	0	1	d:Bacteria(1.0000),p:Actinobacteria(1.0000),c:Actinobacteria(1.0000),o:Actinomycetales(1.0000),f:Nocardioidaceae(1.0000),g:Nocardioides(1.0000),s:Nocardioides_hankookensis(0.3100)	d:Bacteria,p:Actinobacteria,c:Actinobacteria,o:Actinomycetales,f:Nocardioidaceae,g:Nocardioides
bOTU3759	0	0	0	0	0	0	1	0	0	0	1	0	0	0	0	d:Bacteria(1.0000),p:Actinobacteria(1.0000),c:Actinobacteria(1.0000),o:Actinomycetales(1.0000),f:Nocardioidaceae(1.0000),g:Nocardioides(0.9300),s:Nocardioides_jensenii(0.6100)	d:Bacteria,p:Actinobacteria,c:Actinobacteria,o:Actinomycetales,f:Nocardioidaceae,g:Nocardioides
bOTU6603	0	0	1	0	0	0	0	0	0	0	0	0	0	0	0	d:Bacteria(1.0000),p:Actinobacteria(1.0000),c:Actinobacteria(1.0000),o:Actinomycetales(1.0000),f:Cryptosporangiaceae(0.9600),g:Jatrophihabitans(0.9600),s:Jatrophihabitans_endophyticus(0.9600)	d:Bacteria,p:Actinobacteria,c:Actinobacteria,o:Actinomycetales,f:Cryptosporangiaceae,g:Jatrophihabitans,s:Jatrophihabitans_endophyticus
bOTU7361	0	0	2	0	0	0	0	0	0	0	0	0	0	0	0	d:Bacteria(1.0000),p:Firmicutes(1.0000),c:Bacilli(1.0000),o:Bacillales(1.0000),f:Paenibacillaceae_1(1.0000),g:Paenibacillus(0.7100),s:Fontibacillus_panacisegetis(0.2900)	d:Bacteria,p:Firmicutes,c:Bacilli,o:Bacillales,f:Paenibacillaceae_1
bOTU1456	0	0	0	1	1	0	0	0	0	0	0	0	0	0	0	d:Bacteria(1.0000),p:Proteobacteria(1.0000),c:Alphaproteobacteria(1.0000),o:Caulobacterales(0.9800),f:Caulobacteraceae(0.9800),g:Phenylobacterium(0.7900),s:Phenylobacterium_kunshanense(0.3100)	d:Bacteria,p:Proteobacteria,c:Alphaproteobacteria,o:Caulobacterales,f:Caulobacteraceae
bOTU1339	0	0	0	1	0	1	1	0	0	1	1	0	1	2	2	d:Bacteria(1.0000),p:Actinobacteria(1.0000),c:Actinobacteria(1.0000),o:Actinomycetales(1.0000),f:Nocardioidaceae(1.0000),g:Nocardioides(1.0000),s:Nocardioides_aquiterrae(0.1900)	d:Bacteria,p:Actinobacteria,c:Actinobacteria,o:Actinomycetales,f:Nocardioidaceae,g:Nocardioides
bOTU78	7	3	2	5	3	1	2	1	0	7	3	0	16	3	2	d:Bacteria(1.0000),p:Proteobacteria(1.0000),c:Betaproteobacteria(1.0000),o:Burkholderiales(1.0000),f:Burkholderiaceae(1.0000),g:Burkholderia(1.0000),s:Burkholderia_megapolitana(0.3500)	d:Bacteria,p:Proteobacteria,c:Betaproteobacteria,o:Burkholderiales,f:Burkholderiaceae,g:Burkholderia
bOTU858	0	0	0	0	1	0	0	0	0	0	0	0	0	0	0	d:Bacteria(1.0000),p:Chloroflexi(0.5100),c:Ardenticatenia(0.3700),o:Ardenticatenales(0.3700),f:Ardenticatenaceae(0.3700),g:Ardenticatena(0.3700),s:Ardenticatena_maritima(0.3700)	d:Bacteria
bOTU7190	0	1	0	0	0	0	1	0	0	0	0	0	0	0	0	d:Bacteria(1.0000),p:Actinobacteria(1.0000),c:Actinobacteria(1.0000),o:Actinomycetales(1.0000),f:Intrasporangiaceae(0.9700),g:Intrasporangium(0.9400),s:Intrasporangium_calvum(0.5800)	d:Bacteria,p:Actinobacteria,c:Actinobacteria,o:Actinomycetales,f:Intrasporangiaceae,g:Intrasporangium
bOTU4912	0	0	1	0	0	0	0	0	0	0	0	0	0	0	0	d:Bacteria(1.0000),p:Actinobacteria(1.0000),c:Actinobacteria(1.0000),o:Actinomycetales(1.0000),f:Corynebacteriaceae(1.0000),g:Corynebacterium(1.0000),s:Corynebacterium_tuberculostearicum(0.9900)	d:Bacteria,p:Actinobacteria,c:Actinobacteria,o:Actinomycetales,f:Corynebacteriaceae,g:Corynebacterium,s:Corynebacterium_tuberculostearicum
bOTU4946	0	0	1	0	0	0	0	0	0	0	0	0	0	0	0	d:Bacteria(1.0000),p:Actinobacteria(1.0000),c:Actinobacteria(1.0000),o:Acidimicrobiales(0.5400),f:Iamiaceae(0.2900),g:Aciditerrimonas(0.2000),s:Aciditerrimonas_ferrireducens(0.2000)	d:Bacteria,p:Actinobacteria,c:Actinobacteria
bOTU2060	7	0	0	3	0	0	0	3	0	5	1	0	1	1	0	d:Bacteria(1.0000),p:Proteobacteria(1.0000),c:Alphaproteobacteria(1.0000),o:Caulobacterales(1.0000),f:Caulobacteraceae(1.0000),g:Brevundimonas(1.0000),s:Brevundimonas_kwangchunensis(0.2700)	d:Bacteria,p:Proteobacteria,c:Alphaproteobacteria,o:Caulobacterales,f:Caulobacteraceae,g:Brevundimonas
bOTU5189	0	0	0	0	0	0	0	0	0	0	0	0	1	0	0	d:Bacteria(1.0000),p:Actinobacteria(1.0000),c:Actinobacteria(1.0000),o:Actinomycetales(1.0000),f:Corynebacteriaceae(0.9800),g:Corynebacterium(0.9800),s:Corynebacterium_tuberculostearicum(0.7000)	d:Bacteria,p:Actinobacteria,c:Actinobacteria,o:Actinomycetales,f:Corynebacteriaceae,g:Corynebacterium
bOTU2609	3	0	1	1	2	1	0	0	0	1	0	0	0	0	1	d:Bacteria(1.0000),p:Verrucomicrobia(1.0000),c:Subdivision3(1.0000),g:Subdivision3_genera_incertae_sedis(1.0000)	d:Bacteria,p:Verrucomicrobia,c:Subdivision3,g:Subdivision3_genera_incertae_sedis
bOTU4836	0	0	0	1	1	0	0	0	0	0	0	0	0	0	0	d:Bacteria(1.0000),p:Acidobacteria(1.0000),c:Holophagae(1.0000),o:Holophagales(1.0000),f:Holophagaceae(1.0000),g:Geothrix(0.9400),s:Geothrix_fermentans(0.9400)	d:Bacteria,p:Acidobacteria,c:Holophagae,o:Holophagales,f:Holophagaceae,g:Geothrix,s:Geothrix_fermentans
bOTU4733	0	0	0	0	0	0	0	0	0	0	0	0	0	0	1	d:Bacteria(1.0000),p:Actinobacteria(1.0000),c:Actinobacteria(1.0000),o:Actinomycetales(1.0000),f:Mycobacteriaceae(1.0000),g:Mycobacterium(1.0000),s:Mycobacterium_aromaticivorans(0.2600)	d:Bacteria,p:Actinobacteria,c:Actinobacteria,o:Actinomycetales,f:Mycobacteriaceae,g:Mycobacterium
bOTU902	4	1	10	4	4	4	4	4	2	1	4	6	6	5	9	d:Bacteria(1.0000),p:Proteobacteria(1.0000),c:Alphaproteobacteria(1.0000),o:Sphingomonadales(1.0000),f:Sphingomonadaceae(1.0000),g:Sphingomonas(0.9700),s:Sphingomonas_sediminicola(0.6200)	d:Bacteria,p:Proteobacteria,c:Alphaproteobacteria,o:Sphingomonadales,f:Sphingomonadaceae,g:Sphingomonas
bOTU1220	11	0	0	0	0	2	1	0	4	1	0	2	0	0	7	d:Bacteria(1.0000),p:Proteobacteria(1.0000),c:Betaproteobacteria(1.0000),o:Methylophilales(1.0000),f:Methylophilaceae(1.0000),g:Methylovorus(0.7100),s:Methylovorus_glucosotrophus(0.7100)	d:Bacteria,p:Proteobacteria,c:Betaproteobacteria,o:Methylophilales,f:Methylophilaceae
bOTU6072	0	0	0	0	0	0	0	0	0	0	0	1	0	0	0	d:Bacteria(1.0000),p:Proteobacteria(1.0000),c:Betaproteobacteria(0.9900),o:Rhodocyclales(0.4800),f:Rhodocyclaceae(0.4800),g:Azospira(0.2200),s:Azospira_restricta(0.2100)	d:Bacteria,p:Proteobacteria,c:Betaproteobacteria
bOTU7926	0	0	0	0	0	0	0	0	0	0	0	0	0	0	1	d:Bacteria(1.0000),p:Proteobacteria(0.9500),c:Deltaproteobacteria(0.7900),o:Myxococcales(0.7100),f:Haliangiaceae(0.5300),g:Haliangium(0.5300),s:Haliangium_ochraceum(0.4100)	d:Bacteria,p:Proteobacteria
bOTU2277	0	0	0	0	0	0	0	0	0	0	0	1	0	0	0	d:Bacteria(1.0000),p:Proteobacteria(0.8100),c:Deltaproteobacteria(0.4600),o:Desulfuromonadales(0.3900),f:Desulfuromonadaceae(0.3000),g:Desulfuromonas(0.1600),s:Desulfuromonas_carbonis(0.1000)	d:Bacteria,p:Proteobacteria
bOTU533	5	3	3	2	10	4	7	4	1	4	1	0	0	0	3	d:Bacteria(1.0000),p:Proteobacteria(1.0000),c:Alphaproteobacteria(1.0000),o:Caulobacterales(1.0000),f:Caulobacteraceae(1.0000),g:Brevundimonas(1.0000),s:Brevundimonas_faecalis(0.4300)	d:Bacteria,p:Proteobacteria,c:Alphaproteobacteria,o:Caulobacterales,f:Caulobacteraceae,g:Brevundimonas
bOTU4224	0	0	1	0	0	0	1	0	0	0	0	0	0	1	0	d:Bacteria(1.0000),p:Firmicutes(1.0000),c:Bacilli(1.0000),o:Bacillales(1.0000),f:Planococcaceae(0.9900),g:Sporosarcina(0.9400),s:Sporosarcina_psychrophila(0.9200)	d:Bacteria,p:Firmicutes,c:Bacilli,o:Bacillales,f:Planococcaceae,g:Sporosarcina,s:Sporosarcina_psychrophila
bOTU2080	1	1	2	2	1	0	0	1	3	1	0	3	3	1	0	d:Bacteria(1.0000),p:Proteobacteria(1.0000),c:Betaproteobacteria(0.9700),o:Rhodocyclales(0.4600),f:Rhodocyclaceae(0.4600),g:Thauera(0.1700),s:Thauera_butanivorans(0.1700)	d:Bacteria,p:Proteobacteria,c:Betaproteobacteria
bOTU1217	0	0	0	0	0	0	0	0	1	0	0	0	0	1	0	d:Bacteria(1.0000),p:Actinobacteria(1.0000),c:Actinobacteria(1.0000),o:Actinomycetales(1.0000),f:Intrasporangiaceae(0.9500),g:Knoellia(0.5100),s:Knoellia_aerolata(0.3700)	d:Bacteria,p:Actinobacteria,c:Actinobacteria,o:Actinomycetales,f:Intrasporangiaceae
bOTU1180	0	0	0	1	0	0	0	0	0	0	0	0	0	0	0	d:Bacteria(1.0000),p:Proteobacteria(0.9400),c:Deltaproteobacteria(0.7400),o:Myxococcales(0.4300),f:Haliangiaceae(0.2600),g:Haliangium(0.2600),s:Haliangium_ochraceum(0.2100)	d:Bacteria,p:Proteobacteria
bOTU2761	0	0	0	0	0	0	0	0	0	0	0	0	2	0	0	d:Bacteria(1.0000),p:Proteobacteria(0.9100),c:Gammaproteobacteria(0.8200),o:Pseudomonadales(0.1800),f:Legionellaceae(0.1700),g:Legionella(0.1700),s:Cellvibrio_ostraviensis(0.0900)	d:Bacteria,p:Proteobacteria,c:Gammaproteobacteria
bOTU7137	0	0	0	0	0	0	0	0	0	0	1	0	0	0	0	d:Bacteria(1.0000),p:Proteobacteria(1.0000),c:Alphaproteobacteria(1.0000),o:Rhizobiales(0.9800),f:Rhizobiaceae(0.6400),g:Kaistia(0.6300),s:Kaistia_adipata(0.3800)	d:Bacteria,p:Proteobacteria,c:Alphaproteobacteria,o:Rhizobiales
bOTU863	0	0	0	0	0	0	0	1	0	0	0	0	0	0	0	d:Bacteria(1.0000),p:Actinobacteria(1.0000),c:Actinobacteria(1.0000),o:Actinomycetales(1.0000),f:Kineosporiaceae(0.9900),g:Angustibacter(0.9900),s:Angustibacter_luteus(0.7300)	d:Bacteria,p:Actinobacteria,c:Actinobacteria,o:Actinomycetales,f:Kineosporiaceae,g:Angustibacter
bOTU4355	0	2	4	3	4	5	2	0	0	2	1	0	0	1	0	d:Bacteria(1.0000),p:Verrucomicrobia(0.9900),c:Subdivision3(0.9500),o:Verrucomicrobiales(0.0200),f:Verrucomicrobiaceae(0.0200),g:Subdivision3_genera_incertae_sedis(0.9500),s:Prosthecobacter_dejongeii(0.0200)	d:Bacteria,p:Verrucomicrobia,c:Subdivision3
bOTU2868	0	0	1	0	0	0	0	1	0	0	0	0	0	0	0	d:Bacteria(1.0000),p:Proteobacteria(0.3900),c:Deltaproteobacteria(0.3500),o:Gemmatimonadales(0.1700),f:Gemmatimonadaceae(0.1700),g:Gemmatimonas(0.1700),s:Gemmatimonas_aurantiaca(0.1700)	d:Bacteria
bOTU959	0	0	0	1	0	0	0	0	0	0	0	0	0	0	0	d:Bacteria(1.0000),p:Proteobacteria(1.0000),c:Alphaproteobacteria(1.0000),o:Rhizobiales(1.0000),f:Hyphomicrobiaceae(1.0000),g:Devosia(1.0000),s:Devosia_submarina(0.4300)	d:Bacteria,p:Proteobacteria,c:Alphaproteobacteria,o:Rhizobiales,f:Hyphomicrobiaceae,g:Devosia
bOTU2524	1	0	0	0	1	0	2	0	2	0	0	3	0	1	0	d:Bacteria(1.0000),p:Proteobacteria(1.0000),c:Alphaproteobacteria(1.0000),o:Rhizobiales(0.9900),f:Rhizobiaceae(0.9400),g:Rhizobium(0.9400),s:Rhizobium_fabae(0.8600)	d:Bacteria,p:Proteobacteria,c:Alphaproteobacteria,o:Rhizobiales,f:Rhizobiaceae,g:Rhizobium,s:Rhizobium_fabae
bOTU5680	0	0	2	0	0	0	1	0	0	0	0	0	0	0	0	d:Bacteria(1.0000),p:Proteobacteria(1.0000),c:Alphaproteobacteria(0.9900),o:Rhizobiales(0.9800),f:Hyphomicrobiaceae(0.9500),g:Rhodoplanes(0.8900),s:Rhodoplanes_piscinae(0.8300)	d:Bacteria,p:Proteobacteria,c:Alphaproteobacteria,o:Rhizobiales,f:Hyphomicrobiaceae,g:Rhodoplanes,s:Rhodoplanes_piscinae
bOTU1351	0	0	0	0	0	0	0	0	0	1	0	0	0	0	0	d:Bacteria(1.0000),p:Actinobacteria(1.0000),c:Actinobacteria(1.0000),o:Actinomycetales(1.0000),f:Nocardioidaceae(1.0000),g:Nocardioides(0.9600),s:Nocardioides_conyzicola(0.4100)	d:Bacteria,p:Actinobacteria,c:Actinobacteria,o:Actinomycetales,f:Nocardioidaceae,g:Nocardioides
bOTU1290	0	3	0	0	0	0	0	0	0	0	0	0	0	0	0	d:Bacteria(1.0000),p:Proteobacteria(0.9100),c:Deltaproteobacteria(0.7700),o:Myxococcales(0.4100),f:Geobacteraceae(0.3400),g:Geobacter(0.3400),s:Sandaracinus_amylolyticus(0.3100)	d:Bacteria,p:Proteobacteria
bOTU3798	2	0	1	1	1	1	0	1	0	2	0	0	0	0	0	d:Bacteria(1.0000),p:Firmicutes(1.0000),c:Bacilli(1.0000),o:Bacillales(1.0000),f:Paenibacillaceae_1(1.0000),g:Paenibacillus(0.9900),s:Paenibacillus_agarexedens(0.5800)	d:Bacteria,p:Firmicutes,c:Bacilli,o:Bacillales,f:Paenibacillaceae_1,g:Paenibacillus
bOTU1568	1	0	0	0	0	0	0	0	1	0	0	0	0	1	0	d:Bacteria(1.0000),p:Proteobacteria(1.0000),c:Betaproteobacteria(0.9900),o:Burkholderiales(0.9900),f:Burkholderiales_incertae_sedis(0.9900),g:Aquabacterium(0.9500),s:Aquabacterium_commune(0.4100)	d:Bacteria,p:Proteobacteria,c:Betaproteobacteria,o:Burkholderiales,f:Burkholderiales_incertae_sedis,g:Aquabacterium
bOTU1013	0	0	0	0	0	1	0	0	0	0	0	0	2	0	2	d:Bacteria(1.0000),p:Proteobacteria(1.0000),c:Betaproteobacteria(1.0000),o:Burkholderiales(1.0000),f:Oxalobacteraceae(0.9900),g:Glaciimonas(0.3900),s:Glaciimonas_singularis(0.3900)	d:Bacteria,p:Proteobacteria,c:Betaproteobacteria,o:Burkholderiales,f:Oxalobacteraceae
bOTU3038	0	0	0	0	0	0	1	0	0	0	0	0	0	0	0	d:Bacteria(1.0000),p:Actinobacteria(1.0000),c:Actinobacteria(1.0000),o:Solirubrobacterales(1.0000),f:Conexibacteraceae(0.5300),g:Conexibacter(0.5300),s:Conexibacter_arvalis(0.5300)	d:Bacteria,p:Actinobacteria,c:Actinobacteria,o:Solirubrobacterales
bOTU5000	0	0	0	0	0	0	0	1	0	1	0	0	0	0	0	d:Bacteria(1.0000),p:Proteobacteria(1.0000),c:Alphaproteobacteria(1.0000),o:Rhizobiales(1.0000),f:Hyphomicrobiaceae(0.9200),g:Devosia(0.9100),s:Devosia_riboflavina(0.4700)	d:Bacteria,p:Proteobacteria,c:Alphaproteobacteria,o:Rhizobiales,f:Hyphomicrobiaceae,g:Devosia
bOTU1874	0	0	0	0	1	0	0	0	0	0	0	0	0	0	0	d:Bacteria(1.0000),p:Firmicutes(1.0000),c:Bacilli(1.0000),o:Bacillales(1.0000),f:Paenibacillaceae_1(1.0000),g:Paenibacillus(1.0000),s:Paenibacillus_alginolyticus(1.0000)	d:Bacteria,p:Firmicutes,c:Bacilli,o:Bacillales,f:Paenibacillaceae_1,g:Paenibacillus,s:Paenibacillus_alginolyticus
bOTU485	4	0	1	0	0	1	3	0	1	1	1	2	2	0	0	d:Bacteria(1.0000),p:Proteobacteria(1.0000),c:Alphaproteobacteria(1.0000),o:Rhizobiales(1.0000),f:Rhizobiaceae(0.6800),g:Rhizobium(0.3600),s:Rhizobium_alvei(0.3000)	d:Bacteria,p:Proteobacteria,c:Alphaproteobacteria,o:Rhizobiales
bOTU3487	0	0	0	0	1	1	0	0	2	1	1	0	0	1	0	d:Bacteria(1.0000),p:Acidobacteria(1.0000),c:Acidobacteria_Gp2(1.0000),g:Gp2(1.0000)	d:Bacteria,p:Acidobacteria,c:Acidobacteria_Gp2,g:Gp2
bOTU4013	0	0	0	0	1	0	1	0	0	0	0	0	0	0	1	d:Bacteria(1.0000),p:Proteobacteria(1.0000),c:Alphaproteobacteria(1.0000),o:Rhodospirillales(1.0000),f:Acetobacteraceae(0.9900),g:Acidisphaera(0.6400),s:Acidisphaera_rubrifaciens(0.6400)	d:Bacteria,p:Proteobacteria,c:Alphaproteobacteria,o:Rhodospirillales,f:Acetobacteraceae
bOTU1331	0	0	0	3	0	1	0	0	0	1	0	0	0	0	0	d:Bacteria(1.0000),p:Proteobacteria(1.0000),c:Gammaproteobacteria(1.0000),o:Pseudomonadales(0.6900),f:Pseudomonadales_incertae_sedis(0.6500),g:Dasania(0.6500),s:Dasania_marina(0.6500)	d:Bacteria,p:Proteobacteria,c:Gammaproteobacteria
bOTU8455	0	0	0	0	1	0	0	0	0	0	0	0	0	2	0	d:Bacteria(1.0000),p:Proteobacteria(0.2700),c:Gemmatimonadetes(0.2600),o:Gemmatimonadales(0.2600),f:Gemmatimonadaceae(0.2600),g:Gemmatimonas(0.2600),s:Gemmatimonas_aurantiaca(0.2600)	d:Bacteria
bOTU4922	0	0	0	0	0	0	0	1	0	0	0	0	0	0	0	d:Bacteria(1.0000),p:Proteobacteria(1.0000),c:Alphaproteobacteria(1.0000),o:Rhizobiales(0.9600),f:Rhizobiaceae(0.9100),g:Rhizobium(0.9000),s:Rhizobium_fabae(0.7400)	d:Bacteria,p:Proteobacteria,c:Alphaproteobacteria,o:Rhizobiales,f:Rhizobiaceae,g:Rhizobium
bOTU3829	1	0	0	0	0	0	0	0	0	0	0	0	0	0	0	d:Bacteria(1.0000),p:Firmicutes(1.0000),c:Bacilli(1.0000),o:Bacillales(1.0000),f:Paenibacillaceae_1(1.0000),g:Paenibacillus(1.0000),s:Paenibacillus_pectinilyticus(0.7900)	d:Bacteria,p:Firmicutes,c:Bacilli,o:Bacillales,f:Paenibacillaceae_1,g:Paenibacillus
bOTU7719	43	10	9	8	4	1	11	6	31	2	27	36	39	44	9	d:Bacteria(1.0000),p:Proteobacteria(0.9900),c:Alphaproteobacteria(0.8500),o:Rhizobiales(0.8300),f:Rhizobiaceae(0.8100),g:Rhizobium(0.8100),s:Rhizobium_fabae(0.6500)	d:Bacteria,p:Proteobacteria,c:Alphaproteobacteria,o:Rhizobiales,f:Rhizobiaceae,g:Rhizobium
bOTU5990	0	0	1	0	0	0	0	0	0	1	0	0	0	0	0	d:Bacteria(1.0000),p:Proteobacteria(0.6900),c:Gammaproteobacteria(0.2500),o:Lactobacillales(0.1100),f:Paenibacillaceae_1(0.0900),g:Paenibacillus(0.0800),s:Francisella_tularensis_subsp._mediasiatica(0.0400)	d:Bacteria
bOTU6710	1	0	0	0	0	0	0	0	0	0	0	0	0	0	0	d:Bacteria(1.0000),p:Acidobacteria(1.0000),c:Acidobacteria_Gp3(1.0000),g:Candidatus_Solibacter(0.8300)	d:Bacteria,p:Acidobacteria,c:Acidobacteria_Gp3,g:Candidatus_Solibacter
bOTU1107	0	0	4	2	8	3	1	7	0	6	0	2	0	0	0	d:Bacteria(1.0000),p:Verrucomicrobia(1.0000),c:Subdivision3(0.9600),o:Verrucomicrobiales(0.0300),f:Verrucomicrobiaceae(0.0300),g:Subdivision3_genera_incertae_sedis(0.9500),s:Luteolibacter_algae(0.0100)	d:Bacteria,p:Verrucomicrobia,c:Subdivision3
bOTU2461	0	1	0	0	0	0	0	0	0	0	0	0	0	0	0	d:Bacteria(1.0000),p:Bacteroidetes(1.0000),c:Sphingobacteriia(1.0000),o:Sphingobacteriales(1.0000),f:Chitinophagaceae(1.0000),g:Flavitalea(0.5700),s:Flavitalea_populi(0.5700)	d:Bacteria,p:Bacteroidetes,c:Sphingobacteriia,o:Sphingobacteriales,f:Chitinophagaceae
bOTU5224	0	0	0	0	0	1	1	0	1	0	0	0	1	0	0	d:Bacteria(1.0000),p:Verrucomicrobia(0.9900),c:Subdivision3(0.9400),o:Verrucomicrobiales(0.0200),f:Verrucomicrobiaceae(0.0200),g:Subdivision3_genera_incertae_sedis(0.9300),s:Roseibacillus_ishigakijimensis(0.0100)	d:Bacteria,p:Verrucomicrobia,c:Subdivision3
bOTU954	0	0	0	0	0	0	0	0	0	0	0	1	0	0	0	d:Bacteria(1.0000),p:Actinobacteria(1.0000),c:Actinobacteria(1.0000),o:Acidimicrobiales(0.6900),f:Iamiaceae(0.6900),g:Aquihabitans(0.6400),s:Aquihabitans_daechungensis(0.6400)	d:Bacteria,p:Actinobacteria,c:Actinobacteria
bOTU3684	1	0	1	0	0	0	1	1	1	0	0	0	0	0	1	d:Bacteria(1.0000),p:Proteobacteria(1.0000),c:Betaproteobacteria(0.9700),o:Burkholderiales(0.4400),f:Neisseriaceae(0.3000),g:Sulfuriferula(0.1900),s:Burkholderia_phymatum(0.1300)	d:Bacteria,p:Proteobacteria,c:Betaproteobacteria
bOTU272	1	0	1	0	0	0	0	0	0	1	0	1	0	0	0	d:Bacteria(1.0000),p:Proteobacteria(1.0000),c:Betaproteobacteria(1.0000),o:Burkholderiales(1.0000),f:Oxalobacteraceae(0.9300),g:Massilia(0.5700),s:Massilia_plicata(0.2700)	d:Bacteria,p:Proteobacteria,c:Betaproteobacteria,o:Burkholderiales,f:Oxalobacteraceae
bOTU3727	0	0	0	0	0	0	0	0	0	0	0	1	0	0	0	d:Bacteria(1.0000),p:Proteobacteria(1.0000),c:Gammaproteobacteria(1.0000),o:Chromatiales(0.7600),f:Chromatiaceae(0.7600),g:Rheinheimera(0.7600),s:Rheinheimera_baltica(0.2800)	d:Bacteria,p:Proteobacteria,c:Gammaproteobacteria
bOTU705	0	0	0	4	0	0	0	0	1	0	0	0	0	0	1	d:Bacteria(1.0000),p:Proteobacteria(0.8600),c:Alphaproteobacteria(0.3700),o:Rhizobiales(0.2500),f:Bacteriovoracaceae(0.2100),g:Peredibacter(0.1200),s:Peredibacter_starrii(0.1200)	d:Bacteria,p:Proteobacteria
bOTU3714	0	0	0	0	0	0	1	0	0	0	0	0	0	0	0	d:Bacteria(1.0000),p:Acidobacteria(1.0000),c:Acidobacteria_Gp3(1.0000),g:Candidatus_Solibacter(0.7100)	d:Bacteria,p:Acidobacteria,c:Acidobacteria_Gp3
bOTU415	0	0	0	0	1	0	0	0	0	0	0	0	0	0	0	d:Bacteria(1.0000),p:Actinobacteria(1.0000),c:Actinobacteria(1.0000),o:Actinomycetales(1.0000),f:Mycobacteriaceae(0.5800),g:Mycobacterium(0.5800),s:Mycobacterium_arabiense(0.2300)	d:Bacteria,p:Actinobacteria,c:Actinobacteria,o:Actinomycetales
bOTU2626	0	0	1	0	1	0	0	0	0	0	0	0	0	0	0	d:Bacteria(1.0000),p:Proteobacteria(0.3400),c:Deltaproteobacteria(0.3100),o:Desulfuromonadales(0.2400),f:Desulfuromonadaceae(0.2200),g:Desulfuromusa(0.1600),s:Gemmatimonas_aurantiaca(0.1600)	d:Bacteria
bOTU4140	1	1	1	1	1	2	2	0	1	1	0	0	0	0	0	d:Bacteria(1.0000),p:Proteobacteria(1.0000),c:Betaproteobacteria(1.0000),o:Burkholderiales(0.8500),f:Burkholderiaceae(0.7200),g:Burkholderia(0.5400),s:Burkholderia_phymatum(0.3000)	d:Bacteria,p:Proteobacteria,c:Betaproteobacteria,o:Burkholderiales
bOTU1058	2	0	0	1	1	1	3	0	0	1	0	1	0	0	0	d:Bacteria(1.0000),p:Acidobacteria(1.0000),c:Acidobacteria_Gp1(1.0000),g:Gp1(1.0000)	d:Bacteria,p:Acidobacteria,c:Acidobacteria_Gp1,g:Gp1
bOTU3450	0	0	0	0	0	0	0	0	0	0	0	0	0	1	0	d:Bacteria(1.0000),p:Proteobacteria(1.0000),c:Alphaproteobacteria(1.0000),o:Sphingomonadales(1.0000),f:Sphingomonadaceae(1.0000),g:Sphingomonas(0.8800),s:Sphingomonas_naasensis(0.2900)	d:Bacteria,p:Proteobacteria,c:Alphaproteobacteria,o:Sphingomonadales,f:Sphingomonadaceae,g:Sphingomonas
bOTU1175	0	3	0	1	1	8	5	5	5	8	1	0	0	2	3	d:Bacteria(1.0000),p:Firmicutes(1.0000),c:Bacilli(1.0000),o:Bacillales(1.0000),f:Paenibacillaceae_1(1.0000),g:Paenibacillus(1.0000),s:Paenibacillus_xylanexedens(0.3400)	d:Bacteria,p:Firmicutes,c:Bacilli,o:Bacillales,f:Paenibacillaceae_1,g:Paenibacillus
bOTU3257	0	0	0	0	1	0	1	0	0	0	0	0	0	0	0	d:Bacteria(1.0000),p:Proteobacteria(0.5900),c:Bacilli(0.2600),o:Lactobacillales(0.2000),f:Sphingomonadaceae(0.1300),g:Streptococcus(0.0900),s:Wohlfahrtiimonas_larvae(0.0700)	d:Bacteria
bOTU6187	0	0	0	0	0	0	0	0	0	0	1	0	0	0	0	d:Bacteria(1.0000),p:Proteobacteria(0.9600),c:Alphaproteobacteria(0.9500),o:Rhizobiales(0.7000),f:Phyllobacteriaceae(0.1800),g:Novosphingobium(0.1000),s:Pseudolabrys_taiwanensis(0.0900)	d:Bacteria,p:Proteobacteria,c:Alphaproteobacteria
bOTU7375	0	1	0	0	0	0	0	0	0	0	0	0	0	0	0	d:Bacteria(1.0000),p:Acidobacteria(1.0000),c:Acidobacteria_Gp3(1.0000),g:Candidatus_Solibacter(0.7200)	d:Bacteria,p:Acidobacteria,c:Acidobacteria_Gp3
bOTU2413	0	0	0	0	0	0	0	0	0	0	0	1	0	0	0	d:Bacteria(1.0000),p:Proteobacteria(1.0000),c:Alphaproteobacteria(1.0000),o:Rhizobiales(1.0000),f:Hyphomicrobiaceae(1.0000),g:Hyphomicrobium(0.9700),s:Hyphomicrobium_hollandicum(0.4500)	d:Bacteria,p:Proteobacteria,c:Alphaproteobacteria,o:Rhizobiales,f:Hyphomicrobiaceae,g:Hyphomicrobium
bOTU4774	0	0	1	2	0	0	1	0	0	0	0	0	0	0	0	d:Bacteria(1.0000),p:Proteobacteria(0.9700),c:Alphaproteobacteria(0.9000),o:Rhodospirillales(0.7200),f:Rhodospirillaceae(0.6500),g:Azospirillum(0.1800),s:Azospirillum_halopraeferens(0.1100)	d:Bacteria,p:Proteobacteria,c:Alphaproteobacteria
bOTU7795	0	0	0	1	0	0	0	0	0	0	1	0	0	0	0	d:Bacteria(1.0000),p:Proteobacteria(1.0000),c:Alphaproteobacteria(1.0000),o:Sphingomonadales(1.0000),f:Sphingomonadaceae(1.0000),g:Novosphingobium(1.0000),s:Novosphingobium_taihuense(0.5000)	d:Bacteria,p:Proteobacteria,c:Alphaproteobacteria,o:Sphingomonadales,f:Sphingomonadaceae,g:Novosphingobium
bOTU7830	0	0	0	1	0	0	0	0	0	0	0	0	0	0	0	d:Bacteria(1.0000),p:Proteobacteria(1.0000),c:Alphaproteobacteria(1.0000),o:Sphingomonadales(1.0000),f:Sphingomonadaceae(0.9500),g:Sphingobium(0.4500),s:Sphingobium_boeckii(0.4100)	d:Bacteria,p:Proteobacteria,c:Alphaproteobacteria,o:Sphingomonadales,f:Sphingomonadaceae
bOTU4126	0	0	0	0	0	0	0	0	0	0	1	0	0	0	0	d:Bacteria(1.0000),p:Actinobacteria(1.0000),c:Actinobacteria(1.0000),o:Actinomycetales(1.0000),f:Pseudonocardiaceae(0.9700),g:Pseudonocardia(0.9300),s:Pseudonocardia_mongoliensis(0.1500)	d:Bacteria,p:Actinobacteria,c:Actinobacteria,o:Actinomycetales,f:Pseudonocardiaceae,g:Pseudonocardia
bOTU3716	0	0	0	0	0	0	1	0	0	0	0	0	0	0	0	d:Bacteria(1.0000),p:Actinobacteria(1.0000),c:Actinobacteria(1.0000),o:Actinomycetales(0.9900),f:Pseudonocardiaceae(0.2800),g:Kribbella(0.1100),s:Gryllotalpicola_ginsengisoli(0.0700)	d:Bacteria,p:Actinobacteria,c:Actinobacteria,o:Actinomycetales
bOTU544	0	0	9	1	0	5	2	0	0	1	0	0	1	0	6	d:Bacteria(1.0000),p:Proteobacteria(1.0000),c:Alphaproteobacteria(1.0000),o:Sphingomonadales(1.0000),f:Sphingomonadaceae(0.9700),g:Novosphingobium(0.9700),s:Novosphingobium_soli(0.4100)	d:Bacteria,p:Proteobacteria,c:Alphaproteobacteria,o:Sphingomonadales,f:Sphingomonadaceae,g:Novosphingobium
bOTU3902	1	0	0	0	0	0	0	0	1	0	0	1	3	0	1	d:Bacteria(1.0000),p:Proteobacteria(1.0000),c:Alphaproteobacteria(1.0000),o:Rhizobiales(1.0000),f:Bradyrhizobiaceae(0.9900),g:Bradyrhizobium(0.4800),s:Rhodopseudomonas_palustris(0.3600)	d:Bacteria,p:Proteobacteria,c:Alphaproteobacteria,o:Rhizobiales,f:Bradyrhizobiaceae
bOTU2450	0	0	0	0	0	0	0	0	0	1	0	0	0	0	0	d:Bacteria(1.0000),p:Actinobacteria(1.0000),c:Actinobacteria(1.0000),o:Actinomycetales(0.6100),f:Nocardioidaceae(0.3400),g:Aciditerrimonas(0.2400),s:Aciditerrimonas_ferrireducens(0.2400)	d:Bacteria,p:Actinobacteria,c:Actinobacteria
bOTU2132	0	0	0	0	0	0	0	0	0	0	0	0	0	2	0	d:Bacteria(1.0000),p:Actinobacteria(1.0000),c:Actinobacteria(1.0000),o:Actinomycetales(1.0000),f:Intrasporangiaceae(0.9400),g:Terrabacter(0.5500),s:Terrabacter_tumescens(0.4400)	d:Bacteria,p:Actinobacteria,c:Actinobacteria,o:Actinomycetales,f:Intrasporangiaceae
bOTU676	0	0	1	0	1	0	0	0	0	3	0	0	2	0	0	d:Bacteria(1.0000),p:Proteobacteria(1.0000),c:Betaproteobacteria(1.0000),o:Burkholderiales(0.9800),f:Oxalobacteraceae(0.9200),g:Herbaspirillum(0.7300),s:Herbaspirillum_lusitanum(0.6500)	d:Bacteria,p:Proteobacteria,c:Betaproteobacteria,o:Burkholderiales,f:Oxalobacteraceae
bOTU1928	0	0	0	0	0	0	1	0	0	0	0	0	0	0	0	d:Bacteria(1.0000),p:Proteobacteria(1.0000),c:Alphaproteobacteria(1.0000),o:Sphingomonadales(1.0000),f:Sphingomonadaceae(0.9900),g:Sphingopyxis(0.9800),s:Sphingopyxis_bauzanensis(0.4900)	d:Bacteria,p:Proteobacteria,c:Alphaproteobacteria,o:Sphingomonadales,f:Sphingomonadaceae,g:Sphingopyxis
bOTU136	3	0	1	0	4	2	1	3	0	1	0	3	0	2	1	d:Bacteria(1.0000),p:Proteobacteria(1.0000),c:Betaproteobacteria(1.0000),o:Burkholderiales(1.0000),f:Comamonadaceae(0.9600),g:Kinneretia(0.9600),s:Kinneretia_asaccharophila(0.9600)	d:Bacteria,p:Proteobacteria,c:Betaproteobacteria,o:Burkholderiales,f:Comamonadaceae,g:Kinneretia,s:Kinneretia_asaccharophila
bOTU316	5	0	2	7	8	7	6	1	2	8	3	2	3	2	3	d:Bacteria(1.0000),p:Proteobacteria(1.0000),c:Alphaproteobacteria(1.0000),o:Rhizobiales(1.0000),f:Rhizobiaceae(0.9800),g:Ensifer(0.9500),s:Ensifer_adhaerens(0.7200)	d:Bacteria,p:Proteobacteria,c:Alphaproteobacteria,o:Rhizobiales,f:Rhizobiaceae,g:Ensifer
bOTU7003	0	0	1	0	0	0	0	0	0	0	0	0	0	0	0	d:Bacteria(1.0000),p:Proteobacteria(0.9900),c:Alphaproteobacteria(0.9800),o:Sphingomonadales(0.8600),f:Sphingomonadaceae(0.8400),g:Sphingomonas(0.5700),s:Sphingomonas_kaistensis(0.3300)	d:Bacteria,p:Proteobacteria,c:Alphaproteobacteria,o:Sphingomonadales,f:Sphingomonadaceae
bOTU829	0	0	0	0	0	0	0	0	1	0	0	0	1	0	0	d:Bacteria(1.0000),p:Proteobacteria(1.0000),c:Gammaproteobacteria(1.0000),o:Xanthomonadales(1.0000),f:Xanthomonadaceae(1.0000),g:Lysobacter(0.9600),s:Lysobacter_xinjiangensis(0.4400)	d:Bacteria,p:Proteobacteria,c:Gammaproteobacteria,o:Xanthomonadales,f:Xanthomonadaceae,g:Lysobacter
bOTU2535	0	0	1	0	0	0	0	0	0	1	0	1	0	0	1	d:Bacteria(1.0000),p:Actinobacteria(0.9300),c:Actinobacteria(0.9000),o:Gaiellales(0.5600),f:Gaiellaceae(0.5600),g:Gaiella(0.5600),s:Gaiella_occulta(0.5600)	d:Bacteria,p:Actinobacteria,c:Actinobacteria
bOTU2865	0	0	0	1	0	0	0	0	0	0	0	0	0	0	0	d:Bacteria(1.0000),p:Proteobacteria(1.0000),c:Betaproteobacteria(1.0000),o:Burkholderiales(1.0000),f:Comamonadaceae(0.8300),g:Ramlibacter(0.2700),s:Ramlibacter_henchirensis(0.1800)	d:Bacteria,p:Proteobacteria,c:Betaproteobacteria,o:Burkholderiales,f:Comamonadaceae
bOTU91	0	0	0	2	0	0	0	0	1	1	0	0	2	0	1	d:Bacteria(1.0000),p:Proteobacteria(0.4800),c:Alphaproteobacteria(0.2000),o:Rhizobiales(0.1000),f:Hyphomicrobiaceae(0.0600),g:Gp4(0.0700),s:Terriglobus_saanensis(0.0700)	d:Bacteria
bOTU8225	0	0	1	0	0	0	0	0	0	0	0	0	0	0	0	d:Bacteria(1.0000),p:Proteobacteria(0.9400),c:Alphaproteobacteria(0.9200),o:Rhizobiales(0.8400),f:Hyphomicrobiaceae(0.4800),g:Devosia(0.3900),s:Devosia_neptuniae(0.2100)	d:Bacteria,p:Proteobacteria,c:Alphaproteobacteria,o:Rhizobiales
bOTU1962	0	0	0	1	0	0	0	0	0	1	0	0	0	0	0	d:Bacteria(1.0000),p:Acidobacteria(1.0000),c:Acidobacteria_Gp3(1.0000),g:Candidatus_Solibacter(0.9700)	d:Bacteria,p:Acidobacteria,c:Acidobacteria_Gp3,g:Candidatus_Solibacter
bOTU1657	1	0	0	0	0	0	0	0	0	0	0	1	0	0	1	d:Bacteria(1.0000),p:Proteobacteria(1.0000),c:Alphaproteobacteria(1.0000),o:Sphingomonadales(0.9800),f:Sphingomonadaceae(0.9800),g:Sphingomonas(0.9400),s:Sphingomonas_sediminicola(0.7700)	d:Bacteria,p:Proteobacteria,c:Alphaproteobacteria,o:Sphingomonadales,f:Sphingomonadaceae,g:Sphingomonas
bOTU2038	0	0	0	1	1	0	1	3	0	0	0	0	2	0	1	d:Bacteria(1.0000),p:Proteobacteria(1.0000),c:Alphaproteobacteria(1.0000),o:Rhodospirillales(1.0000),g:Reyranella(1.0000),s:Reyranella_massiliensis(0.5800)	d:Bacteria,p:Proteobacteria,c:Alphaproteobacteria,o:Rhodospirillales,g:Reyranella
bOTU1451	0	1	5	0	1	0	4	5	0	0	0	1	1	0	0	d:Bacteria(1.0000),p:Proteobacteria(0.9500),c:Gammaproteobacteria(0.9000),o:Xanthomonadales(0.6200),f:Sinobacteraceae(0.6000),g:Steroidobacter(0.3400),s:Steroidobacter_agariperforans(0.3100)	d:Bacteria,p:Proteobacteria,c:Gammaproteobacteria
bOTU728	0	0	0	1	0	0	0	0	0	0	0	0	0	0	0	d:Bacteria(1.0000),p:Proteobacteria(1.0000),c:Gammaproteobacteria(0.8900),o:Pseudomonadales(0.8900),f:Pseudomonadaceae(0.8900),g:Rhizobacter(0.8900),s:Aquabacterium_limnoticum(0.0900)	d:Bacteria,p:Proteobacteria,c:Gammaproteobacteria,o:Pseudomonadales,f:Pseudomonadaceae,g:Rhizobacter
bOTU2058	0	0	0	0	1	0	0	0	0	0	0	0	0	1	0	d:Bacteria(1.0000),p:Proteobacteria(1.0000),c:Betaproteobacteria(1.0000),o:Burkholderiales(1.0000),f:Oxalobacteraceae(1.0000),g:Herbaspirillum(0.9800),s:Herbaspirillum_rhizosphaerae(0.8200)	d:Bacteria,p:Proteobacteria,c:Betaproteobacteria,o:Burkholderiales,f:Oxalobacteraceae,g:Herbaspirillum,s:Herbaspirillum_rhizosphaerae
bOTU297	0	0	1	0	0	0	0	0	0	0	1	0	0	0	0	d:Bacteria(1.0000),p:Proteobacteria(1.0000),c:Alphaproteobacteria(1.0000),o:Rhizobiales(1.0000),f:Rhizobiaceae(0.9900),g:Rhizobium(0.6200),s:Neorhizobium_huautlense(0.3700)	d:Bacteria,p:Proteobacteria,c:Alphaproteobacteria,o:Rhizobiales,f:Rhizobiaceae
bOTU8309	0	0	0	0	1	0	0	0	0	0	0	0	0	0	0	d:Bacteria(1.0000),p:Firmicutes(1.0000),c:Bacilli(1.0000),o:Bacillales(1.0000),f:Thermoactinomycetaceae_2(0.9800),g:Planifilum(0.9700),s:Planifilum_yunnanense(0.9000)	d:Bacteria,p:Firmicutes,c:Bacilli,o:Bacillales,f:Thermoactinomycetaceae_2,g:Planifilum,s:Planifilum_yunnanense
bOTU4552	0	0	0	0	0	0	0	0	0	0	0	1	0	0	0	d:Bacteria(1.0000),p:Bacteroidetes(1.0000),c:Cytophagia(0.9800),o:Cytophagales(0.9800),f:Flammeovirgaceae(0.0200),g:Chryseolinea(0.6000),s:Chryseolinea_serpens(0.6000)	d:Bacteria,p:Bacteroidetes,c:Cytophagia,o:Cytophagales
bOTU8709	0	2	0	0	0	3	2	0	1	0	2	0	0	0	0	d:Bacteria(1.0000),p:Proteobacteria(1.0000),c:Betaproteobacteria(1.0000),o:Burkholderiales(0.8700),f:Comamonadaceae(0.4300),g:Acidovorax(0.3500),s:Acidovorax_delafieldii(0.1600)	d:Bacteria,p:Proteobacteria,c:Betaproteobacteria,o:Burkholderiales
bOTU5300	0	1	0	0	0	1	0	1	0	0	0	0	2	1	0	d:Bacteria(1.0000),p:Proteobacteria(0.3600),c:Deltaproteobacteria(0.2300),o:Desulfuromonadales(0.2100),f:Gemmatimonadaceae(0.1900),g:Gemmatimonas(0.1900),s:Gemmatimonas_aurantiaca(0.1900)	d:Bacteria
bOTU1011	0	0	0	2	0	0	0	0	0	0	0	0	1	0	0	d:Bacteria(1.0000),p:Proteobacteria(1.0000),c:Alphaproteobacteria(1.0000),o:Caulobacterales(1.0000),f:Caulobacteraceae(1.0000),g:Caulobacter(1.0000),s:Caulobacter_henricii(0.9700)	d:Bacteria,p:Proteobacteria,c:Alphaproteobacteria,o:Caulobacterales,f:Caulobacteraceae,g:Caulobacter,s:Caulobacter_henricii
bOTU319	0	0	0	1	0	0	0	0	0	0	0	0	0	0	0	d:Bacteria(1.0000),p:Proteobacteria(1.0000),c:Alphaproteobacteria(1.0000),o:Rhizobiales(1.0000),f:Hyphomicrobiaceae(0.9600),g:Devosia(0.9500),s:Devosia_neptuniae(0.2500)	d:Bacteria,p:Proteobacteria,c:Alphaproteobacteria,o:Rhizobiales,f:Hyphomicrobiaceae,g:Devosia
bOTU644	0	0	0	0	2	0	1	1	0	0	0	0	1	0	0	d:Bacteria(1.0000),p:Proteobacteria(1.0000),c:Alphaproteobacteria(1.0000),o:Rhizobiales(1.0000),f:Hyphomicrobiaceae(1.0000),g:Hyphomicrobium(0.9100),s:Hyphomicrobium_vulgare(0.4800)	d:Bacteria,p:Proteobacteria,c:Alphaproteobacteria,o:Rhizobiales,f:Hyphomicrobiaceae,g:Hyphomicrobium
bOTU657	0	0	0	0	0	0	0	0	0	0	0	0	0	0	2	d:Bacteria(1.0000),p:Proteobacteria(1.0000),c:Alphaproteobacteria(1.0000),o:Rhizobiales(1.0000),f:Hyphomicrobiaceae(0.5700),g:Pelagibacterium(0.3000),s:Pelagibacterium_halotolerans(0.2400)	d:Bacteria,p:Proteobacteria,c:Alphaproteobacteria,o:Rhizobiales
bOTU2095	0	0	0	0	0	0	1	0	0	0	0	0	0	0	0	d:Bacteria(1.0000),p:Proteobacteria(1.0000),c:Alphaproteobacteria(1.0000),o:Rhizobiales(1.0000),f:Rhizobiaceae(0.9900),g:Rhizobium(0.9900),s:Rhizobium_fabae(0.8900)	d:Bacteria,p:Proteobacteria,c:Alphaproteobacteria,o:Rhizobiales,f:Rhizobiaceae,g:Rhizobium,s:Rhizobium_fabae
bOTU8119	1	0	0	0	0	0	0	0	0	0	0	0	0	0	0	d:Bacteria(1.0000),p:Actinobacteria(1.0000),c:Actinobacteria(1.0000),o:Actinomycetales(1.0000),f:Micromonosporaceae(0.2100),g:Fodinicola(0.1700),s:Fodinicola_feengrottensis(0.1700)	d:Bacteria,p:Actinobacteria,c:Actinobacteria,o:Actinomycetales
bOTU6280	0	0	0	1	0	0	2	0	0	1	0	0	0	0	0	d:Bacteria(1.0000),p:Proteobacteria(1.0000),c:Betaproteobacteria(1.0000),o:Burkholderiales(0.9900),f:Oxalobacteraceae(0.6100),g:Paucimonas(0.3400),s:Paucimonas_lemoignei(0.3400)	d:Bacteria,p:Proteobacteria,c:Betaproteobacteria,o:Burkholderiales
bOTU2238	0	0	22	0	0	0	1	1	1	0	1	0	1	0	1	d:Bacteria(1.0000),p:Proteobacteria(1.0000),c:Alphaproteobacteria(1.0000),o:Sphingomonadales(1.0000),f:Sphingomonadaceae(1.0000),g:Sphingosinicella(0.4300),s:Sphingosinicella_vermicomposti(0.4300)	d:Bacteria,p:Proteobacteria,c:Alphaproteobacteria,o:Sphingomonadales,f:Sphingomonadaceae
bOTU1143	0	0	0	0	0	0	0	0	1	0	0	0	0	0	0	d:Bacteria(1.0000),p:Proteobacteria(1.0000),c:Alphaproteobacteria(1.0000),o:Sphingomonadales(1.0000),f:Sphingomonadaceae(1.0000),g:Novosphingobium(0.9700),s:Novosphingobium_subterraneum(0.6500)	d:Bacteria,p:Proteobacteria,c:Alphaproteobacteria,o:Sphingomonadales,f:Sphingomonadaceae,g:Novosphingobium
bOTU1752	35	25	27	46	112	56	46	83	84	29	27	36	55	106	53	d:Bacteria(1.0000),p:Firmicutes(0.7900),c:Bacilli(0.7900),o:Bacillales(0.7900),f:Bacillaceae_1(0.7100),g:Bacillus(0.7100),s:Bacillus_anthracis(0.1300)	d:Bacteria
bOTU5876	0	0	0	0	0	0	0	0	0	0	0	0	1	0	0	d:Bacteria(1.0000),p:Proteobacteria(0.9900),c:Deltaproteobacteria(0.9600),o:Myxococcales(0.9600),f:Haliangiaceae(0.7900),g:Haliangium(0.7900),s:Haliangium_tepidum(0.7300)	d:Bacteria,p:Proteobacteria,c:Deltaproteobacteria,o:Myxococcales
bOTU371	0	0	0	1	0	1	0	0	0	0	2	0	0	1	0	d:Bacteria(1.0000),p:Proteobacteria(1.0000),c:Alphaproteobacteria(1.0000),o:Rhizobiales(1.0000),f:Rhizobiaceae(0.8400),g:Shinella(0.5000),s:Shinella_fusca(0.3900)	d:Bacteria,p:Proteobacteria,c:Alphaproteobacteria,o:Rhizobiales,f:Rhizobiaceae
bOTU3152	1	0	0	0	0	1	0	0	1	0	0	2	1	0	0	d:Bacteria(1.0000),p:Proteobacteria(1.0000),c:Betaproteobacteria(1.0000),o:Burkholderiales(1.0000),f:Comamonadaceae(0.9100),g:Ramlibacter(0.9000),s:Sphaerotilus_hippei(0.0600)	d:Bacteria,p:Proteobacteria,c:Betaproteobacteria,o:Burkholderiales,f:Comamonadaceae,g:Ramlibacter
bOTU3140	4	4	5	5	2	2	5	2	5	2	0	3	1	1	5	d:Bacteria(1.0000),p:Proteobacteria(1.0000),c:Alphaproteobacteria(1.0000),o:Caulobacterales(1.0000),f:Caulobacteraceae(1.0000),g:Phenylobacterium(0.9800),s:Phenylobacterium_haematophilum(0.6800)	d:Bacteria,p:Proteobacteria,c:Alphaproteobacteria,o:Caulobacterales,f:Caulobacteraceae,g:Phenylobacterium
bOTU1053	0	0	0	1	0	0	0	0	0	0	0	0	0	0	0	d:Bacteria(1.0000),p:Bacteroidetes(1.0000),c:Cytophagia(1.0000),o:Cytophagales(1.0000),f:Cytophagaceae(0.0100),g:Ohtaekwangia(0.6500),s:Ohtaekwangia_kribbensis(0.3800)	d:Bacteria,p:Bacteroidetes,c:Cytophagia,o:Cytophagales
bOTU2001	0	0	0	1	0	0	1	0	0	1	1	1	0	1	0	d:Bacteria(1.0000),p:Proteobacteria(1.0000),c:Alphaproteobacteria(1.0000),o:Rhodospirillales(1.0000),g:Reyranella(1.0000),s:Reyranella_graminifolii(0.6300)	d:Bacteria,p:Proteobacteria,c:Alphaproteobacteria,o:Rhodospirillales,g:Reyranella
bOTU5152	0	0	0	0	0	0	0	0	0	0	0	1	0	0	0	d:Bacteria(1.0000),p:Proteobacteria(1.0000),c:Alphaproteobacteria(1.0000),o:Rhizobiales(1.0000),f:Hyphomicrobiaceae(0.2400),g:Microvirga(0.1900),s:Microvirga_lupini(0.1600)	d:Bacteria,p:Proteobacteria,c:Alphaproteobacteria,o:Rhizobiales
bOTU6775	13	18	12	13	22	4	15	10	4	4	4	10	6	6	1	d:Bacteria(1.0000),p:Proteobacteria(1.0000),c:Alphaproteobacteria(1.0000),o:Rhizobiales(1.0000),f:Rhizobiaceae(0.5000),g:Rhizobium(0.5000),s:Rhizobium_fabae(0.4700)	d:Bacteria,p:Proteobacteria,c:Alphaproteobacteria,o:Rhizobiales
bOTU4294	0	0	0	1	0	1	0	0	0	0	0	0	0	0	0	d:Bacteria(1.0000),p:Proteobacteria(0.6800),c:Deltaproteobacteria(0.5300),o:Desulfuromonadales(0.4100),f:Desulfuromonadaceae(0.2500),g:Desulfuromusa(0.1400),s:Desulfuromusa_ferrireducens(0.1400)	d:Bacteria
bOTU723	0	0	0	0	0	0	0	0	0	1	0	0	0	0	0	d:Bacteria(1.0000),p:Cyanobacteria/Chloroplast(0.4500),c:Cyanobacteria(0.4000),o:Xanthomonadales(0.1300),f:Family_I(0.3000),g:GpI(0.3000),s:Prochlorothrix_hollandica(0.0800)	d:Bacteria
bOTU893	3	1	2	2	1	2	0	0	0	0	0	0	0	0	0	d:Bacteria(1.0000),p:Actinobacteria(1.0000),c:Actinobacteria(1.0000),o:Actinomycetales(1.0000),f:Intrasporangiaceae(1.0000),g:Oryzihumus(1.0000),s:Oryzihumus_leptocrescens(1.0000)	d:Bacteria,p:Actinobacteria,c:Actinobacteria,o:Actinomycetales,f:Intrasporangiaceae,g:Oryzihumus,s:Oryzihumus_leptocrescens
bOTU282	0	0	0	1	0	0	0	2	0	0	0	0	0	1	0	d:Bacteria(1.0000),p:Proteobacteria(0.9200),c:Gammaproteobacteria(0.8700),o:Legionellales(0.5100),f:Coxiellaceae(0.4900),g:Diplorickettsia(0.4100),s:Diplorickettsia_massiliensis(0.4100)	d:Bacteria,p:Proteobacteria,c:Gammaproteobacteria
bOTU389	0	0	0	0	0	0	0	1	0	0	0	0	0	0	0	d:Bacteria(1.0000),p:Actinobacteria(1.0000),c:Actinobacteria(1.0000),o:Actinomycetales(1.0000),f:Micromonosporaceae(0.9800),g:Actinoplanes(0.5500),s:Actinoplanes_durhamensis(0.2200)	d:Bacteria,p:Actinobacteria,c:Actinobacteria,o:Actinomycetales,f:Micromonosporaceae
bOTU3717	2	0	0	0	0	1	1	1	0	0	0	0	0	0	0	d:Bacteria(1.0000),p:Proteobacteria(1.0000),c:Betaproteobacteria(1.0000),o:Burkholderiales(0.9800),f:Oxalobacteraceae(0.9800),g:Oxalicibacterium(0.8500),s:Oxalicibacterium_horti(0.8000)	d:Bacteria,p:Proteobacteria,c:Betaproteobacteria,o:Burkholderiales,f:Oxalobacteraceae,g:Oxalicibacterium,s:Oxalicibacterium_horti
bOTU936	0	2	0	1	0	0	0	1	0	1	0	0	0	0	0	d:Bacteria(1.0000),p:Bacteroidetes(1.0000),c:Cytophagia(1.0000),o:Cytophagales(1.0000),f:Cytophagaceae(0.3100),g:Ohtaekwangia(0.4500),s:Ohtaekwangia_kribbensis(0.2500)	d:Bacteria,p:Bacteroidetes,c:Cytophagia,o:Cytophagales
bOTU7542	0	0	0	1	0	0	0	0	0	0	0	0	0	0	0	d:Bacteria(1.0000),p:Actinobacteria(0.8100),c:Actinobacteria(0.7700),o:Actinomycetales(0.5900),f:Pseudonocardiaceae(0.2400),g:Jatrophihabitans(0.1000),s:Jatrophihabitans_endophyticus(0.1000)	d:Bacteria,p:Actinobacteria
bOTU352	19	17	24	54	22	23	32	28	24	17	10	26	21	24	30	d:Bacteria(1.0000),p:Proteobacteria(1.0000),c:Betaproteobacteria(1.0000),o:Burkholderiales(1.0000),f:Comamonadaceae(1.0000),g:Delftia(0.7700),s:Delftia_acidovorans(0.5300)	d:Bacteria,p:Proteobacteria,c:Betaproteobacteria,o:Burkholderiales,f:Comamonadaceae
bOTU149	0	0	0	0	0	0	0	0	0	0	0	0	0	2	0	d:Bacteria(1.0000),p:Actinobacteria(1.0000),c:Actinobacteria(1.0000),o:Actinomycetales(1.0000),f:Nocardioidaceae(1.0000),g:Nocardioides(0.9900),s:Nocardioides_caricicola(0.6000)	d:Bacteria,p:Actinobacteria,c:Actinobacteria,o:Actinomycetales,f:Nocardioidaceae,g:Nocardioides
bOTU1291	0	0	2	0	0	1	0	1	0	0	1	0	0	0	0	d:Bacteria(1.0000),p:Proteobacteria(1.0000),c:Gammaproteobacteria(1.0000),o:Xanthomonadales(1.0000),f:Xanthomonadaceae(1.0000),g:Rhodanobacter(0.7100),s:Rhodanobacter_glycinis(0.7100)	d:Bacteria,p:Proteobacteria,c:Gammaproteobacteria,o:Xanthomonadales,f:Xanthomonadaceae
bOTU645	21	0	1	3	1	1	0	4	4	1	0	1	2	2	0	d:Bacteria(1.0000),p:Proteobacteria(1.0000),c:Alphaproteobacteria(1.0000),o:Rhizobiales(1.0000),f:Xanthobacteraceae(0.8800),g:Labrys(0.8800),s:Labrys_okinawensis(0.4600)	d:Bacteria,p:Proteobacteria,c:Alphaproteobacteria,o:Rhizobiales,f:Xanthobacteraceae,g:Labrys
bOTU8154	0	0	0	1	1	0	0	0	0	0	0	0	0	0	0	d:Bacteria(1.0000),p:Verrucomicrobia(1.0000),c:Subdivision3(0.9500),o:Verrucomicrobiales(0.0100),f:Verrucomicrobiaceae(0.0100),g:Subdivision3_genera_incertae_sedis(0.9500),s:Prosthecobacter_algae(0.0100)	d:Bacteria,p:Verrucomicrobia,c:Subdivision3
bOTU6643	0	0	0	0	0	1	0	0	0	0	0	0	0	0	0	d:Bacteria(1.0000),p:Actinobacteria(1.0000),c:Actinobacteria(1.0000),o:Actinomycetales(1.0000),f:Pseudonocardiaceae(0.2500),g:Saccharothrix(0.1000),s:Saccharothrix_algeriensis(0.1000)	d:Bacteria,p:Actinobacteria,c:Actinobacteria,o:Actinomycetales
bOTU5428	1	1	6	0	2	0	3	4	0	1	1	0	0	3	3	d:Bacteria(1.0000),p:Proteobacteria(1.0000),c:Betaproteobacteria(1.0000),o:Nitrosomonadales(1.0000),f:Nitrosomonadaceae(1.0000),g:Nitrosospira(1.0000),s:Nitrosospira_multiformis(0.7700)	d:Bacteria,p:Proteobacteria,c:Betaproteobacteria,o:Nitrosomonadales,f:Nitrosomonadaceae,g:Nitrosospira
bOTU1255	0	0	1	0	1	0	0	0	0	0	0	0	0	0	0	d:Bacteria(1.0000),p:Actinobacteria(1.0000),c:Actinobacteria(1.0000),o:Actinomycetales(1.0000),f:Mycobacteriaceae(0.9900),g:Mycobacterium(0.9900),s:Mycobacterium_frederiksbergense(0.3900)	d:Bacteria,p:Actinobacteria,c:Actinobacteria,o:Actinomycetales,f:Mycobacteriaceae,g:Mycobacterium
bOTU8219	0	0	0	0	0	2	0	0	0	0	0	0	0	0	0	d:Bacteria(1.0000),p:Acidobacteria(0.8200),c:Acidobacteria_Gp22(0.4900),o:Deferribacterales(0.0300),f:Deferribacterales_incertae_sedis(0.0300),g:Gp22(0.4900),s:Caldithrix_palaeochoryensis(0.0300)	d:Bacteria,p:Acidobacteria
bOTU6818	1	0	1	1	0	0	1	2	6	3	1	1	1	0	2	d:Bacteria(1.0000),p:Proteobacteria(1.0000),c:Betaproteobacteria(1.0000),o:Burkholderiales(0.9700),f:Comamonadaceae(0.8300),g:Ramlibacter(0.6200),s:Caenimonas_koreensis(0.0700)	d:Bacteria,p:Proteobacteria,c:Betaproteobacteria,o:Burkholderiales,f:Comamonadaceae
bOTU806	0	0	1	0	0	1	0	0	0	0	0	0	2	0	0	d:Bacteria(1.0000),p:Verrucomicrobia(0.8500),c:Spartobacteria(0.3900),o:Verrucomicrobiales(0.3800),f:Verrucomicrobiaceae(0.3400),g:Spartobacteria_genera_incertae_sedis(0.3400),s:Roseibacillus_persicicus(0.1100)	d:Bacteria,p:Verrucomicrobia
bOTU3310	0	0	0	0	0	0	0	0	0	2	0	0	0	0	0	d:Bacteria(1.0000),p:Proteobacteria(1.0000),c:Alphaproteobacteria(1.0000),o:Rhizobiales(0.9900),f:Phyllobacteriaceae(0.9700),g:Mesorhizobium(0.9200),s:Mesorhizobium_hawassense(0.3800)	d:Bacteria,p:Proteobacteria,c:Alphaproteobacteria,o:Rhizobiales,f:Phyllobacteriaceae,g:Mesorhizobium
bOTU341	0	0	2	0	1	1	1	0	1	0	0	1	1	0	1	d:Bacteria(1.0000),p:Proteobacteria(1.0000),c:Alphaproteobacteria(1.0000),o:Caulobacterales(1.0000),f:Caulobacteraceae(1.0000),g:Brevundimonas(0.9900),s:Brevundimonas_kwangchunensis(0.3300)	d:Bacteria,p:Proteobacteria,c:Alphaproteobacteria,o:Caulobacterales,f:Caulobacteraceae,g:Brevundimonas
bOTU8268	21	21	36	45	19	58	27	20	24	35	15	32	45	25	76	d:Bacteria(1.0000),p:Proteobacteria(1.0000),c:Gammaproteobacteria(0.8700),o:Pseudomonadales(0.8600),f:Pseudomonadaceae(0.8600),g:Pseudomonas(0.8600),s:Pseudomonas_abietaniphila(0.2600)	d:Bacteria,p:Proteobacteria,c:Gammaproteobacteria,o:Pseudomonadales,f:Pseudomonadaceae,g:Pseudomonas
bOTU2716	0	1	0	0	0	3	0	0	0	0	0	0	0	0	0	d:Bacteria(1.0000),p:Proteobacteria(1.0000),c:Betaproteobacteria(1.0000),o:Burkholderiales(1.0000),f:Oxalobacteraceae(0.7000),g:Herbaspirillum(0.4300),s:Herbaspirillum_rubrisubalbicans(0.4100)	d:Bacteria,p:Proteobacteria,c:Betaproteobacteria,o:Burkholderiales
bOTU578	0	0	0	6	0	0	0	0	0	0	0	0	0	0	0	d:Bacteria(1.0000),p:Proteobacteria(1.0000),c:Alphaproteobacteria(1.0000),o:Sphingomonadales(1.0000),f:Sphingomonadaceae(0.9500),g:Novosphingobium(0.9200),s:Novosphingobium_panipatense(0.2300)	d:Bacteria,p:Proteobacteria,c:Alphaproteobacteria,o:Sphingomonadales,f:Sphingomonadaceae,g:Novosphingobium
bOTU6763	0	0	0	0	0	0	1	1	0	1	0	1	0	0	2	d:Bacteria(1.0000),p:Proteobacteria(1.0000),c:Alphaproteobacteria(1.0000),o:Caulobacterales(1.0000),f:Caulobacteraceae(1.0000),g:Caulobacter(0.9900),s:Caulobacter_henricii(0.3800)	d:Bacteria,p:Proteobacteria,c:Alphaproteobacteria,o:Caulobacterales,f:Caulobacteraceae,g:Caulobacter
bOTU3971	0	0	0	0	0	0	1	1	1	0	0	0	0	0	0	d:Bacteria(1.0000),p:Proteobacteria(0.9900),c:Gammaproteobacteria(0.9800),o:Xanthomonadales(0.5500),f:Sinobacteraceae(0.5500),g:Steroidobacter(0.4000),s:Steroidobacter_agariperforans(0.3500)	d:Bacteria,p:Proteobacteria,c:Gammaproteobacteria
bOTU709	0	0	0	0	0	0	0	0	1	1	0	0	0	0	0	d:Bacteria(1.0000),p:Bacteroidetes(0.3400),c:Cytophagia(0.2700),o:Cytophagales(0.2700),f:Ignavibacteriaceae(0.2600),g:Melioribacter(0.1800),s:Melioribacter_roseus(0.1800)	d:Bacteria
bOTU1099	0	0	0	0	0	1	0	0	0	0	0	1	0	0	0	d:Bacteria(1.0000),p:Proteobacteria(1.0000),c:Alphaproteobacteria(1.0000),o:Rhizobiales(1.0000),f:Hyphomicrobiaceae(1.0000),g:Devosia(1.0000),s:Devosia_subaequoris(0.7500)	d:Bacteria,p:Proteobacteria,c:Alphaproteobacteria,o:Rhizobiales,f:Hyphomicrobiaceae,g:Devosia
bOTU508	1	0	0	0	0	0	0	0	0	0	0	0	0	0	0	d:Bacteria(1.0000),p:Candidatus_Saccharibacteria(1.0000),g:Saccharibacteria_genera_incertae_sedis(1.0000)	d:Bacteria,p:Candidatus_Saccharibacteria,g:Saccharibacteria_genera_incertae_sedis
bOTU2275	3	2	1	0	0	2	0	1	1	0	0	1	0	0	0	d:Bacteria(1.0000),p:Proteobacteria(1.0000),c:Betaproteobacteria(1.0000),o:Burkholderiales(0.8400),f:Burkholderiaceae(0.8000),g:Burkholderia(0.7300),s:Burkholderia_phymatum(0.5400)	d:Bacteria,p:Proteobacteria,c:Betaproteobacteria,o:Burkholderiales,f:Burkholderiaceae
bOTU6693	17	10	7	8	10	2	13	9	7	5	6	14	15	9	3	d:Bacteria(1.0000),p:Proteobacteria(0.9600),c:Alphaproteobacteria(0.9400),o:Rhizobiales(0.9400),f:Rhizobiaceae(0.9000),g:Rhizobium(0.9000),s:Rhizobium_fabae(0.7800)	d:Bacteria,p:Proteobacteria,c:Alphaproteobacteria,o:Rhizobiales,f:Rhizobiaceae,g:Rhizobium
bOTU1314	0	0	0	2	0	3	1	1	0	1	1	0	0	1	1	d:Bacteria(1.0000),p:Verrucomicrobia(1.0000),c:Subdivision3(1.0000),g:Subdivision3_genera_incertae_sedis(1.0000)	d:Bacteria,p:Verrucomicrobia,c:Subdivision3,g:Subdivision3_genera_incertae_sedis
bOTU526	0	0	0	0	0	0	0	0	1	0	0	0	1	2	1	d:Bacteria(1.0000),p:Proteobacteria(0.6500),c:Alphaproteobacteria(0.3100),o:Lactobacillales(0.2600),f:Carnobacteriaceae(0.1200),g:Alkalibacterium(0.0900),s:Alkalibacterium_kapii(0.0600)	d:Bacteria
bOTU522	0	0	0	1	0	0	0	0	1	0	0	1	0	2	1	d:Bacteria(1.0000),p:Proteobacteria(1.0000),c:Betaproteobacteria(0.9900),o:Burkholderiales(0.6000),f:Burkholderiales_incertae_sedis(0.4300),g:Thiomonas(0.3500),s:Tepidimonas_taiwanensis(0.0500)	d:Bacteria,p:Proteobacteria,c:Betaproteobacteria
bOTU1817	1	0	0	0	0	0	0	0	0	0	0	0	0	0	0	d:Bacteria(1.0000),p:Proteobacteria(0.8200),c:Deltaproteobacteria(0.6300),o:Myxococcales(0.4500),f:Haliangiaceae(0.2900),g:Haliangium(0.2900),s:Haliangium_tepidum(0.2900)	d:Bacteria,p:Proteobacteria
bOTU2594	7	4	9	10	5	11	13	6	3	10	2	0	3	0	3	d:Bacteria(1.0000),p:Proteobacteria(1.0000),c:Betaproteobacteria(1.0000),o:Burkholderiales(1.0000),f:Alcaligenaceae(0.9900),g:Achromobacter(0.8100),s:Achromobacter_xylosoxidans_subsp._xylosoxidans(0.3100)	d:Bacteria,p:Proteobacteria,c:Betaproteobacteria,o:Burkholderiales,f:Alcaligenaceae,g:Achromobacter
bOTU8380	0	0	0	0	0	1	0	0	0	0	0	0	0	0	0	d:Bacteria(1.0000),p:Actinobacteria(1.0000),c:Actinobacteria(1.0000),o:Actinomycetales(1.0000),f:Nakamurellaceae(0.9800),g:Nakamurella(0.9800),s:Nakamurella_panacisegetis(0.9800)	d:Bacteria,p:Actinobacteria,c:Actinobacteria,o:Actinomycetales,f:Nakamurellaceae,g:Nakamurella,s:Nakamurella_panacisegetis
bOTU536	1	0	0	1	0	0	0	0	0	0	0	0	0	0	0	d:Bacteria(1.0000),p:Bacteroidetes(1.0000),c:Sphingobacteriia(1.0000),o:Sphingobacteriales(1.0000),f:Chitinophagaceae(1.0000),g:Chitinophaga(0.5200),s:Chitinophaga_sancti(0.2200)	d:Bacteria,p:Bacteroidetes,c:Sphingobacteriia,o:Sphingobacteriales,f:Chitinophagaceae
bOTU991	0	0	0	0	0	0	0	0	1	0	1	0	1	0	0	d:Bacteria(1.0000),p:Proteobacteria(1.0000),c:Alphaproteobacteria(1.0000),o:Rhizobiales(1.0000),f:Bradyrhizobiaceae(0.9900),g:Bradyrhizobium(0.8100),s:Bradyrhizobium_manausense(0.6800)	d:Bacteria,p:Proteobacteria,c:Alphaproteobacteria,o:Rhizobiales,f:Bradyrhizobiaceae,g:Bradyrhizobium
bOTU677	0	0	2	0	1	0	0	1	0	0	0	0	0	0	0	d:Bacteria(1.0000),p:Proteobacteria(1.0000),c:Alphaproteobacteria(1.0000),o:Rhizobiales(0.9900),f:Methylobacteriaceae(0.2400),g:Microvirga(0.2400),s:Microvirga_lupini(0.2100)	d:Bacteria,p:Proteobacteria,c:Alphaproteobacteria,o:Rhizobiales
bOTU3479	0	0	0	1	0	0	0	0	0	0	0	0	0	0	0	d:Bacteria(1.0000),p:Proteobacteria(0.8800),c:Gammaproteobacteria(0.7900),o:Alteromonadales(0.1700),f:Alteromonadales_incertae_sedis(0.1600),g:Legionella(0.1200),s:Pseudomaricurvus_alkylphenolicus(0.1100)	d:Bacteria,p:Proteobacteria
bOTU943	0	0	0	0	0	0	0	0	0	1	0	0	0	0	0	d:Bacteria(1.0000),p:Proteobacteria(1.0000),c:Betaproteobacteria(1.0000),o:Burkholderiales(1.0000),f:Oxalobacteraceae(0.9900),g:Massilia(0.9000),s:Massilia_kyonggiensis(0.7500)	d:Bacteria,p:Proteobacteria,c:Betaproteobacteria,o:Burkholderiales,f:Oxalobacteraceae,g:Massilia
bOTU7840	32	15	14	26	31	34	35	31	34	29	8	18	28	27	35	d:Bacteria(1.0000),p:Firmicutes(0.8000),c:Bacilli(0.8000),o:Bacillales(0.8000),f:Bacillaceae_1(0.7400),g:Bacillus(0.7400),s:Bacillus_safensis(0.1700)	d:Bacteria,p:Firmicutes,c:Bacilli,o:Bacillales
bOTU1194	1	0	0	0	0	0	0	0	1	0	0	0	0	1	0	d:Bacteria(1.0000),p:Proteobacteria(0.9800),c:Alphaproteobacteria(0.9800),o:Caulobacterales(0.9300),f:Caulobacteraceae(0.9300),g:Asticcacaulis(0.6600),s:Asticcacaulis_solisilvae(0.4500)	d:Bacteria,p:Proteobacteria,c:Alphaproteobacteria,o:Caulobacterales,f:Caulobacteraceae
bOTU1346	0	0	2	0	1	1	2	0	1	1	0	0	0	0	1	d:Bacteria(1.0000),p:Proteobacteria(1.0000),c:Alphaproteobacteria(1.0000),o:Rhizobiales(1.0000),f:Phyllobacteriaceae(0.7300),g:Chelativorans(0.2900),s:Chelativorans_intermedius(0.2900)	d:Bacteria,p:Proteobacteria,c:Alphaproteobacteria,o:Rhizobiales
bOTU938	1	1	0	0	0	0	0	0	1	0	0	0	0	0	0	d:Bacteria(1.0000),p:Bacteroidetes(1.0000),c:Sphingobacteriia(1.0000),o:Sphingobacteriales(1.0000),f:Sphingobacteriaceae(1.0000),g:Mucilaginibacter(1.0000),s:Mucilaginibacter_gossypii(0.6800)	d:Bacteria,p:Bacteroidetes,c:Sphingobacteriia,o:Sphingobacteriales,f:Sphingobacteriaceae,g:Mucilaginibacter
bOTU2366	0	0	1	0	0	0	1	1	2	0	0	0	0	0	0	d:Bacteria(1.0000),p:Proteobacteria(1.0000),c:Alphaproteobacteria(1.0000),o:Rhizobiales(0.9800),f:Methylobacteriaceae(0.9700),g:Microvirga(0.9700),s:Microvirga_aerophila(0.8900)	d:Bacteria,p:Proteobacteria,c:Alphaproteobacteria,o:Rhizobiales,f:Methylobacteriaceae,g:Microvirga,s:Microvirga_aerophila
bOTU2498	0	0	0	0	0	0	0	0	0	0	0	0	0	0	2	d:Bacteria(1.0000),p:Proteobacteria(1.0000),c:Alphaproteobacteria(1.0000),o:Sphingomonadales(1.0000),f:Sphingomonadaceae(1.0000),g:Novosphingobium(0.9800),s:Novosphingobium_arabidopsis(0.3300)	d:Bacteria,p:Proteobacteria,c:Alphaproteobacteria,o:Sphingomonadales,f:Sphingomonadaceae,g:Novosphingobium
bOTU1317	0	0	0	0	0	0	0	0	0	0	0	0	0	0	6	d:Bacteria(1.0000),p:Proteobacteria(1.0000),c:Alphaproteobacteria(1.0000),o:Sphingomonadales(1.0000),f:Sphingomonadaceae(0.9900),g:Novosphingobium(0.9800),s:Novosphingobium_rhizosphaerae(0.4500)	d:Bacteria,p:Proteobacteria,c:Alphaproteobacteria,o:Sphingomonadales,f:Sphingomonadaceae,g:Novosphingobium
bOTU5154	0	0	0	1	0	0	0	0	0	0	0	0	0	0	0	d:Bacteria(1.0000),p:Proteobacteria(1.0000),c:Alphaproteobacteria(1.0000),o:Rhizobiales(1.0000),f:Hyphomicrobiaceae(1.0000),g:Hyphomicrobium(0.7700),s:Hyphomicrobium_sulfonivorans(0.2900)	d:Bacteria,p:Proteobacteria,c:Alphaproteobacteria,o:Rhizobiales,f:Hyphomicrobiaceae
bOTU3451	0	0	1	0	0	0	0	0	0	0	0	0	0	0	0	d:Bacteria(1.0000),p:Proteobacteria(1.0000),c:Alphaproteobacteria(1.0000),o:Rhizobiales(1.0000),f:Beijerinckiaceae(0.5000),g:Chelatococcus(0.2500),s:Chelatococcus_asaccharovorans(0.1800)	d:Bacteria,p:Proteobacteria,c:Alphaproteobacteria,o:Rhizobiales
bOTU5283	0	0	0	1	0	0	0	0	0	1	0	0	0	0	0	d:Bacteria(1.0000),p:Bacteroidetes(0.9900),c:Cytophagia(0.9300),o:Cytophagales(0.9300),f:Cytophagaceae(0.2400),g:Ohtaekwangia(0.4400),s:Ohtaekwangia_kribbensis(0.3400)	d:Bacteria,p:Bacteroidetes,c:Cytophagia,o:Cytophagales
bOTU6511	0	0	0	1	1	0	0	3	0	0	0	0	1	0	0	d:Bacteria(1.0000),p:Proteobacteria(1.0000),c:Betaproteobacteria(0.9500),o:Burkholderiales(0.5800),f:Burkholderiaceae(0.4500),g:Burkholderia(0.4300),s:Pseudogulbenkiania_gefcensis(0.1100)	d:Bacteria,p:Proteobacteria,c:Betaproteobacteria
bOTU3100	0	0	1	0	1	0	0	0	0	0	0	0	0	0	0	d:Bacteria(1.0000),p:Verrucomicrobia(0.9700),c:Subdivision3(0.8800),o:Verrucomicrobiales(0.0200),f:Verrucomicrobiaceae(0.0200),g:Subdivision3_genera_incertae_sedis(0.8800),s:Stenotrophomonas_daejeonensis(0.0100)	d:Bacteria,p:Verrucomicrobia,c:Subdivision3
bOTU2877	0	0	0	0	0	0	0	1	0	1	0	0	0	0	0	d:Bacteria(1.0000),p:Firmicutes(1.0000),c:Bacilli(1.0000),o:Bacillales(1.0000),f:Paenibacillaceae_1(1.0000),g:Paenibacillus(0.9900),s:Paenibacillus_pectinilyticus(0.7700)	d:Bacteria,p:Firmicutes,c:Bacilli,o:Bacillales,f:Paenibacillaceae_1,g:Paenibacillus
bOTU2694	0	0	0	0	1	0	0	2	0	0	0	0	0	0	0	d:Bacteria(1.0000),p:Bacteroidetes(1.0000),c:Flavobacteriia(1.0000),o:Flavobacteriales(1.0000),f:Flavobacteriaceae(1.0000),g:Flavobacterium(0.9600),s:Flavobacterium_micromati(0.3000)	d:Bacteria,p:Bacteroidetes,c:Flavobacteriia,o:Flavobacteriales,f:Flavobacteriaceae,g:Flavobacterium
bOTU2011	0	0	2	1	1	1	0	1	0	0	0	0	0	0	0	d:Bacteria(1.0000),p:Acidobacteria(1.0000),c:Acidobacteria_Gp1(1.0000),g:Gp1(1.0000)	d:Bacteria,p:Acidobacteria,c:Acidobacteria_Gp1,g:Gp1
bOTU3278	1	0	1	2	0	0	0	0	0	1	0	0	0	0	1	d:Bacteria(1.0000),p:Bacteroidetes(1.0000),c:Flavobacteriia(1.0000),o:Flavobacteriales(1.0000),f:Flavobacteriaceae(1.0000),g:Flavobacterium(1.0000),s:Flavobacterium_xinjiangense(0.3600)	d:Bacteria,p:Bacteroidetes,c:Flavobacteriia,o:Flavobacteriales,f:Flavobacteriaceae,g:Flavobacterium
bOTU2918	0	0	0	0	0	1	0	0	1	0	0	0	0	0	0	d:Bacteria(1.0000),p:Proteobacteria(1.0000),c:Alphaproteobacteria(1.0000),o:Rhizobiales(0.9600),f:Phyllobacteriaceae(0.9200),g:Mesorhizobium(0.8800),s:Mesorhizobium_shangrilense(0.3500)	d:Bacteria,p:Proteobacteria,c:Alphaproteobacteria,o:Rhizobiales,f:Phyllobacteriaceae,g:Mesorhizobium
bOTU4702	0	0	0	0	0	0	0	0	1	0	0	0	0	0	0	d:Bacteria(1.0000),p:Actinobacteria(1.0000),c:Actinobacteria(1.0000),o:Solirubrobacterales(1.0000),f:Solirubrobacteraceae(0.7800),g:Solirubrobacter(0.7800),s:Solirubrobacter_taibaiensis(0.6400)	d:Bacteria,p:Actinobacteria,c:Actinobacteria,o:Solirubrobacterales
bOTU550	2	0	0	2	0	0	0	0	0	0	0	0	0	0	0	d:Bacteria(1.0000),p:Proteobacteria(1.0000),c:Alphaproteobacteria(1.0000),o:Sphingomonadales(1.0000),f:Sphingomonadaceae(0.9900),g:Novosphingobium(0.9900),s:Novosphingobium_fluoreni(0.7300)	d:Bacteria,p:Proteobacteria,c:Alphaproteobacteria,o:Sphingomonadales,f:Sphingomonadaceae,g:Novosphingobium
bOTU739	2	0	0	0	0	0	0	0	0	0	1	0	0	0	0	d:Bacteria(1.0000),p:Proteobacteria(1.0000),c:Gammaproteobacteria(1.0000),o:Xanthomonadales(1.0000),f:Xanthomonadaceae(1.0000),g:Dyella(0.4200),s:Dyella_ginsengisoli(0.4200)	d:Bacteria,p:Proteobacteria,c:Gammaproteobacteria,o:Xanthomonadales,f:Xanthomonadaceae
bOTU1997	2	0	2	2	0	0	0	1	2	0	0	0	0	1	2	d:Bacteria(1.0000),p:Proteobacteria(1.0000),c:Betaproteobacteria(0.9700),o:Burkholderiales(0.5700),f:Burkholderiaceae(0.4900),g:Burkholderia(0.4500),s:Dechloromonas_agitata(0.1500)	d:Bacteria,p:Proteobacteria,c:Betaproteobacteria
bOTU5378	0	0	0	0	0	0	0	0	0	0	1	0	0	0	0	d:Bacteria(1.0000),p:Proteobacteria(1.0000),c:Gammaproteobacteria(1.0000),o:Pseudomonadales(1.0000),f:Moraxellaceae(1.0000),g:Acinetobacter(1.0000),s:Acinetobacter_baumannii(0.9600)	d:Bacteria,p:Proteobacteria,c:Gammaproteobacteria,o:Pseudomonadales,f:Moraxellaceae,g:Acinetobacter,s:Acinetobacter_baumannii
bOTU3284	0	0	0	0	0	0	0	1	0	0	0	0	0	0	0	d:Bacteria(1.0000),p:Proteobacteria(1.0000),c:Alphaproteobacteria(1.0000),o:Rhizobiales(0.9800),f:Rhizobiales_incertae_sedis(0.5000),g:Variibacter(0.4000),s:Variibacter_gotjawalensis(0.4000)	d:Bacteria,p:Proteobacteria,c:Alphaproteobacteria,o:Rhizobiales
bOTU1963	2	0	0	2	0	0	1	1	0	0	0	0	1	0	0	d:Bacteria(1.0000),p:Actinobacteria(1.0000),c:Actinobacteria(1.0000),o:Actinomycetales(1.0000),f:Mycobacteriaceae(1.0000),g:Mycobacterium(1.0000),s:Mycobacterium_austroafricanum(0.5100)	d:Bacteria,p:Actinobacteria,c:Actinobacteria,o:Actinomycetales,f:Mycobacteriaceae,g:Mycobacterium
bOTU3070	0	0	0	0	0	0	0	1	0	0	0	2	1	0	0	d:Bacteria(1.0000),p:Proteobacteria(1.0000),c:Betaproteobacteria(1.0000),o:Burkholderiales(1.0000),f:Oxalobacteraceae(1.0000),g:Duganella(0.4300),s:Duganella_radicis(0.2400)	d:Bacteria,p:Proteobacteria,c:Betaproteobacteria,o:Burkholderiales,f:Oxalobacteraceae
bOTU2825	0	0	1	0	0	0	1	0	0	0	0	0	0	0	0	d:Bacteria(1.0000),p:Acidobacteria(1.0000),c:Acidobacteria_Gp1(0.9900),g:Gp1(0.8200),s:Granulicella_tundricola(0.0500)	d:Bacteria,p:Acidobacteria,c:Acidobacteria_Gp1,g:Gp1
bOTU5650	8	8	6	7	6	1	6	7	13	0	7	8	13	15	4	d:Bacteria(1.0000),p:Proteobacteria(1.0000),c:Alphaproteobacteria(1.0000),o:Rhizobiales(1.0000),f:Rhizobiaceae(0.7900),g:Rhizobium(0.7900),s:Rhizobium_fabae(0.5700)	d:Bacteria,p:Proteobacteria,c:Alphaproteobacteria,o:Rhizobiales
bOTU3976	1	0	0	0	0	0	0	0	0	0	0	0	0	0	0	d:Bacteria(1.0000),p:Proteobacteria(1.0000),c:Gammaproteobacteria(1.0000),o:Pseudomonadales(1.0000),f:Pseudomonadaceae(1.0000),g:Cellvibrio(1.0000),s:Cellvibrio_diazotrophicus(0.5100)	d:Bacteria,p:Proteobacteria,c:Gammaproteobacteria,o:Pseudomonadales,f:Pseudomonadaceae,g:Cellvibrio
bOTU3125	0	0	0	1	0	0	1	0	0	0	0	0	0	0	0	d:Bacteria(1.0000),p:Proteobacteria(1.0000),c:Alphaproteobacteria(1.0000),o:Rhizobiales(1.0000),f:Bradyrhizobiaceae(1.0000),g:Nitrobacter(0.3800),s:Bradyrhizobium_manausense(0.1800)	d:Bacteria,p:Proteobacteria,c:Alphaproteobacteria,o:Rhizobiales,f:Bradyrhizobiaceae
bOTU1650	0	0	0	0	1	0	0	0	0	0	0	0	0	0	0	d:Bacteria(1.0000),p:Proteobacteria(1.0000),c:Alphaproteobacteria(1.0000),o:Caulobacterales(0.8200),f:Caulobacteraceae(0.8000),g:Brevundimonas(0.5300),s:Brevundimonas_basaltis(0.1400)	d:Bacteria,p:Proteobacteria,c:Alphaproteobacteria,o:Caulobacterales,f:Caulobacteraceae
bOTU4454	1	0	0	0	0	0	0	0	0	0	1	0	0	0	0	d:Bacteria(1.0000),p:Proteobacteria(1.0000),c:Betaproteobacteria(1.0000),o:Burkholderiales(0.7200),f:Burkholderiales_incertae_sedis(0.6100),g:Thiomonas(0.4300),s:Tepidimonas_taiwanensis(0.1200)	d:Bacteria,p:Proteobacteria,c:Betaproteobacteria
bOTU6985	16	4	7	11	12	7	19	12	11	11	3	11	9	6	14	d:Bacteria(1.0000),p:Proteobacteria(1.0000),c:Alphaproteobacteria(1.0000),o:Rhizobiales(1.0000),f:Rhizobiaceae(0.5600),g:Rhizobium(0.3600),s:Rhizobium_grahamii(0.1600)	d:Bacteria,p:Proteobacteria,c:Alphaproteobacteria,o:Rhizobiales
bOTU1171	1	0	0	0	0	0	0	0	0	0	0	0	0	0	0	d:Bacteria(1.0000),p:Proteobacteria(1.0000),c:Gammaproteobacteria(1.0000),o:Xanthomonadales(1.0000),f:Xanthomonadaceae(1.0000),g:Lysobacter(0.5000),s:Stenotrophomonas_chelatiphaga(0.3200)	d:Bacteria,p:Proteobacteria,c:Gammaproteobacteria,o:Xanthomonadales,f:Xanthomonadaceae
bOTU1352	1	0	1	0	0	1	2	0	1	0	0	1	3	0	0	d:Bacteria(1.0000),p:Proteobacteria(1.0000),c:Alphaproteobacteria(1.0000),o:Rhizobiales(1.0000),f:Methylobacteriaceae(0.4300),g:Microvirga(0.4200),s:Microvirga_flocculans(0.2000)	d:Bacteria,p:Proteobacteria,c:Alphaproteobacteria,o:Rhizobiales
bOTU662	1	0	1	2	1	5	1	1	2	1	0	1	2	2	2	d:Bacteria(1.0000),p:Proteobacteria(1.0000),c:Alphaproteobacteria(1.0000),o:Rhizobiales(1.0000),f:Hyphomicrobiaceae(0.6700),g:Rhodoplanes(0.3500),s:Blastochloris_sulfoviridis(0.2500)	d:Bacteria,p:Proteobacteria,c:Alphaproteobacteria,o:Rhizobiales
bOTU2482	1	1	0	1	0	1	2	0	3	1	0	0	0	0	0	d:Bacteria(1.0000),p:Proteobacteria(1.0000),c:Gammaproteobacteria(1.0000),o:Oceanospirillales(0.4700),f:Oceanospirillaceae(0.3300),g:Zhongshania(0.1300),s:Zhongshania_borealis(0.1300)	d:Bacteria,p:Proteobacteria,c:Gammaproteobacteria
bOTU562	0	0	0	0	0	3	0	0	0	0	0	0	0	0	0	d:Bacteria(1.0000),p:Proteobacteria(1.0000),c:Alphaproteobacteria(1.0000),o:Rhizobiales(1.0000),f:Hyphomicrobiaceae(0.9800),g:Devosia(0.9400),s:Devosia_limi(0.3000)	d:Bacteria,p:Proteobacteria,c:Alphaproteobacteria,o:Rhizobiales,f:Hyphomicrobiaceae,g:Devosia
bOTU49	2	0	0	6	0	6	2	0	0	0	0	2	6	1	1	d:Bacteria(1.0000),p:Proteobacteria(1.0000),c:Betaproteobacteria(1.0000),o:Burkholderiales(1.0000),f:Oxalobacteraceae(0.9400),g:Herbaspirillum(0.6000),s:Herbaspirillum_rubrisubalbicans(0.4100)	d:Bacteria,p:Proteobacteria,c:Betaproteobacteria,o:Burkholderiales,f:Oxalobacteraceae
bOTU4028	1	0	0	1	2	1	1	2	0	0	0	0	0	0	0	d:Bacteria(1.0000),p:Verrucomicrobia(0.9600),c:Subdivision3(0.9200),o:Verrucomicrobiales(0.0300),f:Verrucomicrobiaceae(0.0300),g:Subdivision3_genera_incertae_sedis(0.9200),s:Prosthecobacter_dejongeii(0.0200)	d:Bacteria,p:Verrucomicrobia,c:Subdivision3
bOTU5925	1	0	0	0	0	0	0	0	0	0	0	0	0	0	1	d:Bacteria(1.0000),p:Proteobacteria(1.0000),c:Alphaproteobacteria(1.0000),o:Rhizobiales(1.0000),f:Bradyrhizobiaceae(0.6600),g:Rhodoblastus(0.6600),s:Rhodoblastus_acidophilus(0.3500)	d:Bacteria,p:Proteobacteria,c:Alphaproteobacteria,o:Rhizobiales
bOTU5376	0	0	0	0	1	1	0	1	0	0	0	0	1	0	0	d:Bacteria(1.0000),p:Proteobacteria(1.0000),c:Alphaproteobacteria(1.0000),o:Caulobacterales(1.0000),f:Caulobacteraceae(1.0000),g:Brevundimonas(1.0000),s:Brevundimonas_basaltis(0.3300)	d:Bacteria,p:Proteobacteria,c:Alphaproteobacteria,o:Caulobacterales,f:Caulobacteraceae,g:Brevundimonas
bOTU1916	0	0	0	0	1	0	0	0	0	0	0	0	0	0	0	d:Bacteria(1.0000),p:Proteobacteria(1.0000),c:Alphaproteobacteria(1.0000),o:Rhizobiales(0.9900),f:Rhizobiaceae(0.9400),g:Rhizobium(0.9300),s:Rhizobium_fabae(0.8300)	d:Bacteria,p:Proteobacteria,c:Alphaproteobacteria,o:Rhizobiales,f:Rhizobiaceae,g:Rhizobium,s:Rhizobium_fabae
bOTU1335	1	0	0	0	0	0	1	1	1	0	2	1	0	1	0	d:Bacteria(1.0000),p:Proteobacteria(1.0000),c:Alphaproteobacteria(1.0000),o:Caulobacterales(0.9900),f:Caulobacteraceae(0.9900),g:Brevundimonas(0.9900),s:Brevundimonas_aveniformis(0.7700)	d:Bacteria,p:Proteobacteria,c:Alphaproteobacteria,o:Caulobacterales,f:Caulobacteraceae,g:Brevundimonas
bOTU2852	14	3	6	11	6	8	7	7	4	3	1	11	11	5	14	d:Bacteria(1.0000),p:Firmicutes(1.0000),c:Bacilli(1.0000),o:Bacillales(1.0000),f:Bacillaceae_1(0.9700),g:Bacillus(0.9700),s:Bacillus_psychrosaccharolyticus(0.1600)	d:Bacteria,p:Firmicutes,c:Bacilli,o:Bacillales,f:Bacillaceae_1,g:Bacillus
bOTU6833	1	0	0	1	0	0	0	0	0	0	0	0	0	0	0	d:Bacteria(1.0000),p:Proteobacteria(1.0000),c:Alphaproteobacteria(0.9600),o:Rhizobiales(0.7000),f:Methylobacteriaceae(0.1600),g:Rhizomicrobium(0.2000),s:Rhizomicrobium_palustre(0.1200)	d:Bacteria,p:Proteobacteria,c:Alphaproteobacteria
bOTU6742	0	0	0	1	0	0	0	0	0	0	0	0	0	0	0	d:Bacteria(1.0000),p:Actinobacteria(0.9700),c:Actinobacteria(0.7200),o:Solirubrobacterales(0.5100),f:Solirubrobacteraceae(0.3200),g:Solirubrobacter(0.3200),s:Solirubrobacter_taibaiensis(0.2600)	d:Bacteria,p:Actinobacteria
bOTU2717	0	0	1	0	0	1	0	0	0	0	0	0	0	0	0	d:Bacteria(1.0000),p:Acidobacteria(0.9900),c:Acidobacteria_Gp1(0.9900),o:Neisseriales(0.0100),f:Neisseriaceae(0.0100),g:Gp1(0.9700),s:Acidobacterium_capsulatum(0.0200)	d:Bacteria,p:Acidobacteria,c:Acidobacteria_Gp1
bOTU1668	1	0	0	0	0	0	0	1	0	0	0	0	0	0	2	d:Bacteria(1.0000),p:Actinobacteria(1.0000),c:Actinobacteria(1.0000),o:Actinomycetales(1.0000),f:Pseudonocardiaceae(0.9900),g:Pseudonocardia(0.9700),s:Pseudonocardia_babensis(0.2500)	d:Bacteria,p:Actinobacteria,c:Actinobacteria,o:Actinomycetales,f:Pseudonocardiaceae,g:Pseudonocardia
bOTU2732	0	0	0	0	0	0	1	0	0	0	0	0	0	0	0	d:Bacteria(1.0000),p:Proteobacteria(1.0000),c:Betaproteobacteria(1.0000),o:Burkholderiales(0.9900),f:Burkholderiales_incertae_sedis(0.6600),g:Sphaerotilus(0.3700),s:Rubrivivax_gelatinosus(0.2400)	d:Bacteria,p:Proteobacteria,c:Betaproteobacteria,o:Burkholderiales
bOTU4628	1	0	1	3	1	3	3	0	0	1	0	0	0	0	1	d:Bacteria(1.0000),p:Proteobacteria(1.0000),c:Alphaproteobacteria(1.0000),o:Rhizobiales(1.0000),f:Rhizobiaceae(0.6700),g:Ensifer(0.6000),s:Ensifer_meliloti(0.2800)	d:Bacteria,p:Proteobacteria,c:Alphaproteobacteria,o:Rhizobiales
bOTU4901	0	0	0	0	0	0	1	0	0	1	0	0	0	0	0	d:Bacteria(1.0000),p:Proteobacteria(1.0000),c:Betaproteobacteria(1.0000),o:Burkholderiales(0.6200),f:Burkholderiales_incertae_sedis(0.4300),g:Thiomonas(0.3400),s:Zoogloea_oryzae(0.1100)	d:Bacteria,p:Proteobacteria,c:Betaproteobacteria
bOTU581	0	0	0	0	0	0	1	0	0	0	0	0	0	0	0	d:Bacteria(1.0000),p:Proteobacteria(1.0000),c:Alphaproteobacteria(1.0000),o:Sneathiellales(0.9500),f:Sneathiellaceae(0.9500),g:Ferrovibrio(0.8700),s:Ferrovibrio_denitrificans(0.8700)	d:Bacteria,p:Proteobacteria,c:Alphaproteobacteria,o:Sneathiellales,f:Sneathiellaceae,g:Ferrovibrio,s:Ferrovibrio_denitrificans
bOTU6748	0	0	0	0	0	0	0	0	1	0	0	0	0	0	1	d:Bacteria(1.0000),p:Firmicutes(1.0000),c:Bacilli(1.0000),o:Bacillales(1.0000),f:Bacillaceae_1(0.9700),g:Bacillus(0.9700),s:Bacillus_benzoevorans(0.6500)	d:Bacteria,p:Firmicutes,c:Bacilli,o:Bacillales,f:Bacillaceae_1,g:Bacillus
bOTU4138	0	0	0	1	0	0	1	0	0	0	0	0	0	0	0	d:Bacteria(1.0000),p:Proteobacteria(1.0000),c:Gammaproteobacteria(0.5300),o:Pseudomonadales(0.5300),f:Pseudomonadaceae(0.5300),g:Rhizobacter(0.5300),s:Piscinibacter_aquaticus(0.1500)	d:Bacteria,p:Proteobacteria
bOTU8880	0	0	0	0	0	0	0	0	0	0	0	0	0	0	1	d:Bacteria(1.0000),p:Proteobacteria(0.9600),c:Alphaproteobacteria(0.9500),o:Rhizobiales(0.8300),f:Hyphomicrobiaceae(0.8100),g:Hyphomicrobium(0.6800),s:Hyphomicrobium_hollandicum(0.4000)	d:Bacteria,p:Proteobacteria,c:Alphaproteobacteria,o:Rhizobiales,f:Hyphomicrobiaceae
bOTU4499	2	0	0	1	0	0	0	0	0	0	0	0	0	0	0	d:Bacteria(1.0000),p:Proteobacteria(1.0000),c:Alphaproteobacteria(1.0000),o:Sphingomonadales(0.9700),f:Erythrobacteraceae(0.5500),g:Altererythrobacter(0.4900),s:Altererythrobacter_dongtanensis(0.2400)	d:Bacteria,p:Proteobacteria,c:Alphaproteobacteria,o:Sphingomonadales
bOTU1774	0	0	0	0	0	0	0	0	0	0	0	0	1	0	0	d:Bacteria(1.0000),p:Proteobacteria(1.0000),c:Betaproteobacteria(1.0000),o:Burkholderiales(1.0000),f:Oxalobacteraceae(1.0000),g:Undibacterium(0.7700),s:Undibacterium_pigrum(0.7700)	d:Bacteria,p:Proteobacteria,c:Betaproteobacteria,o:Burkholderiales,f:Oxalobacteraceae
bOTU8113	0	0	0	0	0	0	0	0	0	0	1	0	0	0	0	d:Bacteria(1.0000),p:Proteobacteria(0.6800),c:Deltaproteobacteria(0.5900),o:Desulfuromonadales(0.4400),f:Desulfuromonadaceae(0.3800),g:Desulfuromonas(0.2600),s:Desulfuromonas_michiganensis(0.2600)	d:Bacteria
bOTU273	2	1	1	1	0	0	2	0	0	2	1	3	5	1	0	d:Bacteria(1.0000),p:Proteobacteria(1.0000),c:Alphaproteobacteria(1.0000),o:Caulobacterales(1.0000),f:Caulobacteraceae(1.0000),g:Phenylobacterium(0.9000),s:Phenylobacterium_lituiforme(0.3300)	d:Bacteria,p:Proteobacteria,c:Alphaproteobacteria,o:Caulobacterales,f:Caulobacteraceae,g:Phenylobacterium
bOTU4573	0	1	1	0	2	1	2	2	0	0	0	0	0	0	0	d:Bacteria(1.0000),p:Proteobacteria(1.0000),c:Betaproteobacteria(0.9500),o:Burkholderiales(0.5700),f:Burkholderiaceae(0.4800),g:Burkholderia(0.4800),s:Dechloromonas_agitata(0.1200)	d:Bacteria,p:Proteobacteria,c:Betaproteobacteria
bOTU1943	0	0	0	0	0	0	1	3	0	1	1	0	0	1	0	d:Bacteria(1.0000),p:Proteobacteria(1.0000),c:Alphaproteobacteria(0.9900),o:Rhodospirillales(0.9100),f:Rhodospirillaceae(0.9000),g:Dongia(0.2500),s:Lacibacterium_aquatile(0.2000)	d:Bacteria,p:Proteobacteria,c:Alphaproteobacteria,o:Rhodospirillales,f:Rhodospirillaceae
bOTU1005	0	1	0	0	0	0	1	2	0	0	0	0	0	0	0	d:Bacteria(1.0000),p:Actinobacteria(1.0000),c:Actinobacteria(1.0000),o:Actinomycetales(1.0000),f:Nocardioidaceae(0.9900),g:Nocardioides(0.9700),s:Nocardioides_iriomotensis(0.8800)	d:Bacteria,p:Actinobacteria,c:Actinobacteria,o:Actinomycetales,f:Nocardioidaceae,g:Nocardioides,s:Nocardioides_iriomotensis
bOTU1712	1	0	0	0	0	0	0	0	0	0	0	0	0	0	0	d:Bacteria(1.0000),p:Acidobacteria(1.0000),c:Acidobacteria_Gp3(1.0000),g:Gp3(0.9900)	d:Bacteria,p:Acidobacteria,c:Acidobacteria_Gp3,g:Gp3
bOTU3586	0	0	0	0	0	0	0	0	2	1	1	0	0	0	1	d:Bacteria(1.0000),p:Actinobacteria(1.0000),c:Actinobacteria(1.0000),o:Acidimicrobiales(0.9900),f:Iamiaceae(0.9900),g:Aquihabitans(0.9800),s:Aquihabitans_daechungensis(0.9800)	d:Bacteria,p:Actinobacteria,c:Actinobacteria,o:Acidimicrobiales,f:Iamiaceae,g:Aquihabitans,s:Aquihabitans_daechungensis
bOTU3366	0	0	0	0	0	0	0	0	0	0	0	1	0	0	0	d:Bacteria(1.0000),p:Proteobacteria(1.0000),c:Alphaproteobacteria(1.0000),o:Rhizobiales(1.0000),f:Phyllobacteriaceae(1.0000),g:Phyllobacterium(1.0000),s:Phyllobacterium_bourgognense(0.7600)	d:Bacteria,p:Proteobacteria,c:Alphaproteobacteria,o:Rhizobiales,f:Phyllobacteriaceae,g:Phyllobacterium
bOTU5754	0	0	0	0	1	0	0	0	0	0	0	0	0	0	0	d:Bacteria(1.0000),p:Proteobacteria(1.0000),c:Alphaproteobacteria(1.0000),o:Sphingomonadales(1.0000),f:Sphingomonadaceae(1.0000),g:Sphingomonas(0.5400),s:Sphingomonas_jaspsi(0.2100)	d:Bacteria,p:Proteobacteria,c:Alphaproteobacteria,o:Sphingomonadales,f:Sphingomonadaceae
bOTU986	0	1	0	0	0	0	0	0	0	0	0	0	0	0	0	d:Bacteria(1.0000),p:Proteobacteria(0.4900),c:Alphaproteobacteria(0.2200),o:Rhizobiales(0.1600),f:Veillonellaceae(0.1300),g:Selenomonas(0.0700),s:Hyphomicrobium_facile_subsp._facile(0.0300)	d:Bacteria
bOTU1659	2	0	0	0	0	0	0	0	1	0	1	1	1	0	1	d:Bacteria(1.0000),p:Proteobacteria(0.9900),c:Betaproteobacteria(0.9100),o:Burkholderiales(0.4600),f:Burkholderiaceae(0.2300),g:Burkholderia(0.1900),s:Pseudogulbenkiania_gefcensis(0.1500)	d:Bacteria,p:Proteobacteria,c:Betaproteobacteria
bOTU1051	3	0	0	0	0	2	3	2	0	2	0	2	2	0	1	d:Bacteria(1.0000),p:Proteobacteria(1.0000),c:Alphaproteobacteria(1.0000),o:Sphingomonadales(0.9900),f:Sphingomonadaceae(0.9900),g:Sphingomonas(0.9900),s:Sphingomonas_sediminicola(0.8400)	d:Bacteria,p:Proteobacteria,c:Alphaproteobacteria,o:Sphingomonadales,f:Sphingomonadaceae,g:Sphingomonas,s:Sphingomonas_sediminicola
bOTU4802	0	0	0	1	0	0	0	0	1	1	0	0	0	0	0	d:Bacteria(1.0000),p:Proteobacteria(1.0000),c:Gammaproteobacteria(1.0000),o:Chromatiales(0.4900),f:Ectothiorhodospiraceae(0.2300),g:Thiohalomonas(0.1200),s:Alcanivorax_pacificus(0.1200)	d:Bacteria,p:Proteobacteria,c:Gammaproteobacteria
bOTU3354	0	0	0	0	0	0	0	0	0	1	0	0	0	0	0	d:Bacteria(1.0000),p:Acidobacteria(1.0000),c:Acidobacteria_Gp3(1.0000),g:Candidatus_Solibacter(0.7500)	d:Bacteria,p:Acidobacteria,c:Acidobacteria_Gp3
bOTU7747	0	0	1	3	0	1	1	0	0	1	0	2	0	0	0	d:Bacteria(1.0000),p:Proteobacteria(1.0000),c:Betaproteobacteria(0.9800),o:Burkholderiales(0.6900),f:Burkholderiaceae(0.6600),g:Burkholderia(0.6200),s:Burkholderia_endofungorum(0.1900)	d:Bacteria,p:Proteobacteria,c:Betaproteobacteria
bOTU8248	1	1	0	1	0	0	0	3	1	0	0	0	0	0	0	d:Bacteria(1.0000),p:Proteobacteria(1.0000),c:Betaproteobacteria(0.9700),o:Burkholderiales(0.9500),f:Oxalobacteraceae(0.9000),g:Massilia(0.8600),s:Massilia_kyonggiensis(0.5400)	d:Bacteria,p:Proteobacteria,c:Betaproteobacteria,o:Burkholderiales,f:Oxalobacteraceae,g:Massilia
bOTU3356	0	0	1	0	0	0	0	0	0	0	0	0	0	0	0	d:Bacteria(1.0000),p:Verrucomicrobia(1.0000),c:Subdivision3(0.9700),g:Subdivision3_genera_incertae_sedis(0.9600),s:Limisphaera_ngatamarikiensis(0.0100)	d:Bacteria,p:Verrucomicrobia,c:Subdivision3,g:Subdivision3_genera_incertae_sedis
bOTU725	0	0	3	0	0	0	1	0	0	0	0	0	1	0	0	d:Bacteria(1.0000),p:Proteobacteria(1.0000),c:Betaproteobacteria(1.0000),o:Burkholderiales(1.0000),f:Oxalobacteraceae(0.9700),g:Massilia(0.5700),s:Massilia_kyonggiensis(0.4100)	d:Bacteria,p:Proteobacteria,c:Betaproteobacteria,o:Burkholderiales,f:Oxalobacteraceae
bOTU4934	0	0	1	1	0	0	0	0	0	0	0	0	0	0	0	d:Bacteria(1.0000),p:Acidobacteria(1.0000),c:Acidobacteria_Gp1(1.0000),g:Candidatus_Koribacter(0.6200),s:Terriglobus_saanensis(0.0100)	d:Bacteria,p:Acidobacteria,c:Acidobacteria_Gp1
bOTU758	0	0	1	0	1	0	0	1	0	0	0	1	1	0	0	d:Bacteria(1.0000),p:Actinobacteria(1.0000),c:Actinobacteria(1.0000),o:Actinomycetales(1.0000),f:Micrococcaceae(0.9900),g:Arthrobacter(0.9800),s:Arthrobacter_defluvii(0.7500)	d:Bacteria,p:Actinobacteria,c:Actinobacteria,o:Actinomycetales,f:Micrococcaceae,g:Arthrobacter
bOTU3339	0	0	0	0	0	0	0	0	0	0	0	0	1	0	0	d:Bacteria(1.0000),p:Proteobacteria(1.0000),c:Alphaproteobacteria(1.0000),o:Sphingomonadales(1.0000),f:Sphingomonadaceae(0.9000),g:Sphingomonas(0.3500),s:Sphingomonas_fennica(0.3500)	d:Bacteria,p:Proteobacteria,c:Alphaproteobacteria,o:Sphingomonadales,f:Sphingomonadaceae
bOTU2077	0	0	0	0	0	0	0	0	1	0	0	0	0	0	0	d:Bacteria(1.0000),p:Actinobacteria(1.0000),c:Actinobacteria(1.0000),o:Actinomycetales(1.0000),f:Pseudonocardiaceae(0.9800),g:Pseudonocardia(0.9400),s:Pseudonocardia_mongoliensis(0.2600)	d:Bacteria,p:Actinobacteria,c:Actinobacteria,o:Actinomycetales,f:Pseudonocardiaceae,g:Pseudonocardia
bOTU6282	1	0	0	0	0	0	0	0	1	0	0	0	0	0	1	d:Bacteria(1.0000),p:Proteobacteria(0.9800),c:Alphaproteobacteria(0.9800),o:Rhizobiales(0.9200),f:Hyphomicrobiaceae(0.2900),g:Devosia(0.2300),s:Pseudolabrys_taiwanensis(0.1900)	d:Bacteria,p:Proteobacteria,c:Alphaproteobacteria,o:Rhizobiales
bOTU3248	2	0	1	1	1	4	3	0	3	5	0	2	2	1	1	d:Bacteria(1.0000),p:Proteobacteria(1.0000),c:Alphaproteobacteria(1.0000),o:Rhizobiales(1.0000),f:Methylobacteriaceae(0.2900),g:Microvirga(0.2900),s:Microvirga_lupini(0.1700)	d:Bacteria,p:Proteobacteria,c:Alphaproteobacteria,o:Rhizobiales
bOTU6792	0	0	0	0	0	0	0	0	0	1	0	0	0	0	1	d:Bacteria(1.0000),p:Proteobacteria(1.0000),c:Deltaproteobacteria(1.0000),o:Myxococcales(1.0000),f:Polyangiaceae(0.9800),g:Polyangium(0.6200),s:Polyangium_fumosum(0.6200)	d:Bacteria,p:Proteobacteria,c:Deltaproteobacteria,o:Myxococcales,f:Polyangiaceae
bOTU1890	0	0	0	0	0	0	0	0	1	0	1	0	1	0	0	d:Bacteria(1.0000),p:Firmicutes(1.0000),c:Bacilli(1.0000),o:Bacillales(1.0000),f:Paenibacillaceae_1(1.0000),g:Paenibacillus(1.0000),s:Paenibacillus_abyssi(0.2700)	d:Bacteria,p:Firmicutes,c:Bacilli,o:Bacillales,f:Paenibacillaceae_1,g:Paenibacillus
bOTU4699	0	0	0	1	0	0	0	0	0	0	0	0	0	0	0	d:Bacteria(1.0000),p:Proteobacteria(1.0000),c:Alphaproteobacteria(1.0000),o:Rhizobiales(1.0000),f:Bradyrhizobiaceae(0.8500),g:Bradyrhizobium(0.4900),s:Bradyrhizobium_icense(0.2300)	d:Bacteria,p:Proteobacteria,c:Alphaproteobacteria,o:Rhizobiales,f:Bradyrhizobiaceae
bOTU1365	0	0	1	1	0	0	2	0	0	0	1	1	0	0	0	d:Bacteria(1.0000),p:Proteobacteria(1.0000),c:Alphaproteobacteria(1.0000),o:Rhizobiales(1.0000),f:Rhizobiaceae(0.9800),g:Shinella(0.9800),s:Shinella_granuli(0.4700)	d:Bacteria,p:Proteobacteria,c:Alphaproteobacteria,o:Rhizobiales,f:Rhizobiaceae,g:Shinella
bOTU949	0	0	0	1	0	2	1	0	0	0	0	0	0	0	0	d:Bacteria(1.0000),p:Proteobacteria(1.0000),c:Betaproteobacteria(0.9400),o:Burkholderiales(0.5700),f:Burkholderiaceae(0.3500),g:Burkholderia(0.3200),s:Burkholderia_phymatum(0.1400)	d:Bacteria,p:Proteobacteria,c:Betaproteobacteria
bOTU1870	0	1	0	0	0	0	0	0	1	0	0	0	0	0	0	d:Bacteria(1.0000),p:Proteobacteria(1.0000),c:Alphaproteobacteria(1.0000),o:Rhizobiales(0.9900),f:Methylobacteriaceae(0.2600),g:Microvirga(0.2600),s:Microvirga_lupini(0.2300)	d:Bacteria,p:Proteobacteria,c:Alphaproteobacteria,o:Rhizobiales
bOTU689	4	0	0	1	1	1	2	1	1	0	0	0	0	0	1	d:Bacteria(1.0000),p:Proteobacteria(1.0000),c:Betaproteobacteria(1.0000),o:Burkholderiales(1.0000),f:Alcaligenaceae(1.0000),g:Achromobacter(1.0000),s:Achromobacter_anxifer(0.4600)	d:Bacteria,p:Proteobacteria,c:Betaproteobacteria,o:Burkholderiales,f:Alcaligenaceae,g:Achromobacter
bOTU6855	1	0	1	3	1	0	4	1	0	0	0	0	4	3	1	d:Bacteria(1.0000),p:Proteobacteria(1.0000),c:Betaproteobacteria(1.0000),o:Burkholderiales(1.0000),f:Oxalobacteraceae(1.0000),g:Massilia(1.0000),s:Massilia_niabensis(0.6500)	d:Bacteria,p:Proteobacteria,c:Betaproteobacteria,o:Burkholderiales,f:Oxalobacteraceae,g:Massilia
bOTU1165	0	0	0	0	0	0	0	0	0	0	0	2	0	0	0	d:Bacteria(1.0000),p:Actinobacteria(1.0000),c:Actinobacteria(1.0000),o:Actinomycetales(1.0000),f:Microbacteriaceae(1.0000),g:Microbacterium(1.0000),s:Microbacterium_kitamiense(0.9400)	d:Bacteria,p:Actinobacteria,c:Actinobacteria,o:Actinomycetales,f:Microbacteriaceae,g:Microbacterium,s:Microbacterium_kitamiense
bOTU3009	3	0	1	1	0	1	0	0	1	2	1	0	1	1	4	d:Bacteria(1.0000),p:Firmicutes(1.0000),c:Bacilli(1.0000),o:Bacillales(1.0000),f:Paenibacillaceae_1(1.0000),g:Paenibacillus(0.9500),s:Paenibacillus_endophyticus(0.2900)	d:Bacteria,p:Firmicutes,c:Bacilli,o:Bacillales,f:Paenibacillaceae_1,g:Paenibacillus
bOTU2137	0	0	0	0	0	0	1	2	0	1	0	0	0	0	0	d:Bacteria(1.0000),p:Proteobacteria(0.9800),c:Alphaproteobacteria(0.9800),o:Rhizobiales(0.9500),f:Methylobacteriaceae(0.1900),g:Microvirga(0.1800),s:Phreatobacter_oligotrophus(0.1500)	d:Bacteria,p:Proteobacteria,c:Alphaproteobacteria,o:Rhizobiales
bOTU8298	0	0	0	0	0	0	1	1	0	1	0	0	0	0	0	d:Bacteria(1.0000),p:Proteobacteria(1.0000),c:Alphaproteobacteria(1.0000),o:Rhizobiales(0.9900),f:Hyphomicrobiaceae(0.6700),g:Pelagibacterium(0.3700),s:Pelagibacterium_luteolum(0.3500)	d:Bacteria,p:Proteobacteria,c:Alphaproteobacteria,o:Rhizobiales
bOTU374	54	12	6	6	4	6	16	4	7	5	6	8	6	8	3	d:Bacteria(1.0000),p:Proteobacteria(1.0000),c:Alphaproteobacteria(1.0000),o:Rhizobiales(1.0000),f:Rhizobiaceae(0.8900),g:Rhizobium(0.8600),s:Rhizobium_sphaerophysae(0.3700)	d:Bacteria,p:Proteobacteria,c:Alphaproteobacteria,o:Rhizobiales,f:Rhizobiaceae,g:Rhizobium
bOTU1484	0	0	2	1	0	1	3	1	4	2	1	0	1	0	1	d:Bacteria(1.0000),p:Proteobacteria(1.0000),c:Betaproteobacteria(1.0000),o:Burkholderiales(1.0000),f:Comamonadaceae(1.0000),g:Diaphorobacter(0.8700),s:Diaphorobacter_nitroreducens(0.7700)	d:Bacteria,p:Proteobacteria,c:Betaproteobacteria,o:Burkholderiales,f:Comamonadaceae,g:Diaphorobacter
bOTU5349	0	0	0	0	0	0	0	1	0	0	0	0	0	0	0	d:Bacteria(1.0000),p:Firmicutes(1.0000),c:Bacilli(1.0000),o:Bacillales(1.0000),f:Paenibacillaceae_1(0.9900),g:Paenibacillus(0.9900),s:Paenibacillus_contaminans(0.9000)	d:Bacteria,p:Firmicutes,c:Bacilli,o:Bacillales,f:Paenibacillaceae_1,g:Paenibacillus,s:Paenibacillus_contaminans
bOTU3007	0	0	1	0	0	1	0	0	0	0	0	1	0	0	0	d:Bacteria(1.0000),p:Actinobacteria(0.8600),c:Actinobacteria(0.8500),o:Actinomycetales(0.5100),f:Streptomycetaceae(0.1300),g:Streptomyces(0.1100),s:Propionicimonas_paludicola(0.0900)	d:Bacteria,p:Actinobacteria,c:Actinobacteria
bOTU260	0	0	2	0	0	0	0	0	0	0	0	0	0	0	0	d:Bacteria(1.0000),p:Actinobacteria(1.0000),c:Actinobacteria(1.0000),o:Actinomycetales(1.0000),f:Cryptosporangiaceae(0.4100),g:Cryptosporangium(0.3700),s:Cryptosporangium_mongoliense(0.3400)	d:Bacteria,p:Actinobacteria,c:Actinobacteria,o:Actinomycetales
bOTU1923	0	0	0	0	0	0	1	0	0	1	0	0	0	0	0	d:Bacteria(1.0000),p:Actinobacteria(0.8600),c:Actinobacteria(0.8500),o:Gaiellales(0.6100),f:Gaiellaceae(0.6100),g:Gaiella(0.6100),s:Gaiella_occulta(0.6100)	d:Bacteria,p:Actinobacteria,c:Actinobacteria
bOTU5068	0	0	1	0	0	0	0	0	1	0	0	0	0	0	1	d:Bacteria(1.0000),p:Proteobacteria(0.9900),c:Gammaproteobacteria(0.9900),o:Pseudomonadales(0.9000),f:Pseudomonadaceae(0.9000),g:Pseudomonas(0.9000),s:Pseudomonas_pelagia(0.4900)	d:Bacteria,p:Proteobacteria,c:Gammaproteobacteria,o:Pseudomonadales,f:Pseudomonadaceae,g:Pseudomonas
bOTU4295	0	0	0	1	0	1	0	0	0	0	0	0	0	0	0	d:Bacteria(1.0000),p:Bacteroidetes(1.0000),c:Sphingobacteriia(1.0000),o:Sphingobacteriales(1.0000),f:Chitinophagaceae(1.0000),g:Ferruginibacter(0.2800),s:Flavisolibacter_ginsengiterrae(0.2600)	d:Bacteria,p:Bacteroidetes,c:Sphingobacteriia,o:Sphingobacteriales,f:Chitinophagaceae
bOTU1686	0	0	0	0	0	0	1	0	0	0	0	0	0	0	0	d:Bacteria(1.0000),p:Bacteroidetes(1.0000),c:Sphingobacteriia(1.0000),o:Sphingobacteriales(1.0000),f:Chitinophagaceae(1.0000),g:Parasegetibacter(0.5300),s:Parasegetibacter_terrae(0.5300)	d:Bacteria,p:Bacteroidetes,c:Sphingobacteriia,o:Sphingobacteriales,f:Chitinophagaceae
bOTU2742	1	0	0	1	0	0	0	0	0	0	0	0	0	0	1	d:Bacteria(1.0000),p:Firmicutes(1.0000),c:Bacilli(1.0000),o:Bacillales(1.0000),f:Paenibacillaceae_1(1.0000),g:Paenibacillus(1.0000),s:Paenibacillus_pectinilyticus(0.5400)	d:Bacteria,p:Firmicutes,c:Bacilli,o:Bacillales,f:Paenibacillaceae_1,g:Paenibacillus
bOTU7680	0	1	0	1	0	0	0	1	0	0	0	0	0	0	1	d:Bacteria(1.0000),p:Proteobacteria(1.0000),c:Betaproteobacteria(1.0000),o:Burkholderiales(1.0000),f:Oxalobacteraceae(0.9800),g:Massilia(0.6800),s:Massilia_plicata(0.2600)	d:Bacteria,p:Proteobacteria,c:Betaproteobacteria,o:Burkholderiales,f:Oxalobacteraceae
bOTU3606	0	0	0	0	0	0	0	0	0	0	1	0	0	0	0	d:Bacteria(1.0000),p:Bacteroidetes(1.0000),c:Sphingobacteriia(1.0000),o:Sphingobacteriales(1.0000),f:Chitinophagaceae(1.0000),g:Niastella(0.3900),s:Filimonas_lacunae(0.3300)	d:Bacteria,p:Bacteroidetes,c:Sphingobacteriia,o:Sphingobacteriales,f:Chitinophagaceae
bOTU1530	0	0	1	0	0	0	0	0	0	0	0	0	0	0	0	d:Bacteria(1.0000),p:Proteobacteria(1.0000),c:Gammaproteobacteria(1.0000),o:Enterobacteriales(1.0000),f:Enterobacteriaceae(1.0000),g:Enterobacter(0.5900),s:Enterobacter_soli(0.5800)	d:Bacteria,p:Proteobacteria,c:Gammaproteobacteria,o:Enterobacteriales,f:Enterobacteriaceae
bOTU7232	1	0	1	1	1	2	0	0	0	1	0	0	0	2	0	d:Bacteria(1.0000),p:Proteobacteria(1.0000),c:Alphaproteobacteria(1.0000),o:Rhizobiales(0.9800),f:Phyllobacteriaceae(0.4700),g:Lentilitoribacter(0.2800),s:Lentilitoribacter_donghaensis(0.2800)	d:Bacteria,p:Proteobacteria,c:Alphaproteobacteria,o:Rhizobiales
bOTU2195	2	0	0	0	0	0	0	0	1	0	0	0	2	0	0	d:Bacteria(1.0000),p:Proteobacteria(1.0000),c:Betaproteobacteria(1.0000),o:Burkholderiales(1.0000),f:Oxalobacteraceae(0.9900),g:Janthinobacterium(0.2400),s:Janthinobacterium_agaricidamnosum(0.2400)	d:Bacteria,p:Proteobacteria,c:Betaproteobacteria,o:Burkholderiales,f:Oxalobacteraceae
bOTU1028	0	0	0	0	0	1	0	0	0	0	0	0	0	0	0	d:Bacteria(1.0000),p:Proteobacteria(1.0000),c:Alphaproteobacteria(0.9900),o:Rhizobiales(0.9700),f:Hyphomicrobiaceae(0.8900),g:Rhodoplanes(0.8200),s:Rhodoplanes_piscinae(0.7500)	d:Bacteria,p:Proteobacteria,c:Alphaproteobacteria,o:Rhizobiales,f:Hyphomicrobiaceae,g:Rhodoplanes
bOTU7404	8	5	12	14	8	15	13	6	13	9	7	16	19	17	25	d:Bacteria(1.0000),p:Proteobacteria(1.0000),c:Gammaproteobacteria(1.0000),o:Enterobacteriales(0.5500),f:Enterobacteriaceae(0.5500),g:Pseudomonas(0.3100),s:Cedecea_neteri(0.1600)	d:Bacteria,p:Proteobacteria,c:Gammaproteobacteria
bOTU1203	0	0	2	0	0	1	1	1	1	1	1	0	2	0	0	d:Bacteria(1.0000),p:Firmicutes(0.4000),c:Clostridia(0.2600),o:Clostridiales(0.2500),f:Clostridiales_Incertae_Sedis_XVII(0.1600),g:Thermaerobacter(0.1600),s:Thermaerobacter_nagasakiensis(0.1300)	d:Bacteria
bOTU4685	0	0	1	0	0	0	0	0	0	0	0	0	1	0	0	d:Bacteria(1.0000),p:Proteobacteria(1.0000),c:Betaproteobacteria(1.0000),o:Burkholderiales(1.0000),f:Oxalobacteraceae(1.0000),g:Oxalicibacterium(0.8200),s:Oxalicibacterium_solurbis(0.6200)	d:Bacteria,p:Proteobacteria,c:Betaproteobacteria,o:Burkholderiales,f:Oxalobacteraceae,g:Oxalicibacterium
bOTU4938	0	0	0	0	0	0	1	0	0	0	0	0	0	0	0	d:Bacteria(1.0000),p:Actinobacteria(1.0000),c:Actinobacteria(1.0000),o:Actinomycetales(1.0000),f:Streptomycetaceae(1.0000),g:Streptomyces(0.9500),s:Streptomyces_ferralitis(0.3300)	d:Bacteria,p:Actinobacteria,c:Actinobacteria,o:Actinomycetales,f:Streptomycetaceae,g:Streptomyces
bOTU3847	0	0	0	0	0	0	0	0	1	0	0	0	0	0	4	d:Bacteria(1.0000),p:Candidatus_Saccharibacteria(1.0000),g:Saccharibacteria_genera_incertae_sedis(1.0000)	d:Bacteria,p:Candidatus_Saccharibacteria,g:Saccharibacteria_genera_incertae_sedis
bOTU7823	0	0	0	0	0	1	0	0	0	0	0	0	0	0	0	d:Bacteria(1.0000),p:Proteobacteria(1.0000),c:Deltaproteobacteria(1.0000),o:Myxococcales(1.0000),f:Polyangiaceae(0.9700),g:Byssovorax(0.5500),s:Byssovorax_cruenta(0.5500)	d:Bacteria,p:Proteobacteria,c:Deltaproteobacteria,o:Myxococcales,f:Polyangiaceae
bOTU1396	0	0	1	0	0	0	0	0	0	0	0	0	0	0	0	d:Bacteria(1.0000),p:Actinobacteria(1.0000),c:Actinobacteria(1.0000),o:Actinomycetales(1.0000),f:Mycobacteriaceae(0.9100),g:Mycobacterium(0.9100),s:Mycobacterium_chitae(0.2600)	d:Bacteria,p:Actinobacteria,c:Actinobacteria,o:Actinomycetales,f:Mycobacteriaceae,g:Mycobacterium
bOTU4049	0	2	0	0	0	1	0	0	0	0	0	0	0	0	0	d:Bacteria(1.0000),p:Proteobacteria(1.0000),c:Betaproteobacteria(1.0000),o:Burkholderiales(1.0000),f:Oxalobacteraceae(1.0000),g:Massilia(0.9400),s:Massilia_haematophila(0.6400)	d:Bacteria,p:Proteobacteria,c:Betaproteobacteria,o:Burkholderiales,f:Oxalobacteraceae,g:Massilia
bOTU7637	2	0	1	0	1	0	1	1	0	2	0	1	0	0	0	d:Bacteria(1.0000),p:Proteobacteria(1.0000),c:Betaproteobacteria(1.0000),o:Burkholderiales(1.0000),f:Oxalobacteraceae(1.0000),g:Massilia(0.9000),s:Massilia_oculi(0.3400)	d:Bacteria,p:Proteobacteria,c:Betaproteobacteria,o:Burkholderiales,f:Oxalobacteraceae,g:Massilia
bOTU571	0	0	1	0	0	0	0	0	0	0	0	0	0	0	0	d:Bacteria(1.0000),p:Proteobacteria(0.7500),c:Deltaproteobacteria(0.6400),o:Myxococcales(0.4900),f:Sandaracinaceae(0.2400),g:Sandaracinus(0.2400),s:Sandaracinus_amylolyticus(0.2400)	d:Bacteria
bOTU2819	0	0	0	0	0	0	1	1	0	3	0	0	1	0	0	d:Bacteria(1.0000),p:Acidobacteria(1.0000),c:Acidobacteria_Gp3(1.0000),g:Gp3(0.9300),s:Bryobacter_aggregatus(0.0700)	d:Bacteria,p:Acidobacteria,c:Acidobacteria_Gp3,g:Gp3
bOTU583	1	1	1	3	1	0	0	2	0	2	0	0	0	0	0	d:Bacteria(1.0000),p:Firmicutes(1.0000),c:Bacilli(1.0000),o:Bacillales(1.0000),f:Bacillaceae_1(0.9400),g:Bacillus(0.9400),s:Bacillus_bataviensis(0.4200)	d:Bacteria,p:Firmicutes,c:Bacilli,o:Bacillales,f:Bacillaceae_1,g:Bacillus
bOTU6820	0	0	0	0	0	0	0	0	0	0	0	0	0	0	1	d:Bacteria(1.0000),p:Firmicutes(1.0000),c:Bacilli(1.0000),o:Bacillales(1.0000),f:Paenibacillaceae_1(1.0000),g:Paenibacillus(0.9900),s:Paenibacillus_cookii(0.3800)	d:Bacteria,p:Firmicutes,c:Bacilli,o:Bacillales,f:Paenibacillaceae_1,g:Paenibacillus
bOTU5309	0	0	0	0	0	0	0	0	0	1	0	0	0	0	0	d:Bacteria(1.0000),p:Verrucomicrobia(1.0000),c:Subdivision3(1.0000),g:Subdivision3_genera_incertae_sedis(1.0000)	d:Bacteria,p:Verrucomicrobia,c:Subdivision3,g:Subdivision3_genera_incertae_sedis
bOTU6042	0	0	0	1	0	0	0	0	0	0	0	0	0	0	0	d:Bacteria(1.0000),p:Proteobacteria(1.0000),c:Alphaproteobacteria(1.0000),o:Rhizobiales(1.0000),f:Hyphomicrobiaceae(1.0000),g:Devosia(0.9800),s:Devosia_limi(0.8600)	d:Bacteria,p:Proteobacteria,c:Alphaproteobacteria,o:Rhizobiales,f:Hyphomicrobiaceae,g:Devosia,s:Devosia_limi
bOTU7005	2	0	0	0	0	1	1	0	0	0	0	0	0	1	0	d:Bacteria(1.0000),p:Firmicutes(1.0000),c:Clostridia(1.0000),o:Clostridiales(1.0000),f:Peptostreptococcaceae(1.0000),g:Romboutsia(0.9800),s:Romboutsia_sedimentorum(0.9800)	d:Bacteria,p:Firmicutes,c:Clostridia,o:Clostridiales,f:Peptostreptococcaceae,g:Romboutsia,s:Romboutsia_sedimentorum
bOTU3258	0	0	1	0	0	0	0	0	0	0	0	0	0	0	0	d:Bacteria(1.0000),p:Proteobacteria(1.0000),c:Alphaproteobacteria(1.0000),o:Rhizobiales(0.9800),f:Methylobacteriaceae(0.3300),g:Microvirga(0.3300),s:Microvirga_aerophila(0.3200)	d:Bacteria,p:Proteobacteria,c:Alphaproteobacteria,o:Rhizobiales
bOTU543	1	0	0	0	0	0	0	0	0	0	0	0	0	0	0	d:Bacteria(1.0000),p:Bacteroidetes(0.9800),c:Sphingobacteriia(0.5500),o:Sphingobacteriales(0.5500),f:Sphingobacteriaceae(0.5400),g:Pedobacter(0.3100),s:Pedobacter_rivuli(0.1600)	d:Bacteria,p:Bacteroidetes
bOTU2170	0	0	0	2	0	0	0	1	0	0	0	0	2	0	0	d:Bacteria(1.0000),p:Proteobacteria(1.0000),c:Alphaproteobacteria(1.0000),o:Caulobacterales(1.0000),f:Caulobacteraceae(1.0000),g:Brevundimonas(0.9800),s:Brevundimonas_kwangchunensis(0.8500)	d:Bacteria,p:Proteobacteria,c:Alphaproteobacteria,o:Caulobacterales,f:Caulobacteraceae,g:Brevundimonas,s:Brevundimonas_kwangchunensis
bOTU1303	0	0	0	0	0	0	1	1	0	1	0	0	0	0	2	d:Bacteria(1.0000),p:Proteobacteria(1.0000),c:Alphaproteobacteria(0.9900),o:Caulobacterales(0.9700),f:Caulobacteraceae(0.9700),g:Phenylobacterium(0.5500),s:Phenylobacterium_haematophilum(0.2600)	d:Bacteria,p:Proteobacteria,c:Alphaproteobacteria,o:Caulobacterales,f:Caulobacteraceae
bOTU3659	0	0	0	0	0	0	0	0	0	0	2	0	1	0	0	d:Bacteria(1.0000),p:Proteobacteria(1.0000),c:Alphaproteobacteria(1.0000),o:Rhizobiales(1.0000),f:Rhizobiaceae(0.5600),g:Shinella(0.4800),s:Shinella_daejeonensis(0.4600)	d:Bacteria,p:Proteobacteria,c:Alphaproteobacteria,o:Rhizobiales
bOTU7923	0	0	0	0	0	0	0	0	0	1	0	0	0	0	1	d:Bacteria(1.0000),p:Bacteroidetes(1.0000),c:Sphingobacteriia(1.0000),o:Sphingobacteriales(1.0000),f:Chitinophagaceae(1.0000),g:Flavihumibacter(0.3900),s:Flavihumibacter_solisilvae(0.3400)	d:Bacteria,p:Bacteroidetes,c:Sphingobacteriia,o:Sphingobacteriales,f:Chitinophagaceae
bOTU437	0	0	0	0	0	1	0	1	0	0	0	0	0	0	1	d:Bacteria(1.0000),p:Chloroflexi(0.4600),c:Ardenticatenia(0.3000),o:Ardenticatenales(0.3000),f:Ardenticatenaceae(0.3000),g:Ardenticatena(0.3000),s:Ardenticatena_maritima(0.3000)	d:Bacteria
bOTU2887	1	0	0	0	0	0	1	0	0	1	0	0	0	0	1	d:Bacteria(1.0000),p:Proteobacteria(0.3200),c:Deltaproteobacteria(0.2300),o:Desulfuromonadales(0.1900),f:Desulfuromonadaceae(0.1500),g:Desulfuromusa(0.1100),s:Gemmatimonas_aurantiaca(0.0800)	d:Bacteria
bOTU3609	1	0	2	0	0	0	0	0	0	0	0	0	0	0	0	d:Bacteria(1.0000),p:Proteobacteria(1.0000),c:Betaproteobacteria(1.0000),o:Burkholderiales(0.9900),f:Oxalobacteraceae(0.9400),g:Herbaspirillum(0.6300),s:Herbaspirillum_lusitanum(0.3900)	d:Bacteria,p:Proteobacteria,c:Betaproteobacteria,o:Burkholderiales,f:Oxalobacteraceae
bOTU5191	0	0	0	0	0	0	0	0	1	0	0	0	1	0	0	d:Bacteria(1.0000),p:Firmicutes(1.0000),c:Bacilli(1.0000),o:Bacillales(1.0000),f:Paenibacillaceae_1(1.0000),g:Paenibacillus(1.0000),s:Paenibacillus_pectinilyticus(0.8100)	d:Bacteria,p:Firmicutes,c:Bacilli,o:Bacillales,f:Paenibacillaceae_1,g:Paenibacillus,s:Paenibacillus_pectinilyticus
bOTU2823	0	1	0	0	0	0	0	0	0	0	0	0	0	0	0	d:Bacteria(1.0000),p:Actinobacteria(1.0000),c:Actinobacteria(1.0000),o:Actinomycetales(1.0000),f:Intrasporangiaceae(0.9100),g:Tetrasphaera(0.6600),s:Tetrasphaera_duodecadis(0.4400)	d:Bacteria,p:Actinobacteria,c:Actinobacteria,o:Actinomycetales,f:Intrasporangiaceae
bOTU6009	1	1	1	2	1	0	0	0	2	1	0	3	1	4	6	d:Bacteria(1.0000),p:Firmicutes(1.0000),c:Bacilli(1.0000),o:Bacillales(1.0000),f:Bacillaceae_1(1.0000),g:Bacillus(1.0000),s:Bacillus_nealsonii(0.5700)	d:Bacteria,p:Firmicutes,c:Bacilli,o:Bacillales,f:Bacillaceae_1,g:Bacillus
bOTU2006	0	0	0	0	0	0	0	0	0	2	0	0	0	0	0	d:Bacteria(1.0000),p:Actinobacteria(0.9600),c:Actinobacteria(0.9300),o:Gaiellales(0.6600),f:Gaiellaceae(0.6600),g:Gaiella(0.6600),s:Gaiella_occulta(0.6600)	d:Bacteria,p:Actinobacteria,c:Actinobacteria
bOTU394	0	0	1	4	0	0	0	2	3	1	0	0	0	1	0	d:Bacteria(1.0000),p:Proteobacteria(1.0000),c:Alphaproteobacteria(1.0000),o:Sphingomonadales(1.0000),f:Sphingomonadaceae(0.9700),g:Novosphingobium(0.9600),s:Novosphingobium_rhizosphaerae(0.4400)	d:Bacteria,p:Proteobacteria,c:Alphaproteobacteria,o:Sphingomonadales,f:Sphingomonadaceae,g:Novosphingobium
bOTU8714	2	0	0	2	0	2	1	1	3	0	1	3	2	3	0	d:Bacteria(1.0000),p:Proteobacteria(1.0000),c:Betaproteobacteria(1.0000),o:Burkholderiales(1.0000),f:Comamonadaceae(0.9600),g:Ramlibacter(0.2800),s:Ramlibacter_solisilvae(0.2400)	d:Bacteria,p:Proteobacteria,c:Betaproteobacteria,o:Burkholderiales,f:Comamonadaceae
bOTU8085	0	0	0	0	0	0	1	0	0	0	0	0	0	0	0	d:Bacteria(1.0000),p:Proteobacteria(0.8800),c:Deltaproteobacteria(0.7400),o:Syntrophobacterales(0.4600),f:Syntrophobacteraceae(0.2400),g:Desulfobacca(0.2200),s:Desulfobacca_acetoxidans(0.2200)	d:Bacteria,p:Proteobacteria
bOTU300	32	2	1	55	1	1	0	0	1	2	0	1	26	0	0	d:Bacteria(1.0000),p:Proteobacteria(1.0000),c:Alphaproteobacteria(1.0000),o:Caulobacterales(1.0000),f:Caulobacteraceae(1.0000),g:Caulobacter(0.9900),s:Caulobacter_segnis(0.9900)	d:Bacteria,p:Proteobacteria,c:Alphaproteobacteria,o:Caulobacterales,f:Caulobacteraceae,g:Caulobacter,s:Caulobacter_segnis
bOTU4262	0	0	0	0	0	0	1	0	0	0	0	0	0	0	0	d:Bacteria(1.0000),p:Proteobacteria(1.0000),c:Alphaproteobacteria(1.0000),o:Rhizobiales(1.0000),f:Hyphomicrobiaceae(0.2300),g:Microvirga(0.2200),s:Chelativorans_intermedius(0.1300)	d:Bacteria,p:Proteobacteria,c:Alphaproteobacteria,o:Rhizobiales
bOTU8939	1	2	0	7	3	2	3	1	0	2	2	1	4	0	2	d:Bacteria(1.0000),p:Proteobacteria(1.0000),c:Betaproteobacteria(1.0000),o:Burkholderiales(1.0000),f:Comamonadaceae(0.9700),g:Acidovorax(0.7400),s:Acidovorax_facilis(0.6800)	d:Bacteria,p:Proteobacteria,c:Betaproteobacteria,o:Burkholderiales,f:Comamonadaceae
bOTU311	1	1	0	0	1	0	0	0	0	2	0	0	0	1	1	d:Bacteria(1.0000),p:Proteobacteria(1.0000),c:Alphaproteobacteria(1.0000),o:Sphingomonadales(1.0000),f:Sphingomonadaceae(0.9700),g:Novosphingobium(0.9600),s:Novosphingobium_resinovorum(0.8700)	d:Bacteria,p:Proteobacteria,c:Alphaproteobacteria,o:Sphingomonadales,f:Sphingomonadaceae,g:Novosphingobium,s:Novosphingobium_resinovorum
bOTU4216	2	0	0	0	0	0	0	1	0	1	0	0	1	1	0	d:Bacteria(1.0000),p:Proteobacteria(1.0000),c:Alphaproteobacteria(1.0000),o:Rhizobiales(0.9700),f:Methylobacteriaceae(0.2800),g:Microvirga(0.2700),s:Variibacter_gotjawalensis(0.2600)	d:Bacteria,p:Proteobacteria,c:Alphaproteobacteria,o:Rhizobiales
bOTU3593	2	1	0	0	1	2	0	0	10	0	0	0	3	2	1	d:Bacteria(1.0000),p:Proteobacteria(1.0000),c:Alphaproteobacteria(1.0000),o:Sphingomonadales(1.0000),f:Sphingomonadaceae(1.0000),g:Sphingobium(1.0000),s:Sphingobium_scionense(0.4600)	d:Bacteria,p:Proteobacteria,c:Alphaproteobacteria,o:Sphingomonadales,f:Sphingomonadaceae,g:Sphingobium
bOTU2418	3	0	0	0	0	0	2	1	0	2	0	1	2	0	2	d:Bacteria(1.0000),p:Proteobacteria(1.0000),c:Alphaproteobacteria(1.0000),o:Rhizobiales(1.0000),f:Methylobacteriaceae(0.9400),g:Microvirga(0.9400),s:Microvirga_flocculans(0.3300)	d:Bacteria,p:Proteobacteria,c:Alphaproteobacteria,o:Rhizobiales,f:Methylobacteriaceae,g:Microvirga
bOTU615	0	0	0	1	0	1	0	0	0	0	0	0	0	0	0	d:Bacteria(1.0000),p:Actinobacteria(1.0000),c:Actinobacteria(1.0000),o:Actinomycetales(1.0000),f:Nocardiaceae(1.0000),g:Nocardia(0.9500),s:Nocardia_coeliaca(0.6200)	d:Bacteria,p:Actinobacteria,c:Actinobacteria,o:Actinomycetales,f:Nocardiaceae,g:Nocardia
bOTU2052	0	0	1	1	1	2	0	0	0	0	0	5	1	0	0	d:Bacteria(1.0000),p:Proteobacteria(1.0000),c:Betaproteobacteria(1.0000),o:Burkholderiales(1.0000),f:Comamonadaceae(0.8900),g:Ramlibacter(0.8800),s:Ramlibacter_henchirensis(0.0700)	d:Bacteria,p:Proteobacteria,c:Betaproteobacteria,o:Burkholderiales,f:Comamonadaceae,g:Ramlibacter
bOTU736	2	0	0	0	0	0	0	0	0	0	0	0	0	0	0	d:Bacteria(1.0000),p:Proteobacteria(1.0000),c:Deltaproteobacteria(0.9900),o:Myxococcales(0.9900),f:Labilitrichaceae(0.6600),g:Labilithrix(0.6600),s:Labilithrix_luteola(0.6600)	d:Bacteria,p:Proteobacteria,c:Deltaproteobacteria,o:Myxococcales
bOTU1022	1	0	0	1	2	1	2	0	0	1	0	0	1	1	0	d:Bacteria(1.0000),p:Actinobacteria(1.0000),c:Actinobacteria(1.0000),o:Actinomycetales(1.0000),f:Nakamurellaceae(0.8900),g:Nakamurella(0.8900),s:Nakamurella_panacisegetis(0.8200)	d:Bacteria,p:Actinobacteria,c:Actinobacteria,o:Actinomycetales,f:Nakamurellaceae,g:Nakamurella,s:Nakamurella_panacisegetis
bOTU5423	1	0	0	0	0	0	1	0	0	0	0	0	1	0	0	d:Bacteria(1.0000),p:Proteobacteria(1.0000),c:Alphaproteobacteria(1.0000),o:Rhodospirillales(1.0000),g:Reyranella(1.0000),s:Reyranella_massiliensis(0.6300)	d:Bacteria,p:Proteobacteria,c:Alphaproteobacteria,o:Rhodospirillales,g:Reyranella
bOTU2605	0	0	0	0	1	0	0	0	0	0	0	1	0	0	0	d:Bacteria(1.0000),p:Proteobacteria(1.0000),c:Gammaproteobacteria(1.0000),o:Xanthomonadales(1.0000),f:Xanthomonadaceae(1.0000),g:Lysobacter(0.6600),s:Lysobacter_panaciterrae(0.4100)	d:Bacteria,p:Proteobacteria,c:Gammaproteobacteria,o:Xanthomonadales,f:Xanthomonadaceae
bOTU8205	0	0	0	0	1	2	0	0	0	0	0	0	0	0	0	d:Bacteria(1.0000),p:Acidobacteria(1.0000),c:Acidobacteria_Gp3(1.0000),g:Candidatus_Solibacter(0.5600),s:Paludibaculum_fermentans(0.0100)	d:Bacteria,p:Acidobacteria,c:Acidobacteria_Gp3
bOTU2564	0	1	2	0	0	0	0	0	0	0	1	0	2	2	1	d:Bacteria(1.0000),p:Proteobacteria(1.0000),c:Betaproteobacteria(1.0000),o:Burkholderiales(1.0000),f:Burkholderiaceae(1.0000),g:Burkholderia(0.9000),s:Burkholderia_megalochromosomata(0.0900)	d:Bacteria,p:Proteobacteria,c:Betaproteobacteria,o:Burkholderiales,f:Burkholderiaceae,g:Burkholderia
bOTU6690	1	1	1	0	0	0	1	0	0	4	0	0	0	1	0	d:Bacteria(1.0000),p:Proteobacteria(1.0000),c:Alphaproteobacteria(1.0000),o:Rhizobiales(1.0000),f:Xanthobacteraceae(0.9100),g:Pseudolabrys(0.9000),s:Pseudolabrys_taiwanensis(0.9000)	d:Bacteria,p:Proteobacteria,c:Alphaproteobacteria,o:Rhizobiales,f:Xanthobacteraceae,g:Pseudolabrys,s:Pseudolabrys_taiwanensis
bOTU3159	0	1	1	0	1	0	0	0	0	0	0	2	0	0	1	d:Bacteria(1.0000),p:Proteobacteria(0.9900),c:Alphaproteobacteria(0.9900),o:Alphaproteobacteria_incertae_sedis(0.8400),f:Rhizobiales_incertae_sedis(0.0700),g:Rhizomicrobium(0.8400),s:Rhizomicrobium_electricum(0.7800)	d:Bacteria,p:Proteobacteria,c:Alphaproteobacteria,o:Alphaproteobacteria_incertae_sedis
bOTU7139	0	0	0	0	0	0	0	0	0	1	0	0	0	0	0	d:Bacteria(1.0000),p:Actinobacteria(0.4700),c:Actinobacteria(0.4700),o:Actinomycetales(0.4700),f:Pseudonocardiaceae(0.1500),g:Pseudonocardia(0.0700),s:Saccharomonospora_cyanea(0.0400)	d:Bacteria
bOTU349	0	1	0	0	0	0	1	2	1	0	0	0	2	0	0	d:Bacteria(1.0000),p:Proteobacteria(1.0000),c:Betaproteobacteria(0.9900),o:Burkholderiales(0.9700),f:Comamonadaceae(0.7900),g:Ramlibacter(0.5200),s:Ramlibacter_henchirensis(0.2600)	d:Bacteria,p:Proteobacteria,c:Betaproteobacteria,o:Burkholderiales
bOTU5130	0	0	0	0	0	0	1	0	0	0	0	0	0	1	0	d:Bacteria(1.0000),p:Proteobacteria(0.5400),c:Deltaproteobacteria(0.4100),o:Desulfuromonadales(0.2900),f:Desulfuromonadaceae(0.2800),g:Desulfuromonas(0.1900),s:Desulfuromonas_svalbardensis(0.0900)	d:Bacteria
bOTU6854	0	0	0	0	0	0	0	0	0	1	0	0	0	0	0	d:Bacteria(1.0000),p:Actinobacteria(0.9600),c:Actinobacteria(0.9500),o:Gaiellales(0.7800),f:Gaiellaceae(0.7800),g:Gaiella(0.7800),s:Gaiella_occulta(0.7800)	d:Bacteria,p:Actinobacteria,c:Actinobacteria
bOTU6499	0	0	0	0	0	1	0	0	0	0	0	0	0	0	0	d:Bacteria(1.0000),p:Proteobacteria(0.6800),c:Alphaproteobacteria(0.3000),o:Burkholderiales(0.2800),f:Lactobacillaceae(0.2200),g:Lactobacillus(0.2200),s:Lactobacillus_amylolyticus(0.1200)	d:Bacteria
bOTU3420	0	0	0	0	0	0	3	1	0	0	0	0	1	0	1	d:Bacteria(1.0000),p:Proteobacteria(1.0000),c:Alphaproteobacteria(1.0000),o:Caulobacterales(1.0000),f:Caulobacteraceae(1.0000),g:Phenylobacterium(0.8200),s:Phenylobacterium_lituiforme(0.3100)	d:Bacteria,p:Proteobacteria,c:Alphaproteobacteria,o:Caulobacterales,f:Caulobacteraceae,g:Phenylobacterium
bOTU1354	0	0	0	0	0	0	0	0	0	2	0	1	1	2	0	d:Bacteria(1.0000),p:Bacteroidetes(1.0000),c:Flavobacteriia(1.0000),o:Flavobacteriales(1.0000),f:Flavobacteriaceae(1.0000),g:Flavobacterium(1.0000),s:Flavobacterium_aquidurense(0.4800)	d:Bacteria,p:Bacteroidetes,c:Flavobacteriia,o:Flavobacteriales,f:Flavobacteriaceae,g:Flavobacterium
bOTU1901	1	0	0	0	0	0	0	0	0	0	0	0	0	0	0	d:Bacteria(1.0000),p:Acidobacteria(1.0000),c:Acidobacteria_Gp3(0.9900),g:Gp3(0.9900)	d:Bacteria,p:Acidobacteria,c:Acidobacteria_Gp3,g:Gp3
bOTU4591	0	0	0	0	0	0	0	0	0	0	0	0	0	1	1	d:Bacteria(1.0000),p:Proteobacteria(1.0000),c:Alphaproteobacteria(1.0000),o:Rhizobiales(1.0000),f:Rhizobiaceae(0.9800),g:Rhizobium(0.9800),s:Rhizobium_fabae(0.9000)	d:Bacteria,p:Proteobacteria,c:Alphaproteobacteria,o:Rhizobiales,f:Rhizobiaceae,g:Rhizobium,s:Rhizobium_fabae
bOTU221	0	0	0	0	2	1	2	0	0	1	0	0	1	1	0	d:Bacteria(1.0000),p:Proteobacteria(1.0000),c:Betaproteobacteria(1.0000),o:Burkholderiales(0.9200),f:Burkholderiales_incertae_sedis(0.6500),g:Ideonella(0.5500),s:Ideonella_dechloratans(0.5300)	d:Bacteria,p:Proteobacteria,c:Betaproteobacteria,o:Burkholderiales
bOTU5884	0	0	1	0	0	0	0	0	0	1	0	0	0	0	1	d:Bacteria(1.0000),p:Proteobacteria(1.0000),c:Alphaproteobacteria(1.0000),o:Sphingomonadales(1.0000),f:Erythrobacteraceae(0.5200),g:Novosphingobium(0.3900),s:Novosphingobium_indicum(0.3300)	d:Bacteria,p:Proteobacteria,c:Alphaproteobacteria,o:Sphingomonadales
bOTU1275	0	0	0	0	0	0	1	0	0	0	0	0	1	0	0	d:Bacteria(1.0000),p:Proteobacteria(0.2700),c:Actinobacteria(0.1900),o:Actinomycetales(0.1000),f:Coriobacteriaceae(0.0700),g:Dissulfuribacter(0.0900),s:Dissulfuribacter_thermophilus(0.0900)	d:Bacteria
bOTU981	0	0	2	1	3	2	0	0	1	0	1	0	0	0	0	d:Bacteria(1.0000),p:Firmicutes(1.0000),c:Bacilli(1.0000),o:Bacillales(1.0000),f:Bacillaceae_1(0.9600),g:Bacillus(0.9600),s:Bacillus_methanolicus(0.4500)	d:Bacteria,p:Firmicutes,c:Bacilli,o:Bacillales,f:Bacillaceae_1,g:Bacillus
bOTU7948	0	0	0	2	1	1	0	0	0	0	0	0	0	0	0	d:Bacteria(1.0000),p:Proteobacteria(1.0000),c:Betaproteobacteria(1.0000),o:Burkholderiales(1.0000),f:Oxalobacteraceae(0.9800),g:Massilia(0.3700),s:Massilia_plicata(0.1500)	d:Bacteria,p:Proteobacteria,c:Betaproteobacteria,o:Burkholderiales,f:Oxalobacteraceae
bOTU3489	0	0	0	0	0	0	0	0	0	0	0	1	0	0	0	d:Bacteria(1.0000),p:Proteobacteria(1.0000),c:Alphaproteobacteria(1.0000),o:Sphingomonadales(1.0000),f:Sphingomonadaceae(1.0000),g:Sphingomonas(0.8000),s:Sphingomonas_naasensis(0.2600)	d:Bacteria,p:Proteobacteria,c:Alphaproteobacteria,o:Sphingomonadales,f:Sphingomonadaceae,g:Sphingomonas
bOTU800	1	2	3	0	0	1	0	2	0	3	0	0	0	0	0	d:Bacteria(1.0000),p:Firmicutes(1.0000),c:Bacilli(1.0000),o:Bacillales(1.0000),f:Paenibacillaceae_1(1.0000),g:Paenibacillus(1.0000),s:Paenibacillus_pinihumi(0.1600)	d:Bacteria,p:Firmicutes,c:Bacilli,o:Bacillales,f:Paenibacillaceae_1,g:Paenibacillus
bOTU226	0	0	1	0	0	0	0	0	0	0	0	0	0	0	0	d:Bacteria(1.0000),p:Actinobacteria(1.0000),c:Actinobacteria(1.0000),o:Actinomycetales(1.0000),f:Micromonosporaceae(1.0000),g:Actinoplanes(0.7600),s:Actinoplanes_xinjiangensis(0.6100)	d:Bacteria,p:Actinobacteria,c:Actinobacteria,o:Actinomycetales,f:Micromonosporaceae
bOTU3496	0	0	0	0	0	0	0	0	0	0	0	1	0	0	0	d:Bacteria(1.0000),p:Proteobacteria(0.8700),c:Deltaproteobacteria(0.8500),o:Myxococcales(0.4200),f:Geobacteraceae(0.4100),g:Geobacter(0.4100),s:Geobacter_anodireducens(0.2400)	d:Bacteria,p:Proteobacteria,c:Deltaproteobacteria
bOTU1340	0	0	0	0	0	0	2	0	0	0	0	0	0	0	0	d:Bacteria(1.0000),p:Verrucomicrobia(1.0000),c:Subdivision3(0.9600),g:Subdivision3_genera_incertae_sedis(0.9600),s:Terrimicrobium_sacchariphilum(0.0100)	d:Bacteria,p:Verrucomicrobia,c:Subdivision3,g:Subdivision3_genera_incertae_sedis
bOTU4445	0	0	0	0	0	0	1	0	0	0	0	0	0	0	0	d:Bacteria(1.0000),p:Proteobacteria(1.0000),c:Alphaproteobacteria(1.0000),o:Caulobacterales(1.0000),f:Caulobacteraceae(1.0000),g:Caulobacter(1.0000),s:Caulobacter_profundus(0.7000)	d:Bacteria,p:Proteobacteria,c:Alphaproteobacteria,o:Caulobacterales,f:Caulobacteraceae,g:Caulobacter
bOTU811	0	0	0	0	0	1	0	0	1	0	1	0	0	0	0	d:Bacteria(1.0000),p:Actinobacteria(1.0000),c:Actinobacteria(1.0000),o:Actinomycetales(1.0000),f:Nocardioidaceae(0.9900),g:Marmoricola(0.8100),s:Marmoricola_korecus(0.3500)	d:Bacteria,p:Actinobacteria,c:Actinobacteria,o:Actinomycetales,f:Nocardioidaceae,g:Marmoricola
bOTU759	9	7	17	25	10	11	19	5	7	10	7	9	24	8	15	d:Bacteria(1.0000),p:Proteobacteria(1.0000),c:Betaproteobacteria(1.0000),o:Burkholderiales(1.0000),f:Comamonadaceae(0.9900),g:Acidovorax(0.8100),s:Acidovorax_defluvii(0.5000)	d:Bacteria,p:Proteobacteria,c:Betaproteobacteria,o:Burkholderiales,f:Comamonadaceae,g:Acidovorax
bOTU6360	0	0	0	0	1	0	0	0	0	1	0	0	0	0	0	d:Bacteria(1.0000),p:Proteobacteria(0.9900),c:Deltaproteobacteria(0.9300),o:Bdellovibrionales(0.9200),f:Bdellovibrionaceae(0.9200),g:Bdellovibrio(0.9200),s:Bdellovibrio_bacteriovorus(0.9200)	d:Bacteria,p:Proteobacteria,c:Deltaproteobacteria,o:Bdellovibrionales,f:Bdellovibrionaceae,g:Bdellovibrio,s:Bdellovibrio_bacteriovorus
bOTU942	0	0	0	0	0	0	1	0	0	1	0	1	0	0	0	d:Bacteria(1.0000),p:Proteobacteria(0.9800),c:Gammaproteobacteria(0.9400),o:Chromatiales(0.5100),f:Chromatiaceae(0.4000),g:Thermochromatium(0.1800),s:Thioflavicoccus_mobilis(0.1400)	d:Bacteria,p:Proteobacteria,c:Gammaproteobacteria
bOTU4354	0	0	0	1	0	1	1	1	0	0	0	0	0	0	0	d:Bacteria(1.0000),p:Proteobacteria(1.0000),c:Betaproteobacteria(1.0000),o:Burkholderiales(0.9600),f:Oxalobacteraceae(0.8100),g:Herbaspirillum(0.5200),s:Herbaspirillum_lusitanum(0.4500)	d:Bacteria,p:Proteobacteria,c:Betaproteobacteria,o:Burkholderiales,f:Oxalobacteraceae
bOTU1903	0	0	0	0	0	0	0	0	0	0	0	0	1	0	0	d:Bacteria(1.0000),p:Proteobacteria(0.5600),c:Bacilli(0.4100),o:Lactobacillales(0.3700),f:Lactobacillaceae(0.3200),g:Lactobacillus(0.3200),s:Lactobacillus_amylolyticus(0.2000)	d:Bacteria
bOTU1187	0	0	0	0	0	0	0	0	1	0	0	0	0	1	0	d:Bacteria(1.0000),p:Proteobacteria(1.0000),c:Betaproteobacteria(1.0000),o:Burkholderiales(0.8300),f:Burkholderiaceae(0.4900),g:Burkholderia(0.4800),s:Burkholderia_phymatum(0.2600)	d:Bacteria,p:Proteobacteria,c:Betaproteobacteria,o:Burkholderiales
bOTU308	0	0	0	0	0	0	0	2	0	0	0	0	0	0	0	d:Bacteria(1.0000),p:Proteobacteria(0.7600),c:Deltaproteobacteria(0.6300),o:Myxococcales(0.5000),f:Polyangiaceae(0.4100),g:Chondromyces(0.2800),s:Chondromyces_robustus(0.1400)	d:Bacteria
bOTU5840	0	0	1	0	0	0	0	0	0	0	0	0	0	0	0	d:Bacteria(1.0000),p:Proteobacteria(1.0000),c:Alphaproteobacteria(1.0000),o:Rhizobiales(1.0000),f:Hyphomicrobiaceae(0.9700),g:Pedomicrobium(0.9200),s:Pedomicrobium_manganicum(0.9200)	d:Bacteria,p:Proteobacteria,c:Alphaproteobacteria,o:Rhizobiales,f:Hyphomicrobiaceae,g:Pedomicrobium,s:Pedomicrobium_manganicum
bOTU2986	0	1	0	0	0	0	0	0	1	1	0	0	0	0	1	d:Bacteria(1.0000),p:Proteobacteria(1.0000),c:Alphaproteobacteria(1.0000),o:Sphingomonadales(0.8900),f:Sphingomonadaceae(0.8900),g:Sphingomonas(0.8400),s:Sphingomonas_asaccharolytica(0.3500)	d:Bacteria,p:Proteobacteria,c:Alphaproteobacteria,o:Sphingomonadales,f:Sphingomonadaceae,g:Sphingomonas
bOTU6279	0	0	0	0	0	0	0	0	0	1	0	0	0	0	0	d:Bacteria(1.0000),p:Firmicutes(1.0000),c:Bacilli(1.0000),o:Bacillales(1.0000),f:Paenibacillaceae_1(1.0000),g:Brevibacillus(1.0000),s:Brevibacillus_ginsengisoli(0.5900)	d:Bacteria,p:Firmicutes,c:Bacilli,o:Bacillales,f:Paenibacillaceae_1,g:Brevibacillus
bOTU1938	0	0	3	1	2	0	0	0	0	1	2	0	0	3	0	d:Bacteria(1.0000),p:Proteobacteria(0.6200),c:Deltaproteobacteria(0.3400),o:Desulfuromonadales(0.3100),f:Desulfuromonadaceae(0.3000),g:Desulfuromusa(0.2400),s:Desulfuromusa_bakii(0.2000)	d:Bacteria
bOTU6111	0	0	0	0	0	0	1	1	0	0	0	0	0	0	0	d:Bacteria(1.0000),p:Firmicutes(1.0000),c:Bacilli(1.0000),o:Bacillales(1.0000),f:Planococcaceae(0.9000),g:Psychrobacillus(0.7800),s:Psychrobacillus_insolitus(0.7800)	d:Bacteria,p:Firmicutes,c:Bacilli,o:Bacillales,f:Planococcaceae
bOTU3078	0	0	0	0	0	0	0	0	0	0	0	0	0	2	1	d:Bacteria(1.0000),p:Proteobacteria(1.0000),c:Betaproteobacteria(0.8500),o:Burkholderiales(0.8500),f:Burkholderiales_incertae_sedis(0.7100),g:Aquabacterium(0.3500),s:Aquabacterium_limnoticum(0.3300)	d:Bacteria,p:Proteobacteria,c:Betaproteobacteria,o:Burkholderiales
bOTU2347	0	0	0	0	1	0	0	0	1	0	0	1	0	0	0	d:Bacteria(1.0000),p:Actinobacteria(0.8400),c:Actinobacteria(0.8000),o:Actinomycetales(0.4400),f:Streptomycetaceae(0.1400),g:Streptomyces(0.1200),s:Gaiella_occulta(0.0800)	d:Bacteria,p:Actinobacteria,c:Actinobacteria
bOTU7745	0	0	0	2	3	0	1	1	0	0	0	1	0	0	0	d:Bacteria(1.0000),p:Actinobacteria(0.9900),c:Actinobacteria(0.9900),o:Solirubrobacterales(0.9900),f:Conexibacteraceae(0.5700),g:Conexibacter(0.5700),s:Conexibacter_arvalis(0.5700)	d:Bacteria,p:Actinobacteria,c:Actinobacteria,o:Solirubrobacterales
bOTU2569	0	0	0	0	0	0	0	0	1	0	0	0	0	0	0	d:Bacteria(1.0000),p:Bacteroidetes(1.0000),c:Flavobacteriia(1.0000),o:Flavobacteriales(1.0000),f:Flavobacteriaceae(1.0000),g:Flavobacterium(0.9000),s:Flavobacterium_cheonhonense(0.4800)	d:Bacteria,p:Bacteroidetes,c:Flavobacteriia,o:Flavobacteriales,f:Flavobacteriaceae,g:Flavobacterium
bOTU2782	0	0	1	1	0	1	0	0	0	1	0	0	0	0	0	d:Bacteria(1.0000),p:Proteobacteria(1.0000),c:Betaproteobacteria(1.0000),o:Rhodocyclales(0.6200),f:Rhodocyclaceae(0.6200),g:Azonexus(0.3000),s:Azonexus_hydrophilus(0.2900)	d:Bacteria,p:Proteobacteria,c:Betaproteobacteria
bOTU2631	0	1	1	4	5	2	0	1	3	1	1	2	1	2	0	d:Bacteria(1.0000),p:Firmicutes(1.0000),c:Bacilli(1.0000),o:Bacillales(1.0000),f:Paenibacillaceae_1(1.0000),g:Paenibacillus(0.9900),s:Paenibacillus_amylolyticus(0.3900)	d:Bacteria,p:Firmicutes,c:Bacilli,o:Bacillales,f:Paenibacillaceae_1,g:Paenibacillus
bOTU1137	0	0	0	0	1	1	0	0	0	1	0	0	1	0	0	d:Bacteria(1.0000),p:Proteobacteria(0.9800),c:Alphaproteobacteria(0.9100),o:Caulobacterales(0.8500),f:Hyphomonadaceae(0.8300),g:Hyphomonas(0.6600),s:Hyphomonas_chukchiensis(0.4500)	d:Bacteria,p:Proteobacteria,c:Alphaproteobacteria,o:Caulobacterales,f:Hyphomonadaceae
bOTU289	2	0	0	0	0	0	0	0	0	0	0	0	0	0	0	d:Bacteria(1.0000),p:Proteobacteria(1.0000),c:Gammaproteobacteria(1.0000),o:Xanthomonadales(1.0000),f:Xanthomonadaceae(0.9900),g:Lysobacter(0.6300),s:Lysobacter_xinjiangensis(0.4400)	d:Bacteria,p:Proteobacteria,c:Gammaproteobacteria,o:Xanthomonadales,f:Xanthomonadaceae
bOTU5700	0	0	0	0	0	0	0	0	0	1	0	0	0	0	0	d:Bacteria(1.0000),p:Proteobacteria(0.9800),c:Gammaproteobacteria(0.9600),o:Legionellales(0.3300),f:Halomonadaceae(0.2200),g:Legionella(0.2200),s:Aquicella_lusitana(0.1100)	d:Bacteria,p:Proteobacteria,c:Gammaproteobacteria
bOTU1964	1	0	0	0	0	0	0	0	0	0	0	0	0	0	0	d:Bacteria(1.0000),p:Bacteroidetes(1.0000),c:Flavobacteriia(1.0000),o:Flavobacteriales(1.0000),f:Flavobacteriaceae(1.0000),g:Flavobacterium(0.7200),s:Flavobacterium_hauense(0.2700)	d:Bacteria,p:Bacteroidetes,c:Flavobacteriia,o:Flavobacteriales,f:Flavobacteriaceae
bOTU7326	0	0	0	1	0	0	1	0	0	0	0	0	0	0	0	d:Bacteria(1.0000),p:Actinobacteria(1.0000),c:Actinobacteria(1.0000),o:Actinomycetales(1.0000),f:Streptomycetaceae(1.0000),g:Kitasatospora(0.9400),s:Kitasatospora_phosalacinea(0.4200)	d:Bacteria,p:Actinobacteria,c:Actinobacteria,o:Actinomycetales,f:Streptomycetaceae,g:Kitasatospora
bOTU3457	0	0	0	0	0	0	1	1	0	0	0	0	0	0	0	d:Bacteria(1.0000),p:Proteobacteria(0.3600),c:Deltaproteobacteria(0.3100),o:Gemmatimonadales(0.2500),f:Gemmatimonadaceae(0.2500),g:Gemmatimonas(0.2500),s:Gemmatimonas_aurantiaca(0.2500)	d:Bacteria
bOTU2207	0	0	0	1	0	0	0	2	1	0	0	1	0	0	2	d:Bacteria(1.0000),p:Firmicutes(1.0000),c:Bacilli(1.0000),o:Bacillales(1.0000),f:Paenibacillaceae_1(1.0000),g:Paenibacillus(1.0000),s:Paenibacillus_glycanilyticus(0.4700)	d:Bacteria,p:Firmicutes,c:Bacilli,o:Bacillales,f:Paenibacillaceae_1,g:Paenibacillus
bOTU4408	0	0	0	0	0	0	0	0	0	0	0	1	0	0	0	d:Bacteria(1.0000),p:Proteobacteria(1.0000),c:Betaproteobacteria(1.0000),o:Burkholderiales(0.8500),f:Burkholderiaceae(0.7900),g:Burkholderia(0.7600),s:Burkholderia_phymatum(0.3500)	d:Bacteria,p:Proteobacteria,c:Betaproteobacteria,o:Burkholderiales
bOTU1219	0	0	0	0	0	0	0	0	0	0	0	0	1	0	0	d:Bacteria(1.0000),p:Proteobacteria(1.0000),c:Deltaproteobacteria(1.0000),o:Myxococcales(1.0000),f:Myxococcaceae(0.8600),g:Corallococcus(0.3800),s:Corallococcus_coralloides(0.3800)	d:Bacteria,p:Proteobacteria,c:Deltaproteobacteria,o:Myxococcales,f:Myxococcaceae
bOTU1336	0	0	0	0	0	0	0	0	0	0	0	1	0	0	1	d:Bacteria(1.0000),p:Proteobacteria(1.0000),c:Gammaproteobacteria(1.0000),o:Xanthomonadales(1.0000),f:Xanthomonadaceae(1.0000),g:Arenimonas(0.5700),s:Arenimonas_oryziterrae(0.3500)	d:Bacteria,p:Proteobacteria,c:Gammaproteobacteria,o:Xanthomonadales,f:Xanthomonadaceae
bOTU5496	0	0	0	1	0	0	0	0	0	0	0	0	0	0	0	d:Bacteria(1.0000),p:Actinobacteria(1.0000),c:Actinobacteria(1.0000),o:Actinomycetales(1.0000),f:Geodermatophilaceae(0.9900),g:Blastococcus(0.7200),s:Blastococcus_saxobsidens(0.6100)	d:Bacteria,p:Actinobacteria,c:Actinobacteria,o:Actinomycetales,f:Geodermatophilaceae
bOTU7018	0	0	0	0	0	2	0	0	0	0	0	0	0	0	0	d:Bacteria(1.0000),p:Proteobacteria(1.0000),c:Betaproteobacteria(0.9900),o:Burkholderiales(0.9900),f:Burkholderiales_incertae_sedis(0.8600),g:Aquabacterium(0.4000),s:Aquabacterium_fontiphilum(0.2100)	d:Bacteria,p:Proteobacteria,c:Betaproteobacteria,o:Burkholderiales,f:Burkholderiales_incertae_sedis
bOTU2109	0	0	0	0	0	0	1	0	0	0	0	0	0	0	0	d:Bacteria(1.0000),p:Actinobacteria(1.0000),c:Actinobacteria(1.0000),o:Actinomycetales(0.6700),f:Iamiaceae(0.2700),g:Aquihabitans(0.2400),s:Aquihabitans_daechungensis(0.2400)	d:Bacteria,p:Actinobacteria,c:Actinobacteria
bOTU1605	0	1	0	0	0	0	0	0	0	0	0	0	0	0	0	d:Bacteria(1.0000),p:Bacteroidetes(0.9600),c:Sphingobacteriia(0.7300),o:Sphingobacteriales(0.7300),f:Sphingobacteriaceae(0.6000),g:Pedobacter(0.3100),s:Pedobacter_daejeonensis(0.1000)	d:Bacteria,p:Bacteroidetes
bOTU2693	0	2	2	0	0	0	0	0	0	0	0	1	0	0	0	d:Bacteria(1.0000),p:Proteobacteria(1.0000),c:Betaproteobacteria(1.0000),o:Burkholderiales(1.0000),f:Oxalobacteraceae(0.9100),g:Massilia(0.3900),s:Massilia_varians(0.1900)	d:Bacteria,p:Proteobacteria,c:Betaproteobacteria,o:Burkholderiales,f:Oxalobacteraceae
bOTU6317	0	0	0	0	0	0	0	0	0	0	0	2	0	0	0	d:Bacteria(1.0000),p:Proteobacteria(1.0000),c:Alphaproteobacteria(0.9900),o:Rhizobiales(0.9400),f:Methylobacteriaceae(0.3900),g:Microvirga(0.3900),s:Microvirga_lupini(0.1800)	d:Bacteria,p:Proteobacteria,c:Alphaproteobacteria,o:Rhizobiales
bOTU5238	0	0	0	0	0	0	0	0	0	1	0	0	0	0	0	d:Bacteria(1.0000),p:Firmicutes(1.0000),c:Bacilli(1.0000),o:Bacillales(1.0000),f:Paenibacillaceae_1(1.0000),g:Paenibacillus(1.0000),s:Paenibacillus_cellulosilyticus(0.2600)	d:Bacteria,p:Firmicutes,c:Bacilli,o:Bacillales,f:Paenibacillaceae_1,g:Paenibacillus
bOTU5699	2	0	0	1	1	2	2	0	1	0	1	1	0	0	2	d:Bacteria(1.0000),p:Proteobacteria(1.0000),c:Gammaproteobacteria(1.0000),o:Xanthomonadales(1.0000),f:Xanthomonadaceae(1.0000),g:Arenimonas(0.3000),s:Arenimonas_daechungensis(0.1900)	d:Bacteria,p:Proteobacteria,c:Gammaproteobacteria,o:Xanthomonadales,f:Xanthomonadaceae
bOTU8620	0	0	0	1	0	0	0	0	0	1	0	0	0	0	1	d:Bacteria(1.0000),p:Verrucomicrobia(0.9900),c:Subdivision3(0.9900),o:Neisseriales(0.0100),f:Neisseriaceae(0.0100),g:Subdivision3_genera_incertae_sedis(0.9900)	d:Bacteria,p:Verrucomicrobia,c:Subdivision3
bOTU729	3	0	0	1	2	0	1	0	0	0	0	0	0	0	3	d:Bacteria(1.0000),p:Actinobacteria(1.0000),c:Actinobacteria(1.0000),o:Actinomycetales(1.0000),f:Mycobacteriaceae(1.0000),g:Mycobacterium(0.9900),s:Mycobacterium_pyrenivorans(0.6800)	d:Bacteria,p:Actinobacteria,c:Actinobacteria,o:Actinomycetales,f:Mycobacteriaceae,g:Mycobacterium
bOTU3200	0	1	0	0	0	0	0	0	0	0	0	0	0	0	0	d:Bacteria(1.0000),p:Firmicutes(1.0000),c:Clostridia(0.9900),o:Clostridiales(0.9900),f:Clostridiaceae_1(0.9400),g:Clostridium_sensu_stricto(0.8100),s:Clostridium_grantii(0.1700)	d:Bacteria,p:Firmicutes,c:Clostridia,o:Clostridiales,f:Clostridiaceae_1,g:Clostridium_sensu_stricto
bOTU4401	0	0	0	0	1	0	1	0	0	0	0	0	0	0	0	d:Bacteria(1.0000),p:Firmicutes(1.0000),c:Bacilli(1.0000),o:Bacillales(1.0000),f:Paenibacillaceae_1(1.0000),g:Paenibacillus(0.9800),s:Paenibacillus_contaminans(0.3300)	d:Bacteria,p:Firmicutes,c:Bacilli,o:Bacillales,f:Paenibacillaceae_1,g:Paenibacillus
bOTU8030	1	0	1	0	0	0	1	1	1	0	0	0	0	0	0	d:Bacteria(1.0000),p:Proteobacteria(1.0000),c:Alphaproteobacteria(1.0000),o:Sphingomonadales(1.0000),f:Sphingomonadaceae(1.0000),g:Sphingosinicella(0.5700),s:Sphingosinicella_vermicomposti(0.5700)	d:Bacteria,p:Proteobacteria,c:Alphaproteobacteria,o:Sphingomonadales,f:Sphingomonadaceae
bOTU2373	0	0	0	1	0	0	0	0	0	0	0	0	0	1	0	d:Bacteria(1.0000),p:Actinobacteria(1.0000),c:Actinobacteria(1.0000),o:Actinomycetales(1.0000),f:Nocardioidaceae(0.9700),g:Nocardioides(0.9700),s:Pimelobacter_simplex(0.8400)	d:Bacteria,p:Actinobacteria,c:Actinobacteria,o:Actinomycetales,f:Nocardioidaceae,g:Nocardioides,s:Pimelobacter_simplex
bOTU3323	1	0	0	0	0	2	0	0	3	0	1	3	0	1	4	d:Bacteria(1.0000),p:Firmicutes(1.0000),c:Bacilli(1.0000),o:Bacillales(1.0000),f:Paenibacillaceae_1(0.9800),g:Brevibacillus(0.9800),s:Brevibacillus_formosus(0.7200)	d:Bacteria,p:Firmicutes,c:Bacilli,o:Bacillales,f:Paenibacillaceae_1,g:Brevibacillus
bOTU2147	2	1	0	0	1	0	0	0	0	0	0	0	0	0	0	d:Bacteria(1.0000),p:Proteobacteria(1.0000),c:Betaproteobacteria(1.0000),o:Burkholderiales(0.9800),f:Oxalobacteraceae(0.9700),g:Massilia(0.6200),s:Massilia_plicata(0.5300)	d:Bacteria,p:Proteobacteria,c:Betaproteobacteria,o:Burkholderiales,f:Oxalobacteraceae
bOTU2505	1	1	2	0	0	1	0	0	3	0	0	1	0	3	1	d:Bacteria(1.0000),p:Proteobacteria(1.0000),c:Betaproteobacteria(1.0000),o:Burkholderiales(0.9800),f:Comamonadaceae(0.8000),g:Ramlibacter(0.4300),s:Xylophilus_ampelinus(0.0800)	d:Bacteria,p:Proteobacteria,c:Betaproteobacteria,o:Burkholderiales,f:Comamonadaceae
bOTU2290	0	0	3	0	0	1	0	0	0	0	0	0	0	0	0	d:Bacteria(1.0000),p:Actinobacteria(0.6400),c:Actinobacteria(0.5500),o:Actinomycetales(0.2000),f:Pseudonocardiaceae(0.1200),g:Solirubrobacter(0.1100),s:Solirubrobacter_taibaiensis(0.0900)	d:Bacteria
bOTU4563	0	0	1	0	1	0	0	0	0	0	0	0	0	0	1	d:Bacteria(1.0000),p:Acidobacteria(1.0000),c:Acidobacteria_Gp1(1.0000),g:Gp1(0.9800)	d:Bacteria,p:Acidobacteria,c:Acidobacteria_Gp1,g:Gp1
bOTU3456	0	0	2	0	0	0	0	0	0	0	0	0	0	0	0	d:Bacteria(1.0000),p:Proteobacteria(0.8500),c:Deltaproteobacteria(0.8000),o:Desulfuromonadales(0.5100),f:Geobacteraceae(0.4800),g:Geobacter(0.4700),s:Geobacter_pickeringii(0.1600)	d:Bacteria,p:Proteobacteria,c:Deltaproteobacteria
bOTU1825	0	0	0	0	0	0	0	0	2	0	1	0	1	0	0	d:Bacteria(1.0000),p:Proteobacteria(1.0000),c:Gammaproteobacteria(1.0000),o:Xanthomonadales(1.0000),f:Xanthomonadaceae(1.0000),g:Arenimonas(0.8100),s:Arenimonas_daechungensis(0.5800)	d:Bacteria,p:Proteobacteria,c:Gammaproteobacteria,o:Xanthomonadales,f:Xanthomonadaceae,g:Arenimonas
bOTU1719	0	0	1	1	0	1	0	0	0	0	0	0	0	0	0	d:Bacteria(1.0000),p:Verrucomicrobia(1.0000),c:Subdivision3(0.9000),o:Verrucomicrobiales(0.0100),f:Verrucomicrobiaceae(0.0100),g:Subdivision3_genera_incertae_sedis(0.8500),s:Limisphaera_ngatamarikiensis(0.0500)	d:Bacteria,p:Verrucomicrobia,c:Subdivision3
bOTU5783	0	0	0	0	0	1	0	0	0	0	0	0	0	0	0	d:Bacteria(1.0000),p:Proteobacteria(1.0000),c:Alphaproteobacteria(1.0000),o:Rhodospirillales(1.0000),g:Reyranella(1.0000),s:Reyranella_graminifolii(1.0000)	d:Bacteria,p:Proteobacteria,c:Alphaproteobacteria,o:Rhodospirillales,g:Reyranella,s:Reyranella_graminifolii
bOTU2528	0	0	0	0	0	0	0	0	0	1	0	0	0	0	0	d:Bacteria(1.0000),p:Proteobacteria(0.9800),c:Betaproteobacteria(0.9500),o:Burkholderiales(0.9100),f:Comamonadaceae(0.3900),g:Kinneretia(0.2800),s:Kinneretia_asaccharophila(0.2800)	d:Bacteria,p:Proteobacteria,c:Betaproteobacteria,o:Burkholderiales
bOTU343	0	0	2	1	0	0	1	0	0	1	2	0	0	0	1	d:Bacteria(1.0000),p:Proteobacteria(1.0000),c:Alphaproteobacteria(1.0000),o:Rhizobiales(0.9900),f:Hyphomicrobiaceae(0.9000),g:Devosia(0.9000),s:Devosia_insulae(0.4200)	d:Bacteria,p:Proteobacteria,c:Alphaproteobacteria,o:Rhizobiales,f:Hyphomicrobiaceae,g:Devosia
bOTU4246	0	0	0	0	3	0	2	1	0	0	1	0	0	1	0	d:Bacteria(1.0000),p:Firmicutes(1.0000),c:Bacilli(1.0000),o:Bacillales(1.0000),f:Planococcaceae(0.9200),g:Lysinibacillus(0.9200),s:Lysinibacillus_sphaericus(0.3900)	d:Bacteria,p:Firmicutes,c:Bacilli,o:Bacillales,f:Planococcaceae,g:Lysinibacillus
bOTU4212	20	3	11	2	1	7	5	6	21	1	6	17	24	21	22	d:Bacteria(1.0000),p:Proteobacteria(1.0000),c:Betaproteobacteria(1.0000),o:Burkholderiales(1.0000),f:Comamonadaceae(0.9900),g:Acidovorax(0.4100),s:Acidovorax_anthurii(0.2000)	d:Bacteria,p:Proteobacteria,c:Betaproteobacteria,o:Burkholderiales,f:Comamonadaceae
bOTU2126	0	0	0	1	0	0	0	0	0	0	0	0	0	0	0	d:Bacteria(1.0000),p:Acidobacteria(1.0000),c:Acidobacteria_Gp3(1.0000),g:Candidatus_Solibacter(0.7800)	d:Bacteria,p:Acidobacteria,c:Acidobacteria_Gp3
bOTU950	0	0	0	0	0	0	0	1	0	0	0	0	0	0	0	d:Bacteria(1.0000),p:Actinobacteria(1.0000),c:Actinobacteria(1.0000),o:Actinomycetales(1.0000),f:Mycobacteriaceae(1.0000),g:Mycobacterium(1.0000),s:Mycobacterium_pyrenivorans(0.2800)	d:Bacteria,p:Actinobacteria,c:Actinobacteria,o:Actinomycetales,f:Mycobacteriaceae,g:Mycobacterium
bOTU5856	3	1	5	3	3	1	2	2	0	1	1	1	0	3	1	d:Bacteria(1.0000),p:Proteobacteria(1.0000),c:Alphaproteobacteria(1.0000),o:Rhizobiales(1.0000),f:Rhizobiaceae(0.9500),g:Ensifer(0.7000),s:Ensifer_meliloti(0.3800)	d:Bacteria,p:Proteobacteria,c:Alphaproteobacteria,o:Rhizobiales,f:Rhizobiaceae
bOTU2647	0	0	0	1	0	0	0	1	1	0	0	0	0	1	0	d:Bacteria(1.0000),p:Proteobacteria(1.0000),c:Betaproteobacteria(0.9900),o:Burkholderiales(0.9800),f:Comamonadaceae(0.9100),g:Schlegelella(0.4600),s:Schlegelella_aquatica(0.4600)	d:Bacteria,p:Proteobacteria,c:Betaproteobacteria,o:Burkholderiales,f:Comamonadaceae
bOTU2799	0	0	0	1	0	0	0	1	0	0	0	0	0	0	0	d:Bacteria(1.0000),p:Proteobacteria(1.0000),c:Alphaproteobacteria(1.0000),o:Rhizobiales(1.0000),f:Methylobacteriaceae(0.4400),g:Microvirga(0.4400),s:Microvirga_aerophila(0.4200)	d:Bacteria,p:Proteobacteria,c:Alphaproteobacteria,o:Rhizobiales
bOTU672	0	0	0	1	0	0	0	0	0	0	0	1	0	0	0	d:Bacteria(1.0000),p:Actinobacteria(1.0000),c:Actinobacteria(1.0000),o:Actinomycetales(0.9600),f:Streptomycetaceae(0.2600),g:Streptacidiphilus(0.1400),s:Flindersiella_endophytica(0.1200)	d:Bacteria,p:Actinobacteria,c:Actinobacteria,o:Actinomycetales
bOTU6856	0	0	0	0	0	0	0	1	0	1	0	0	0	1	0	d:Bacteria(1.0000),p:Proteobacteria(1.0000),c:Betaproteobacteria(1.0000),o:Burkholderiales(1.0000),f:Oxalobacteraceae(0.9800),g:Massilia(0.9500),s:Massilia_niabensis(0.4100)	d:Bacteria,p:Proteobacteria,c:Betaproteobacteria,o:Burkholderiales,f:Oxalobacteraceae,g:Massilia
bOTU7691	0	0	0	0	1	0	0	0	0	0	0	0	0	0	0	d:Bacteria(1.0000),p:Proteobacteria(0.9700),c:Gammaproteobacteria(0.8700),o:Xanthomonadales(0.7400),f:Sinobacteraceae(0.7200),g:Steroidobacter(0.3800),s:Steroidobacter_agariperforans(0.3800)	d:Bacteria,p:Proteobacteria,c:Gammaproteobacteria
bOTU5695	0	0	0	1	0	0	0	0	0	0	0	0	0	0	0	d:Bacteria(1.0000),p:Actinobacteria(0.8800),c:Actinobacteria(0.8800),o:Solirubrobacterales(0.7400),f:Conexibacteraceae(0.5700),g:Conexibacter(0.5700),s:Conexibacter_arvalis(0.5700)	d:Bacteria,p:Actinobacteria,c:Actinobacteria
bOTU1260	0	0	0	0	0	1	0	0	0	1	0	0	0	0	0	d:Bacteria(1.0000),p:Proteobacteria(1.0000),c:Alphaproteobacteria(1.0000),o:Sphingomonadales(1.0000),f:Erythrobacteraceae(0.9200),g:Altererythrobacter(0.8600),s:Altererythrobacter_namhicola(0.3700)	d:Bacteria,p:Proteobacteria,c:Alphaproteobacteria,o:Sphingomonadales,f:Erythrobacteraceae,g:Altererythrobacter
bOTU866	0	0	1	0	0	1	1	1	1	0	0	0	0	0	0	d:Bacteria(1.0000),p:Proteobacteria(1.0000),c:Betaproteobacteria(1.0000),o:Burkholderiales(0.9800),f:Oxalobacteraceae(0.8300),g:Noviherbaspirillum(0.4200),s:Noviherbaspirillum_suwonense(0.2300)	d:Bacteria,p:Proteobacteria,c:Betaproteobacteria,o:Burkholderiales,f:Oxalobacteraceae
bOTU2381	0	0	2	0	0	1	1	0	0	0	0	0	0	0	0	d:Bacteria(1.0000),p:Actinobacteria(1.0000),c:Actinobacteria(1.0000),o:Actinomycetales(1.0000),f:Pseudonocardiaceae(1.0000),g:Pseudonocardia(0.9800),s:Pseudonocardia_spinosispora(0.8000)	d:Bacteria,p:Actinobacteria,c:Actinobacteria,o:Actinomycetales,f:Pseudonocardiaceae,g:Pseudonocardia,s:Pseudonocardia_spinosispora
bOTU1520	0	0	0	0	0	0	0	0	1	0	0	0	0	0	0	d:Bacteria(1.0000),p:Armatimonadetes(1.0000),c:Armatimonadia(0.1700),o:Armatimonadales(0.1700),f:Armatimonadaceae(0.1700),g:Armatimonadetes_gp4(0.8300)	d:Bacteria,p:Armatimonadetes
bOTU1804	0	0	0	0	0	0	0	0	0	0	0	0	1	0	0	d:Bacteria(1.0000),p:Proteobacteria(0.5000),c:Deltaproteobacteria(0.3900),o:Desulfovibrionales(0.3800),f:Desulfohalobiaceae(0.2900),g:Desulfonatronovibrio(0.1400),s:Desulfonatronovibrio_hydrogenovorans(0.1400)	d:Bacteria
bOTU1414	0	0	0	1	0	0	0	0	0	0	0	1	0	0	0	d:Bacteria(1.0000),p:Proteobacteria(1.0000),c:Alphaproteobacteria(1.0000),o:Sphingomonadales(1.0000),f:Erythrobacteraceae(0.8900),g:Altererythrobacter(0.8700),s:Altererythrobacter_troitsensis(0.3600)	d:Bacteria,p:Proteobacteria,c:Alphaproteobacteria,o:Sphingomonadales,f:Erythrobacteraceae,g:Altererythrobacter
bOTU1550	0	0	0	0	0	0	0	1	0	0	0	1	0	0	0	d:Bacteria(1.0000),p:Proteobacteria(1.0000),c:Alphaproteobacteria(1.0000),o:Rhizobiales(1.0000),f:Hyphomicrobiaceae(0.9300),g:Devosia(0.9300),s:Devosia_insulae(0.7000)	d:Bacteria,p:Proteobacteria,c:Alphaproteobacteria,o:Rhizobiales,f:Hyphomicrobiaceae,g:Devosia
bOTU1183	0	0	0	0	0	0	0	1	0	0	0	0	0	0	0	d:Bacteria(1.0000),p:Bacteroidetes(1.0000),c:Flavobacteriia(1.0000),o:Flavobacteriales(1.0000),f:Flavobacteriaceae(1.0000),g:Flavobacterium(0.5900),s:Corallibacter_vietnamensis(0.2200)	d:Bacteria,p:Bacteroidetes,c:Flavobacteriia,o:Flavobacteriales,f:Flavobacteriaceae
bOTU403	0	0	0	0	0	0	0	0	0	0	0	0	6	0	0	d:Bacteria(1.0000),p:Bacteroidetes(1.0000),c:Flavobacteriia(1.0000),o:Flavobacteriales(1.0000),f:Flavobacteriaceae(1.0000),g:Flavobacterium(0.5400),s:Jejudonia_soesokkakensis(0.1000)	d:Bacteria,p:Bacteroidetes,c:Flavobacteriia,o:Flavobacteriales,f:Flavobacteriaceae
bOTU720	0	0	1	0	1	0	1	0	0	0	0	0	0	0	1	d:Bacteria(1.0000),p:Actinobacteria(1.0000),c:Actinobacteria(1.0000),o:Actinomycetales(1.0000),f:Mycobacteriaceae(1.0000),g:Mycobacterium(0.9800),s:Mycobacterium_confluentis(0.3700)	d:Bacteria,p:Actinobacteria,c:Actinobacteria,o:Actinomycetales,f:Mycobacteriaceae,g:Mycobacterium
bOTU336	1	0	1	1	1	3	1	1	2	0	1	1	2	0	0	d:Bacteria(1.0000),p:Proteobacteria(1.0000),c:Alphaproteobacteria(1.0000),o:Caulobacterales(1.0000),f:Caulobacteraceae(1.0000),g:Brevundimonas(0.9800),s:Brevundimonas_faecalis(0.6300)	d:Bacteria,p:Proteobacteria,c:Alphaproteobacteria,o:Caulobacterales,f:Caulobacteraceae,g:Brevundimonas
bOTU1355	0	0	0	0	0	0	2	0	0	1	0	0	1	0	0	d:Bacteria(1.0000),p:Proteobacteria(1.0000),c:Betaproteobacteria(1.0000),o:Burkholderiales(1.0000),f:Oxalobacteraceae(0.9400),g:Undibacterium(0.5000),s:Undibacterium_pigrum(0.5000)	d:Bacteria,p:Proteobacteria,c:Betaproteobacteria,o:Burkholderiales,f:Oxalobacteraceae
bOTU4261	0	0	0	0	0	0	0	0	1	0	0	0	0	0	0	d:Bacteria(1.0000),p:Proteobacteria(1.0000),c:Alphaproteobacteria(1.0000),o:Rhizobiales(0.9800),f:Methylobacteriaceae(0.3700),g:Microvirga(0.3600),s:Microvirga_subterranea(0.3000)	d:Bacteria,p:Proteobacteria,c:Alphaproteobacteria,o:Rhizobiales
bOTU4223	0	0	0	0	0	2	0	1	0	0	1	0	0	3	0	d:Bacteria(1.0000),p:Proteobacteria(1.0000),c:Betaproteobacteria(1.0000),o:Burkholderiales(0.9900),f:Burkholderiaceae(0.8400),g:Pandoraea(0.4500),s:Burkholderia_soli(0.2600)	d:Bacteria,p:Proteobacteria,c:Betaproteobacteria,o:Burkholderiales,f:Burkholderiaceae
bOTU5344	0	0	0	0	0	0	0	0	0	0	0	0	0	1	0	d:Bacteria(1.0000),p:Proteobacteria(1.0000),c:Alphaproteobacteria(1.0000),o:Rhizobiales(1.0000),f:Hyphomicrobiaceae(1.0000),g:Devosia(1.0000),s:Devosia_epidermidihirudinis(0.7200)	d:Bacteria,p:Proteobacteria,c:Alphaproteobacteria,o:Rhizobiales,f:Hyphomicrobiaceae,g:Devosia
bOTU4661	1	0	0	0	0	0	0	0	0	0	0	0	0	0	0	d:Bacteria(1.0000),p:Proteobacteria(1.0000),c:Gammaproteobacteria(0.9900),o:Xanthomonadales(0.5200),f:Sinobacteraceae(0.4800),g:Ectothiorhodospira(0.4300),s:Ectothiorhodospira_variabilis(0.3100)	d:Bacteria,p:Proteobacteria,c:Gammaproteobacteria
bOTU5159	1	0	0	0	0	0	0	0	0	0	0	0	0	3	0	d:Bacteria(1.0000),p:Actinobacteria(1.0000),c:Actinobacteria(1.0000),o:Actinomycetales(1.0000),f:Geodermatophilaceae(0.9700),g:Blastococcus(0.9500),s:Blastococcus_jejuensis(0.6600)	d:Bacteria,p:Actinobacteria,c:Actinobacteria,o:Actinomycetales,f:Geodermatophilaceae,g:Blastococcus
bOTU1856	0	2	0	0	0	0	0	0	0	0	0	0	0	0	0	d:Bacteria(1.0000),p:Proteobacteria(1.0000),c:Alphaproteobacteria(1.0000),o:Rhodobacterales(1.0000),f:Rhodobacteraceae(1.0000),g:Rhodobacter(0.5700),s:Rhodobacter_blasticus(0.5600)	d:Bacteria,p:Proteobacteria,c:Alphaproteobacteria,o:Rhodobacterales,f:Rhodobacteraceae
bOTU5186	0	0	0	0	0	0	0	0	0	0	0	0	0	1	0	d:Bacteria(1.0000),p:Proteobacteria(1.0000),c:Alphaproteobacteria(1.0000),o:Rhizobiales(1.0000),f:Hyphomicrobiaceae(0.9800),g:Devosia(0.9400),s:Devosia_pacifica(0.3900)	d:Bacteria,p:Proteobacteria,c:Alphaproteobacteria,o:Rhizobiales,f:Hyphomicrobiaceae,g:Devosia
bOTU3335	0	1	5	3	5	1	2	2	0	2	0	0	0	0	0	d:Bacteria(1.0000),p:Verrucomicrobia(1.0000),c:Subdivision3(0.9500),g:Subdivision3_genera_incertae_sedis(0.9500),s:Terrimicrobium_sacchariphilum(0.0100)	d:Bacteria,p:Verrucomicrobia,c:Subdivision3,g:Subdivision3_genera_incertae_sedis
bOTU5302	0	0	0	0	0	0	0	0	0	0	0	1	0	0	0	d:Bacteria(1.0000),p:Proteobacteria(1.0000),c:Deltaproteobacteria(1.0000),o:Myxococcales(1.0000),f:Cystobacteraceae(0.9600),g:Cystobacter(0.4800),s:Stigmatella_erecta(0.3400)	d:Bacteria,p:Proteobacteria,c:Deltaproteobacteria,o:Myxococcales,f:Cystobacteraceae
bOTU3161	0	0	0	0	0	1	0	0	0	0	0	0	0	0	0	d:Bacteria(1.0000),p:Actinobacteria(1.0000),c:Actinobacteria(1.0000),o:Actinomycetales(1.0000),f:Micrococcaceae(0.9000),g:Arthrobacter(0.8900),s:Arthrobacter_citreus(0.3800)	d:Bacteria,p:Actinobacteria,c:Actinobacteria,o:Actinomycetales,f:Micrococcaceae,g:Arthrobacter
bOTU2369	1	0	1	0	0	1	0	2	1	0	0	0	1	0	2	d:Bacteria(1.0000),p:Verrucomicrobia(1.0000),c:Subdivision3(0.9000),o:Verrucomicrobiales(0.0100),f:Verrucomicrobiaceae(0.0100),g:Subdivision3_genera_incertae_sedis(0.9000),s:Prosthecobacter_algae(0.0100)	d:Bacteria,p:Verrucomicrobia,c:Subdivision3
bOTU3102	0	0	0	0	0	0	0	0	0	1	0	0	0	0	0	d:Bacteria(1.0000),p:Proteobacteria(1.0000),c:Alphaproteobacteria(1.0000),o:Rhizobiales(1.0000),f:Bradyrhizobiaceae(1.0000),g:Bradyrhizobium(0.8300),s:Bradyrhizobium_manausense(0.4800)	d:Bacteria,p:Proteobacteria,c:Alphaproteobacteria,o:Rhizobiales,f:Bradyrhizobiaceae,g:Bradyrhizobium
bOTU905	0	0	0	0	1	0	0	0	0	0	0	0	0	0	0	d:Bacteria(1.0000),p:Actinobacteria(1.0000),c:Actinobacteria(1.0000),o:Actinomycetales(1.0000),f:Nocardioidaceae(0.9900),g:Nocardioides(0.9800),s:Nocardioides_islandensis(0.1800)	d:Bacteria,p:Actinobacteria,c:Actinobacteria,o:Actinomycetales,f:Nocardioidaceae,g:Nocardioides
bOTU927	0	0	0	0	0	0	0	0	0	0	0	0	1	1	0	d:Bacteria(1.0000),p:Proteobacteria(1.0000),c:Alphaproteobacteria(1.0000),o:Caulobacterales(1.0000),f:Caulobacteraceae(1.0000),g:Caulobacter(0.9900),s:Caulobacter_henricii(0.9200)	d:Bacteria,p:Proteobacteria,c:Alphaproteobacteria,o:Caulobacterales,f:Caulobacteraceae,g:Caulobacter,s:Caulobacter_henricii
bOTU5492	0	1	0	0	0	0	0	0	0	0	0	0	0	0	0	d:Bacteria(1.0000),p:Actinobacteria(1.0000),c:Actinobacteria(1.0000),o:Actinomycetales(1.0000),f:Kineosporiaceae(0.4200),g:Angustibacter(0.2100),s:Angustibacter_peucedani(0.2000)	d:Bacteria,p:Actinobacteria,c:Actinobacteria,o:Actinomycetales
bOTU1542	0	0	0	0	1	0	0	0	0	0	0	0	0	0	0	d:Bacteria(1.0000),p:Actinobacteria(1.0000),c:Actinobacteria(1.0000),o:Actinomycetales(1.0000),f:Intrasporangiaceae(0.9800),g:Terrabacter(0.5000),s:Terrabacter_tumescens(0.3700)	d:Bacteria,p:Actinobacteria,c:Actinobacteria,o:Actinomycetales,f:Intrasporangiaceae
bOTU3986	0	0	0	0	1	0	1	2	0	0	0	0	1	0	0	d:Bacteria(1.0000),p:Proteobacteria(1.0000),c:Alphaproteobacteria(1.0000),o:Rhizobiales(1.0000),f:Rhizobiaceae(0.9700),g:Rhizobium(0.8700),s:Rhizobium_soli(0.4100)	d:Bacteria,p:Proteobacteria,c:Alphaproteobacteria,o:Rhizobiales,f:Rhizobiaceae,g:Rhizobium
bOTU4756	6	1	0	1	0	0	0	0	4	0	1	2	1	5	3	d:Bacteria(1.0000),p:Bacteroidetes(1.0000),c:Flavobacteriia(1.0000),o:Flavobacteriales(1.0000),f:Flavobacteriaceae(1.0000),g:Flavobacterium(0.9600),s:Flavobacterium_subsaxonicum(0.5800)	d:Bacteria,p:Bacteroidetes,c:Flavobacteriia,o:Flavobacteriales,f:Flavobacteriaceae,g:Flavobacterium
bOTU2990	0	0	0	0	0	0	1	0	0	0	0	0	0	0	0	d:Bacteria(1.0000),p:Actinobacteria(1.0000),c:Actinobacteria(1.0000),o:Actinomycetales(1.0000),f:Nocardioidaceae(1.0000),g:Nocardioides(1.0000),s:Nocardioides_tritolerans(1.0000)	d:Bacteria,p:Actinobacteria,c:Actinobacteria,o:Actinomycetales,f:Nocardioidaceae,g:Nocardioides,s:Nocardioides_tritolerans
bOTU4101	0	1	1	1	0	3	1	2	0	0	1	0	2	2	0	d:Bacteria(1.0000),p:Proteobacteria(1.0000),c:Betaproteobacteria(0.9500),o:Burkholderiales(0.8000),f:Burkholderiaceae(0.6200),g:Burkholderia(0.5600),s:Burkholderia_endofungorum(0.2800)	d:Bacteria,p:Proteobacteria,c:Betaproteobacteria,o:Burkholderiales
bOTU1806	0	1	0	0	0	0	0	0	0	0	0	0	0	0	0	d:Bacteria(1.0000),p:Bacteroidetes(1.0000),c:Cytophagia(1.0000),o:Cytophagales(1.0000),f:Cytophagaceae(1.0000),g:Dyadobacter(1.0000),s:Dyadobacter_psychrophilus(0.9200)	d:Bacteria,p:Bacteroidetes,c:Cytophagia,o:Cytophagales,f:Cytophagaceae,g:Dyadobacter,s:Dyadobacter_psychrophilus
bOTU2428	0	0	0	0	0	0	0	0	1	0	0	0	0	0	0	d:Bacteria(1.0000),p:Firmicutes(1.0000),c:Erysipelotrichia(1.0000),o:Erysipelotrichales(1.0000),f:Erysipelotrichaceae(1.0000),g:Turicibacter(1.0000),s:Turicibacter_sanguinis(1.0000)	d:Bacteria,p:Firmicutes,c:Erysipelotrichia,o:Erysipelotrichales,f:Erysipelotrichaceae,g:Turicibacter,s:Turicibacter_sanguinis
bOTU5468	1	0	0	1	0	0	0	0	0	0	0	0	1	0	0	d:Bacteria(1.0000),p:Proteobacteria(1.0000),c:Alphaproteobacteria(1.0000),o:Caulobacterales(1.0000),f:Caulobacteraceae(1.0000),g:Phenylobacterium(0.8400),s:Phenylobacterium_conjunctum(0.3400)	d:Bacteria,p:Proteobacteria,c:Alphaproteobacteria,o:Caulobacterales,f:Caulobacteraceae,g:Phenylobacterium
bOTU1170	0	0	0	0	0	0	0	0	0	0	1	0	0	0	0	d:Bacteria(1.0000),p:Actinobacteria(1.0000),c:Actinobacteria(1.0000),o:Actinomycetales(1.0000),f:Nocardiaceae(0.9800),g:Nocardia(0.9100),s:Nocardia_caishijiensis(0.5400)	d:Bacteria,p:Actinobacteria,c:Actinobacteria,o:Actinomycetales,f:Nocardiaceae,g:Nocardia
bOTU715	0	0	0	0	0	0	0	0	2	0	0	0	1	0	0	d:Bacteria(1.0000),p:Proteobacteria(1.0000),c:Alphaproteobacteria(1.0000),o:Rhizobiales(1.0000),f:Hyphomicrobiaceae(1.0000),g:Devosia(1.0000),s:Devosia_riboflavina(0.3300)	d:Bacteria,p:Proteobacteria,c:Alphaproteobacteria,o:Rhizobiales,f:Hyphomicrobiaceae,g:Devosia
bOTU2677	0	0	0	0	1	0	0	0	0	0	0	0	0	0	0	d:Bacteria(1.0000),p:Proteobacteria(0.9800),c:Gammaproteobacteria(0.9500),o:Xanthomonadales(0.7600),f:Sinobacteraceae(0.7400),g:Steroidobacter(0.6100),s:Steroidobacter_agariperforans(0.6100)	d:Bacteria,p:Proteobacteria,c:Gammaproteobacteria
bOTU1029	1	0	0	0	0	0	0	0	0	1	0	0	0	0	0	d:Bacteria(1.0000),p:Actinobacteria(1.0000),c:Actinobacteria(1.0000),o:Actinomycetales(1.0000),f:Micrococcaceae(0.8500),g:Arthrobacter(0.6900),s:Arthrobacter_liuii(0.2000)	d:Bacteria,p:Actinobacteria,c:Actinobacteria,o:Actinomycetales,f:Micrococcaceae
bOTU7434	0	0	0	0	0	0	0	0	0	1	0	0	1	0	0	d:Bacteria(1.0000),p:Proteobacteria(1.0000),c:Alphaproteobacteria(1.0000),o:Sphingomonadales(1.0000),f:Sphingomonadaceae(1.0000),g:Sphingomonas(1.0000),s:Sphingomonas_naasensis(0.6000)	d:Bacteria,p:Proteobacteria,c:Alphaproteobacteria,o:Sphingomonadales,f:Sphingomonadaceae,g:Sphingomonas
bOTU3495	0	0	1	0	0	0	0	0	0	0	0	0	0	0	0	d:Bacteria(1.0000),p:Verrucomicrobia(0.9600),c:Subdivision3(0.8800),o:Xanthomonadales(0.0200),f:Xanthomonadaceae(0.0200),g:Subdivision3_genera_incertae_sedis(0.6400),s:Limisphaera_ngatamarikiensis(0.2400)	d:Bacteria,p:Verrucomicrobia,c:Subdivision3
bOTU7311	0	0	0	0	0	0	0	1	0	0	0	0	0	0	1	d:Bacteria(1.0000),p:Firmicutes(1.0000),c:Bacilli(1.0000),o:Bacillales(1.0000),f:Paenibacillaceae_1(1.0000),g:Cohnella(0.9900),s:Cohnella_luojiensis(0.9800)	d:Bacteria,p:Firmicutes,c:Bacilli,o:Bacillales,f:Paenibacillaceae_1,g:Cohnella,s:Cohnella_luojiensis
bOTU2042	0	0	0	0	0	0	0	0	0	0	1	0	0	0	0	d:Bacteria(1.0000),p:Proteobacteria(1.0000),c:Alphaproteobacteria(1.0000),o:Sphingomonadales(0.9700),f:Sphingomonadaceae(0.9600),g:Sphingopyxis(0.8200),s:Sphingopyxis_italica(0.6700)	d:Bacteria,p:Proteobacteria,c:Alphaproteobacteria,o:Sphingomonadales,f:Sphingomonadaceae,g:Sphingopyxis
bOTU619	0	0	0	1	0	0	0	0	1	0	0	0	0	0	0	d:Bacteria(1.0000),p:Proteobacteria(1.0000),c:Alphaproteobacteria(1.0000),o:Sphingomonadales(1.0000),f:Sphingomonadaceae(1.0000),g:Sphingomonas(0.9700),s:Sphingomonas_oligophenolica(0.9200)	d:Bacteria,p:Proteobacteria,c:Alphaproteobacteria,o:Sphingomonadales,f:Sphingomonadaceae,g:Sphingomonas,s:Sphingomonas_oligophenolica
bOTU778	4	1	1	1	1	0	2	0	3	0	0	0	1	0	0	d:Bacteria(1.0000),p:Proteobacteria(1.0000),c:Gammaproteobacteria(0.9900),o:Oceanospirillales(0.4300),f:Oceanospirillaceae(0.3200),g:Thalassotalea(0.1400),s:Nitrincola_lacisaponensis(0.1300)	d:Bacteria,p:Proteobacteria,c:Gammaproteobacteria
bOTU3498	0	0	0	0	0	0	0	0	1	0	0	0	0	0	0	d:Bacteria(1.0000),p:Proteobacteria(0.7700),c:Deltaproteobacteria(0.5100),o:Syntrophobacterales(0.2500),f:Syntrophobacteraceae(0.2500),g:Desulfovirga(0.1800),s:Desulfovirga_adipica(0.1800)	d:Bacteria
bOTU5756	0	0	0	1	0	0	1	0	0	0	0	0	0	1	0	d:Bacteria(1.0000),p:Actinobacteria(1.0000),c:Actinobacteria(1.0000),o:Actinomycetales(1.0000),f:Microbacteriaceae(1.0000),g:Plantibacter(0.9600),s:Microbacterium_pygmaeum(0.0200)	d:Bacteria,p:Actinobacteria,c:Actinobacteria,o:Actinomycetales,f:Microbacteriaceae,g:Plantibacter
bOTU1270	0	0	1	0	0	0	0	0	0	0	0	0	0	0	1	d:Bacteria(1.0000),p:Actinobacteria(1.0000),c:Actinobacteria(1.0000),o:Actinomycetales(1.0000),f:Intrasporangiaceae(0.9900),g:Tetrasphaera(0.7500),s:Tetrasphaera_duodecadis(0.5600)	d:Bacteria,p:Actinobacteria,c:Actinobacteria,o:Actinomycetales,f:Intrasporangiaceae
bOTU4229	0	0	0	1	0	0	0	0	0	0	0	0	0	1	0	d:Bacteria(1.0000),p:Proteobacteria(1.0000),c:Alphaproteobacteria(1.0000),o:Sphingomonadales(1.0000),f:Erythrobacteraceae(0.9100),g:Altererythrobacter(0.9000),s:Altererythrobacter_namhicola(0.4000)	d:Bacteria,p:Proteobacteria,c:Alphaproteobacteria,o:Sphingomonadales,f:Erythrobacteraceae,g:Altererythrobacter
bOTU7570	0	0	0	0	0	0	0	0	1	0	0	0	0	0	0	d:Bacteria(1.0000),p:Proteobacteria(0.9800),c:Alphaproteobacteria(0.9800),o:Alphaproteobacteria_incertae_sedis(0.5400),f:Rhizobiales_incertae_sedis(0.1000),g:Rhizomicrobium(0.5400),s:Rhizomicrobium_electricum(0.3600)	d:Bacteria,p:Proteobacteria,c:Alphaproteobacteria
bOTU8724	0	0	0	0	0	0	0	2	0	0	0	0	0	0	0	d:Bacteria(1.0000),p:Actinobacteria(0.7100),c:Actinobacteria(0.6800),o:Actinomycetales(0.2700),f:Coriobacteriaceae(0.0900),g:Streptomyces(0.0800),s:Solirubrobacter_taibaiensis(0.0800)	d:Bacteria
bOTU2646	0	0	2	0	0	0	0	0	0	0	0	0	0	0	0	d:Bacteria(1.0000),p:Proteobacteria(1.0000),c:Betaproteobacteria(1.0000),o:Burkholderiales(0.9900),f:Oxalobacteraceae(0.9700),g:Massilia(0.3600),s:Massilia_lurida(0.2900)	d:Bacteria,p:Proteobacteria,c:Betaproteobacteria,o:Burkholderiales,f:Oxalobacteraceae
bOTU3047	0	0	0	0	0	0	0	0	0	2	0	0	0	0	0	d:Bacteria(1.0000),p:Armatimonadetes(1.0000),c:Fimbriimonadia(0.9800),o:Fimbriimonadales(0.9800),f:Fimbriimonadaceae(0.9800),g:Fimbriimonas(0.9800),s:Fimbriimonas_ginsengisoli(0.9800)	d:Bacteria,p:Armatimonadetes,c:Fimbriimonadia,o:Fimbriimonadales,f:Fimbriimonadaceae,g:Fimbriimonas,s:Fimbriimonas_ginsengisoli
bOTU2592	57	13	36	41	44	42	52	45	42	29	12	26	35	41	45	d:Bacteria(1.0000),p:Firmicutes(0.8100),c:Bacilli(0.8100),o:Bacillales(0.8000),f:Bacillaceae_1(0.6900),g:Bacillus(0.6900),s:Bacillus_bataviensis(0.2800)	d:Bacteria,p:Firmicutes,c:Bacilli,o:Bacillales
bOTU2176	0	0	0	0	0	0	0	0	0	0	0	0	0	0	1	d:Bacteria(1.0000),p:Actinobacteria(1.0000),c:Actinobacteria(1.0000),o:Actinomycetales(1.0000),f:Pseudonocardiaceae(0.9300),g:Allokutzneria(0.7000),s:Allokutzneria_oryzae(0.4500)	d:Bacteria,p:Actinobacteria,c:Actinobacteria,o:Actinomycetales,f:Pseudonocardiaceae
bOTU6961	0	0	2	0	0	0	0	0	0	0	0	0	0	0	0	d:Bacteria(1.0000),p:Verrucomicrobia(1.0000),c:Subdivision3(0.8500),o:Verrucomicrobiales(0.0400),f:Verrucomicrobiaceae(0.0400),g:Subdivision3_genera_incertae_sedis(0.8500),s:Prosthecobacter_dejongeii(0.0300)	d:Bacteria,p:Verrucomicrobia,c:Subdivision3
bOTU5033	0	0	0	0	0	0	1	1	0	0	0	0	0	0	1	d:Bacteria(1.0000),p:Proteobacteria(1.0000),c:Alphaproteobacteria(1.0000),o:Rhizobiales(0.9900),f:Hyphomicrobiaceae(0.6400),g:Pedomicrobium(0.2500),s:Pedomicrobium_manganicum(0.2500)	d:Bacteria,p:Proteobacteria,c:Alphaproteobacteria,o:Rhizobiales
bOTU6409	0	0	0	0	0	0	0	0	0	1	0	0	0	0	0	d:Bacteria(1.0000),p:Actinobacteria(1.0000),c:Actinobacteria(1.0000),o:Actinomycetales(1.0000),f:Intrasporangiaceae(1.0000),g:Knoellia(0.9200),s:Knoellia_sinensis(0.7400)	d:Bacteria,p:Actinobacteria,c:Actinobacteria,o:Actinomycetales,f:Intrasporangiaceae,g:Knoellia
bOTU1828	1	0	0	0	0	0	0	0	0	0	1	0	2	1	0	d:Bacteria(1.0000),p:Proteobacteria(1.0000),c:Betaproteobacteria(1.0000),o:Burkholderiales(1.0000),f:Oxalobacteraceae(0.9900),g:Glaciimonas(0.5800),s:Glaciimonas_singularis(0.5800)	d:Bacteria,p:Proteobacteria,c:Betaproteobacteria,o:Burkholderiales,f:Oxalobacteraceae
bOTU2326	0	0	0	1	0	0	0	0	0	0	0	0	0	0	0	d:Bacteria(1.0000),p:Chloroflexi(0.5500),c:Chloroflexia(0.5200),o:Chloroflexales(0.3800),f:Chloroflexaceae(0.2700),g:Roseiflexus(0.2100),s:Roseiflexus_castenholzii(0.2100)	d:Bacteria
bOTU847	0	0	0	0	0	0	1	0	0	0	0	0	0	0	0	d:Bacteria(1.0000),p:Proteobacteria(1.0000),c:Betaproteobacteria(0.9900),o:Burkholderiales(0.9800),f:Comamonadaceae(0.9300),g:Ramlibacter(0.9100),s:Ramlibacter_henchirensis(0.3200)	d:Bacteria,p:Proteobacteria,c:Betaproteobacteria,o:Burkholderiales,f:Comamonadaceae,g:Ramlibacter
bOTU8841	0	0	0	2	0	0	0	0	0	0	0	0	0	0	0	d:Bacteria(1.0000),p:Actinobacteria(1.0000),c:Actinobacteria(1.0000),o:Actinomycetales(1.0000),f:Pseudonocardiaceae(0.9700),g:Pseudonocardia(0.8800),s:Pseudonocardia_babensis(0.3200)	d:Bacteria,p:Actinobacteria,c:Actinobacteria,o:Actinomycetales,f:Pseudonocardiaceae,g:Pseudonocardia
bOTU1026	0	0	0	0	0	1	0	0	0	0	0	0	0	1	0	d:Bacteria(1.0000),p:Actinobacteria(1.0000),c:Actinobacteria(1.0000),o:Actinomycetales(0.9900),f:Pseudonocardiaceae(0.1900),g:Sporichthya(0.1900),s:Sporichthya_polymorpha(0.1000)	d:Bacteria,p:Actinobacteria,c:Actinobacteria,o:Actinomycetales
bOTU4300	0	0	0	0	0	0	0	0	0	1	0	0	0	0	0	d:Bacteria(1.0000),p:Chloroflexi(0.3000),c:Actinobacteria(0.1800),o:Ardenticatenales(0.1700),f:Ardenticatenaceae(0.1700),g:Ardenticatena(0.1700),s:Ardenticatena_maritima(0.1700)	d:Bacteria
bOTU2324	0	0	0	0	0	0	1	0	0	1	0	0	0	0	1	d:Bacteria(1.0000),p:Acidobacteria(1.0000),c:Acidobacteria_Gp1(1.0000),g:Gp1(1.0000)	d:Bacteria,p:Acidobacteria,c:Acidobacteria_Gp1,g:Gp1
bOTU1947	0	0	0	2	0	3	1	1	1	2	1	1	0	2	1	d:Bacteria(1.0000),p:Proteobacteria(1.0000),c:Betaproteobacteria(1.0000),o:Burkholderiales(0.9900),f:Oxalobacteraceae(0.8300),g:Herbaspirillum(0.4800),s:Herbaspirillum_lusitanum(0.3300)	d:Bacteria,p:Proteobacteria,c:Betaproteobacteria,o:Burkholderiales,f:Oxalobacteraceae
bOTU2341	0	0	1	0	0	0	0	0	0	0	0	0	0	0	0	d:Bacteria(1.0000),p:Acidobacteria(1.0000),c:Acidobacteria_Gp1(1.0000),g:Edaphobacter(0.9900),s:Edaphobacter_aggregans(0.9700)	d:Bacteria,p:Acidobacteria,c:Acidobacteria_Gp1,g:Edaphobacter,s:Edaphobacter_aggregans
bOTU6566	0	0	0	1	0	0	0	0	0	0	0	0	0	0	0	d:Bacteria(1.0000),p:Bacteroidetes(1.0000),c:Flavobacteriia(1.0000),o:Flavobacteriales(1.0000),f:Flavobacteriaceae(1.0000),g:Flavobacterium(0.8700),s:Flavobacterium_longum(0.1600)	d:Bacteria,p:Bacteroidetes,c:Flavobacteriia,o:Flavobacteriales,f:Flavobacteriaceae,g:Flavobacterium
bOTU633	0	0	1	0	0	4	0	0	1	0	0	0	2	0	0	d:Bacteria(1.0000),p:Proteobacteria(1.0000),c:Betaproteobacteria(1.0000),o:Burkholderiales(1.0000),f:Oxalobacteraceae(0.9800),g:Massilia(0.2700),s:Undibacterium_pigrum(0.2000)	d:Bacteria,p:Proteobacteria,c:Betaproteobacteria,o:Burkholderiales,f:Oxalobacteraceae
bOTU3358	0	0	0	0	0	0	0	1	0	0	0	0	0	0	0	d:Bacteria(1.0000),p:Proteobacteria(1.0000),c:Alphaproteobacteria(1.0000),o:Rhodospirillales(0.9200),f:Rhodospirillaceae(0.9200),g:Dongia(0.5200),s:Dongia_rigui(0.4800)	d:Bacteria,p:Proteobacteria,c:Alphaproteobacteria,o:Rhodospirillales,f:Rhodospirillaceae
bOTU6092	1	0	0	0	0	0	1	1	0	0	0	0	0	0	0	d:Bacteria(1.0000),p:Actinobacteria(1.0000),c:Actinobacteria(1.0000),o:Actinomycetales(1.0000),f:Microbacteriaceae(1.0000),g:Microbacterium(0.9600),s:Microbacterium_binotii(0.4900)	d:Bacteria,p:Actinobacteria,c:Actinobacteria,o:Actinomycetales,f:Microbacteriaceae,g:Microbacterium
bOTU2709	0	0	0	0	0	0	1	0	0	0	0	0	0	0	0	d:Bacteria(1.0000),p:Actinobacteria(1.0000),c:Actinobacteria(1.0000),o:Actinomycetales(1.0000),f:Geodermatophilaceae(0.9700),g:Geodermatophilus(0.9000),s:Geodermatophilus_africanus(0.5500)	d:Bacteria,p:Actinobacteria,c:Actinobacteria,o:Actinomycetales,f:Geodermatophilaceae,g:Geodermatophilus
bOTU1918	2	0	1	2	0	2	3	1	1	3	0	2	1	0	0	d:Bacteria(1.0000),p:Proteobacteria(1.0000),c:Gammaproteobacteria(1.0000),o:Xanthomonadales(1.0000),f:Xanthomonadaceae(1.0000),g:Aquimonas(0.3000),s:Aquimonas_voraii(0.3000)	d:Bacteria,p:Proteobacteria,c:Gammaproteobacteria,o:Xanthomonadales,f:Xanthomonadaceae
bOTU5764	1	0	0	0	0	0	0	0	0	0	0	1	0	0	0	d:Bacteria(1.0000),p:Bacteroidetes(1.0000),c:Flavobacteriia(1.0000),o:Flavobacteriales(1.0000),f:Flavobacteriaceae(1.0000),g:Flavobacterium(0.7000),s:Flavobacterium_subsaxonicum(0.2200)	d:Bacteria,p:Bacteroidetes,c:Flavobacteriia,o:Flavobacteriales,f:Flavobacteriaceae
bOTU665	0	1	0	0	0	0	0	0	0	0	0	0	0	0	0	d:Bacteria(1.0000),p:Proteobacteria(1.0000),c:Alphaproteobacteria(1.0000),o:Rhizobiales(1.0000),f:Hyphomicrobiaceae(0.9900),g:Devosia(0.9900),s:Devosia_riboflavina(0.5000)	d:Bacteria,p:Proteobacteria,c:Alphaproteobacteria,o:Rhizobiales,f:Hyphomicrobiaceae,g:Devosia
bOTU4059	0	0	0	0	0	0	0	0	0	0	0	1	0	0	1	d:Bacteria(1.0000),p:Actinobacteria(1.0000),c:Actinobacteria(1.0000),o:Actinomycetales(1.0000),f:Microbacteriaceae(1.0000),g:Microbacterium(0.9900),s:Microbacterium_terricola(0.5500)	d:Bacteria,p:Actinobacteria,c:Actinobacteria,o:Actinomycetales,f:Microbacteriaceae,g:Microbacterium
bOTU8733	0	0	0	0	0	0	1	0	0	0	0	0	0	0	0	d:Bacteria(1.0000),p:Proteobacteria(0.4800),c:Bacilli(0.3100),o:Bacillales(0.1700),f:Lactobacillaceae(0.1000),g:Lactobacillus(0.1000),s:Lactobacillus_sucicola(0.0400)	d:Bacteria
bOTU7244	1	0	1	0	0	0	0	0	1	0	0	2	1	1	0	d:Bacteria(1.0000),p:Proteobacteria(1.0000),c:Gammaproteobacteria(1.0000),o:Xanthomonadales(1.0000),f:Xanthomonadaceae(1.0000),g:Metallibacterium(0.4100),s:Metallibacterium_scheffleri(0.4100)	d:Bacteria,p:Proteobacteria,c:Gammaproteobacteria,o:Xanthomonadales,f:Xanthomonadaceae
bOTU2714	0	0	1	0	0	0	0	0	0	0	1	0	0	0	0	d:Bacteria(1.0000),p:Gemmatimonadetes(1.0000),c:Gemmatimonadetes(1.0000),o:Gemmatimonadales(1.0000),f:Gemmatimonadaceae(1.0000),g:Gemmatimonas(1.0000),s:Gemmatimonas_aurantiaca(1.0000)	d:Bacteria,p:Gemmatimonadetes,c:Gemmatimonadetes,o:Gemmatimonadales,f:Gemmatimonadaceae,g:Gemmatimonas,s:Gemmatimonas_aurantiaca
bOTU1524	0	0	0	0	0	0	0	0	0	0	0	0	0	1	0	d:Bacteria(1.0000),p:Gemmatimonadetes(0.4300),c:Gemmatimonadetes(0.4300),o:Gemmatimonadales(0.4300),f:Gemmatimonadaceae(0.4300),g:Gemmatimonas(0.4300),s:Gemmatimonas_aurantiaca(0.4300)	d:Bacteria
bOTU1101	1	0	0	0	0	0	0	0	0	0	0	0	0	0	0	d:Bacteria(1.0000),p:Actinobacteria(1.0000),c:Actinobacteria(1.0000),o:Actinomycetales(1.0000),f:Intrasporangiaceae(0.9700),g:Knoellia(0.4900),s:Knoellia_subterranea(0.3400)	d:Bacteria,p:Actinobacteria,c:Actinobacteria,o:Actinomycetales,f:Intrasporangiaceae
bOTU1448	0	0	0	0	0	0	0	1	0	0	0	0	0	0	0	d:Bacteria(1.0000),p:Actinobacteria(1.0000),c:Actinobacteria(1.0000),o:Actinomycetales(1.0000),f:Mycobacteriaceae(0.9800),g:Mycobacterium(0.9800),s:Mycobacterium_frederiksbergense(0.3600)	d:Bacteria,p:Actinobacteria,c:Actinobacteria,o:Actinomycetales,f:Mycobacteriaceae,g:Mycobacterium
bOTU1211	0	0	0	0	0	0	0	0	1	0	0	0	0	0	0	d:Bacteria(1.0000),p:Actinobacteria(1.0000),c:Actinobacteria(1.0000),o:Actinomycetales(1.0000),f:Micrococcaceae(0.9200),g:Arthrobacter(0.8200),s:Arthrobacter_sanguinis(0.3100)	d:Bacteria,p:Actinobacteria,c:Actinobacteria,o:Actinomycetales,f:Micrococcaceae,g:Arthrobacter
bOTU3120	0	1	0	0	0	0	0	0	0	0	0	2	0	0	0	d:Bacteria(1.0000),p:Proteobacteria(0.9500),c:Alphaproteobacteria(0.9300),o:Rhizobiales(0.8300),f:Rhizobiaceae(0.3600),g:Rhizobium(0.1800),s:Ensifer_meliloti(0.1300)	d:Bacteria,p:Proteobacteria,c:Alphaproteobacteria,o:Rhizobiales
bOTU5814	0	0	0	0	0	0	1	1	0	0	0	0	0	0	0	d:Bacteria(1.0000),p:Actinobacteria(1.0000),c:Actinobacteria(1.0000),o:Acidimicrobiales(0.6000),f:Acidimicrobineae_incertae_sedis(0.3300),g:Aciditerrimonas(0.3300),s:Aciditerrimonas_ferrireducens(0.3300)	d:Bacteria,p:Actinobacteria,c:Actinobacteria
bOTU8087	0	0	0	0	0	0	0	0	0	0	0	0	1	0	0	d:Bacteria(1.0000),p:Actinobacteria(1.0000),c:Actinobacteria(1.0000),o:Acidimicrobiales(0.5300),f:Iamiaceae(0.4900),g:Iamia(0.3000),s:Iamia_majanohamensis(0.3000)	d:Bacteria,p:Actinobacteria,c:Actinobacteria
bOTU1193	0	0	0	0	0	0	0	0	0	1	0	0	0	0	1	d:Bacteria(1.0000),p:Actinobacteria(0.8800),c:Actinobacteria(0.8400),o:Solirubrobacterales(0.7000),f:Solirubrobacteraceae(0.3400),g:Solirubrobacter(0.3400),s:Conexibacter_arvalis(0.3400)	d:Bacteria,p:Actinobacteria,c:Actinobacteria
bOTU1166	0	0	0	0	0	0	0	0	1	0	0	0	0	0	0	d:Bacteria(1.0000),p:Proteobacteria(1.0000),c:Deltaproteobacteria(1.0000),o:Myxococcales(1.0000),f:Polyangiaceae(0.8700),g:Polyangium(0.5700),s:Polyangium_fumosum(0.5700)	d:Bacteria,p:Proteobacteria,c:Deltaproteobacteria,o:Myxococcales,f:Polyangiaceae
bOTU2448	0	2	0	0	1	0	1	0	0	0	0	0	0	0	0	d:Bacteria(1.0000),p:Acidobacteria(1.0000),c:Acidobacteria_Gp3(1.0000),g:Gp3(0.9400),s:Bryobacter_aggregatus(0.0400)	d:Bacteria,p:Acidobacteria,c:Acidobacteria_Gp3,g:Gp3
bOTU2652	0	0	0	1	0	0	1	0	0	0	0	0	0	0	0	d:Bacteria(1.0000),p:Proteobacteria(1.0000),c:Gammaproteobacteria(1.0000),o:Pseudomonadales(0.9800),f:Pseudomonadaceae(0.9800),g:Cellvibrio(0.9800),s:Cellvibrio_gandavensis(0.9000)	d:Bacteria,p:Proteobacteria,c:Gammaproteobacteria,o:Pseudomonadales,f:Pseudomonadaceae,g:Cellvibrio,s:Cellvibrio_gandavensis
bOTU1593	0	0	0	0	0	0	0	0	1	0	0	0	0	0	1	d:Bacteria(1.0000),p:Acidobacteria(0.9700),c:Acidobacteria_Gp10(0.9600),o:Clostridiales(0.0200),f:Peptococcaceae_2(0.0200),g:Gp10(0.9600),s:Desulfotomaculum_thermobenzoicum_subsp._thermobenzoicum(0.0200)	d:Bacteria,p:Acidobacteria,c:Acidobacteria_Gp10
bOTU5290	0	0	1	0	0	0	1	0	0	1	0	0	0	0	0	d:Bacteria(1.0000),p:Verrucomicrobia(1.0000),c:Subdivision3(0.9000),o:Verrucomicrobiales(0.0500),f:Verrucomicrobiaceae(0.0500),g:Subdivision3_genera_incertae_sedis(0.9000),s:Prosthecobacter_vanneervenii(0.0300)	d:Bacteria,p:Verrucomicrobia,c:Subdivision3
bOTU2244	0	0	0	0	0	0	1	0	0	0	0	0	0	0	0	d:Bacteria(1.0000),p:Cyanobacteria/Chloroplast(0.4700),c:Cyanobacteria(0.4400),o:Thermoanaerobacterales(0.1000),f:Family_I(0.1800),g:GpI(0.1800),s:Calderihabitans_maritimus(0.0800)	d:Bacteria
bOTU6061	1	1	5	0	3	0	1	0	2	3	5	9	1	2	0	d:Bacteria(1.0000),p:Actinobacteria(1.0000),c:Actinobacteria(1.0000),o:Actinomycetales(1.0000),f:Micrococcaceae(0.6800),g:Arthrobacter(0.6800),s:Arthrobacter_gyeryongensis(0.3200)	d:Bacteria,p:Actinobacteria,c:Actinobacteria,o:Actinomycetales
bOTU432	1	1	4	1	1	0	1	0	0	1	0	1	0	0	0	d:Bacteria(1.0000),p:Proteobacteria(1.0000),c:Alphaproteobacteria(1.0000),o:Rhizobiales(1.0000),f:Hyphomicrobiaceae(0.9900),g:Devosia(0.9900),s:Devosia_insulae(0.9600)	d:Bacteria,p:Proteobacteria,c:Alphaproteobacteria,o:Rhizobiales,f:Hyphomicrobiaceae,g:Devosia,s:Devosia_insulae
bOTU3287	0	0	0	0	0	0	2	0	0	0	0	0	0	0	0	d:Bacteria(1.0000),p:Proteobacteria(0.8900),c:Deltaproteobacteria(0.4900),o:Bdellovibrionales(0.3200),f:Bacteriovoracaceae(0.3100),g:Halobacteriovorax(0.1900),s:Halobacteriovorax_litoralis(0.1900)	d:Bacteria,p:Proteobacteria
bOTU2046	0	1	0	0	0	0	0	0	0	0	0	0	0	0	1	d:Bacteria(1.0000),p:Proteobacteria(1.0000),c:Alphaproteobacteria(1.0000),o:Rhizobiales(1.0000),f:Phyllobacteriaceae(0.4200),g:Chelativorans(0.2300),s:Chelativorans_intermedius(0.2200)	d:Bacteria,p:Proteobacteria,c:Alphaproteobacteria,o:Rhizobiales
bOTU1578	0	0	2	1	0	0	1	0	0	0	1	2	1	0	0	d:Bacteria(1.0000),p:Proteobacteria(1.0000),c:Betaproteobacteria(1.0000),o:Burkholderiales(1.0000),f:Burkholderiaceae(1.0000),g:Burkholderia(0.9000),s:Burkholderia_glathei(0.2600)	d:Bacteria,p:Proteobacteria,c:Betaproteobacteria,o:Burkholderiales,f:Burkholderiaceae,g:Burkholderia
bOTU3827	0	0	0	0	0	0	1	0	0	0	0	0	0	0	0	d:Bacteria(1.0000),p:Proteobacteria(0.9000),c:Deltaproteobacteria(0.7500),o:Desulfuromonadales(0.3200),f:Geobacteraceae(0.1900),g:Geobacter(0.1500),s:Desulfomonile_limimaris(0.1200)	d:Bacteria,p:Proteobacteria
bOTU4674	0	0	0	1	0	0	0	0	0	0	0	0	0	0	1	d:Bacteria(1.0000),p:Proteobacteria(0.9900),c:Gammaproteobacteria(0.8900),o:Xanthomonadales(0.7600),f:Sinobacteraceae(0.6400),g:Povalibacter(0.4000),s:Povalibacter_uvarum(0.4000)	d:Bacteria,p:Proteobacteria,c:Gammaproteobacteria
bOTU631	1	0	0	0	0	0	0	0	0	0	0	0	0	0	0	d:Bacteria(1.0000),p:Proteobacteria(1.0000),c:Gammaproteobacteria(1.0000),o:Xanthomonadales(1.0000),f:Xanthomonadaceae(1.0000),g:Metallibacterium(0.5100),s:Metallibacterium_scheffleri(0.5100)	d:Bacteria,p:Proteobacteria,c:Gammaproteobacteria,o:Xanthomonadales,f:Xanthomonadaceae
bOTU1395	1	0	1	0	1	0	0	1	0	1	0	1	0	1	2	d:Bacteria(1.0000),p:Proteobacteria(1.0000),c:Betaproteobacteria(1.0000),o:Burkholderiales(0.8100),f:Burkholderiaceae(0.4800),g:Burkholderia(0.4000),s:Burkholderia_telluris(0.1700)	d:Bacteria,p:Proteobacteria,c:Betaproteobacteria,o:Burkholderiales
bOTU3985	0	0	0	0	1	0	1	0	0	0	0	0	0	0	0	d:Bacteria(1.0000),p:Proteobacteria(0.9800),c:Alphaproteobacteria(0.9800),o:Rhizobiales(0.9400),f:Rhizobiaceae(0.9300),g:Rhizobium(0.9200),s:Rhizobium_vignae(0.6500)	d:Bacteria,p:Proteobacteria,c:Alphaproteobacteria,o:Rhizobiales,f:Rhizobiaceae,g:Rhizobium
bOTU3189	0	0	0	0	0	0	0	0	0	1	0	0	0	0	0	d:Bacteria(1.0000),p:Proteobacteria(1.0000),c:Gammaproteobacteria(1.0000),o:Xanthomonadales(1.0000),f:Sinobacteraceae(1.0000),g:Alkanibacter(0.5200),s:Alkanibacter_difficilis(0.5200)	d:Bacteria,p:Proteobacteria,c:Gammaproteobacteria,o:Xanthomonadales,f:Sinobacteraceae
bOTU7131	0	0	0	0	0	0	0	1	0	0	0	0	0	0	0	d:Bacteria(1.0000),p:Proteobacteria(0.4700),c:Bacilli(0.3200),o:Bacillales(0.1600),f:Lactobacillaceae(0.1300),g:Lactobacillus(0.1300),s:Lactobacillus_sucicola(0.0300)	d:Bacteria
bOTU2122	0	0	1	0	0	0	0	0	0	0	0	0	0	0	0	d:Bacteria(1.0000),p:Proteobacteria(1.0000),c:Alphaproteobacteria(1.0000),o:Rhizobiales(1.0000),f:Rhizobiaceae(0.7300),g:Shinella(0.3400),s:Rhizobium_alvei(0.2900)	d:Bacteria,p:Proteobacteria,c:Alphaproteobacteria,o:Rhizobiales
bOTU7832	0	0	0	0	0	2	0	0	0	0	0	0	0	0	0	d:Bacteria(1.0000),p:Actinobacteria(1.0000),c:Actinobacteria(1.0000),o:Actinomycetales(1.0000),f:Nocardioidaceae(0.9900),g:Nocardioides(0.9900),s:Nocardioides_terrigena(0.9900)	d:Bacteria,p:Actinobacteria,c:Actinobacteria,o:Actinomycetales,f:Nocardioidaceae,g:Nocardioides,s:Nocardioides_terrigena
bOTU2514	0	0	1	0	0	1	0	0	0	1	0	0	0	0	0	d:Bacteria(1.0000),p:Acidobacteria(1.0000),c:Acidobacteria_Gp3(1.0000),g:Gp3(0.9800),s:Bryobacter_aggregatus(0.0200)	d:Bacteria,p:Acidobacteria,c:Acidobacteria_Gp3,g:Gp3
bOTU1160	0	0	0	2	0	0	0	0	0	0	0	0	0	0	0	d:Bacteria(1.0000),p:Actinobacteria(1.0000),c:Actinobacteria(1.0000),o:Actinomycetales(1.0000),f:Mycobacteriaceae(1.0000),g:Mycobacterium(0.9900),s:Mycobacterium_septicum(0.3600)	d:Bacteria,p:Actinobacteria,c:Actinobacteria,o:Actinomycetales,f:Mycobacteriaceae,g:Mycobacterium
bOTU1900	0	0	0	0	0	0	0	0	0	0	0	0	0	1	0	d:Bacteria(1.0000),p:Actinobacteria(1.0000),c:Actinobacteria(1.0000),o:Actinomycetales(1.0000),f:Nocardioidaceae(0.9500),g:Nocardioides(0.9500),s:Nocardioides_agariphilus(0.4300)	d:Bacteria,p:Actinobacteria,c:Actinobacteria,o:Actinomycetales,f:Nocardioidaceae,g:Nocardioides
bOTU3077	0	0	0	0	1	0	1	1	0	0	0	1	1	0	0	d:Bacteria(1.0000),p:Proteobacteria(1.0000),c:Betaproteobacteria(1.0000),o:Burkholderiales(0.9600),f:Comamonadaceae(0.8800),g:Ramlibacter(0.8000),s:Ramlibacter_henchirensis(0.2800)	d:Bacteria,p:Proteobacteria,c:Betaproteobacteria,o:Burkholderiales,f:Comamonadaceae,g:Ramlibacter
bOTU1062	0	0	0	2	3	1	0	1	1	1	0	0	0	0	1	d:Bacteria(1.0000),p:Verrucomicrobia(1.0000),c:Subdivision3(0.9800),o:Verrucomicrobiales(0.0100),f:Verrucomicrobiaceae(0.0100),g:Subdivision3_genera_incertae_sedis(0.9800),s:Roseimicrobium_gellanilyticum(0.0100)	d:Bacteria,p:Verrucomicrobia,c:Subdivision3
bOTU5832	0	0	0	0	0	0	1	0	0	0	0	0	0	2	0	d:Bacteria(1.0000),p:Proteobacteria(1.0000),c:Alphaproteobacteria(1.0000),o:Sphingomonadales(1.0000),f:Sphingomonadaceae(1.0000),g:Sphingomonas(0.9900),s:Sphingomonas_sediminicola(0.4700)	d:Bacteria,p:Proteobacteria,c:Alphaproteobacteria,o:Sphingomonadales,f:Sphingomonadaceae,g:Sphingomonas
bOTU1718	0	0	2	0	3	0	0	0	0	0	0	0	0	1	0	d:Bacteria(1.0000),p:Proteobacteria(1.0000),c:Alphaproteobacteria(1.0000),o:Rhizobiales(1.0000),f:Hyphomicrobiaceae(1.0000),g:Devosia(1.0000),s:Devosia_submarina(0.5300)	d:Bacteria,p:Proteobacteria,c:Alphaproteobacteria,o:Rhizobiales,f:Hyphomicrobiaceae,g:Devosia
bOTU6786	0	0	0	0	0	0	0	0	1	0	0	0	0	0	0	d:Bacteria(1.0000),p:Proteobacteria(1.0000),c:Alphaproteobacteria(1.0000),o:Rhizobiales(1.0000),f:Bradyrhizobiaceae(1.0000),g:Bradyrhizobium(0.8100),s:Bradyrhizobium_manausense(0.2500)	d:Bacteria,p:Proteobacteria,c:Alphaproteobacteria,o:Rhizobiales,f:Bradyrhizobiaceae,g:Bradyrhizobium
bOTU4990	0	0	0	0	0	0	1	0	0	0	0	0	0	0	0	d:Bacteria(1.0000),p:Actinobacteria(1.0000),c:Actinobacteria(1.0000),o:Actinomycetales(1.0000),f:Mycobacteriaceae(1.0000),g:Mycobacterium(1.0000),s:Mycobacterium_frederiksbergense(0.5300)	d:Bacteria,p:Actinobacteria,c:Actinobacteria,o:Actinomycetales,f:Mycobacteriaceae,g:Mycobacterium
bOTU7918	0	0	1	0	0	0	0	0	0	0	0	0	0	0	0	d:Bacteria(1.0000),p:Acidobacteria(1.0000),c:Acidobacteria_Gp3(1.0000),g:Candidatus_Solibacter(0.6100)	d:Bacteria,p:Acidobacteria,c:Acidobacteria_Gp3
bOTU4682	2	2	0	1	0	3	7	2	3	2	2	2	0	1	3	d:Bacteria(1.0000),p:Firmicutes(1.0000),c:Bacilli(1.0000),o:Bacillales(1.0000),f:Paenibacillaceae_1(1.0000),g:Paenibacillus(1.0000),s:Paenibacillus_agaridevorans(0.6200)	d:Bacteria,p:Firmicutes,c:Bacilli,o:Bacillales,f:Paenibacillaceae_1,g:Paenibacillus
bOTU7904	0	1	0	1	1	0	0	0	0	0	0	0	0	0	0	d:Bacteria(1.0000),p:Proteobacteria(1.0000),c:Alphaproteobacteria(1.0000),o:Rhodospirillales(1.0000),g:Reyranella(1.0000),s:Reyranella_graminifolii(0.8100)	d:Bacteria,p:Proteobacteria,c:Alphaproteobacteria,o:Rhodospirillales,g:Reyranella,s:Reyranella_graminifolii
bOTU789	0	0	0	0	0	0	0	0	0	0	0	0	1	0	0	d:Bacteria(1.0000),p:Proteobacteria(1.0000),c:Alphaproteobacteria(1.0000),o:Sphingomonadales(1.0000),f:Sphingomonadaceae(1.0000),g:Sphingobium(1.0000),s:Sphingobium_chungbukense(0.7700)	d:Bacteria,p:Proteobacteria,c:Alphaproteobacteria,o:Sphingomonadales,f:Sphingomonadaceae,g:Sphingobium
bOTU4086	0	0	1	0	0	0	0	0	0	0	0	0	0	0	2	d:Bacteria(1.0000),p:Firmicutes(1.0000),c:Clostridia(1.0000),o:Clostridiales(1.0000),f:Clostridiaceae_1(1.0000),g:Clostridium_sensu_stricto(1.0000),s:Clostridium_saccharoperbutylacetonicum(0.4200)	d:Bacteria,p:Firmicutes,c:Clostridia,o:Clostridiales,f:Clostridiaceae_1,g:Clostridium_sensu_stricto
bOTU1046	0	0	0	1	0	0	1	0	0	1	0	0	0	0	0	d:Bacteria(1.0000),p:Actinobacteria(1.0000),c:Actinobacteria(1.0000),o:Actinomycetales(1.0000),f:Micrococcaceae(1.0000),g:Arthrobacter(0.9800),s:Arthrobacter_ilicis(0.2500)	d:Bacteria,p:Actinobacteria,c:Actinobacteria,o:Actinomycetales,f:Micrococcaceae,g:Arthrobacter
bOTU4631	0	0	0	0	0	1	0	0	0	0	0	0	0	0	0	d:Bacteria(1.0000),p:Actinobacteria(0.9800),c:Actinobacteria(0.9700),o:Solirubrobacterales(0.7300),f:Conexibacteraceae(0.5300),g:Conexibacter(0.5300),s:Conexibacter_arvalis(0.5300)	d:Bacteria,p:Actinobacteria,c:Actinobacteria
bOTU7650	0	0	0	0	0	0	0	0	1	0	0	0	0	0	0	d:Bacteria(1.0000),p:Proteobacteria(1.0000),c:Deltaproteobacteria(1.0000),o:Desulfuromonadales(1.0000),f:Desulfuromonadaceae(0.6700),g:Pelobacter(0.6700),s:Pelobacter_propionicus(0.6700)	d:Bacteria,p:Proteobacteria,c:Deltaproteobacteria,o:Desulfuromonadales
bOTU4655	0	0	0	0	0	0	0	0	0	0	0	0	1	0	0	d:Bacteria(1.0000),p:Actinobacteria(1.0000),c:Actinobacteria(1.0000),o:Solirubrobacterales(1.0000),f:Solirubrobacteraceae(0.7900),g:Solirubrobacter(0.7900),s:Solirubrobacter_taibaiensis(0.7900)	d:Bacteria,p:Actinobacteria,c:Actinobacteria,o:Solirubrobacterales
bOTU1986	0	1	0	0	0	0	0	0	1	0	0	0	0	0	0	d:Bacteria(1.0000),p:Actinobacteria(0.9900),c:Actinobacteria(0.9900),o:Actinomycetales(0.9600),f:Pseudonocardiaceae(0.2200),g:Sporichthya(0.2200),s:Sporichthya_brevicatena(0.1300)	d:Bacteria,p:Actinobacteria,c:Actinobacteria,o:Actinomycetales
bOTU6262	0	0	0	1	0	0	0	0	0	0	0	0	0	0	0	d:Bacteria(1.0000),p:Actinobacteria(0.9700),c:Actinobacteria(0.9100),o:Solirubrobacterales(0.7500),f:Conexibacteraceae(0.4600),g:Conexibacter(0.4600),s:Conexibacter_arvalis(0.4600)	d:Bacteria,p:Actinobacteria,c:Actinobacteria
bOTU5972	0	0	1	0	1	0	1	0	0	1	0	0	0	0	0	d:Bacteria(1.0000),p:Cyanobacteria/Chloroplast(0.4000),c:Cyanobacteria(0.3800),o:Thiotrichales(0.1100),f:Family_III(0.1800),g:GpIII(0.1800),s:Prochlorothrix_hollandica(0.1800)	d:Bacteria
bOTU7718	0	0	1	0	1	0	1	2	2	5	1	1	2	1	1	d:Bacteria(1.0000),p:Proteobacteria(1.0000),c:Betaproteobacteria(1.0000),o:Burkholderiales(1.0000),f:Oxalobacteraceae(1.0000),g:Massilia(0.9600),s:Massilia_haematophila(0.6400)	d:Bacteria,p:Proteobacteria,c:Betaproteobacteria,o:Burkholderiales,f:Oxalobacteraceae,g:Massilia
bOTU5588	0	0	0	0	0	0	0	0	1	0	0	1	1	0	1	d:Bacteria(1.0000),p:Proteobacteria(1.0000),c:Betaproteobacteria(1.0000),o:Burkholderiales(1.0000),f:Comamonadaceae(0.9500),g:Acidovorax(0.4700),s:Ramlibacter_henchirensis(0.4200)	d:Bacteria,p:Proteobacteria,c:Betaproteobacteria,o:Burkholderiales,f:Comamonadaceae
bOTU1822	0	0	2	0	1	0	2	0	0	0	0	0	0	0	0	d:Bacteria(1.0000),p:Actinobacteria(0.9600),c:Actinobacteria(0.9600),o:Gaiellales(0.5200),f:Gaiellaceae(0.5200),g:Gaiella(0.5200),s:Gaiella_occulta(0.5200)	d:Bacteria,p:Actinobacteria,c:Actinobacteria
[truncated: 885 more rows]

## Sheet: Fungi Primary Symbionts
OTU	Domain	Phylum	Class	Order	Family	Genus	Species
[truncated: 127 more rows]
