# Supplementary material for: A symbiotic footprint in the plant root microbiome
Source: Environ Microbiome. 2023 Jul 31;18:65. doi: 10.1186/s40793-023-00521-w (PMC10391997; doi:10.1186/s40793-023-00521-w)
Supplement: Supplementary file 8 — Additional file 8: XLSX file of mean abundance (DESeq2 transformed counts) by plant species and symbiotype group, taxonomy assignment, symbiotype enrichment group, and primary symbiont status of the bacterial and fungal symbiotype specific OTUs. [file 40793_2023_521_MOESM8_ESM.xlsx]

## Sheet: Bacteria_ssOTUs
OTU	Sugarbeet	Spinach	Cardamine	Brassica	Arabidopsis	Trifolium	Medicago	Pea	Lotus	Alfalfa	Maize	Wheat	Tomato	Tobacco	Petunia	Brome	Lupin	N	A	AR	R	Symbiotype	Domain	Phylum	Class	Order	Family	Genus	Species
bOTU148	5.1082	7.877	5.1133	6.9053	5.8375	4.8041	5.4485	5.5617	6.0763	5.6977	5.1722	5.1813	5.5091	5.2132	4.5684	5.1569	5.8683	6.1683	5.1335	5.5177	5.8683	N	Bacteria	Proteobacteria	Betaproteobacteria	Burkholderiales	Comamonadaceae	Acidovorax	Unassigned
bOTU210	1.5236	2.8616	3.1665	4.3041	4.2961	3.0406	1.4936	2.6356	1.6394	2.0511	1.8419	1.5352	2.0772	1.2451	1.8247	2.2296	2.8949	3.2304	1.7923	2.1721	2.8949	N	Bacteria	Proteobacteria	Betaproteobacteria	Burkholderiales	Burkholderiales incertae sedis	Aquabacterium	Unassigned
bOTU7	5.8985	4.5745	4.8181	11.5417	5.8297	6.2202	5.9199	5.4237	5.7693	7.9261	4.4068	7.467	7.2029	5.9969	4.0446	7.0069	5.9576	6.5325	6.0208	6.2518	5.9576	N	Bacteria	Bacteroidetes	Flavobacteriia	Flavobacteriales	Flavobacteriaceae	Flavobacterium	Unassigned
bOTU266	3.8281	4.3646	4.8576	8.9572	5.1971	5.117	4.5157	4.2415	4.6937	3.9644	4.0146	4.0041	6.7792	4.1348	5.3982	4.5931	4.649	5.4409	4.8207	4.5065	4.649	N	Bacteria	Proteobacteria	Betaproteobacteria	Burkholderiales	Oxalobacteraceae	Massilia	Unassigned
bOTU298	4.7776	4.3571	5.9082	9.1049	3.8085	4.6329	5.1097	4.1225	4.5471	3.8822	3.4901	2.7415	6.9195	3.4438	4.7874	2.6142	4.4087	5.5913	3.9994	4.4589	4.4087	N	Bacteria	Proteobacteria	Betaproteobacteria	Burkholderiales	Oxalobacteraceae	Massilia	Unassigned
bOTU55	4.6936	8.1191	5.6744	9.7739	6.4843	4.3434	4.3967	6.2183	3.7174	5.7036	5.082	6.0265	5.5273	4.4023	4.9956	6.3943	5.621	6.9491	5.4047	4.8759	5.621	N	Bacteria	Bacteroidetes	Flavobacteriia	Flavobacteriales	Flavobacteriaceae	Unassigned	Unassigned
bOTU401	6.7866	6.6293	7.3248	7.3539	6.8866	5.716	5.4	6.8567	5.5794	5.5176	6.1518	5.6054	6.7515	5.4413	6.8887	5.2618	6.0349	6.9962	6.0168	5.8139	6.0349	N	Bacteria	Proteobacteria	Gammaproteobacteria	Xanthomonadales	Xanthomonadaceae	Unassigned	Unassigned
bOTU622	3.211	3.3823	5.8358	4.4572	3.5418	1.9999	3.2297	3.1334	2.2214	2.5204	2.2551	2.2652	4.0978	2.2334	3.6433	3.6022	2.0995	4.0856	3.0162	2.621	2.0995	N	Bacteria	Proteobacteria	Betaproteobacteria	Burkholderiales	Comamonadaceae	Unassigned	Unassigned
bOTU4051	4.0375	4.0257	2.6425	4.7613	3.9097	0.7769	1.618	4.1445	0.8273	3.9955	5.3904	1.4721	4.8715	1.3718	1.7987	1.6952	2.3571	3.8753	2.7666	2.2724	2.3571	N	Bacteria	Proteobacteria	Gammaproteobacteria	Xanthomonadales	Xanthomonadaceae	Unassigned	Unassigned
bOTU2729	1.8852	4.1409	2.7582	6.3115	1.9783	2.4098	1.7767	2.0517	1.2683	0.6868	1.5025	1.3059	3.6062	1.4721	1.7655	3.212	1.9066	3.4148	2.144	1.6387	1.9066	N	Bacteria	Proteobacteria	Gammaproteobacteria	Xanthomonadales	Xanthomonadaceae	Unassigned	Unassigned
bOTU647	4.2148	4.4062	3.6717	3.9357	3.5626	2.1447	2.4473	2.8615	1.7968	1.458	3.0885	1.9002	2.7313	1.9409	3.0823	1.821	0.4989	3.9582	2.4274	2.1417	0.4989	N	Bacteria	Proteobacteria	Deltaproteobacteria	Myxococcales	Unassigned	Unassigned	Unassigned
bOTU157	6.7651	6.9314	7.5715	8.2076	6.8198	6.0743	6.5457	7.5858	6.7429	6.4542	6.8243	6.8823	7.9683	8.3413	6.6063	5.9047	8.1301	7.2591	7.0879	6.6806	8.1301	N	Bacteria	Proteobacteria	Alphaproteobacteria	Rhizobiales	Bradyrhizobiaceae	Bosea	Unassigned
bOTU3299	3.291	2.4889	3.1597	6.5015	2.9103	1.827	3.0205	2.8604	2.3306	3.3908	2.5986	2.6246	4.2182	2.6504	3.8547	2.8829	2.9242	3.6703	3.1382	2.6859	2.9242	N	Bacteria	Proteobacteria	Betaproteobacteria	Burkholderiales	Oxalobacteraceae	Unassigned	Unassigned
bOTU653	1.1848	1.8208	3.2797	3.1487	2.3409	1.2412	1.1774	0.8826	0.9761	0.9408	0.9868	0.5059	0.9874	0.8491	0	0.9049	0.8728	2.355	0.7057	1.0436	0.8728	N	Bacteria	Bacteroidetes	Flavobacteriia	Flavobacteriales	Flavobacteriaceae	Flavobacterium	Unassigned
bOTU462	6.4017	5.4129	4.0854	3.4328	3.8855	4.174	4.1358	4.618	4.5456	2.9866	3.8493	3.1062	3.7071	3.8169	2.8258	3.6101	5.9129	4.6437	3.4859	4.092	5.9129	N	Bacteria	Proteobacteria	Alphaproteobacteria	Caulobacterales	Caulobacteraceae	Unassigned	Unassigned
bOTU112	3.565	3.3349	3.9152	6.1218	5.2969	3.8124	4.2381	3.2949	3.3844	4.1777	3.7002	3.9714	5.1629	3.9213	5.3539	4.5286	4.4489	4.4468	4.4397	3.7815	4.4489	N	Bacteria	Proteobacteria	Betaproteobacteria	Burkholderiales	Oxalobacteraceae	Unassigned	Unassigned
bOTU274	1.4041	1.5542	0.1412	5.1077	1.3983	2.2342	1.1918	1.9495	1.824	2.013	1.5502	2.6108	0.5155	1.821	1.0156	0.2709	1.5431	1.9211	1.2973	1.8425	1.5431	N	Bacteria	Candidatus Saccharibacteria	Saccharibacteria genera incertae sedis	Unassigned	Unassigned	Unassigned	Unassigned
bOTU2786	7.9022	6.7212	6.2682	5.9827	5.7695	6.0332	6.9675	5.4104	6.7095	6.1869	6.3416	5.2526	6.0446	5.5879	5.7723	4.9654	7.2431	6.5288	5.6607	6.2615	7.2431	N	Bacteria	Proteobacteria	Betaproteobacteria	Burkholderiales	Oxalobacteraceae	Unassigned	Unassigned
bOTU525	2.5833	3.572	3.8212	7.4531	2.9338	3.1956	2.4722	1.7222	2.6622	3.3476	1.26	2.7093	4.0962	2.2227	3.3622	0.5697	2.3372	4.0727	2.37	2.68	2.3372	N	Bacteria	Proteobacteria	Betaproteobacteria	Burkholderiales	Oxalobacteraceae	Massilia	Unassigned
bOTU179	6.8433	6.9518	6.7426	5.373	5.9161	4.4041	5.3363	4.2248	3.1995	4.3138	5.1665	5.7572	4.4855	4.9727	4.0945	6.5994	3.2172	6.3654	5.1793	4.2957	3.2172	N	Bacteria	Proteobacteria	Deltaproteobacteria	Myxococcales	Polyangiaceae	Polyangium	Polyangium fumosum
bOTU1073	3.283	2.6682	4.1237	5.446	2.1187	1.0463	1.2388	1.0629	1.611	0.625	1.7618	1.4037	1.4457	1.2097	3.0415	0.7842	1.9993	3.5279	1.6078	1.1168	1.9993	N	Bacteria	Actinobacteria	Actinobacteria	Actinomycetales	Micromonosporaceae	Couchioplanes	Couchioplanes caeruleus subsp. azureus
bOTU649	2.3242	4.7828	2.0862	4.4066	2.3229	0.8265	1.1853	1.2476	0.7	0.557	2.2158	2.4743	2.2652	0.8609	1.2371	2.1625	1.5756	3.1845	1.8693	0.9033	1.5756	N	Bacteria	Proteobacteria	Alphaproteobacteria	Rhizobiales	Rhizobiales incertae sedis	Phreatobacter	Phreatobacter oligotrophus
bOTU209	6.2571	6.7622	6.5505	8.1642	5.2399	4.0018	5.8367	5.2769	5.5137	2.3648	3.3376	5.8547	5.1955	3.8605	5.2482	6.1606	2.1105	6.5948	4.9429	4.5988	2.1105	N	Bacteria	Actinobacteria	Actinobacteria	Actinomycetales	Micromonosporaceae	Dactylosporangium	Dactylosporangium maewongense
bOTU2638	2.6679	3.923	1.6139	5.35	2.0806	1.7159	1.3991	3.6191	1.0743	1.7981	1.8966	3.0713	2.0481	2.1883	2.4487	0.5133	0	3.1271	2.0277	1.9213	0	N	Bacteria	Bacteroidetes	Unassigned	Unassigned	Unassigned	Unassigned	Unassigned
bOTU1251	0.4601	0.4836	0.1145	3.3415	1.4152	1.8376	0.1539	1.8902	1.0524	0.6199	0.4661	0.7294	1.0392	0.2132	0.6284	0.8484	0.5649	1.163	0.6541	1.1108	0.5649	N	Bacteria	Bacteroidetes	Flavobacteriia	Flavobacteriales	Flavobacteriaceae	Unassigned	Unassigned
bOTU3326	0.6796	0.8745	2.7259	5.6507	2.1231	1.8006	1.0129	1.2455	1.8682	0.6156	0.7032	1.3718	1.4699	1.2471	0.8656	1.2659	0.5649	2.4108	1.1539	1.3086	0.5649	N	Bacteria	Bacteroidetes	Flavobacteriia	Flavobacteriales	Flavobacteriaceae	Flavobacterium	Unassigned
bOTU1598	2.5605	3.5672	2.7964	3.633	3.203	0.9297	1.4529	1.8054	1.1856	0.9418	1.3008	1.7119	1.9368	0.6269	2.7646	1.5181	1.622	3.152	1.6432	1.2631	1.622	N	Bacteria	Proteobacteria	Gammaproteobacteria	Xanthomonadales	Xanthomonadaceae	Unassigned	Unassigned
bOTU2767	2.0399	3.3602	2.3947	3.4542	0.7868	1.6359	1.177	3.3447	1.2581	1.3094	1.4529	3.1344	1.1701	1.6567	1.3608	0.7526	1.2185	2.4072	1.5879	1.745	1.2185	N	Bacteria	Actinobacteria	Actinobacteria	Actinomycetales	Streptosporangiaceae	Streptosporangium	Unassigned
bOTU621	0.1586	1.9071	2.0873	1.415	0.718	0	0	0.1694	0.2056	0.1659	0.9675	0.337	0.2103	0.4768	0.1927	0	0	1.2572	0.364	0.1082	0	N	Bacteria	Bacteroidetes	Cytophagia	Cytophagales	Unassigned	Unassigned	Unassigned
bOTU199	4.0959	5.0613	2.567	6.3595	1.5061	2.6531	2.3804	7.0033	3.1076	2.6	2.8469	4.5351	3.0592	3.7343	2.9077	2.5145	2.9716	3.918	3.2663	3.5489	2.9716	N	Bacteria	Proteobacteria	Deltaproteobacteria	Myxococcales	Nannocystaceae	Nannocystis	Nannocystis exedens
bOTU591	4.2479	3.7322	2.4671	3.1897	2.4555	0.2427	2.1194	1.3153	0.986	0.7177	1.2113	1.2289	1.3171	0.4402	0.2294	2.174	0.321	3.2185	1.1001	1.0762	0.321	N	Bacteria	Proteobacteria	Gammaproteobacteria	Xanthomonadales	Xanthomonadaceae	Unassigned	Unassigned
bOTU310	7.9872	5.5705	4.4012	3.2612	2.9719	4.1177	3.9922	4.306	4.9738	2.6041	4.8597	3.034	2.934	2.9999	2.1355	3.0479	4.6365	4.8384	3.1685	3.9988	4.6365	N	Bacteria	Proteobacteria	Betaproteobacteria	Burkholderiales	Unassigned	Unassigned	Unassigned
bOTU430	0.2915	2.6047	1.3312	4.3185	1.6687	0.6496	0.5216	0.8704	0.1972	0.4032	0.6847	0.4652	1.3532	0.1295	0.488	0.6929	1.0106	2.0429	0.6356	0.5284	1.0106	N	Bacteria	Proteobacteria	Gammaproteobacteria	Xanthomonadales	Xanthomonadaceae	Lysobacter	Lysobacter xinjiangensis
bOTU264	3.6322	2.8029	5.3517	7.0125	4.9124	3.4153	4.4386	2.9579	3.1791	2.6529	2.6649	3.5869	3.7644	2.435	4.8747	4.2422	3.2228	4.7423	3.5947	3.3288	3.2228	N	Bacteria	Proteobacteria	Betaproteobacteria	Burkholderiales	Comamonadaceae	Unassigned	Unassigned
bOTU863	2.7923	3.215	4.0388	4.9312	3.1996	1.5562	1.6758	1.9563	0.6486	0.7844	1.7691	2.6373	3.9758	1.5233	2.8148	2.0274	1.4204	3.6354	2.4579	1.3243	1.4204	N	Bacteria	Actinobacteria	Actinobacteria	Actinomycetales	Kineosporiaceae	Angustibacter	Unassigned
bOTU415	2.5578	3.0051	4.8855	5.3371	3.9858	3.1275	1.7655	4.9291	2.4926	2.5761	2.2403	3.407	3.1305	5.1596	3.3824	3.4917	2.173	3.9543	3.4686	2.9782	2.173	N	Bacteria	Actinobacteria	Actinobacteria	Actinomycetales	Unassigned	Unassigned	Unassigned
bOTU676	2.7673	5.9626	2.2716	2.4092	2.7891	2.8928	2.3531	3.506	1.8779	2.7922	2.7843	2.5478	2.0146	2.4232	2.3123	3.8824	2.7019	3.24	2.6608	2.6844	2.7019	N	Bacteria	Proteobacteria	Betaproteobacteria	Burkholderiales	Oxalobacteraceae	Unassigned	Unassigned
bOTU2238	4.9375	5.5659	7.741	3.4305	7.2854	5.5463	5.846	3.4098	3.5565	4.3223	2.9985	3.8224	4.1973	3.1904	5.8575	4.3616	2.6916	5.7921	4.0713	4.5362	2.6916	N	Bacteria	Proteobacteria	Alphaproteobacteria	Sphingomonadales	Sphingomonadaceae	Unassigned	Unassigned
bOTU716	3.2111	2.3543	4.5397	7.541	2.7207	1.4494	2.178	1.6456	1.9516	0.8336	1.4702	2.0514	2.5986	1.2822	2.3356	2.8288	1.6052	4.0734	2.0945	1.6116	1.6052	N	Bacteria	Actinobacteria	Actinobacteria	Actinomycetales	Micromonosporaceae	Unassigned	Unassigned
bOTU389	3.7128	4.1271	4.9936	5.2331	3.5384	4.8451	3.7308	3.5001	3.2671	1.6882	3.0212	2.7495	4.0959	1.5102	1.8714	3.9707	1.3033	4.321	2.8698	3.4063	1.3033	N	Bacteria	Actinobacteria	Actinobacteria	Actinomycetales	Micromonosporaceae	Unassigned	Unassigned
bOTU1380	0.8715	0.5211	0	4.7554	0.2722	0	0.5982	0	0.1972	0.2041	0.5584	0	0.5687	0.4085	0.1937	0.5133	0.4989	1.284	0.3738	0.1999	0.4989	N	Bacteria	Actinobacteria	Actinobacteria	Actinomycetales	Nocardioidaceae	Nocardioides	Unassigned
bOTU522	7.055	6.6437	5.9581	4.7327	5.7536	3.429	5.9631	3.758	4.1643	3.7738	3.0619	4.2206	2.8717	3.8807	4.958	5.0541	2.8595	6.0286	4.0078	4.2176	2.8595	N	Bacteria	Proteobacteria	Betaproteobacteria	Unassigned	Unassigned	Unassigned	Unassigned
bOTU536	0.3238	2.7777	0.1918	0.7752	0.3947	0.9732	0.4273	0.8108	0.1972	0.5665	0.8607	0.9575	0.4191	0.6885	0.3374	0	0.754	0.8926	0.5439	0.595	0.754	N	Bacteria	Bacteroidetes	Sphingobacteriia	Sphingobacteriales	Chitinophagaceae	Unassigned	Unassigned
bOTU550	6.1828	4.9811	0.9241	2.0614	3.2543	2.783	2.7775	2.0126	3.5345	3.0602	3.8204	2.5967	1.6366	1.7191	1.7698	0.9564	4.0055	3.4807	2.0832	2.8336	4.0055	N	Bacteria	Proteobacteria	Alphaproteobacteria	Sphingomonadales	Sphingomonadaceae	Novosphingobium	Unassigned
bOTU1963	4.4448	3.8708	7.0842	7.0817	4.7993	4.0748	3.3215	6.3025	4.5384	3.385	4.788	4.9943	3.2998	5.3459	4.7518	5.1768	3.0449	5.4562	4.7261	4.3244	3.0449	N	Bacteria	Actinobacteria	Actinobacteria	Actinomycetales	Mycobacteriaceae	Mycobacterium	Unassigned
bOTU1215	0.6325	2.1516	1.1863	0.262	2.5848	0.3909	0.4443	1.1742	1.0706	0.9265	0.76	0.665	0	0.5586	0.4315	0.8484	0.4989	1.3634	0.5439	0.8013	0.4989	N	Bacteria	Proteobacteria	Gammaproteobacteria	Unassigned	Unassigned	Unassigned	Unassigned
bOTU597	4.6731	4.3509	3.2798	4.857	2.8002	1.9228	2.1506	1.6416	1.4358	0.6887	1.7268	1.1594	0.924	1.4758	1.0758	1.9703	1.0475	3.9922	1.3887	1.5679	1.0475	N	Bacteria	Proteobacteria	Betaproteobacteria	Burkholderiales	Unassigned	Unassigned	Unassigned
bOTU1990	1.1445	1.5294	2.0567	1.004	1.487	0.3909	1.2302	0.752	0.2056	0.2041	0.6605	0.1474	0.7489	0.3016	0.2177	1.4772	1.0594	1.4443	0.5922	0.5566	1.0594	N	Bacteria	Proteobacteria	Betaproteobacteria	Burkholderiales	Comamonadaceae	Unassigned	Unassigned
bOTU221	3.19	1.8547	2.7704	4.6454	2.5666	3.324	0.8816	1.9278	2.8983	2.9008	3.1933	2.292	3.4103	2.0416	2.8907	3.6771	2.7804	3.0054	2.9175	2.3865	2.7804	N	Bacteria	Proteobacteria	Betaproteobacteria	Burkholderiales	Unassigned	Unassigned	Unassigned
bOTU7948	0.8398	0.9926	3.7894	3.4061	1.6185	1.8164	1.3175	0.8839	1.8713	1.2533	0.5755	0.5902	2.2355	0.6269	1.647	0.5133	2.0941	2.1293	1.0314	1.4285	2.0941	N	Bacteria	Proteobacteria	Betaproteobacteria	Burkholderiales	Oxalobacteraceae	Unassigned	Unassigned
bOTU759	1.5227	1.7196	2.9552	2.9478	3.0469	1.1866	1.8446	2.5753	2.2178	2.1994	1.2098	1.7484	2.5915	2.7048	3.1845	2.5875	0.7384	2.4384	2.3378	2.0047	0.7384	N	Bacteria	Proteobacteria	Betaproteobacteria	Burkholderiales	Comamonadaceae	Acidovorax	Unassigned
bOTU3078	0.8918	0.5987	0.354	1.0625	2.0284	1.3596	0.5365	0.7565	0.6537	0.2041	0.3667	0.2507	0.601	1.2448	0.4861	0	0.8198	0.9871	0.4916	0.7021	0.8198	N	Bacteria	Proteobacteria	Betaproteobacteria	Burkholderiales	Unassigned	Unassigned	Unassigned
bOTU289	2.0811	2.031	6.5467	7.3455	2.6259	2.0598	1.4032	2.2983	1.1024	1.0967	1.3441	0.9186	1.5083	0.6974	3.1348	1.9109	1.4461	4.126	1.5857	1.5921	1.4461	N	Bacteria	Proteobacteria	Gammaproteobacteria	Xanthomonadales	Xanthomonadaceae	Unassigned	Unassigned
bOTU1324	0.5771	2.9043	1.1964	0.6634	3.3254	0.2427	0.4777	0.1905	0	1.0411	0.4281	0.1896	0.4049	0.5929	0.5742	0	0	1.7333	0.3649	0.3904	0	N	Bacteria	Proteobacteria	Deltaproteobacteria	Myxococcales	Polyangiaceae	Unassigned	Unassigned
bOTU866	4.8165	2.5312	5.2528	4.2864	1.8987	1.9934	1.9732	2.4342	1.8689	2.089	1.3468	1.5832	2.7323	2.7069	1.9971	2.3252	2.7966	3.7571	2.1152	2.0717	2.7966	N	Bacteria	Proteobacteria	Betaproteobacteria	Burkholderiales	Oxalobacteraceae	Unassigned	Unassigned
bOTU403	0	1.5692	1.7011	1.6598	1.9283	0	0.744	2.019	0.5216	0.437	1.657	1.3491	1.112	1.0385	1.9153	1.7023	1.4335	1.3717	1.4624	0.7443	1.4335	N	Bacteria	Bacteroidetes	Flavobacteriia	Flavobacteriales	Flavobacteriaceae	Unassigned	Unassigned
bOTU720	2.0403	1.5461	3.8798	5.6525	2.5555	1.1842	1.0717	3.0612	1.4674	0.4443	1.1737	1.1033	1.4335	2.9758	2.4435	1.5757	3.0036	3.1348	1.7843	1.4458	3.0036	N	Bacteria	Actinobacteria	Actinobacteria	Actinomycetales	Mycobacteriaceae	Mycobacterium	Unassigned
bOTU1170	2.3689	1.2905	2.0416	3.6095	1.7328	1.7285	0.8157	1.6796	1.1394	0.6149	0.8223	0.7956	0.1961	2.7078	1.6259	1.0314	0.4989	2.2087	1.1965	1.1956	0.4989	N	Bacteria	Actinobacteria	Actinobacteria	Actinomycetales	Nocardiaceae	Nocardia	Unassigned
bOTU987	2.4676	3.9976	4.9522	3.7303	3.0731	1.1029	2.9421	1.8346	1.9593	0.6863	0.834	2.322	2.4018	1.3039	2.4645	2.4922	0.4989	3.6442	1.9697	1.705	0.4989	N	Bacteria	Actinobacteria	Actinobacteria	Actinomycetales	Micromonosporaceae	Catellatospora	Unassigned
bOTU432	4.2179	3.8789	4.5954	5.8589	3.2108	3.4954	3.4341	4.0626	2.7998	2.758	3.2237	4.5164	3.548	3.62	3.522	3.1449	3.5067	4.3524	3.5958	3.31	3.5067	N	Bacteria	Proteobacteria	Alphaproteobacteria	Rhizobiales	Hyphomicrobiaceae	Devosia	Devosia insulae
bOTU7131	0	0.5983	1.9623	1.2733	2.838	0.2427	0.1774	0.3806	0.1209	0.1807	0.4459	0.5613	0.1264	1.3663	1.4878	0.4431	0.682	1.3344	0.7385	0.2205	0.682	N	Bacteria	Unassigned	Unassigned	Unassigned	Unassigned	Unassigned	Unassigned
bOTU1232	2.1921	3.122	2.7626	2.99	2.7253	0.5182	2.7002	0.7474	1.1085	0.3848	0.1588	0.1474	1.8583	1.2941	1.4706	1.1831	1.0594	2.7584	1.0187	1.0918	1.0594	N	Bacteria	Proteobacteria	Deltaproteobacteria	Unassigned	Unassigned	Unassigned	Unassigned
bOTU588	5.2629	0	0.7921	0.6436	0.4953	0.8757	0.6773	0.1905	0.7579	0.1991	0.7779	0.1579	0.1807	0.7568	0.7731	0.6929	0	1.4388	0.5566	0.5401	0	N	Bacteria	Actinobacteria	Actinobacteria	Actinomycetales	Micromonosporaceae	Unassigned	Unassigned
bOTU6391	0.1586	0.1699	1.3859	0.6304	2.9137	0	0.1774	0.4669	0	0.7261	0.5847	0	0.3366	0.227	0.5715	0.2709	0.361	1.0517	0.3318	0.2741	0.361	N	Bacteria	Proteobacteria	Alphaproteobacteria	Unassigned	Unassigned	Unassigned	Unassigned
bOTU2725	2.1484	2.1483	5.5016	4.419	1.8158	1.8487	1.058	1.7836	1.0093	1.1228	1.1837	1.4225	1.8842	0.829	0.9862	1.9698	0.361	3.2066	1.3792	1.3645	0.361	N	Bacteria	Actinobacteria	Actinobacteria	Actinomycetales	Micromonosporaceae	Unassigned	Unassigned
bOTU1269	2.7719	1.3774	1.949	2.4763	0.1727	1.3798	0.7314	2.4123	0.8189	0.5474	1.088	0.4074	1.813	1.6585	0.6719	0.7526	0.8198	1.7495	1.0652	1.178	0.8198	N	Bacteria	Proteobacteria	Alphaproteobacteria	Unassigned	Unassigned	Unassigned	Unassigned
bOTU5648	0.2533	0.9373	0.1412	2.5098	5.6851	0	0	0.6388	0.3265	0.37	0	0.3643	0.1961	0.4137	0.8429	0	0	1.9053	0.3028	0.2671	0	N	Bacteria	Bacteroidetes	Cytophagia	Cytophagales	Unassigned	Unassigned	Unassigned
bOTU1309	4.5625	3.729	0.2127	0.8442	1.42	0.8363	1.0771	0	0.9551	1.7419	0.8688	1.7411	1.2755	1.1524	1.5749	1.803	0.4989	2.1537	1.4026	0.9221	0.4989	N	Bacteria	Proteobacteria	Betaproteobacteria	Rhodocyclales	Rhodocyclaceae	Unassigned	Unassigned
bOTU1039	0.7451	0.87	0.9306	0.3497	4.5798	0	0.8595	0.6377	1.3949	0.6863	1.4051	0.4277	0	0.7348	0.1848	0.5697	1.6374	1.495	0.5537	0.7157	1.6374	N	Bacteria	Proteobacteria	Unassigned	Unassigned	Unassigned	Unassigned	Unassigned
bOTU1455	0.7369	2.9542	1.7896	3.5668	2.1558	0.8254	1.2536	1.1171	0.9008	0.94	0.6713	0.9367	0.9626	0.8142	0.8118	2.0931	0.321	2.2407	1.0483	1.0074	0.321	N	Bacteria	Proteobacteria	Alphaproteobacteria	Sphingomonadales	Sphingomonadaceae	Unassigned	Unassigned
bOTU1040	0.6155	0.4318	0.6167	1.1892	5.2945	0	0.3273	0	0.595	0.7952	0.3215	0.1474	0.4662	0.4844	0.4622	1.0268	0.682	1.6295	0.4848	0.3435	0.682	N	Bacteria	Proteobacteria	Betaproteobacteria	Hydrogenophilales	Hydrogenophilaceae	Thiobacillus	Unassigned
bOTU4287	2.8957	1.411	0.8691	0.2864	0.153	1.2571	0.928	0.4888	0.2059	0.6304	1.1941	0.9015	1.0416	1.3657	0.1026	0	0.8198	1.123	0.7676	0.702	0.8198	N	Bacteria	Proteobacteria	Alphaproteobacteria	Rhizobiales	Bradyrhizobiaceae	Bradyrhizobium	Unassigned
bOTU1348	1.1279	2.5862	1.2751	0.4595	1.1252	0.6683	0.7125	1.6622	0.2714	1.0823	1.0962	0.694	1.1634	0.7978	0.8459	1.5757	0.682	1.3148	1.0288	0.8793	0.682	N	Bacteria	Proteobacteria	Alphaproteobacteria	Sphingomonadales	Sphingomonadaceae	Unassigned	Unassigned
bOTU1603	0.3142	0.6196	0.3255	2.881	0.5218	0.6336	0	0.622	0.1972	0.1774	0.2088	0.5526	0.1961	0.548	0	0.5133	0.361	0.9324	0.3365	0.326	0.361	N	Bacteria	Bacteroidetes	Flavobacteriia	Flavobacteriales	Flavobacteriaceae	Flavobacterium	Unassigned
bOTU8635	0.545	2.2237	1.0385	0.9411	0.469	0	0.8196	0.5967	0.1209	0	0	0.3959	0.1807	0.4402	0.1152	0.4431	0.4989	1.0435	0.2625	0.3074	0.4989	N	Bacteria	Proteobacteria	Betaproteobacteria	Burkholderiales	Oxalobacteraceae	Unassigned	Unassigned
bOTU1662	0.8125	0.3137	1.4559	3.098	0.3169	0	1.0138	0.2677	0.5407	0.3753	1.12	0.4338	1.2934	0.6354	0.4058	0.7327	1.2586	1.1994	0.7702	0.4395	1.2586	N	Bacteria	Proteobacteria	Betaproteobacteria	Burkholderiales	Comamonadaceae	Unassigned	Unassigned
bOTU3473	0.604	0.6525	0.1292	2.0304	1.8964	0.8067	0.7711	0.9046	0.1972	0.8465	0.4624	0.6132	1.4858	0.9157	0.6873	0	0	1.0625	0.6941	0.7052	0	N	Bacteria	Proteobacteria	Alphaproteobacteria	Sphingomonadales	Sphingomonadaceae	Sphingopyxis	Unassigned
bOTU796	1.7099	0	1.2685	0.1384	0.748	0.5772	0.5193	0.8385	0	1.2836	0	1.0483	0.3207	0.6583	0	0	0	0.773	0.3379	0.6437	0	N	Bacteria	Proteobacteria	Alphaproteobacteria	Sphingomonadales	Sphingomonadaceae	Unassigned	Unassigned
bOTU1329	2.7544	0	0.1563	0	0.6377	0.2427	0.1539	0.2954	0	0.643	0	0.6515	0.1807	0.1953	0	0.4618	0	0.7097	0.2482	0.267	0	N	Bacteria	Proteobacteria	Alphaproteobacteria	Rhizobiales	Hyphomicrobiaceae	Devosia	Unassigned
bOTU659	0.218	1.0188	0.1292	3.8335	0	0.5014	0.6154	0	0.3245	0.5289	0.3699	1.2492	1.3975	0.8617	0	0	1.017	1.0399	0.6464	0.394	1.017	N	Bacteria	Bacteroidetes	Flavobacteriia	Flavobacteriales	Flavobacteriaceae	Flavobacterium	Unassigned
bOTU269	0.575	1.7621	0.7444	1.8792	1.8701	3.0212	1.1922	2.1204	1.4441	1.3934	6.6625	3.9647	1.5851	1.6588	0.6491	3.046	1.8433	1.3662	2.9277	1.8343	1.8433	A	Bacteria	Unassigned	Unassigned	Unassigned	Unassigned	Unassigned	Unassigned
bOTU2481	2.9252	3.2442	3.1299	1.3566	1.4828	3.9614	1.5688	2.2863	3.1305	3.4913	9.2312	8.6057	3.1248	3.0574	2.3039	6.9039	1.6166	2.4277	5.5378	2.8877	1.6166	A	Bacteria	Unassigned	Unassigned	Unassigned	Unassigned	Unassigned	Unassigned
bOTU29	4.9486	6.9058	6.7648	6.2464	6.1832	5.5412	5.741	6.4923	4.2209	5.7761	9.0291	10.8322	6.0699	6.5063	5.7957	10.9719	4.7083	6.2098	8.2008	5.5543	4.7083	A	Bacteria	Proteobacteria	Deltaproteobacteria	Myxococcales	Polyangiaceae	Sorangium	Sorangium cellulosum
bOTU4964	2.0814	1.6956	1.9258	1.373	0.8468	1.31	1.095	1.7943	1.1084	1.4389	1.6719	2.9184	2.5649	4.3985	2.9255	3.8318	0.4989	1.5845	3.0518	1.3493	0.4989	A	Bacteria	Proteobacteria	Unassigned	Unassigned	Unassigned	Unassigned	Unassigned
bOTU230	1.9254	2.0191	0.6694	1.6737	1.8571	3.0111	1.1232	2.8709	4.3679	6.4993	4.5265	4.5092	4.0336	7.2428	5.4749	0.4618	3.775	1.6289	4.3748	3.5745	3.775	A	Bacteria	Bacteroidetes	Cytophagia	Cytophagales	Unassigned	Unassigned	Unassigned
bOTU6591	0.3412	0.7872	0.6576	0	1.0781	0.7635	0.8175	0.4365	1.1151	0.2631	1.5648	0.5564	0	2.0298	1.6932	2.0551	0.361	0.5728	1.3166	0.6791	0.361	A	Bacteria	Proteobacteria	Alphaproteobacteria	Rhodospirillales	Rhodospirillaceae	Unassigned	Unassigned
bOTU402	5.4911	5.1413	7.1347	8.2608	5.7568	6.6626	5.9532	5.5913	4.8182	5.4929	5.5053	5.8497	6.3844	12.7196	8.8865	5.5733	5.932	6.3569	7.4865	5.7036	5.932	A	Bacteria	Actinobacteria	Actinobacteria	Actinomycetales	Micrococcaceae	Arthrobacter	Unassigned
bOTU492	1.6008	0.858	1.5245	0.9431	1.8694	2.3626	0.4542	1.6044	0.3265	1.9304	5.2048	2.3802	1.719	7.788	5.5159	1.7277	1.2605	1.3592	4.0559	1.3356	1.2605	A	Bacteria	Proteobacteria	Alphaproteobacteria	Sphingomonadales	Sphingomonadaceae	Sphingomonas	Unassigned
bOTU667	2.1389	3.2048	2.4962	2.8643	3.7009	2.3654	3.7858	2.2429	2.858	3.0846	4.3149	3.7827	3.3333	3.8214	3.5187	4.8272	1.7475	2.881	3.933	2.8673	1.7475	A	Bacteria	Proteobacteria	Alphaproteobacteria	Rhizobiales	Unassigned	Unassigned	Unassigned
bOTU1685	1.074	2.3371	2.1742	3.1168	3.1489	0.3909	1.7835	1.0181	1.3329	3.4089	3.1879	1.6365	0.9429	5.2614	3.811	2.6044	0.4989	2.3702	2.9074	1.5869	0.4989	A	Bacteria	Proteobacteria	Deltaproteobacteria	Myxococcales	Polyangiaceae	Unassigned	Unassigned
bOTU918	5.1209	5.2942	5.227	5.3495	5.8258	4.2281	4.6669	4.7655	5.2372	5.0263	4.1109	5.5597	4.5717	4.9574	5.8978	5.7726	4.608	5.3635	5.145	4.7848	4.608	A	Bacteria	Firmicutes	Bacilli	Bacillales	Bacillaceae 1	Bacillus	Unassigned
bOTU4773	1.237	2.5003	2.6698	2.0925	1.6683	3.0169	2.1528	2.9813	2.1546	3.1842	2.2898	4.3442	2.9829	4.7641	3.7311	5.2294	1.704	2.0336	3.8902	2.698	1.704	A	Bacteria	Proteobacteria	Alphaproteobacteria	Rhizobiales	Bradyrhizobiaceae	Bradyrhizobium	Unassigned
bOTU7956	1.1976	0.6308	1.6338	0.8825	0.9098	1.3661	0.6349	1.7525	1.7286	1.6146	1.4298	3.5422	2.0236	4.3894	2.6923	3.8304	0.8976	1.0509	2.9846	1.4193	0.8976	A	Bacteria	Proteobacteria	Unassigned	Unassigned	Unassigned	Unassigned	Unassigned
bOTU3099	2.3919	2.2518	1.8685	1.8493	1.838	2.3047	1.3045	2.8928	2.2593	2.6947	1.8934	3.8743	3.1287	4.4694	3.4279	4.0187	2.6344	2.0399	3.4687	2.2912	2.6344	A	Bacteria	Proteobacteria	Alphaproteobacteria	Caulobacterales	Caulobacteraceae	Brevundimonas	Unassigned
bOTU2135	1.5725	0.9979	2.0295	1.5174	1.5964	2.4177	0.9255	1.6433	0.6086	1.6914	1.8571	4.2567	2.1466	2.79	3.1905	4.5538	1.9262	1.5427	3.1324	1.4573	1.9262	A	Bacteria	Actinobacteria	Actinobacteria	Actinomycetales	Streptomycetaceae	Streptomyces	Unassigned
bOTU1813	4.2193	4.46	4.5438	4.9813	4.8805	3.7252	4.0694	4.1919	4.5129	5.7418	3.6863	4.6935	5.174	4.7149	6.344	6.21	4.01	4.617	5.1371	4.4482	4.01	A	Bacteria	Proteobacteria	Betaproteobacteria	Burkholderiales	Comamonadaceae	Acidovorax	Acidovorax avenae
bOTU592	0.4569	0.5644	0.5116	0.3329	1.1814	1.2354	0.3374	0.1052	0.8691	0.7146	1.5729	0.1905	3.5706	5.1608	4.6179	1.6744	0.754	0.6094	2.7978	0.6523	0.754	A		Unassigned	Unassigned	Unassigned	Unassigned	Unassigned	Unassigned
bOTU564	3.6466	2.5703	1.6073	1.3924	4.5536	4.8547	2.9993	3.56	2.3106	3.906	5.2771	9.3065	3.7381	4.1644	2.117	4.6399	4.6794	2.754	4.8738	3.5261	4.6794	A	Bacteria	Unassigned	Unassigned	Unassigned	Unassigned	Unassigned	Unassigned
bOTU913	1.5702	2.1983	3.0308	2.5208	1.8335	2.7704	0.9251	2.7682	1.7277	2.7316	2.0519	4.3332	4.6466	4.5268	3.3706	4.5909	3.0222	2.2307	3.92	2.1846	3.0222	A	Bacteria	Proteobacteria	Alphaproteobacteria	Unassigned	Unassigned	Unassigned	Unassigned
bOTU854	1.0032	0.3293	3.1984	0.534	0.5927	0.782	0.6734	0.7745	0.3819	1.4057	0.7929	1.6347	2.2725	3.0164	1.9758	2.5815	0.4989	1.1315	2.0456	0.8035	0.4989	A	Bacteria	Proteobacteria	Betaproteobacteria	Burkholderiales	Comamonadaceae	Unassigned	Unassigned
bOTU6303	1.897	2.2732	1.766	0.5791	1.7067	2.1842	3.0522	0.7284	2.7017	2.3999	3.686	3.2815	2.1107	3.176	2.3148	4.791	0.4989	1.6444	3.2267	2.2133	0.4989	A	Bacteria	Acidobacteria	Acidobacteria Gp2	Gp2	Unassigned	Unassigned	Unassigned
bOTU170	2.1597	1.4847	2.456	2.846	2.5842	3.459	1.7314	3.0027	2.2391	1.9678	3.2301	3.4795	3.4702	9.4174	2.7657	2.2472	2.584	2.3061	4.1017	2.48	2.584	A	Bacteria	Proteobacteria	Alphaproteobacteria	Sphingomonadales	Sphingomonadaceae	Sphingopyxis	Unassigned
bOTU860	1.4596	2.9265	3.4958	4.0884	3.8882	2.5817	3.3236	2.2141	2.492	3.2034	4.0175	2.3212	4.3998	5.9201	5.3888	1.8039	3.4118	3.1717	3.9752	2.763	3.4118	A	Bacteria	Actinobacteria	Actinobacteria	Actinomycetales	Nocardioidaceae	Aeromicrobium	Unassigned
bOTU3575	0.7724	1.1979	0.8146	1.2219	2.25	0	3.1412	1.6281	0.7579	2.3713	1.6099	0.3948	0.4471	2.8123	3.3629	0.7327	0	1.2514	1.5599	1.5797	0	A	Bacteria	Firmicutes	Bacilli	Bacillales	Paenibacillaceae 1	Paenibacillus	Unassigned
bOTU2407	1.5954	1.6001	1.6559	1.5363	1.1882	2.3759	0.3374	2.0477	1.8068	1.5907	2.2419	3.7299	3.2075	4.4415	3.2395	5.2091	1.1125	1.5152	3.6782	1.6317	1.1125	A	Bacteria	Unassigned	Unassigned	Unassigned	Unassigned	Unassigned	Unassigned
bOTU2289	1.7434	1.5446	1.8893	1.3516	1.1295	1.4755	0.7815	1.4079	1.1196	1.3076	2.023	3.9497	1.9341	4.2026	2.4523	4.4482	1.5287	1.5317	3.1683	1.2184	1.5287	A	Bacteria	Proteobacteria	Alphaproteobacteria	Rhizobiales	Unassigned	Unassigned	Unassigned
bOTU257	1.6759	0.5795	2.3539	1.8562	2.3308	2.4159	1.7578	1.9359	3.2034	2.0185	2.0391	2.4357	8.2866	3.9833	4.4315	1.3256	2.413	1.7593	3.7503	2.2663	2.413	A	Bacteria	Proteobacteria	Alphaproteobacteria	Sphingomonadales	Sphingomonadaceae	Sphingobium	Unassigned
bOTU6328	1.0887	0.6202	0.5735	0.4481	1.687	2.687	0.3415	0.9411	0.3819	1.218	3.5774	3.8343	0.1264	2.0771	0.8809	3.2267	0.8976	0.8835	2.2871	1.1139	0.8976	A	Bacteria	Unassigned	Unassigned	Unassigned	Unassigned	Unassigned	Unassigned
bOTU2761	0.1083	0.4284	0.9066	0.8171	0.1596	1.2893	0.494	0.6179	0.3819	0.4443	0.9906	2.719	0	1.3396	1.245	2.0927	0.321	0.484	1.3978	0.6455	0.321	A	Bacteria	Proteobacteria	Gammaproteobacteria	Unassigned	Unassigned	Unassigned	Unassigned
bOTU3829	2.3649	1.7353	2.6916	1.0179	1.74	1.6619	3.1615	1.8875	2.8183	1.871	1.1683	2.3664	5.6633	2.7574	3.2925	1.7499	0.8198	1.9099	2.833	2.28	0.8198	A	Bacteria	Firmicutes	Bacilli	Bacillales	Paenibacillaceae 1	Paenibacillus	Unassigned
bOTU6187	1.962	2.2664	2.1884	1.8703	1.3142	0.9856	0.5351	1.9106	1.4116	1.5517	1.7651	4.2019	2.9358	4.9163	3.5288	5.1083	1.0594	1.9203	3.7427	1.2789	1.0594	A	Bacteria	Proteobacteria	Alphaproteobacteria	Unassigned	Unassigned	Unassigned	Unassigned
bOTU8036	1.5644	1.7415	0.9044	1.7179	0.3442	1.6221	0.4413	0.6925	0.4084	1.4674	1.43	2.6889	2.3283	3.3809	2.29	4.1289	0.7384	1.2545	2.7078	0.9263	0.7384	A	Bacteria	Unassigned	Unassigned	Unassigned	Unassigned	Unassigned	Unassigned
bOTU3225	1.5594	0.4536	1.5696	1.3729	1.0682	1.5522	0.3415	0.9974	0.6795	2.0631	1.6098	2.8984	2.1001	3.1833	2.2622	3.6123	0.8198	1.2047	2.611	1.1267	0.8198	A	Bacteria	Proteobacteria	Betaproteobacteria	Burkholderiales	Unassigned	Unassigned	Unassigned
bOTU6280	1.261	0.9202	0.8772	0.5824	0.8597	0.5014	1.454	0.1694	0.9251	0.4486	0.5895	0.6142	0.8611	0.5327	1.4144	0.9049	1.8402	0.9001	0.8195	0.6997	1.8402	A	Bacteria	Proteobacteria	Betaproteobacteria	Burkholderiales	Unassigned	Unassigned	Unassigned
bOTU67	4.8905	4.0279	5.3873	6.6025	4.6916	5.0415	5.8184	4.2797	3.5415	3.9144	2.2077	4.1813	5.6799	2.6372	3.0479	8.3621	1.9578	5.12	4.3527	4.5191	1.9578	A	Bacteria	Unassigned	Unassigned	Unassigned	Unassigned	Unassigned	Unassigned
bOTU149	2.5881	2.1847	2.5419	4.1593	1.2901	1.5707	1.2998	2.2597	1.609	1.7222	3.426	3.4107	3.187	10.167	3.2267	2.7903	3.3857	2.5528	4.3679	1.6923	3.3857	A	Bacteria	Actinobacteria	Actinobacteria	Actinomycetales	Nocardioidaceae	Nocardioides	Unassigned
bOTU1099	2.0013	1.5578	2.082	2.5504	2.2	2.456	2.0168	1.5334	2.204	2.2488	3.9206	2.2985	3.6906	3.2658	2.4194	4.3864	2.3991	2.0783	3.3302	2.0918	2.3991	A	Bacteria	Proteobacteria	Alphaproteobacteria	Rhizobiales	Hyphomicrobiaceae	Devosia	Unassigned
bOTU1817	0.54	0.3293	0	0	0.8128	0.3909	1.137	0.5395	1.2654	0.1659	0.7847	1.014	0.7806	0.6552	0.7983	3.5073	0.8599	0.3364	1.2567	0.6997	0.8599	A	Bacteria	Proteobacteria	Unassigned	Unassigned	Unassigned	Unassigned	Unassigned
bOTU1194	2.5683	2.1438	2.7453	1.6801	1.8753	3.4857	1.7865	2.4166	2.2142	1.8541	2.4002	5.0842	3.3228	4.3271	3.6744	5.7536	2.065	2.2026	4.0937	2.3514	2.065	A	Bacteria	Proteobacteria	Alphaproteobacteria	Caulobacterales	Caulobacteraceae	Unassigned	Unassigned
bOTU2918	2.0663	1.9157	2.1023	1.5587	1.0675	2.2668	1.227	2.7303	1.6653	2.3532	1.6211	3.2699	3.4179	4.7089	2.8328	5.337	1.9743	1.7421	3.5313	2.0485	1.9743	A	Bacteria	Proteobacteria	Alphaproteobacteria	Rhizobiales	Phyllobacteriaceae	Mesorhizobium	Unassigned
bOTU2888	1.6805	0.9034	1.2173	1.2309	1.0539	1.7722	0.3313	1.027	0.9491	0.7473	1.6119	3.8325	1.6755	3.3564	2.804	4.8984	0	1.2172	3.0298	0.9654	0	A	Bacteria	Unassigned	Unassigned	Unassigned	Unassigned	Unassigned	Unassigned
bOTU1667	0.1083	0.137	0.3997	0	0	0.2755	0	0.1712	0.1209	0.2631	0.5452	4.3767	0	0.1295	0	3.8078	0	0.129	1.4765	0.1661	0	A	Bacteria	Bacteroidetes	Cytophagia	Cytophagales	Unassigned	Unassigned	Unassigned
bOTU3192	0.4899	0.8632	0.7693	0.2655	0.9298	1.0474	0.1499	1.1691	0.5875	0.6865	0.9175	1.6982	1.9236	4.2777	1.9177	1.4455	0.4989	0.6635	2.03	0.7281	0.4989	A	Bacteria	Proteobacteria	Alphaproteobacteria	Unassigned	Unassigned	Unassigned	Unassigned
bOTU758	3.1088	2.4537	4.3411	5.4604	2.936	4.0019	3.0429	3.5474	2.2336	3.7199	3.8078	4.1548	3.9476	10.497	4.5183	2.9415	3.4822	3.66	4.9778	3.3091	3.4822	A	Bacteria	Actinobacteria	Actinobacteria	Actinomycetales	Micrococcaceae	Arthrobacter	Unassigned
bOTU3009	1.2869	0.1699	1.1325	1.1545	0.9	0	1.3864	0.1712	1.2444	0.1659	1.0358	0.416	0.4586	1.1235	1.5718	1.2063	0	0.9288	0.9687	0.5936	0	A	Bacteria	Firmicutes	Bacilli	Bacillales	Paenibacillaceae 1	Paenibacillus	Unassigned
bOTU3592	2.9334	2.1444	2.7314	2.3788	1.4968	3.1213	1.9476	2.457	1.8921	2.1145	2.4768	4.5903	2.8121	3.875	4.1258	6.4171	1.5796	2.337	4.0495	2.3065	1.5796	A	Bacteria	Actinobacteria	Actinobacteria	Actinomycetales	Streptomycetaceae	Streptomyces	Unassigned
bOTU2243	0.7445	1.2834	2.3223	1.6298	0.7775	2.0959	0.3278	1.9864	1.3414	0.9964	1.1998	5.1285	1.2852	2.005	1.0737	4.2798	1.2502	1.3515	2.4953	1.3496	1.2502	A	Bacteria	Actinobacteria	Actinobacteria	Actinomycetales	Pseudonocardiaceae	Unassigned	Unassigned
bOTU7139	0.489	0.1923	1.3837	0.92	0.732	1.6062	0.1539	0.9898	0.8244	1.3518	1.3111	3.257	0.8016	2.1839	1.2804	4.6073	0.8599	0.7434	2.2402	0.9852	0.8599	A	Bacteria	Unassigned	Unassigned	Unassigned	Unassigned	Unassigned	Unassigned
bOTU4615	0.5292	0.7963	0.9859	0.6677	0.7609	1.2716	0.5052	0.4676	0.7463	0.9938	0.6204	2.8408	1.5313	2.3619	2.1534	3.6819	0.4989	0.748	2.1983	0.7969	0.4989	A	Bacteria	Proteobacteria	Alphaproteobacteria	Unassigned	Unassigned	Unassigned	Unassigned
bOTU1903	1.0398	1.1731	2.5856	1.0508	0.6672	0.3928	0.9128	1.9492	0.8273	2.0028	1.3678	3.769	1.8686	4.1758	2.7407	5.6269	0.8976	1.3033	3.2581	1.217	0.8976	A	Bacteria	Unassigned	Unassigned	Unassigned	Unassigned	Unassigned	Unassigned
bOTU5155	2.3111	2.9433	1.9373	1.9221	1.3868	2.3869	1.0712	2.3555	1.5581	1.9535	2.3823	3.6802	3.5345	4.5692	3.5598	5.2712	2.7262	2.1001	3.8329	1.865	2.7262	A	Bacteria	Proteobacteria	Alphaproteobacteria	Rhizobiales	Unassigned	Unassigned	Unassigned
bOTU1125	0.6634	1.8418	1.1435	1.2926	0.9445	0	0.4562	0	0.2453	1.2539	1.2916	0	1.0705	1.9865	3.5022	1.2366	0	1.1772	1.5146	0.3911	0	A	Bacteria	Armatimonadetes	Unassigned	Unassigned	Unassigned	Unassigned	Unassigned
bOTU2320	0	0	0.1563	0	0	0.7054	0.1499	0.1905	0.4028	0	2.1626	0.775	2.0291	1.2921	0.9052	0.4618	0.8198	0.0313	1.271	0.2897	0.8198	A	Bacteria	Proteobacteria	Alphaproteobacteria	Rhizobiales	Phyllobacteriaceae	Unassigned	Unassigned
bOTU2037	0	0.1923	0	0.1651	0.2706	0	0	0	0	0.1659	0.3661	0	0	0	1.9389	0.4618	0	0.1256	0.4611	0.0332	0	A	Bacteria	Parcubacteria	Parcubacteria genera incertae sedis	Unassigned	Unassigned	Unassigned	Unassigned
bOTU3949	1.4961	1.5359	1.8958	1.7086	1.3128	1.9948	1.2395	1.8914	1.3238	2.0578	1.0207	3.7122	2.3766	5.0188	2.8507	4.6056	1.6112	1.5898	3.2641	1.7015	1.6112	A	Bacteria	Proteobacteria	Alphaproteobacteria	Unassigned	Unassigned	Unassigned	Unassigned
bOTU4988	1.2236	0.1699	0.2704	1.525	0.9191	0.4138	1.0668	0.1712	0.5028	0.2041	2.2004	1.6521	1.8934	0.8253	3.6452	0	0	0.8216	1.7027	0.4717	0	A	Bacteria	Actinobacteria	Actinobacteria	Actinomycetales	Nocardioidaceae	Aeromicrobium	Unassigned
bOTU3953	0.9861	1.1959	0.6555	1.1212	0.8258	1.088	0.7686	1.1247	0.7064	1.2047	0.7219	2.7581	1.6238	3.1067	1.8093	3.763	1.3379	0.9569	2.2971	0.9785	1.3379	A	Bacteria	Proteobacteria	Alphaproteobacteria	Rhizobiales	Unassigned	Unassigned	Unassigned
bOTU789	0.1083	0.285	0.2127	0.6923	0.8011	0.2587	0.1774	0.3475	0.5407	0	0.6346	0.329	1.285	1.5881	2.8356	0	0	0.4199	1.112	0.2649	0	A	Bacteria	Proteobacteria	Alphaproteobacteria	Sphingomonadales	Sphingomonadaceae	Sphingobium	Unassigned
bOTU2882	1.4827	1.235	1.4808	1.4981	1.4051	2.0585	1.2347	1.2867	1.267	1.3792	1.1434	2.7092	2.3369	3.8626	2.1187	3.962	0.4989	1.4203	2.6888	1.4452	0.4989	A	Bacteria	Unassigned	Unassigned	Unassigned	Unassigned	Unassigned	Unassigned
bOTU7075	0.3217	0.6143	0.9109	0.9892	0.5967	0.551	0.4311	0.5729	0.7669	0.8335	0.7839	2.131	1.1772	3.301	1.7645	2.7449	0.682	0.6866	1.9837	0.6311	0.682	A	Bacteria	Proteobacteria	Unassigned	Unassigned	Unassigned	Unassigned	Unassigned
bOTU6486	0.2136	0.4536	0.6499	0.3047	0.3442	0.3909	0.1876	0.4035	0.5407	0.3766	0.3215	2.3144	1.1875	2.4746	1.2058	2.8989	0.4989	0.3932	1.7338	0.3799	0.4989	A	Bacteria	Proteobacteria	Alphaproteobacteria	Rhizobiales	Unassigned	Unassigned	Unassigned
bOTU7654	0.3412	0.4832	0.7407	0.5228	0.6669	1.1992	0.9294	0.1712	0.3819	0.644	0.4011	2.2348	1.5466	2.1577	1.2972	3.6053	0.4989	0.551	1.8738	0.6651	0.4989	A	Bacteria	Unassigned	Unassigned	Unassigned	Unassigned	Unassigned	Unassigned
bOTU760	0.8215	0	0.2854	0.8786	1.073	0.6336	0.7637	0.3942	0.1972	1.3543	0.3743	1.6081	2.6919	0.8504	3.368	0.9049	1.1125	0.6117	1.6329	0.6686	1.1125	A	Bacteria	Proteobacteria	Gammaproteobacteria	Pseudomonadales	Pseudomonadaceae	Pseudomonas	Unassigned
bOTU4808	0.3238	0.2361	0.321	0.6178	0.3406	1.2393	0.1539	0.1712	0	0.8945	1.1371	2.3804	1.2183	1.5117	1.0637	2.4891	0.682	0.3679	1.6334	0.4918	0.682	A	Bacteria	Proteobacteria	Unassigned	Unassigned	Unassigned	Unassigned	Unassigned
bOTU8118	0.7751	0.7193	1.7479	0.8596	0.4096	1.4929	0.2537	0.7446	0.2714	1.9034	1.522	3.6555	2.0164	5.7418	2.3174	3.9448	1.0594	0.9023	3.1996	0.9332	1.0594	A	Bacteria	Unassigned	Unassigned	Unassigned	Unassigned	Unassigned	Unassigned
bOTU7296	0.7612	0.137	0.3364	0.5912	0.3257	0	0	0.2983	0	0.1659	0.5506	1.2023	1.1456	1.633	1.5488	3.2994	0	0.4303	1.5633	0.0928	0	A	Bacteria	Proteobacteria	Alphaproteobacteria	Unassigned	Unassigned	Unassigned	Unassigned
bOTU1778	1.1081	0.7707	0.5264	0.9887	0.7725	0.9856	0.3273	0.5442	0.7379	1.3213	0.698	2.6721	1.232	2.9175	1.9412	3.6123	0.4989	0.8333	2.1789	0.7833	0.4989	A	Bacteria	Proteobacteria	Betaproteobacteria	Burkholderiales	Unassigned	Unassigned	Unassigned
bOTU2614	1.826	1.2268	2.117	1.6639	1.9215	1.1716	1.1306	1.3316	1.2993	1.5987	1.4432	2.3655	2.565	3.3511	3.0187	3.997	1.4736	1.751	2.7901	1.3064	1.4736	A	Bacteria	Proteobacteria	Betaproteobacteria	Burkholderiales	Oxalobacteraceae	Unassigned	Unassigned
bOTU7147	0.2394	0.137	0.9343	0.3834	0	0	0.1774	0	0	0.8792	0.1923	1.7578	0.5865	1.9615	1.4165	3.5476	0	0.3388	1.577	0.2113	0	A	Bacteria	Proteobacteria	Unassigned	Unassigned	Unassigned	Unassigned	Unassigned
bOTU6471	0.3997	0.3171	0.3701	0.6012	0	0	0.1876	0.7436	0.2453	0.8601	0.4453	2.4495	1.1613	2.659	0.9275	2.2015	0.361	0.3376	1.6407	0.4073	0.361	A	Bacteria	Proteobacteria	Alphaproteobacteria	Unassigned	Unassigned	Unassigned	Unassigned
bOTU3797	1.1449	0.8865	2.2114	1.2758	1.3501	1.0681	0.4413	1.7835	0.7635	1.3318	1.3345	4.663	1.521	2.6831	1.6356	6.2971	0.648	1.3737	3.0224	1.0776	0.648	A	Bacteria	Proteobacteria	Deltaproteobacteria	Myxococcales	Polyangiaceae	Sorangium	Sorangium cellulosum
bOTU1922	0.3466	0	0.5033	0.1663	0.2722	0	0	0	0	0	0.297	0	0	0.227	1.5094	0.4618	0	0.2577	0.4159	0	0	A	Bacteria	Planctomycetes	Planctomycetia	Planctomycetales	Planctomycetaceae	Unassigned	Unassigned
bOTU4000	0.2668	0.4865	1.277	0.1619	1.1897	0.551	0.1876	0	0.2453	0.37	0.3505	3.0111	0.8707	1.0242	1.2457	4.555	0.321	0.6764	1.8429	0.2708	0.321	A	Bacteria	Unassigned	Unassigned	Unassigned	Unassigned	Unassigned	Unassigned
bOTU1592	0.8072	0.4536	0.9548	0.0943	0	0.782	0.956	0	0	0.5865	0	0.6167	1.3025	1.9875	1.3586	0	0	0.462	0.8775	0.4649	0	A	Bacteria	Proteobacteria	Alphaproteobacteria	Sphingomonadales	Sphingomonadaceae	Sphingobium	Unassigned
bOTU2181	0.4741	0.6459	1.5021	0.2016	0.6829	0.3909	0.1539	0.2024	0	0.2631	0.3505	1.3935	1.751	0.4726	0.5585	3.628	0	0.7013	1.359	0.2021	0	A	Bacteria	Unassigned	Unassigned	Unassigned	Unassigned	Unassigned	Unassigned
bOTU48	5.302	5.035	5.5126	5.4198	6.7279	7.8089	9.0025	8.5919	6.8855	7.8902	6.3897	5.7473	7.0462	6.4023	6.839	5.8626	10.7948	5.5995	6.3812	8.0358	10.7948	AR	Bacteria	Proteobacteria	Betaproteobacteria	Methylophilales	Methylophilaceae	Methylotenera	Methylotenera versatilis
bOTU66	3.7418	3.393	0.2502	1.7767	1.7651	5.1811	1.8134	4.1282	2.0893	8.0742	6.3016	4.4123	2.0078	4.4985	2.7451	0.9164	3.5187	2.1854	3.4803	4.2572	3.5187	AR	Bacteria	Candidatus Saccharibacteria	Saccharibacteria genera incertae sedis	Unassigned	Unassigned	Unassigned	Unassigned
bOTU1399	2.4823	3.5715	3.0162	2.6327	3.413	4.5929	3.4466	4.7068	5.5409	4.896	5.5737	3.6666	2.7257	5.4888	3.2035	2.5781	4.9689	3.0231	3.8727	4.6366	4.9689	AR	Bacteria	Proteobacteria	Alphaproteobacteria	Rhodospirillales	Rhodospirillaceae	Dongia	Dongia mobilis
bOTU8521	3.4978	3.1756	3.4802	3.4469	3.3729	5.7653	3.9328	4.3132	4.356	3.9102	3.9097	4.0347	3.8478	4.266	3.0608	2.9954	4.3683	3.3947	3.6857	4.4555	4.3683	AR	Bacteria	Bacteroidetes	Sphingobacteriia	Sphingobacteriales	Chitinophagaceae	Unassigned	Unassigned
bOTU229	11.0911	9.4859	6.0373	5.7466	6.4574	9.2165	10.9955	9.9791	11.123	11.0665	8.4119	6.5853	6.7819	7.0751	6.1501	6.9462	11.5355	7.7637	6.9918	10.4761	11.5355	AR	Bacteria	Proteobacteria	Alphaproteobacteria	Sphingomonadales	Sphingomonadaceae	Novosphingobium	Unassigned
bOTU499	2.5339	6.1669	1.7423	3.4042	3.9273	4.5838	2.6821	2.0477	3.162	4.806	3.462	4.0592	2.5421	2.2033	1.9206	2.0185	6.1166	3.5549	2.701	3.4563	6.1166	AR	Bacteria	Proteobacteria	Alphaproteobacteria	Rhizobiales	Rhizobiaceae	Shinella	Shinella zoogloeoides
bOTU618	5.6709	7.6946	4.2494	4.1282	4.5302	5.8381	5.915	7.6428	7.5031	9.5127	6.0793	5.4025	4.9517	4.4515	3.7611	5.0324	8.3439	5.2547	4.9464	7.2823	8.3439	AR	Bacteria	Proteobacteria	Alphaproteobacteria	Sphingomonadales	Sphingomonadaceae	Novosphingobium	Unassigned
bOTU138	3.6803	3.7252	3.9903	2.1346	2.7856	2.6268	2.1463	7.7053	5.6352	3.9037	3.5366	3.3255	2.4031	3.6109	1.7337	2.8909	7.8106	3.2632	2.9168	4.4035	7.8106	AR	Bacteria	Proteobacteria	Alphaproteobacteria	Rhizobiales	Bradyrhizobiaceae	Unassigned	Unassigned
bOTU1123	0.9845	1.0653	0.5288	1.1568	1.737	4.9765	3.5953	5.5306	3.2655	3.1002	3.455	4.5436	1.855	4.0215	2.9671	1.6094	2.0888	1.0945	3.0753	4.0936	2.0888	AR	Bacteria	Unassigned	Unassigned	Unassigned	Unassigned	Unassigned	Unassigned
bOTU240	2.8309	2.9952	2.8657	3.9538	3.0045	5.2963	5.2708	4.7069	7.0141	5.1403	1.9924	2.8505	3.9089	2.497	1.9925	1.4501	7.5208	3.13	2.4486	5.4857	7.5208	AR	Bacteria	Proteobacteria	Betaproteobacteria	Burkholderiales	Oxalobacteraceae	Unassigned	Unassigned
bOTU397	2.275	2.0461	0.7434	2.0626	2.0229	0.7206	4.1981	2.7993	1.9877	2.582	2.2882	2.9321	1.846	1.0207	1.0645	1.9623	3.7958	1.83	1.8523	2.4575	3.7958	AR	Bacteria	Proteobacteria	Unassigned	Unassigned	Unassigned	Unassigned	Unassigned
bOTU202	4.0311	1.6543	2.1267	3.0622	1.5844	6.3656	2.9674	2.6012	8.9601	2.3956	3.0732	2.3263	3.7255	2.6787	3.4123	1.888	3.4893	2.4917	2.8507	4.658	3.4893	AR	Bacteria	Actinobacteria	Actinobacteria	Actinomycetales	Streptomycetaceae	Streptomyces	Unassigned
bOTU5048	4.2375	3.5775	3.4945	3.6895	4.2464	5.4544	5.1185	6.0287	5.2248	4.9294	4.353	4.5105	3.9232	4.5718	3.8654	3.8689	6.5972	3.8491	4.1821	5.3512	6.5972	AR	Bacteria	Proteobacteria	Alphaproteobacteria	Unassigned	Unassigned	Unassigned	Unassigned
bOTU238	5.0057	5.3765	4.6694	5.0232	6.0278	5.0445	6.2774	7.5205	7.8719	8.5792	8.4048	3.3959	4.9321	8.1453	5.7947	3.5207	8.0153	5.2205	5.6989	7.0587	8.0153	AR	Bacteria	Proteobacteria	Alphaproteobacteria	Rhizobiales	Hyphomicrobiaceae	Hyphomicrobium	Unassigned
bOTU185	3.3452	3.2059	3.684	3.4927	2.733	6.451	4.5662	4.9864	5.4181	5.798	5.9067	4.0152	3.1492	3.4917	2.8074	2.1833	9.0781	3.2922	3.5922	5.4439	9.0781	AR	Bacteria	Proteobacteria	Betaproteobacteria	Burkholderiales	Comamonadaceae	Unassigned	Unassigned
bOTU428	1.6794	1.8366	1.8464	0.9954	0.9979	1.3363	1.4345	3.9604	1.9205	1.1528	2.4242	2.1887	2.0114	1.3465	1.0579	3.472	2.691	1.4711	2.0835	1.9609	2.691	AR	Bacteria	Proteobacteria	Alphaproteobacteria	Sphingomonadales	Sphingomonadaceae	Sphingomonas	Unassigned
bOTU6074	0.2473	0.1923	0.1412	0	0.9641	1.9174	0.1774	1.3693	2.2288	1.5315	0.7453	0.1896	0	0.2132	0.4844	0	0.8599	0.309	0.2721	1.4449	0.8599	AR	Bacteria	Bacteroidetes	Sphingobacteriia	Sphingobacteriales	Chitinophagaceae	Unassigned	Unassigned
bOTU643	0.7684	1.081	1.2226	1.3886	1.1609	1.7774	0.5941	6.1446	2.4257	2.3464	0.9086	1.0814	0.9592	1.8177	0.5794	1.2626	0	1.1243	1.1015	2.6576	0	AR	Bacteria	Proteobacteria	Alphaproteobacteria	Rhizobiales	Unassigned	Unassigned	Unassigned
bOTU3446	4.023	2.9512	4.1487	3.5611	4.2516	6.7161	4.5367	4.8133	5.4475	4.0456	4.5831	4.345	4.9632	4.471	3.8106	4.2289	6.2766	3.7871	4.4003	5.1118	6.2766	AR	Bacteria	Proteobacteria	Betaproteobacteria	Burkholderiales	Unassigned	Unassigned	Unassigned
bOTU6439	3.6187	2.5825	4.4242	2.9691	4.0351	5.3972	4.1456	5.2352	4.6927	3.9498	3.5023	3.7596	4.126	4.4644	2.9603	4.3506	5.4438	3.5259	3.8605	4.6841	5.4438	AR	Bacteria	Proteobacteria	Alphaproteobacteria	Rhizobiales	Unassigned	Unassigned	Unassigned
bOTU284	2.6366	2.3195	3.0446	2.4767	2.8584	2.0864	1.9408	7.7638	2.5543	3.8537	3.745	2.7945	2.1795	3.558	2.574	3.6627	4.0593	2.6672	3.0856	3.6398	4.0593	AR	Bacteria	Proteobacteria	Alphaproteobacteria	Rhizobiales	Bradyrhizobiaceae	Afipia	Unassigned
bOTU4312	3.2995	2.8141	3.8788	3.0232	3.6751	6.1889	4.0045	4.114	4.1487	3.2298	4.0467	3.9855	4.293	3.9511	2.9933	3.4539	4.9204	3.3381	3.7873	4.3372	4.9204	AR	Bacteria	Proteobacteria	Alphaproteobacteria	Unassigned	Unassigned	Unassigned	Unassigned
bOTU52	4.1812	3.7621	4.4323	4.1205	5.5909	5.111	6.0938	7.1118	5.5751	8.0566	6.5129	3.6985	4.9494	8.4599	4.9972	3.8565	7.9972	4.4174	5.4124	6.3897	7.9972	AR	Bacteria	Proteobacteria	Alphaproteobacteria	Rhizobiales	Hyphomicrobiaceae	Hyphomicrobium	Unassigned
bOTU642	1.3825	1.7642	0.6304	1.2257	0.2706	5.2409	2.0877	3.1915	3.7803	2.3607	2.7059	1.445	2.0207	0.8963	1.4389	0.4618	4.8456	1.0547	1.4948	3.3322	4.8456	AR	Bacteria	Bacteroidetes	Sphingobacteriia	Sphingobacteriales	Chitinophagaceae	Unassigned	Unassigned
bOTU8601	1.9085	0.9126	0.8272	1.2753	2.0409	2.7561	2.0263	2.1605	2.4321	3.0274	2.2837	2.0152	1.5062	2.0825	1.5087	1.1193	2.8631	1.3929	1.7526	2.4805	2.8631	AR	Bacteria	Proteobacteria	Gammaproteobacteria	Pseudomonadales	Pseudomonadaceae	Pseudomonas	Unassigned
bOTU805	4.4722	4.2627	3.1188	4.7144	2.9338	7.3241	4.709	5.6544	6.4799	4.9928	3.9785	3.9245	6.7594	4.8167	4.3166	3.6651	9.6595	3.9004	4.5768	5.832	9.6595	AR	Bacteria	Proteobacteria	Betaproteobacteria	Burkholderiales	Oxalobacteraceae	Massilia	Unassigned
bOTU476	1.4592	0.4284	0	2.4926	1.1769	1.7245	1.4274	1.1149	0.8914	3.8884	0.7321	2.1542	1.5846	2.0299	0.3446	0	7.0826	1.1114	1.1409	1.8093	7.0826	AR	Bacteria	Bacteroidetes	Flavobacteriia	Flavobacteriales	Flavobacteriaceae	Flavobacterium	Unassigned
bOTU1494	4.3338	2.4341	2.3911	2.0122	5.1762	3.377	2.4625	2.2937	1.398	6.5177	3.4465	2.6914	0.9661	1.2051	2.7046	1.8023	2.5789	3.2695	2.136	3.2098	2.5789	AR	Bacteria	Proteobacteria	Betaproteobacteria	Rhodocyclales	Rhodocyclaceae	Dechloromonas	Dechloromonas hortensis
bOTU1792	1.1665	1.7493	2.1999	1.4718	0.8635	1.4756	2.3946	5.4532	5.8367	2.3913	2.5231	1.2342	2.2242	1.6583	1.3029	1.7331	5.8765	1.4902	1.7793	3.5103	5.8765	AR	Bacteria	Proteobacteria	Betaproteobacteria	Burkholderiales	Burkholderiaceae	Unassigned	Unassigned
bOTU78	4.8297	5.4034	3.0945	3.7956	2.918	7.1789	4.6093	6.5766	8.6407	4.4596	3.8784	3.471	6.1212	5.2244	3	4.0802	9.454	4.0082	4.2959	6.293	9.454	AR	Bacteria	Proteobacteria	Betaproteobacteria	Burkholderiales	Burkholderiaceae	Burkholderia	Unassigned
bOTU1220	1.2409	2.23	1.9231	1.5762	3.1073	4.3301	3.9508	5.1533	4.8214	3.6825	1.745	0.9786	3.0165	3.6005	2.1313	1.6043	8.2271	2.0155	2.1794	4.3876	8.2271	AR	Bacteria	Proteobacteria	Betaproteobacteria	Methylophilales	Methylophilaceae	Unassigned	Unassigned
bOTU2131	2.9386	2.7112	3.0713	2.7678	2.8923	2.9444	2.2133	4.9865	2.7062	3.3921	2.5708	2.2521	2.8475	3.8238	1.6119	3.4526	2.8804	2.8762	2.7598	3.2485	2.8804	AR	Bacteria	Proteobacteria	Gammaproteobacteria	Unassigned	Unassigned	Unassigned	Unassigned
bOTU297	2.195	2.8168	0.5132	1.2808	2.5712	3.5718	1.5492	3.9372	1.2675	3.7059	1.3867	3.2022	1.7552	1.9036	1.1605	1.6916	5.2958	1.8754	1.85	2.8063	5.2958	AR	Bacteria	Proteobacteria	Alphaproteobacteria	Rhizobiales	Rhizobiaceae	Unassigned	Unassigned
bOTU4441	1.0994	0.9406	1.1002	0.3096	0.7922	1.0264	1.3423	3.8723	1.4099	2.717	3.5975	1.5207	1.5868	1.4789	0.4916	0	3.7755	0.8484	1.4459	2.0736	3.7755	AR	Bacteria	Proteobacteria	Alphaproteobacteria	Rhizobiales	Unassigned	Unassigned	Unassigned
bOTU352	2.2987	1.8666	3.576	3.3271	2.7688	3.0069	4.8156	3.409	5.1334	2.2066	2.2803	2.6962	3.119	2.3728	2.6442	1.2143	5.4174	2.7674	2.3878	3.7143	5.4174	AR	Bacteria	Proteobacteria	Betaproteobacteria	Burkholderiales	Comamonadaceae	Unassigned	Unassigned
bOTU578	0.2853	0.4422	0.4046	0.6955	0.8477	0.9673	0.7532	3.6387	2.0912	2.653	0.9509	0.706	1.3741	1.0413	0.3298	0.7327	5.4129	0.5351	0.8558	2.0207	5.4129	AR	Bacteria	Proteobacteria	Alphaproteobacteria	Sphingomonadales	Sphingomonadaceae	Novosphingobium	Unassigned
bOTU7840	1.2643	1.0397	1.1204	0.5926	1.0598	1.9832	1.556	2.5383	1.917	1.0852	1.0747	1.2004	1.012	1.2634	0.9555	1.5353	0.321	1.0154	1.1735	1.8159	0.321	AR	Bacteria	Firmicutes	Bacilli	Bacillales	Unassigned	Unassigned	Unassigned
bOTU938	0	0.4773	0.1412	0.8094	0.5471	1.4	0.4403	3.2619	1.5276	0.486	1.3142	0.9301	0.3207	0.6764	0.6702	0	3.9161	0.395	0.6519	1.4232	3.9161	AR	Bacteria	Bacteroidetes	Sphingobacteriia	Sphingobacteriales	Sphingobacteriaceae	Mucilaginibacter	Unassigned
bOTU1273	0.3217	0	0	0.34	0.1715	0	1.6474	1.1963	0.1209	0.1659	0.9725	0.2954	0	0.4991	0.1316	0	0	0.1666	0.3164	0.6261	0	AR	Bacteria	Bacteroidetes	Sphingobacteriia	Sphingobacteriales	Chitinophagaceae	Unassigned	Unassigned
bOTU311	3.1236	1.6409	1.6815	0.3728	2.7979	3.7145	5.6219	3.7505	5.8089	2.1885	1.9615	1.7103	2.6013	2.4962	2.7455	1.4088	5.5788	1.9233	2.1539	4.2169	5.5788	AR	Bacteria	Proteobacteria	Alphaproteobacteria	Sphingomonadales	Sphingomonadaceae	Novosphingobium	Novosphingobium resinovorum
bOTU3593	1.7508	0.8381	1.0631	1.8069	0.5803	3.0636	2.3097	0.4651	2.3831	1.6981	1.6458	1.7537	1.4612	2.2177	1.0567	1.2087	5.3667	1.2078	1.5573	1.9839	5.3667	AR	Bacteria	Proteobacteria	Alphaproteobacteria	Sphingomonadales	Sphingomonadaceae	Sphingobium	Unassigned
bOTU800	1.4136	1.6858	0.4978	0.1712	0.6926	0.911	3.8704	1.7959	1.072	5.9191	1.6309	1.0537	0.5861	1.3837	0.8965	1.7198	0.8728	0.8922	1.2118	2.7137	0.8728	AR	Bacteria	Firmicutes	Bacilli	Bacillales	Paenibacillaceae 1	Paenibacillus	Unassigned
bOTU1471	0.3217	0.815	0.8031	0.4306	0.4896	1.3554	2.5055	3.2434	0.1209	2.6895	0.5755	0.4676	0.1264	1.4196	0.8595	0.2709	0	0.572	0.6199	1.9829	0	AR	Bacteria	Proteobacteria	Alphaproteobacteria	Unassigned	Unassigned	Unassigned	Unassigned
bOTU7745	1.2198	2.3459	2.2161	1.5776	2.6621	3.8002	1.7848	3.8648	4.2717	1.3395	1.7644	0.8472	1.5309	2.0763	1.5191	1.5161	0.5649	2.0043	1.5423	3.0122	0.5649	AR	Bacteria	Actinobacteria	Actinobacteria	Solirubrobacterales	Unassigned	Unassigned	Unassigned
bOTU5856	1.0562	0.307	0.7098	0.3834	0.8454	1.7057	3.1885	1.5687	0.9122	2.1417	1.0313	0.4429	0.6891	0.9656	1.2971	1.5353	2.2696	0.6604	0.9935	1.9034	2.2696	AR	Bacteria	Proteobacteria	Alphaproteobacteria	Rhizobiales	Rhizobiaceae	Unassigned	Unassigned
bOTU1059	0.3238	0	0	0.9558	0.3257	1.3972	0.5895	2.3196	1.5751	0.8371	1.0018	0.6233	2.0805	2.0795	0.98	0.2709	1.3864	0.3211	1.1727	1.3437	1.3864	AR	Bacteria	Actinobacteria	Actinobacteria	Actinomycetales	Micrococcaceae	Arthrobacter	Unassigned
bOTU1254	1.2294	2.9143	0.1145	0.6706	0.432	4.1277	1.5893	2.1751	4.8789	0.3848	0.9583	1.0056	2.4979	1.5995	1.023	0	1.9313	1.0722	1.1807	2.6312	1.9313	AR	Bacteria	Proteobacteria	Betaproteobacteria	Burkholderiales	Burkholderiaceae	Unassigned	Unassigned
bOTU1702	0.6935	0.3293	1.5706	1.0666	0.6444	2.0624	0.1539	1.2138	2.3872	0.7233	0.9583	0.8033	1.0093	1.0553	0.1447	1.2659	0.8599	0.8609	0.8728	1.3081	0.8599	AR	Bacteria	Proteobacteria	Betaproteobacteria	Burkholderiales	Unassigned	Unassigned	Unassigned
bOTU8911	0.7304	0.6942	0.2141	0.9289	0.9622	0.8964	1.4036	1.0161	1.1442	2.0226	0.4453	0.9102	0.7428	0.5484	0.3844	0.4431	1.3397	0.706	0.579	1.2966	1.3397	AR	Bacteria	Proteobacteria	Alphaproteobacteria	Sphingomonadales	Sphingomonadaceae	Novosphingobium	Unassigned
bOTU917	0	0	0.1563	0	0.6128	0.9439	0	3.4655	0.5878	0.7606	0.2088	0.6585	0.534	0.9195	0.6208	0.6697	0.648	0.1538	0.6019	1.1516	0.648	AR	Bacteria	Proteobacteria	Alphaproteobacteria	Caulobacterales	Caulobacteraceae	Caulobacter	Unassigned
bOTU4621	1.273	1.1451	0.8345	1.193	1.5957	3.4313	2.8856	1.932	2.0001	2.9263	0.9787	2.7784	1.0497	1.6768	0.8674	1.083	1.3717	1.2083	1.4057	2.6351	1.3717	AR	Bacteria	Proteobacteria	Unassigned	Unassigned	Unassigned	Unassigned	Unassigned
bOTU6594	0.1083	0.3166	0.5305	0.1619	0.1715	0.9237	0	0.8032	0.2059	1.5026	0.2088	0.1896	0	0.3374	0.2146	0.5133	1.1151	0.2578	0.244	0.6871	1.1151	AR	Bacteria	Proteobacteria	Alphaproteobacteria	Rhizobiales	Rhizobiaceae	Rhizobium	Unassigned
bOTU694	1.823	3.4279	0.7361	0.3645	0.3235	1.4058	2.2531	3.4203	5.1556	3.8077	0.415	1.1355	0	0.8505	0.2161	2.0079	2.569	1.335	0.7708	3.2085	2.569	AR	Bacteria	Proteobacteria	Gammaproteobacteria	Xanthomonadales	Sinobacteraceae	Unassigned	Unassigned
bOTU888	0.454	0	0.3147	0.1213	0.3125	1.3416	2.598	0.2024	2.6334	0	0.3774	0	0	0	0.288	0.6929	0.7077	0.2405	0.2264	1.3551	0.7077	AR	Bacteria	Proteobacteria	Betaproteobacteria	Unassigned	Unassigned	Unassigned	Unassigned
bOTU2486	0.824	0.506	0.4782	0.5134	1.1452	1.4822	0.365	2.0176	1.836	1.0184	0.5724	1.1299	0.3035	0.6321	0.3446	1.083	2.1174	0.6934	0.6776	1.3438	2.1174	AR	Bacteria	Proteobacteria	Alphaproteobacteria	Rhizobiales	Xanthobacteraceae	Pseudolabrys	Pseudolabrys taiwanensis
bOTU1849	0.3217	0	0	0.1384	0.7241	4.6655	0.1539	0.3793	0.3819	0.5613	0	0.867	0	0.2184	0.8272	0	0.9781	0.2368	0.3188	1.2284	0.9781	AR	Bacteria	Proteobacteria	Alphaproteobacteria	Sphingomonadales	Sphingomonadaceae	Sphingopyxis	Unassigned
bOTU1110	0.3249	0.3166	0.1145	0.0943	0.1596	0.8067	0	1.0543	0	2.4309	0	1.7664	0.7763	0	0	0	0.361	0.202	0.4238	0.8584	0.361	AR	Bacteria	Bacteroidetes	Cytophagia	Cytophagales	Unassigned	Unassigned	Unassigned

## Sheet: Fungi_ssOTUs
OTU	Sugarbeet	Spinach	Cardamine	Brassica	Arabidopsis	Trifolium	Medicago	Pea	Lotus	Alfalfa	Maize	Wheat	Tomato	Tobacco	Petunia	Brome	Lupin	N	A	AR	R	Symbiotype	Domain	Phylum	Class	Order	Family	Genus	Species
fOTU252	0.6271	1.6927	2.2289	0.763	2.6176	0	0.7047	0	0.8368	0.2847	0.0856	0.7002	0.3749	0.6016	0	0.2235	0.2907	1.5859	0.331	0.3652	0.2907	N	Fungi	Unassigned	Unassigned	Unassigned	Unassigned	Unassigned	Unassigned
fOTU14	6.4796	3.3727	2.8677	4.9086	3.725	2.6913	2.9318	2.5357	1.9828	2.9575	3.7593	4.1605	5.8843	3.8321	1.3324	3.3978	7.4559	4.2707	3.7277	2.6198	7.4559	N	Fungi	Ascomycota	Sordariomycetes	Glomerellales	Plectosphaerellaceae	Plectosphaerella	Unassigned
fOTU64	1.5852	0.5732	4.2675	4.1108	1.1065	0.3055	0.4504	1.4978	1.1964	0.2917	1.7785	0.568	0.1751	1.4207	0.7342	0.2235	0.1162	2.3286	0.8167	0.7484	0.1162	N	Fungi	Ascomycota	Sordariomycetes	Hypocreales	Nectriaceae	Unassigned	Unassigned
fOTU103	1.0068	5.9513	1.3246	2.2184	1.1422	1.3566	1.9269	1.0204	1.0535	2.461	2.2221	0.234	1.2173	1.9062	0.8921	1.7242	1.3461	2.3287	1.366	1.5637	1.3461	N	Fungi	Ascomycota	Sordariomycetes	Glomerellales	Plectosphaerellaceae	Verticillium	Verticillium dahliae SH1239987.08FU
fOTU22	3.5786	1.8009	0.9302	0	0.3409	0.9389	0.3241	0.829	1.2668	0.9983	0.2002	0	1.4844	0.624	0.5299	0.2235	0.9781	1.3301	0.5103	0.8714	0.9781	N	Fungi	Unassigned	Unassigned	Unassigned	Unassigned	Unassigned	Unassigned
fOTU38	4.8208	7.6645	2.5508	4.6195	3.1272	4.0464	3.4877	3.4444	3.9345	2.0711	3.2419	3.7913	1.881	2.9377	1.1162	1.671	2.7607	4.5566	2.4398	3.3968	2.7607	N	Fungi	Ascomycota	Sordariomycetes	Sordariales	Sordariaceae	Unassigned	Unassigned
fOTU1	5.91	8.996	13.9148	17.2594	15.1552	6.3928	8.2608	6.5313	7.2292	7.9149	8.3324	8.9168	7.2629	9.3628	7.7687	6.6118	6.4482	12.2471	8.0426	7.2658	6.4482	N	Fungi	Olpidiomycota	Olpidiomycetes	Olpidiales	Olpidiaceae	Olpidium	Olpidium brassicae SH1528282.08FU
fOTU30	1.5328	0	4.0641	3.3471	2.2959	0.4728	0.6519	2.4267	1.3064	1.1036	5.3667	5.1066	1.6409	2.0728	1.519	2.308	0.137	2.248	3.0023	1.1923	0.137	N	Fungi	Ascomycota	Sordariomycetes	Sordariales	Chaetomiaceae	Unassigned	Unassigned
fOTU77	1.2825	3.3981	1.1989	3.1813	0.626	0.5758	0.4775	1.1587	0.7546	0.2539	0.6869	2.1965	0.5475	3.1092	0.2068	1.6926	3.5221	1.9374	1.4066	0.6441	3.5221	N	Fungi	Unassigned	Unassigned	Unassigned	Unassigned	Unassigned	Unassigned
fOTU249	0.8482	1.1893	0.3932	0	0	0	1.2098	0.1733	0.1912	4.04	1.5044	5.2737	2.2585	1.5119	0.3758	3.1006	0.2532	0.4861	2.3375	1.1229	0.2532	A	Fungi	Ascomycota	Sordariomycetes	Magnaporthales	Magnaporthaceae	Slopeiomyces	Slopeiomyces cylindrosporus SH1609404.08FU
fOTU449	0.846	1.8541	1.0458	0	0.7537	0	2.4673	0.237	0.9713	0.8937	0.8994	1.849	0.9065	1.1823	1.5819	0.7596	3.5245	0.8999	1.1965	0.9139	3.5245	A	Fungi	Unassigned	Unassigned	Unassigned	Unassigned	Unassigned	Unassigned
fOTU127	0	0.305	0.3091	0	0.2859	0	0.4739	0	0	0.594	0.2663	0.4057	0	0.2788	2.0537	0	0	0.18	0.5008	0.2136	0	A	Fungi	Ascomycota	Unassigned	Unassigned	Unassigned	Unassigned	Unassigned
fOTU15	2.4976	3.4393	5.8669	3.3898	5.363	3.746	5.3154	4.1819	4.8577	6.4545	8.2275	10.0647	4.6713	7.1607	5.0786	10.5539	3.6019	4.1113	7.6261	4.9111	3.6019	A	Fungi	Ascomycota	Unassigned	Unassigned	Unassigned	Unassigned	Unassigned
fOTU26	1.8208	4.5882	1.7701	2.1251	3.0414	1.8527	3.3791	1.1943	2.104	3.3175	7.1275	7.2013	0.8644	3.5387	4.0248	4.2739	0.705	2.6691	4.5051	2.3695	0.705	A	Fungi	Ascomycota	Dothideomycetes	Pleosporales	Unassigned	Unassigned	Unassigned
fOTU58	1.2863	1.7609	1.8037	0.826	2.4457	0.3947	0.6559	0.8443	0.2314	2.8923	0.2577	9.9688	0.6774	1.648	0.5899	7.5121	0.5787	1.6245	3.4423	1.0037	0.5787	A	Fungi	Ascomycota	Sordariomycetes	Sordariales	Unassigned	Unassigned	Unassigned
fOTU6	3.7152	4.6637	3.5496	5.0949	6.0986	3.0771	2.4163	3.1831	2.4683	6.3433	3.4591	14.0863	2.6969	4.6288	2.9973	11.4101	2.6268	4.6244	6.5464	3.4976	2.6268	A	Fungi	Ascomycota	Sordariomycetes	Sordariales	Unassigned	Unassigned	Unassigned
fOTU59	2.5606	3.0171	4.6645	2.0133	6.1535	3.0589	4.4491	2.5291	4.1077	6.2622	4.5189	5.1651	2.7983	6.6052	5.795	5.6992	2.774	3.6818	5.097	4.0814	2.774	A	Fungi	Basidiomycota	Tremellomycetes	Trichosporonales	Trichosporonaceae	Trichosporon	Trichosporon asahii SH1216570.08FU
fOTU119	0.2417	0	0.4501	0	0	0.3947	0.4811	0.0563	0	1.9758	0.1811	5.1175	1.2292	0.7475	0.1107	6.9915	0	0.1384	2.3962	0.5816	0	A	Fungi	Unassigned	Unassigned	Unassigned	Unassigned	Unassigned	Unassigned
fOTU91	1.6779	2.1439	2.7583	0	1.0475	1.9961	3.52	0.6	0	2.1087	2.7812	2.1748	2.2241	5.7344	3.3566	4.2364	0.5004	1.5255	3.4179	1.645	0.5004	A	Fungi	Unassigned	Unassigned	Unassigned	Unassigned	Unassigned	Unassigned
fOTU51	2.0736	2.6461	3.5038	3.3614	4.2761	2.7541	5.4078	3.3416	1.0197	4.6543	4.1174	6.9173	5.0829	5.8539	5.5386	8.5931	1.9871	3.1722	6.0172	3.4355	1.9871	A	Fungi	Ascomycota	Dothideomycetes	Pleosporales	Pleosporaceae	Drechslera	Unassigned
fOTU8	3.0858	2.8996	3.6609	3.8257	3.9276	2.7575	1.9246	3.1609	1.0008	5.6167	2.7589	12.3234	3.6843	3.9319	2.52	12.8534	2.9997	3.4799	6.3453	2.8921	2.9997	A	Fungi	Ascomycota	Sordariomycetes	Sordariales	Unassigned	Unassigned	Unassigned
fOTU97	0.2786	3.1073	1.0336	1.5104	2.2936	1.0774	0.6663	0.373	0.5843	2.1173	4.4488	5.0142	1.7517	0.5611	0.2529	5.4152	2.642	1.6447	2.9073	0.9637	2.642	A	Fungi	Ascomycota	Dothideomycetes	Pleosporales	Unassigned	Unassigned	Unassigned
fOTU145	0	0.305	0.3091	0	0	0	0.2788	0	0	0	0.4706	0.549	0	0	1.9921	0	0	0.1228	0.502	0.0558	0	A	Fungi	Ascomycota	Dothideomycetes	Capnodiales	Cladosporiaceae	Cladosporium	Cladosporium sphaerospermum SH1744613.08FU
fOTU79	0.5405	0.7418	0.5975	0.3664	1.8834	6.4389	1.0693	0.5036	1.844	0.7337	0.7411	1.4715	0.4385	1.6685	1.0836	0.2235	0.4707	0.8259	0.9378	2.1179	0.4707	AR	Fungi	Unassigned	Unassigned	Unassigned	Unassigned	Unassigned	Unassigned
fOTU5	4.9246	5.0119	3.3734	6.5723	6.2545	3.257	4.9006	9.977	3.874	7.9855	3.8888	6.406	6.8803	5.3587	2.6273	3.1374	2.5844	5.2273	4.7164	5.9988	2.5844	AR	Fungi	Olpidiomycota	Olpidiomycetes	Olpidiales	Olpidiaceae	Olpidium	Olpidium brassicae SH1519091.08FU
fOTU4	6.2803	6.3208	6.7328	7.3754	6.9219	9.3689	8.2454	10.1199	11.5439	7.7623	6.868	6.0161	6.6752	7.156	5.6284	5.4173	10.5907	6.7262	6.2935	9.4081	10.5907	AR	Fungi	Ascomycota	Sordariomycetes	Microascales	Halosphaeriaceae	Unassigned	Unassigned
fOTU88	0.7973	2.1076	1.1825	0.2332	1.2617	2.6003	5.3004	0.391	4.2885	4.3488	1.3215	1.0459	0.6923	0.6614	1.2563	0.2235	2.0195	1.1165	0.8668	3.3858	2.0195	AR	Fungi	Ascomycota	Dothideomycetes	Pleosporales	Phaeosphaeriaceae	Paraphoma	Unassigned
